# Supplementary material for: Differential perovskite hemispherical photodetector for intelligent imaging and location tracking
Source: Nat Commun. 2024 Jan 17;15:577. doi: 10.1038/s41467-024-44857-4 (PMC10794423; doi:10.1038/s41467-024-44857-4)
Supplement: Supplementary file 7 — Supplementary Software 1 [file 41467_2024_44857_MOESM7_ESM.zip]

Archive with 38 entries (33 files):
- Colorclassification/
- Colorclassification/datacut1.txt
- Colorclassification/datacut2.txt
- Colorclassification/datacut3.txt
- Colorclassification/datacut4.txt
- Colorclassification/datacut5.txt
- Colorclassification/datacut6.txt
- Colorclassification/datacut7.txt
- Colorclassification/datacut8.txt
- Colorclassification/datacut9.txt
- Colorclassification/Main.m
- Colorclassification/Readme.txt
- Colorclassification/trainClassifier.m
- Tracking/
- Tracking/ColorclassificationTracking/
- Tracking/ColorclassificationTracking/Bystraincolor.m
- Tracking/ColorclassificationTracking/input.txt
- Tracking/ColorclassificationTracking/localcolor.m
- Tracking/ColorclassificationTracking/Main.asv
- Tracking/ColorclassificationTracking/Main.m
- Tracking/ColorclassificationTracking/output.txt
- Tracking/ColorclassificationTracking/testgroup.txt
- Tracking/LocationTracking/
- Tracking/LocationTracking/Array_data_treat.m
- Tracking/LocationTracking/Bystrain.m
- Tracking/LocationTracking/local.m
- Tracking/LocationTracking/Main.m
- Tracking/LocationTracking/testgroup.txt
- Tracking/LocationTracking/traindata.txt
- Tracking/Readme.txt
- Tracking/SpitalTracking/
- Tracking/SpitalTracking/BystrainXYZ.m
- Tracking/SpitalTracking/input.txt
- Tracking/SpitalTracking/localXYZ.m
- Tracking/SpitalTracking/Main.m
- Tracking/SpitalTracking/output.txt
- Tracking/SpitalTracking/Rever2.m
- Tracking/SpitalTracking/testgroup.txt
