# Supplementary material for: Differential perovskite hemispherical photodetector for intelligent imaging and location tracking
Source: Nat Commun. 2024 Jan 17;15:577. doi: 10.1038/s41467-024-44857-4 (PMC10794423; doi:10.1038/s41467-024-44857-4)
Supplement: Supplementary file 7 — Supplementary Software 1 [file 41467_2024_44857_MOESM7_ESM.zip › Colorclassification/datacut1.txt]

0.093238	0.095026	0.093055	0.095757	0.11035	0.1349	0.15793	0.16569	0.15095	0.11661	0.072551	0.029618	-0.0039713	-0.022052	-0.018853	0.0095851	0.060467	0.1202	0.16686	0.18018	0.15357	0.099519	0.043437	0.0094093	0.0071603	0.02898	0.057862	0.080053	0.092598	0.10124	0.11194	0.12396	0.1304	0.12517	0.11001	0.095145	0.092888	0.10911	0.13931	0.17183	0.19527	0.20406	0.1988	0.18263	0.15805	0.12728	0.095227	0.070716	0.063239	0.07644
0.12929	0.11892	0.08926	0.060415	0.052926	0.073498	0.11072	0.14285	0.15107	0.1291	0.08425	0.031772	-0.011822	-0.032869	-0.022509	0.020966	0.088918	0.16146	0.21269	0.22191	0.18512	0.11863	0.05111	0.0083032	7.3812e-05	0.018273	0.045819	0.069414	0.086311	0.10108	0.11676	0.12907	0.12924	0.11294	0.087256	0.068672	0.072544	0.10166	0.14291	0.17493	0.18159	0.16147	0.12726	0.096347	0.080116	0.079418	0.088079	0.099965	0.11324	0.12892
0.15326	0.13431	0.083147	0.028365	0.0011771	0.016192	0.063561	0.11643	0.14735	0.14251	0.10634	0.056406	0.014083	-0.0032297	0.013451	0.062568	0.13137	0.19802	0.23842	0.23655	0.19332	0.12738	0.065926	0.030212	0.025213	0.040127	0.058784	0.07161	0.080029	0.090669	0.10534	0.11623	0.11129	0.085741	0.049711	0.024491	0.028672	0.06406	0.11226	0.14532	0.14343	0.10743	0.057661	0.020592	0.013029	0.034385	0.070894	0.10686	0.13401	0.15302
0.16591	0.14764	0.090877	0.02574	-0.012655	-0.0051801	0.041193	0.099623	0.14036	0.14691	0.12223	0.083807	0.052907	0.045125	0.065662	0.109	0.16118	0.20404	0.22147	0.20658	0.16609	0.11805	0.08257	0.070562	0.078041	0.090515	0.094515	0.087623	0.079043	0.080157	0.092776	0.10524	0.10052	0.070718	0.026262	-0.0084415	-0.011048	0.022295	0.072494	0.10897	0.10936	0.073796	0.024091	-0.010951	-0.013305	0.015396	0.058586	0.097919	0.12459	0.14144
0.16516	0.15859	0.11582	0.059969	0.021601	0.019752	0.051373	0.095409	0.12741	0.13413	0.11909	0.097381	0.085068	0.090535	0.1119	0.13979	0.1624	0.17025	0.1597	0.13506	0.10774	0.091592	0.095287	0.11607	0.13993	0.14973	0.13694	0.1085	0.082848	0.076746	0.092093	0.11305	0.11674	0.090418	0.042535	-0.0012929	-0.015224	0.0087808	0.05491	0.093917	0.10257	0.078352	0.039548	0.011551	0.0099827	0.032438	0.063469	0.087537	0.09964	0.10631
0.14554	0.15853	0.14533	0.1152	0.087072	0.07585	0.082977	0.097667	0.10671	0.1047	0.097087	0.094694	0.10466	0.12477	0.14471	0.15244	0.14113	0.11271	0.07722	0.048975	0.041255	0.060708	0.10308	0.15281	0.1885	0.19344	0.16575	0.12141	0.086204	0.080222	0.10453	0.13966	0.15807	0.14269	0.098917	0.051364	0.027348	0.038745	0.074838	0.11077	0.12496	0.11275	0.087171	0.067401	0.064558	0.07524	0.086653	0.088136	0.079678	0.07125
0.10509	0.1385	0.16035	0.16337	0.15166	0.13387	0.11577	0.098387	0.081842	0.069951	0.070094	0.087697	0.11978	0.15333	0.17079	0.15945	0.11898	0.062517	0.011219	-0.014577	-0.0033935	0.042868	0.10908	0.17174	0.2078	0.20476	0.16766	0.11811	0.084111	0.084863	0.11945	0.16697	0.19913	0.19769	0.16554	0.12383	0.097455	0.098851	0.12141	0.14621	0.15628	0.14778	0.13026	0.11722	0.11496	0.11843	0.11662	0.10235	0.078686	0.057066
0.052911	0.09962	0.14977	0.18206	0.18733	0.16818	0.1336	0.094407	0.061704	0.046388	0.05646	0.092005	0.14155	0.18423	0.19853	0.17338	0.11485	0.044329	-0.011084	-0.030458	-0.0074147	0.048258	0.11535	0.16969	0.1932	0.18078	0.14264	0.10028	0.076908	0.085976	0.124	0.17239	0.20806	0.21672	0.20052	0.17503	0.15788	0.15708	0.16705	0.1747	0.1702	0.1543	0.1368	0.12811	0.13076	0.13754	0.13719	0.12299	0.097642	0.071209
0.009106	0.056304	0.11843	0.16676	0.1842	0.16923	0.13209	0.088558	0.05508	0.045249	0.065982	0.11339	0.17133	0.21595	0.22592	0.19358	0.12996	0.060192	0.011449	0.00021481	0.02581	0.07277	0.11954	0.14823	0.15109	0.13179	0.10255	0.078529	0.071664	0.085765	0.11511	0.14757	0.17124	0.18087	0.18007	0.17757	0.18	0.18649	0.18916	0.17953	0.15591	0.12609	0.10309	0.096766	0.10747	0.12602	0.13981	0.14039	0.12738	0.10705
-0.0050977	0.028787	0.083309	0.13053	0.15211	0.14483	0.11771	0.08568	0.064068	0.064726	0.092495	0.14195	0.19689	0.23538	0.23967	0.2061	0.14834	0.090998	0.056619	0.054155	0.075645	0.10269	0.11792	0.11417	0.096293	0.076142	0.0647	0.066472	0.078508	0.093469	0.10431	0.1081	0.10738	0.10867	0.1185	0.13889	0.16462	0.18451	0.18692	0.16657	0.12878	0.087753	0.059682	0.054551	0.071682	0.10136	0.13084	0.15053	0.15681	0.1511
0.018949	0.030024	0.061735	0.093665	0.11164	0.11243	0.10148	0.088159	0.082082	0.090878	0.11776	0.15858	0.20089	0.22779	0.22646	0.1965	0.15186	0.11364	0.097664	0.10486	0.12124	0.12772	0.11308	0.081387	0.04911	0.0342	0.044619	0.073594	0.10406	0.11893	0.11077	0.085579	0.059069	0.048143	0.062054	0.097635	0.14069	0.17276	0.17995	0.15947	0.1207	0.080192	0.053631	0.049147	0.065395	0.094574	0.12751	0.15722	0.17941	0.19132
0.069776	0.056567	0.06048	0.071656	0.082254	0.089209	0.09289	0.095079	0.098511	0.10702	0.124	0.14889	0.17469	0.19007	0.18625	0.16428	0.1365	0.11957	0.12299	0.14146	0.15711	0.1513	0.1181	0.06993	0.031136	0.023241	0.051503	0.1013	0.14648	0.16414	0.14706	0.1067	0.06602	0.046875	0.05911	0.09681	0.14274	0.17778	0.19019	0.17989	0.15645	0.13258	0.11745	0.11361	0.11865	0.12948	0.14535	0.16718	0.19415	0.22103
0.12053	0.090046	0.073022	0.068806	0.074359	0.085544	0.09732	0.10494	0.10654	0.10495	0.10602	0.11379	0.12621	0.13574	0.13537	0.1256	0.11616	0.11978	0.1417	0.17316	0.1947	0.18839	0.15104	0.098647	0.058481	0.053203	0.087243	0.14409	0.19599	0.21965	0.20839	0.17397	0.13818	0.12018	0.12714	0.15292	0.18407	0.20869	0.22244	0.2287	0.23369	0.24037	0.24569	0.2431	0.22861	0.20596	0.18655	0.18341	0.20269	0.2386
0.14353	0.1081	0.085476	0.079509	0.087809	0.10317	0.11602	0.11834	0.10789	0.089945	0.07434	0.069144	0.075264	0.086528	0.095625	0.10131	0.11055	0.13308	0.1718	0.21689	0.24918	0.25161	0.22132	0.17346	0.1336	0.12324	0.14778	0.19451	0.24129	0.26972	0.27431	0.26265	0.24794	0.23992	0.24012	0.24395	0.24694	0.25008	0.26003	0.28398	0.32252	0.36563	0.3955	0.3953	0.35949	0.29917	0.23856	0.20341	0.2077	0.24621
0.12556	0.097286	0.085898	0.093845	0.11461	0.13621	0.14628	0.13742	0.11088	0.076482	0.047839	0.035199	0.040328	0.057165	0.077914	0.099945	0.12781	0.16831	0.22226	0.27964	0.32283	0.33657	0.31787	0.27889	0.2404	0.22036	0.22505	0.24821	0.27757	0.30328	0.32234	0.3366	0.34749	0.3523	0.34567	0.32526	0.29713	0.27616	0.27984	0.31821	0.38568	0.46018	0.5113	0.51435	0.46326	0.37519	0.2838	0.22368	0.214	0.25005
0.074422	0.059921	0.070682	0.10301	0.14296	0.17332	0.18105	0.16227	0.12343	0.07834	0.042023	0.024446	0.0273	0.045807	0.074134	0.11032	0.15683	0.21605	0.28457	0.3509	0.39965	0.41956	0.40994	0.38097	0.34768	0.32201	0.30842	0.30534	0.31011	0.32249	0.34372	0.37205	0.39922	0.4121	0.39964	0.36138	0.31143	0.27436	0.27409	0.32101	0.40449	0.49512	0.55663	0.56209	0.50685	0.41134	0.31216	0.24526	0.22968	0.26013
0.013518	0.011632	0.045177	0.10233	0.1612	0.20073	0.20934	0.18785	0.14678	0.10051	0.061488	0.036968	0.029207	0.038239	0.064771	0.11067	0.17635	0.25689	0.34045	0.41127	0.45629	0.47138	0.4628	0.44265	0.42143	0.40304	0.38561	0.36693	0.34964	0.34138	0.34908	0.37182	0.39788	0.40953	0.39338	0.3499	0.29604	0.25839	0.26014	0.30874	0.39066	0.47617	0.53204	0.53623	0.48777	0.407	0.32598	0.27364	0.26293	0.28645
-0.031119	-0.02742	0.019996	0.092174	0.16171	0.20678	0.21943	0.20482	0.17429	0.13781	0.10063	0.065267	0.036123	0.022469	0.036611	0.087458	0.17323	0.27845	0.37833	0.44943	0.48061	0.4778	0.45925	0.44397	0.44076	0.44485	0.44396	0.42907	0.402	0.3744	0.35907	0.36016	0.36947	0.37169	0.35507	0.32022	0.28137	0.25903	0.26872	0.31207	0.37518	0.43474	0.46855	0.46537	0.42958	0.37856	0.33411	0.31199	0.31474	0.33183
-0.043301	-0.04175	0.0063636	0.077889	0.14428	0.18711	0.20416	0.20412	0.19562	0.17946	0.14976	0.10269	0.046013	0.0013446	-0.0039387	0.048334	0.15431	0.28607	0.40312	0.47186	0.48217	0.45116	0.41196	0.39429	0.40855	0.44277	0.4731	0.48002	0.45952	0.42294	0.38708	0.36277	0.34963	0.33976	0.32619	0.30941	0.29729	0.29915	0.31874	0.35076	0.38318	0.40333	0.4042	0.38775	0.3638	0.34522	0.34154	0.3538	0.37343	0.38652
-0.022103	-0.025601	0.012723	0.06874	0.11736	0.14763	0.16526	0.18221	0.20239	0.2148	0.20024	0.14731	0.066605	-0.0078724	-0.033433	0.017908	0.14114	0.29701	0.43001	0.49618	0.48508	0.42316	0.35723	0.32812	0.35022	0.40791	0.4688	0.50392	0.50199	0.47073	0.42752	0.38769	0.3584	0.34018	0.33201	0.33459	0.34902	0.373	0.39882	0.41558	0.41461	0.39442	0.36211	0.3306	0.31317	0.31808	0.34485	0.38355	0.41772	0.43093
0.020999	0.017064	0.042741	0.074925	0.095156	0.10287	0.11351	0.14318	0.19149	0.23621	0.24503	0.19811	0.10642	0.012622	-0.028685	0.01905	0.15162	0.32293	0.46735	0.53315	0.50819	0.42343	0.33348	0.28646	0.30108	0.36252	0.43649	0.49037	0.50831	0.49335	0.45948	0.42157	0.38995	0.37071	0.36779	0.38286	0.41266	0.44709	0.47136	0.47235	0.44548	0.39764	0.34432	0.30308	0.28692	0.30028	0.33813	0.38717	0.42923	0.4471
0.069803	0.075664	0.093932	0.10272	0.091063	0.069584	0.06424	0.096689	0.16498	0.23908	0.27628	0.24829	0.16281	0.064806	0.014598	0.054546	0.18375	0.35624	0.50424	0.5732	0.54845	0.45905	0.3584	0.2947	0.28888	0.33068	0.3916	0.44365	0.4719	0.47588	0.46326	0.44298	0.42258	0.409	0.40873	0.425	0.45386	0.48321	0.49751	0.4858	0.4479	0.3945	0.34152	0.303	0.28685	0.29471	0.32329	0.36472	0.4061	0.4316
0.11091	0.13676	0.15693	0.14968	0.11022	0.058742	0.030643	0.053956	0.12853	0.2217	0.28505	0.28336	0.21796	0.12942	0.07667	0.1041	0.21603	0.37358	0.51554	0.59054	0.58164	0.51026	0.41968	0.35013	0.32093	0.32804	0.35458	0.3842	0.4085	0.42592	0.43688	0.44106	0.43883	0.4339	0.4328	0.44029	0.45445	0.46617	0.46476	0.44534	0.41239	0.37639	0.34663	0.32631	0.31393	0.30869	0.31388	0.33381	0.36649	0.39939
0.13779	0.18725	0.2165	0.20298	0.14559	0.070418	0.018943	0.024364	0.09049	0.18706	0.26569	0.28769	0.24739	0.17647	0.1264	0.13941	0.22496	0.35552	0.48277	0.56377	0.58088	0.54528	0.48466	0.42558	0.382	0.35525	0.34163	0.33934	0.34937	0.37126	0.39936	0.42428	0.43848	0.44108	0.43709	0.43189	0.42596	0.41514	0.39632	0.37306	0.35506	0.35082	0.35941	0.36933	0.367	0.3488	0.32626	0.31864	0.33726	0.37397
0.15082	0.21701	0.25532	0.24291	0.18009	0.094185	0.027302	0.013917	0.061326	0.14493	0.22187	0.25533	0.23537	0.18404	0.14204	0.14533	0.20577	0.30668	0.41439	0.49715	0.53926	0.54322	0.52146	0.48592	0.44333	0.39779	0.35591	0.328	0.32328	0.34297	0.37781	0.41269	0.43529	0.44182	0.43569	0.42135	0.39968	0.3698	0.33543	0.30868	0.30523	0.33255	0.38041	0.42323	0.4354	0.40967	0.36429	0.33157	0.33483	0.37031
0.15479	0.22112	0.25994	0.25068	0.19415	0.1145	0.048046	0.024556	0.051501	0.11054	0.16847	0.19631	0.18545	0.15153	0.12433	0.13035	0.17879	0.25875	0.34774	0.42473	0.47868	0.50858	0.51743	0.50688	0.47744	0.43314	0.3852	0.3496	0.33913	0.3555	0.38815	0.42105	0.44222	0.44863	0.44328	0.42833	0.40183	0.36221	0.31653	0.28342	0.28477	0.32972	0.4032	0.47014	0.49576	0.46889	0.41091	0.36201	0.35312	0.38361
0.15567	0.20139	0.22663	0.21721	0.17504	0.11808	0.071254	0.053301	0.066973	0.098335	0.12566	0.13272	0.1186	0.098093	0.092735	0.11806	0.1751	0.25107	0.32774	0.39133	0.43723	0.46737	0.48404	0.48619	0.47161	0.44253	0.40891	0.38512	0.38164	0.39827	0.4245	0.44717	0.45921	0.46207	0.46017	0.45305	0.43355	0.39548	0.34464	0.30254	0.2961	0.33855	0.41552	0.48927	0.5209	0.49629	0.43637	0.38285	0.36854	0.39372
0.15801	0.16611	0.16433	0.14865	0.12362	0.099995	0.088248	0.09186	0.10458	0.11377	0.10836	0.086893	0.060599	0.048905	0.069266	0.12705	0.21171	0.3018	0.3759	0.42265	0.44371	0.44875	0.44706	0.44228	0.4337	0.42169	0.41133	0.41038	0.42289	0.4446	0.46494	0.47492	0.47418	0.47055	0.47174	0.47601	0.47114	0.44447	0.39679	0.34794	0.32672	0.35064	0.4102	0.47149	0.49755	0.47388	0.419	0.37101	0.35922	0.38223
0.1634	0.12782	0.092772	0.065949	0.055644	0.066313	0.094584	0.12851	0.15139	0.14915	0.1183	0.07019	0.02861	0.020505	0.063394	0.15575	0.27594	0.39122	0.47231	0.5058	0.49748	0.46576	0.43024	0.4031	0.38795	0.38437	0.39235	0.41234	0.44141	0.47069	0.48858	0.48859	0.47537	0.4625	0.46221	0.47443	0.48501	0.47613	0.44179	0.39572	0.36373	0.36486	0.39555	0.43017	0.43913	0.41129	0.36311	0.32644	0.32352	0.34902
0.1702	0.099118	0.035941	-0.0020367	-0.0032656	0.032455	0.092095	0.15282	0.19005	0.18736	0.14453	0.080053	0.025926	0.015642	0.06954	0.1842	0.33185	0.47116	0.56487	0.59506	0.56824	0.50836	0.44301	0.39178	0.36262	0.35552	0.36798	0.39661	0.43468	0.47033	0.48986	0.48577	0.46339	0.43916	0.43013	0.44146	0.46214	0.47304	0.46184	0.43294	0.40384	0.39044	0.3932	0.39622	0.38087	0.34296	0.29893	0.27428	0.28295	0.3143
0.17428	0.088108	0.01306	-0.029562	-0.0275	0.017338	0.088661	0.16085	0.20762	0.21159	0.17172	0.10587	0.046395	0.028846	0.077073	0.19114	0.34478	0.49514	0.60098	0.63993	0.6157	0.552	0.47819	0.41609	0.3753	0.35684	0.35934	0.38103	0.41683	0.455	0.4794	0.47798	0.45174	0.41609	0.39205	0.3927	0.41494	0.44293	0.46023	0.46082	0.45024	0.43681	0.42173	0.39765	0.3577	0.3067	0.26311	0.24768	0.2667	0.30415
0.17076	0.095067	0.030441	-0.0052057	-0.0029041	0.034656	0.094358	0.15681	0.20183	0.21427	0.18951	0.13744	0.082152	0.055089	0.082431	0.17181	0.30602	0.44875	0.56059	0.61656	0.61518	0.57445	0.51865	0.46577	0.42339	0.39314	0.37744	0.38088	0.4049	0.44125	0.4721	0.47897	0.45511	0.4115	0.37122	0.35553	0.37146	0.40962	0.45235	0.48484	0.50056	0.4986	0.47822	0.43783	0.38028	0.31862	0.27404	0.26426	0.28986	0.33067
0.15622	0.11221	0.077993	0.061684	0.064997	0.084564	0.11473	0.14916	0.18034	0.19894	0.19603	0.16892	0.12713	0.092759	0.092202	0.14229	0.23936	0.35911	0.46842	0.5418	0.57207	0.56876	0.54737	0.51848	0.48509	0.4484	0.41503	0.39742	0.40559	0.43693	0.47358	0.49151	0.47582	0.4314	0.38078	0.35058	0.35621	0.39496	0.45054	0.50352	0.53954	0.55082	0.53413	0.49038	0.42767	0.36356	0.32055	0.31441	0.34249	0.38263
0.13125	0.12736	0.13286	0.14328	0.15082	0.15054	0.14509	0.14346	0.15372	0.17474	0.19427	0.1965	0.17458	0.13913	0.11493	0.12705	0.18519	0.27753	0.37799	0.46158	0.51646	0.54501	0.55516	0.55101	0.53108	0.49508	0.45174	0.4188	0.41308	0.43762	0.47671	0.5042	0.50009	0.46385	0.41472	0.37942	0.37621	0.40617	0.45594	0.50729	0.54548	0.56177	0.5521	0.51684	0.46346	0.40838	0.37247	0.36995	0.39758	0.43389
0.10208	0.13052	0.16985	0.20501	0.21933	0.20513	0.17077	0.13783	0.12813	0.14878	0.18619	0.21451	0.2137	0.18461	0.14996	0.14024	0.1742	0.24791	0.33912	0.42244	0.48344	0.52172	0.54326	0.55066	0.54074	0.51116	0.46897	0.43172	0.41811	0.43481	0.47021	0.50105	0.50774	0.487	0.45292	0.42623	0.42058	0.43596	0.46226	0.48814	0.5069	0.51592	0.51289	0.49505	0.46345	0.42759	0.40379	0.40528	0.43086	0.46229
0.080365	0.12047	0.17426	0.22228	0.24243	0.22355	0.17526	0.12529	0.10359	0.12313	0.17077	0.21587	0.23157	0.21374	0.18418	0.1756	0.20943	0.28236	0.37031	0.44541	0.49256	0.51405	0.521	0.5211	0.51343	0.49362	0.46323	0.43345	0.41892	0.42681	0.45077	0.47528	0.48709	0.48415	0.47497	0.46957	0.47042	0.47137	0.46485	0.45028	0.4353	0.42875	0.43191	0.43671	0.4334	0.42087	0.40967	0.41358	0.43607	0.46376
0.07965	0.10703	0.1505	0.19388	0.21465	0.19853	0.15199	0.10165	0.078658	0.097969	0.14775	0.19768	0.22099	0.21431	0.20057	0.21235	0.2681	0.35848	0.45239	0.51734	0.53898	0.52626	0.50064	0.47975	0.46795	0.45932	0.44768	0.43369	0.42346	0.42176	0.42739	0.4354	0.44324	0.45387	0.47158	0.49412	0.50939	0.50192	0.46535	0.41066	0.36184	0.34064	0.35167	0.37994	0.40315	0.40922	0.40455	0.40617	0.42441	0.45103
0.10887	0.10642	0.12018	0.1434	0.15762	0.1467	0.11155	0.07261	0.05662	0.07687	0.12261	0.16692	0.188	0.18755	0.19149	0.23127	0.31934	0.43699	0.54387	0.60231	0.59932	0.55156	0.49179	0.44813	0.43079	0.43288	0.44088	0.44467	0.44073	0.42972	0.41412	0.39908	0.39386	0.40873	0.44648	0.49482	0.52815	0.52139	0.46792	0.38797	0.31896	0.29258	0.31456	0.36219	0.40201	0.41416	0.4049	0.39775	0.41095	0.44001
0.16537	0.13077	0.10961	0.1064	0.10893	0.10087	0.077883	0.053058	0.046537	0.067869	0.10645	0.13933	0.1511	0.14995	0.16544	0.22784	0.34363	0.48558	0.60577	0.66304	0.64612	0.57753	0.49754	0.4408	0.42096	0.43068	0.45217	0.46859	0.46955	0.45161	0.41818	0.38069	0.35738	0.36585	0.41061	0.47454	0.52357	0.52562	0.47264	0.38948	0.32049	0.3014	0.33587	0.39418	0.43566	0.43829	0.41305	0.39227	0.4014	0.43684
0.2318	0.17793	0.13288	0.10943	0.10064	0.091253	0.074293	0.05801	0.057388	0.07832	0.10944	0.13036	0.13061	0.12343	0.14108	0.21279	0.34094	0.49356	0.61985	0.67881	0.66148	0.59284	0.51414	0.45942	0.44137	0.45245	0.47549	0.49391	0.49611	0.47602	0.4347	0.38352	0.34384	0.33828	0.37575	0.44076	0.49789	0.51237	0.47414	0.40729	0.35555	0.35231	0.39675	0.45439	0.48285	0.46376	0.41644	0.38219	0.39108	0.4368
0.28072	0.22861	0.18137	0.1536	0.14009	0.12704	0.10819	0.091362	0.089938	0.10781	0.1325	0.14434	0.13516	0.12053	0.13335	0.20142	0.32491	0.47129	0.59223	0.6513	0.6431	0.59206	0.53388	0.49467	0.48122	0.48569	0.49638	0.50453	0.50383	0.48794	0.45254	0.40222	0.35438	0.33291	0.35247	0.4048	0.45998	0.48502	0.46771	0.42699	0.39986	0.41301	0.46069	0.50717	0.51357	0.46916	0.40227	0.36072	0.37529	0.43415
0.28683	0.25504	0.22742	0.21344	0.20539	0.19037	0.16533	0.14142	0.13373	0.14601	0.16498	0.17078	0.15584	0.13601	0.14291	0.20171	0.31075	0.43912	0.54456	0.59879	0.60187	0.57661	0.54942	0.53344	0.52571	0.51742	0.50536	0.494	0.48756	0.48179	0.46535	0.431	0.38636	0.3527	0.35024	0.38118	0.42559	0.45539	0.45643	0.44014	0.43387	0.45651	0.49915	0.52855	0.51272	0.4493	0.37308	0.33386	0.35944	0.43158
0.24137	0.23732	0.24118	0.25286	0.25922	0.24739	0.21817	0.1873	0.17262	0.17843	0.1912	0.19149	0.17289	0.15156	0.15707	0.21049	0.3067	0.41552	0.50111	0.54489	0.55444	0.55252	0.55647	0.56529	0.56447	0.54283	0.50563	0.47205	0.45916	0.46668	0.47648	0.46792	0.43603	0.39682	0.37468	0.38247	0.41139	0.43934	0.45053	0.44885	0.45257	0.47467	0.50626	0.5194	0.48963	0.42041	0.348	0.31929	0.35695	0.43835
0.16007	0.17786	0.21051	0.24822	0.27225	0.26926	0.24292	0.21187	0.19496	0.19597	0.2013	0.19363	0.17019	0.14976	0.16076	0.21908	0.31339	0.41074	0.47892	0.50823	0.51531	0.52628	0.55327	0.58392	0.59257	0.56378	0.50811	0.45672	0.43844	0.45791	0.49251	0.5104	0.49498	0.45629	0.42092	0.41	0.42385	0.44542	0.45765	0.45859	0.46048	0.47407	0.49355	0.49741	0.46674	0.4061	0.34763	0.33159	0.37584	0.45791
0.078363	0.1036	0.15065	0.20373	0.24104	0.24932	0.23337	0.21156	0.20028	0.20031	0.19755	0.17827	0.14635	0.12639	0.14786	0.22158	0.32762	0.42604	0.48373	0.49696	0.49174	0.50131	0.53843	0.58474	0.60584	0.58023	0.51872	0.45852	0.43642	0.46203	0.51175	0.54762	0.54547	0.51051	0.46952	0.44796	0.45145	0.46573	0.47281	0.46754	0.45993	0.46217	0.4735	0.47809	0.4591	0.41717	0.37589	0.36725	0.40674	0.47774
0.034383	0.052946	0.096566	0.14888	0.18898	0.20518	0.20237	0.196	0.19694	0.20056	0.19095	0.15817	0.11418	0.091765	0.12396	0.21809	0.34517	0.45548	0.51058	0.50861	0.48345	0.47778	0.51059	0.56376	0.59798	0.58492	0.53049	0.47106	0.44625	0.46973	0.52062	0.56095	0.56433	0.53332	0.49327	0.46991	0.46988	0.47937	0.47976	0.46515	0.44649	0.43966	0.4493	0.46338	0.46385	0.44387	0.41627	0.4051	0.42644	0.47417
0.0489	0.054474	0.082315	0.11978	0.15027	0.16544	0.17076	0.17847	0.19322	0.20388	0.19114	0.14701	0.09013	0.061528	0.099654	0.21124	0.36064	0.48833	0.54773	0.53448	0.48679	0.45651	0.47227	0.52181	0.56543	0.56891	0.52993	0.47828	0.45141	0.46555	0.50515	0.53734	0.53831	0.51013	0.47568	0.45778	0.4609	0.47006	0.46634	0.44465	0.4183	0.40725	0.42051	0.44814	0.46909	0.46814	0.4476	0.42468	0.41767	0.4326
0.1139	0.11034	0.12062	0.13701	0.14835	0.15097	0.15284	0.16547	0.18964	0.20869	0.19855	0.14958	0.082978	0.045462	0.081588	0.2013	0.36707	0.51266	0.58276	0.56645	0.50116	0.44468	0.4358	0.47185	0.51741	0.53513	0.51387	0.47362	0.44598	0.44794	0.47014	0.4876	0.48193	0.45609	0.4299	0.42175	0.43258	0.44584	0.44273	0.4193	0.39074	0.37967	0.39794	0.43687	0.47316	0.48507	0.46635	0.42821	0.3901	0.36774
0.19723	0.19514	0.19573	0.19405	0.18293	0.16358	0.14886	0.15371	0.1795	0.20664	0.20557	0.16092	0.090845	0.043643	0.069649	0.18588	0.35902	0.52116	0.60947	0.6033	0.53351	0.45852	0.42514	0.44192	0.48168	0.50779	0.50224	0.47476	0.44932	0.4419	0.44864	0.45258	0.44123	0.41858	0.40138	0.40361	0.4233	0.44324	0.44523	0.42571	0.39978	0.39021	0.41011	0.45267	0.49515	0.51328	0.49518	0.44601	0.38272	0.32474
0.26075	0.27075	0.27352	0.26299	0.23293	0.18843	0.14881	0.13622	0.15701	0.19177	0.20548	0.17392	0.10731	0.051469	0.061669	0.16507	0.33818	0.51662	0.63222	0.65257	0.59685	0.51848	0.46866	0.46682	0.49656	0.52575	0.53271	0.51852	0.49952	0.48958	0.48862	0.48604	0.47373	0.45588	0.44625	0.45577	0.48159	0.50772	0.51713	0.50541	0.48481	0.47542	0.49035	0.52604	0.56422	0.58285	0.5676	0.51714	0.44116	0.35535
0.28089	0.30761	0.3215	0.31209	0.27133	0.20641	0.14289	0.11143	0.12567	0.1685	0.20042	0.18734	0.12918	0.066832	0.059553	0.14609	0.31612	0.51253	0.66393	0.72564	0.70209	0.63748	0.58382	0.56978	0.59036	0.62026	0.63706	0.63583	0.62662	0.62106	0.62135	0.62074	0.613	0.60094	0.59547	0.6062	0.63208	0.66064	0.6768	0.67413	0.6595	0.64778	0.65095	0.66998	0.69445	0.70871	0.69907	0.65782	0.58393	0.4831
0.25916	0.29903	0.32545	0.32312	0.28106	0.20678	0.12973	0.087038	0.098708	0.15059	0.20034	0.20584	0.15759	0.091285	0.069226	0.14096	0.30945	0.52598	0.71752	0.82813	0.84737	0.80876	0.76276	0.745	0.76053	0.79106	0.81511	0.82416	0.8243	0.82596	0.83293	0.84016	0.84071	0.83416	0.82832	0.83296	0.85123	0.87634	0.89612	0.90159	0.89267	0.87721	0.86501	0.86171	0.86627	0.87189	0.8681	0.84251	0.78312	0.68299
0.21722	0.26054	0.29333	0.29811	0.26218	0.1919	0.11672	0.075389	0.090773	0.15101	0.2134	0.23191	0.19137	0.12381	0.093308	0.15718	0.32862	0.56588	0.79506	0.95151	1.0126	1.0025	0.96961	0.95415	0.96845	0.99942	1.0266	1.0398	1.0436	1.0493	1.0625	1.0789	1.0887	1.0864	1.0762	1.0688	1.073	1.0889	1.1084	1.1203	1.1172	1.0994	1.0735	1.0486	1.032	1.0258	1.0246	1.0146	0.97645	0.8924
0.18101	0.21682	0.24619	0.25399	0.22827	0.1732	0.11383	0.084799	0.10739	0.17119	0.23618	0.25786	0.22039	0.15424	0.12354	0.1888	0.36841	0.62451	0.88273	1.0729	1.1646	1.1761	1.1543	1.1422	1.1563	1.1857	1.2102	1.2188	1.217	1.219	1.2335	1.2562	1.2737	1.2743	1.2582	1.2365	1.2238	1.2279	1.2446	1.2615	1.2653	1.2494	1.2166	1.1772	1.1439	1.1253	1.1215	1.1213	1.1041	1.0473
0.16494	0.18602	0.20422	0.21088	0.1969	0.16327	0.12705	0.11416	0.14119	0.19914	0.2539	0.26751	0.22781	0.16523	0.14188	0.21678	0.40846	0.67985	0.95619	1.1649	1.2721	1.2936	1.2761	1.2645	1.2765	1.3015	1.318	1.3147	1.299	1.2894	1.2985	1.3226	1.3446	1.3471	1.3257	1.2922	1.2655	1.2595	1.2739	1.2957	1.3076	1.2984	1.2677	1.2251	1.1842	1.1564	1.1458	1.1468	1.1446	1.1187
0.16604	0.17154	0.17726	0.18242	0.18104	0.16984	0.15591	0.1548	0.17789	0.21876	0.25178	0.24848	0.20243	0.14423	0.13217	0.22072	0.42546	0.70837	0.99444	1.2104	1.3216	1.3432	1.3232	1.3075	1.3151	1.3343	1.3418	1.3252	1.2937	1.2693	1.2684	1.2885	1.3105	1.313	1.2887	1.2491	1.216	1.2064	1.2219	1.249	1.2688	1.2685	1.2466	1.2112	1.1737	1.1432	1.1251	1.12	1.1234	1.1238
0.16971	0.16477	0.16388	0.17228	0.18504	0.1935	0.19511	0.19667	0.20655	0.22273	0.22891	0.20586	0.15194	0.096832	0.094307	0.19404	0.40895	0.70032	0.99302	1.213	1.3242	1.3417	1.3143	1.291	1.2927	1.3081	1.3121	1.29	1.2498	1.2147	1.2031	1.2147	1.2307	1.2295	1.2035	1.1645	1.1347	1.1305	1.152	1.1841	1.2082	1.2135	1.2009	1.1781	1.1523	1.1269	1.1041	1.0892	1.0893	1.1055
0.1617	0.15434	0.15681	0.17595	0.20461	0.22808	0.23669	0.23268	0.22513	0.21778	0.20206	0.1644	0.10438	0.049042	0.048514	0.15066	0.36905	0.66645	0.96746	1.1951	1.3091	1.322	1.2843	1.2496	1.2447	1.2612	1.2728	1.2603	1.2263	1.1906	1.1715	1.1709	1.1741	1.1636	1.135	1.1012	1.0828	1.092	1.1233	1.1584	1.1798	1.1819	1.1717	1.1593	1.148	1.1331	1.1105	1.0864	1.0773	1.0975
0.13753	0.13461	0.14908	0.18465	0.2289	0.2618	0.27046	0.25776	0.23701	0.21753	0.19457	0.15441	0.093009	0.033266	0.0241	0.11655	0.32994	0.63125	0.94421	1.1855	1.3064	1.3145	1.262	1.2105	1.1968	1.2189	1.2499	1.2634	1.2522	1.2281	1.2064	1.1919	1.1767	1.1513	1.1176	1.0904	1.0872	1.1133	1.1551	1.1894	1.1999	1.1878	1.1689	1.1586	1.158	1.1547	1.1361	1.1059	1.0864	1.1028
0.10428	0.10835	0.13742	0.18892	0.24427	0.28008	0.28465	0.26579	0.24292	0.22904	0.21807	0.19015	0.13346	0.066219	0.039234	0.11177	0.3134	0.61726	0.94497	1.2035	1.3324	1.3321	1.2575	1.1813	1.1539	1.1823	1.2392	1.289	1.3114	1.3072	1.2875	1.2602	1.2256	1.1838	1.1432	1.1209	1.1311	1.1715	1.2204	1.2496	1.2434	1.2097	1.1733	1.1557	1.1584	1.1628	1.1489	1.1158	1.0883	1.0989
0.075313	0.083866	0.12253	0.18229	0.2398	0.27143	0.26993	0.25019	0.23733	0.24503	0.26156	0.25704	0.21004	0.13484	0.086733	0.13612	0.32462	0.63156	0.975	1.2503	1.3838	1.3692	1.2649	1.1566	1.1094	1.1399	1.22	1.3045	1.3597	1.3761	1.3611	1.326	1.2783	1.2252	1.1797	1.1595	1.176	1.2221	1.2712	1.2923	1.2699	1.2161	1.1614	1.1323	1.1313	1.1371	1.1246	1.0895	1.0572	1.0645
0.062688	0.07005	0.10831	0.16452	0.21384	0.23511	0.22686	0.2103	0.21392	0.24944	0.29768	0.31867	0.28276	0.2021	0.13737	0.16952	0.35042	0.6635	1.0223	1.311	1.4447	1.412	1.2758	1.1337	1.0636	1.0895	1.1817	1.2868	1.3615	1.3903	1.3801	1.3458	1.2985	1.2469	1.2029	1.1819	1.1942	1.2332	1.274	1.2864	1.2556	1.1934	1.1306	1.094	1.0868	1.0877	1.0709	1.0317	0.99606	1.0028
0.071746	0.072408	0.1005	0.14303	0.17715	0.18553	0.17114	0.15831	0.17578	0.23203	0.30216	0.34002	0.31195	0.23009	0.15933	0.18709	0.37051	0.69402	1.0667	1.3651	1.4972	1.4496	1.2895	1.1223	1.0335	1.0496	1.1387	1.2427	1.3153	1.3423	1.3351	1.3117	1.2821	1.2487	1.2149	1.1908	1.1878	1.2061	1.23	1.2358	1.209	1.1568	1.1031	1.0697	1.0588	1.0511	1.0245	0.97742	0.93709	0.94289
0.099612	0.091109	0.10425	0.12972	0.14885	0.1475	0.12965	0.11832	0.13956	0.19933	0.2715	0.31027	0.28339	0.20462	0.14001	0.17723	0.37262	0.70872	1.092	1.3967	1.5296	1.4783	1.3121	1.1386	1.0428	1.0488	1.1216	1.203	1.2516	1.2622	1.255	1.2511	1.2544	1.2535	1.2375	1.2085	1.1809	1.1678	1.169	1.1712	1.1604	1.1352	1.107	1.0883	1.0782	1.0615	1.0226	0.96505	0.91782	0.91916
0.13688	0.1205	0.12047	0.13333	0.14501	0.14232	0.12605	0.11375	0.12708	0.1715	0.22505	0.24878	0.21643	0.14378	0.094132	0.14932	0.35989	0.70529	1.0927	1.3999	1.5381	1.4974	1.3466	1.1884	1.1009	1.1011	1.1511	1.1965	1.2069	1.1916	1.1822	1.202	1.2454	1.2835	1.2879	1.2524	1.196	1.1473	1.1243	1.1256	1.137	1.1465	1.151	1.1519	1.1457	1.1219	1.0725	1.0062	0.95234	0.94574
0.17111	0.15016	0.14287	0.15197	0.16685	0.17268	0.16393	0.15032	0.14878	0.16656	0.18979	0.19029	0.14966	0.084719	0.052622	0.12551	0.34601	0.69147	1.0736	1.3782	1.5242	1.5044	1.3838	1.2562	1.1884	1.1889	1.2174	1.2258	1.1969	1.1551	1.143	1.1845	1.2645	1.3372	1.3589	1.3163	1.2337	1.1542	1.1115	1.1134	1.1448	1.1835	1.2139	1.2294	1.2259	1.1981	1.1445	1.0766	1.0211	1.007
0.19121	0.16827	0.15938	0.17215	0.19769	0.21809	0.22071	0.2077	0.19234	0.18486	0.18036	0.16113	0.11531	0.058744	0.040797	0.12356	0.34303	0.67708	1.0446	1.3414	1.4937	1.4959	1.4072	1.3113	1.2647	1.2691	1.2837	1.2663	1.21	1.1502	1.1363	1.1922	1.2953	1.389	1.4199	1.3717	1.273	1.1761	1.1238	1.1277	1.1698	1.2212	1.2597	1.2766	1.2707	1.2424	1.1936	1.1347	1.0865	1.0705
0.19182	0.16722	0.15896	0.17717	0.21327	0.2466	0.25957	0.24948	0.22779	0.20757	0.19021	0.16443	0.12099	0.072732	0.06201	0.14397	0.352	0.66737	1.0166	1.3035	1.4585	1.4746	1.4055	1.3281	1.2936	1.3016	1.3125	1.2876	1.2239	1.1598	1.1457	1.2047	1.3118	1.4079	1.4386	1.3885	1.2888	1.1936	1.1453	1.1527	1.194	1.2379	1.2635	1.2671	1.2541	1.2289	1.1937	1.1534	1.1206	1.1101
0.17594	0.14875	0.14022	0.16022	0.1996	0.23695	0.25381	0.24691	0.22803	0.21159	0.20054	0.18393	0.15048	0.10904	0.097928	0.17079	0.36336	0.6622	0.99926	1.281	1.4364	1.4547	1.386	1.3062	1.2688	1.2772	1.2943	1.2805	1.2292	1.1733	1.1591	1.2089	1.3006	1.3815	1.4039	1.357	1.2715	1.1964	1.1653	1.1785	1.2103	1.2315	1.2297	1.2117	1.1906	1.1731	1.1568	1.1386	1.1234	1.1216
0.15348	0.12439	0.115	0.13211	0.1655	0.19541	0.2069	0.20043	0.18994	0.18939	0.19851	0.2011	0.1804	0.14173	0.12368	0.18421	0.36558	0.65966	0.99947	1.2873	1.4454	1.4571	1.372	1.2716	1.2186	1.2244	1.2546	1.2647	1.238	1.1963	1.179	1.2087	1.2709	1.3248	1.3341	1.2939	1.2327	1.1892	1.1834	1.2047	1.2239	1.2178	1.1865	1.149	1.1251	1.1199	1.123	1.1222	1.1173	1.1192
0.13558	0.10914	0.10218	0.11603	0.13876	0.15374	0.15245	0.14186	0.13927	0.15709	0.18889	0.2103	0.19793	0.15539	0.12559	0.17508	0.35464	0.65981	1.0198	1.3272	1.4932	1.4954	1.3861	1.2572	1.1843	1.188	1.2346	1.2719	1.2704	1.24	1.2141	1.2172	1.2445	1.268	1.2631	1.2299	1.1937	1.1824	1.2023	1.2325	1.2419	1.2148	1.1635	1.1176	1.1003	1.1109	1.1291	1.1346	1.1258	1.1194
0.12753	0.1115	0.11459	0.13127	0.14697	0.1479	0.13218	0.11374	0.11367	0.14292	0.18901	0.21975	0.2064	0.15286	0.10872	0.15052	0.33707	0.66504	1.0563	1.3909	1.5686	1.5627	1.431	1.2776	1.1903	1.1962	1.2591	1.3179	1.3319	1.3031	1.2628	1.2397	1.237	1.2358	1.2188	1.1891	1.1693	1.1799	1.218	1.256	1.262	1.2264	1.1704	1.13	1.1276	1.1549	1.1813	1.1809	1.1541	1.127
0.12549	0.12666	0.14801	0.17716	0.19606	0.19178	0.16664	0.13967	0.13532	0.16456	0.21158	0.23946	0.21654	0.14824	0.090409	0.12789	0.32507	0.67749	1.0987	1.4571	1.6437	1.631	1.4838	1.3172	1.2272	1.2416	1.3184	1.3876	1.4023	1.3636	1.3066	1.2651	1.2463	1.2332	1.2088	1.1765	1.1588	1.175	1.2198	1.2632	1.2728	1.2412	1.1934	1.1672	1.1822	1.2229	1.2512	1.2375	1.1868	1.1344
0.12015	0.13926	0.18174	0.2303	0.2632	0.26566	0.24008	0.20713	0.19379	0.21318	0.25036	0.26789	0.23341	0.15324	0.08654	0.12255	0.3281	0.69656	1.1349	1.5034	1.6894	1.6677	1.5114	1.3432	1.2618	1.2902	1.3772	1.4454	1.4476	1.3912	1.3203	1.274	1.258	1.2489	1.2232	1.1824	1.1524	1.1583	1.1993	1.246	1.2644	1.2445	1.2098	1.197	1.2238	1.271	1.297	1.2715	1.2026	1.1324
0.10556	0.13473	0.19198	0.25871	0.3105	0.32847	0.31078	0.27597	0.25241	0.25765	0.2817	0.29016	0.25081	0.16849	0.10123	0.13833	0.34678	0.71853	1.1571	1.5197	1.6935	1.6586	1.4954	1.3321	1.2655	1.3099	1.4034	1.4631	1.4456	1.3699	1.2921	1.2556	1.2599	1.269	1.2481	1.1957	1.144	1.1297	1.1609	1.2108	1.2405	1.2334	1.2075	1.1985	1.2252	1.2703	1.2931	1.264	1.1923	1.1209
0.086426	0.11156	0.16913	0.24374	0.31058	0.34569	0.33981	0.30624	0.27389	0.26637	0.2815	0.28959	0.25766	0.18566	0.12632	0.16616	0.37225	0.73752	1.1656	1.5136	1.67	1.6195	1.4488	1.2898	1.2368	1.2951	1.3926	1.4419	1.4048	1.3132	1.2353	1.2181	1.2529	1.2884	1.2766	1.2129	1.1378	1.1015	1.123	1.1769	1.218	1.2194	1.1931	1.1747	1.1884	1.2239	1.245	1.223	1.1647	1.1095
0.077236	0.084607	0.126	0.19366	0.26532	0.3124	0.31679	0.28496	0.24588	0.23008	0.24415	0.26269	0.24957	0.19656	0.14866	0.18978	0.38981	0.74643	1.166	1.505	1.6505	1.588	1.4083	1.2475	1.2004	1.2672	1.3677	1.4099	1.3588	1.2561	1.1805	1.1824	1.2467	1.3084	1.3077	1.2367	1.1433	1.09	1.1052	1.1642	1.2141	1.2182	1.1826	1.1449	1.1376	1.16	1.1816	1.1738	1.1385	1.1083
0.09262	0.075613	0.089762	0.1381	0.20369	0.25465	0.26428	0.23217	0.18755	0.168	0.18809	0.22452	0.23491	0.20042	0.15851	0.19385	0.38447	0.73733	1.1624	1.5118	1.6642	1.5995	1.4095	1.2371	1.184	1.2516	1.3556	1.3977	1.3405	1.2301	1.1525	1.1635	1.246	1.3269	1.3373	1.2658	1.1636	1.1014	1.114	1.1771	1.2317	1.2336	1.185	1.1266	1.0989	1.11	1.134	1.1412	1.1276	1.1187
0.13533	0.097139	0.082722	0.10724	0.16059	0.20903	0.21858	0.18321	0.13324	0.11304	0.14327	0.19943	0.22975	0.20365	0.15341	0.17009	0.34653	0.70343	1.1538	1.5393	1.7212	1.6657	1.463	1.2664	1.1924	1.2524	1.361	1.4114	1.3571	1.2406	1.1527	1.1568	1.2409	1.331	1.3526	1.2886	1.1884	1.1249	1.1364	1.2	1.2546	1.2525	1.1942	1.1225	1.0832	1.0892	1.1172	1.135	1.1339	1.1337
0.19135	0.14183	0.10617	0.11094	0.15266	0.19647	0.20278	0.162	0.10689	0.088254	0.13043	0.20438	0.24622	0.21359	0.13702	0.11998	0.2764	0.64407	1.1374	1.5814	1.8111	1.7717	1.5499	1.3138	1.2029	1.2461	1.3608	1.4285	1.3861	1.266	1.1603	1.1428	1.2135	1.3043	1.3379	1.2892	1.1999	1.1398	1.1489	1.2079	1.2589	1.2548	1.1956	1.1236	1.0851	1.0941	1.127	1.1498	1.1507	1.1467
0.23686	0.18578	0.13954	0.13367	0.16935	0.21029	0.21289	0.16631	0.10732	0.092734	0.14844	0.23802	0.28386	0.23254	0.11597	0.054561	0.18725	0.57034	1.1177	1.6325	1.9175	1.8928	1.6411	1.3487	1.1852	1.2029	1.3246	1.4179	1.3977	1.2798	1.1545	1.1079	1.1565	1.243	1.2896	1.261	1.1875	1.132	1.1358	1.1863	1.2326	1.2313	1.1814	1.1216	1.0947	1.1126	1.1508	1.1752	1.1728	1.1594
0.25294	0.2042	0.15578	0.14843	0.18478	0.22613	0.22616	0.17496	0.11451	0.10716	0.17862	0.28363	0.33072	0.25683	0.09742	-0.0085754	0.10299	0.50573	1.1108	1.6974	2.0342	2.0158	1.7215	1.3588	1.1305	1.1161	1.2454	1.3715	1.3838	1.2775	1.1382	1.0635	1.0883	1.1684	1.2267	1.2179	1.1592	1.1062	1.102	1.1429	1.1869	1.1943	1.1614	1.1207	1.1092	1.1365	1.1791	1.2046	1.2005	1.1809
0.23748	0.1883	0.14142	0.13849	0.18005	0.2241	0.22285	0.16894	0.10993	0.11264	0.2014	0.32234	0.3721	0.28048	0.087459	-0.051239	0.049835	0.4776	1.1387	1.7892	2.1672	2.1447	1.7999	1.3616	1.065	1.0167	1.1543	1.3173	1.3697	1.2849	1.1413	1.0455	1.049	1.1207	1.1855	1.1898	1.1396	1.0848	1.0716	1.1049	1.151	1.1715	1.1578	1.1345	1.1334	1.1644	1.208	1.2354	1.2345	1.2158
0.20561	0.15089	0.10621	0.10977	0.15749	0.20422	0.20234	0.14788	0.092902	0.10655	0.21089	0.34543	0.39928	0.29892	0.08908	-0.062385	0.043765	0.50151	1.2116	1.912	2.3176	2.285	1.8928	1.3879	1.0327	0.95619	1.1031	1.3022	1.396	1.3382	1.1988	1.0895	1.0749	1.135	1.1976	1.2042	1.1533	1.0922	1.0705	1.1003	1.1524	1.1869	1.1878	1.1724	1.17	1.1944	1.233	1.2617	1.2668	1.2527
0.17855	0.11716	0.075424	0.084793	0.13612	0.18322	0.18091	0.12855	0.079816	0.10266	0.21601	0.35622	0.41124	0.3094	0.099921	-0.043939	0.080906	0.56815	1.3128	2.0424	2.461	2.4184	1.9953	1.4497	1.06	0.96931	1.1269	1.3552	1.4827	1.4487	1.3161	1.1985	1.1684	1.2138	1.266	1.2648	1.2059	1.1358	1.1077	1.1376	1.1969	1.2412	1.2469	1.2258	1.2083	1.2152	1.2424	1.2691	1.2778	1.2644
0.16957	0.10768	0.07135	0.083822	0.13325	0.17672	0.17437	0.12787	0.087989	0.11673	0.22881	0.36176	0.40991	0.30909	0.11218	-0.01005	0.13833	0.64359	1.3969	2.1267	2.5407	2.4925	2.0651	1.5174	1.129	1.0443	1.2138	1.4585	1.6028	1.5806	1.451	1.3272	1.2849	1.3163	1.3554	1.3429	1.2744	1.197	1.1656	1.1972	1.2611	1.3071	1.3057	1.2662	1.2231	1.2057	1.2172	1.238	1.2442	1.2222
0.17746	0.12654	0.098232	0.10867	0.14825	0.18314	0.18176	0.14626	0.11902	0.15084	0.25119	0.36323	0.39492	0.29449	0.11681	0.02159	0.18704	0.68622	1.4104	2.1022	2.4891	2.4391	2.0367	1.5296	1.1814	1.1242	1.3051	1.5492	1.6881	1.6607	1.5271	1.3991	1.3512	1.3754	1.4073	1.3888	1.3163	1.2375	1.2067	1.2398	1.3028	1.3416	1.3234	1.2585	1.1866	1.1448	1.1412	1.1546	1.1532	1.1152
0.19139	0.16193	0.14129	0.14183	0.16234	0.18378	0.185	0.16621	0.15621	0.19019	0.27184	0.35391	0.36363	0.26455	0.11048	0.041813	0.20997	0.67116	1.3223	1.9334	2.2672	2.2152	1.8615	1.4311	1.1552	1.1414	1.3296	1.555	1.6669	1.6188	1.4763	1.3491	1.3058	1.3349	1.371	1.3573	1.2908	1.2182	1.1921	1.2256	1.2828	1.3083	1.2698	1.1803	1.0848	1.0253	1.0121	1.0209	1.0128	0.96009
0.20144	0.19688	0.17897	0.16068	0.15436	0.15923	0.16496	0.16737	0.17816	0.21474	0.27571	0.32644	0.3165	0.22492	0.10042	0.056929	0.21285	0.60629	1.1457	1.6395	1.897	1.8392	1.5474	1.2144	1.0274	1.0612	1.2479	1.4386	1.5084	1.4319	1.2822	1.1643	1.1373	1.1826	1.233	1.2329	1.18	1.1195	1.1006	1.1341	1.1837	1.1958	1.1411	1.0358	0.92794	0.86132	0.84641	0.85651	0.84902	0.79321
0.20539	0.22024	0.19763	0.15473	0.11924	0.10822	0.1203	0.14501	0.17644	0.2153	0.25724	0.28209	0.26181	0.18861	0.10179	0.084408	0.21936	0.52779	0.93431	1.2922	1.4621	1.3956	1.1683	0.93461	0.83324	0.905	1.0772	1.2218	1.2448	1.1433	0.99573	0.89766	0.89498	0.96054	1.0261	1.039	0.99932	0.9507	0.93911	0.97318	1.0177	1.0227	0.96251	0.85507	0.74801	0.6843	0.67402	0.69104	0.69359	0.65153
0.20644	0.22971	0.19751	0.13215	0.073824	0.05258	0.072238	0.11561	0.16206	0.20008	0.22562	0.23316	0.2143	0.17032	0.12801	0.13904	0.25289	0.47704	0.75463	0.98369	1.0731	1.001	0.83295	0.68427	0.64779	0.73621	0.8786	0.97272	0.95562	0.843	0.71192	0.6429	0.66523	0.74383	0.81281	0.82681	0.79065	0.74788	0.74105	0.77672	0.8213	0.82867	0.77592	0.68013	0.58514	0.53062	0.52687	0.55204	0.57023	0.55497
0.20553	0.22706	0.18741	0.11166	0.045271	0.023288	0.050344	0.10403	0.15507	0.1864	0.19754	0.1958	0.18721	0.17738	0.17987	0.21904	0.31757	0.47415	0.65012	0.78173	0.81628	0.74883	0.63139	0.54338	0.5409	0.61975	0.71944	0.76615	0.72439	0.62031	0.52092	0.48555	0.52564	0.60122	0.65408	0.65101	0.60481	0.55947	0.55367	0.59119	0.63982	0.65705	0.62156	0.54718	0.47111	0.42777	0.42803	0.45706	0.48853	0.50199
0.19718	0.21252	0.17499	0.10752	0.051503	0.03831	0.070098	0.1228	0.16633	0.18509	0.18399	0.17906	0.18388	0.20407	0.24195	0.30275	0.39228	0.50611	0.62095	0.70034	0.71541	0.66702	0.59063	0.53648	0.53676	0.58345	0.63425	0.64368	0.59678	0.5204	0.46327	0.45997	0.50569	0.56058	0.57974	0.546	0.48117	0.42868	0.42145	0.4593	0.51128	0.53905	0.52311	0.47327	0.41841	0.3859	0.3862	0.41174	0.44691	0.47862
0.17406	0.18508	0.16213	0.12047	0.089194	0.08957	0.12033	0.16069	0.18733	0.19135	0.18247	0.17934	0.19572	0.23408	0.28981	0.35937	0.44271	0.53741	0.63111	0.70197	0.73014	0.71228	0.66683	0.62352	0.60373	0.60654	0.61197	0.59911	0.56502	0.52857	0.51557	0.5366	0.57546	0.5984	0.57792	0.5136	0.43403	0.3783	0.37049	0.40528	0.45387	0.48445	0.48175	0.45297	0.41851	0.39696	0.39573	0.41192	0.43902	0.47137
0.13698	0.14833	0.14822	0.14062	0.13794	0.14904	0.17081	0.19063	0.19718	0.19026	0.18131	0.18481	0.20841	0.25005	0.30365	0.3669	0.44318	0.53514	0.63605	0.72746	0.78712	0.80194	0.77613	0.72814	0.67883	0.64024	0.61333	0.59468	0.58484	0.58948	0.61203	0.64467	0.6672	0.65742	0.60643	0.52741	0.45004	0.40348	0.39943	0.42687	0.46136	0.48139	0.47997	0.46469	0.44851	0.43993	0.43993	0.44595	0.45703	0.47396
0.10007	0.11444	0.13622	0.1579	0.17594	0.18867	0.19416	0.191	0.18134	0.17213	0.17203	0.18584	0.21153	0.24338	0.27915	0.32504	0.39296	0.49056	0.61121	0.73203	0.82285	0.861	0.8425	0.78289	0.70823	0.64313	0.60294	0.59258	0.60927	0.64468	0.68541	0.71421	0.7149	0.68031	0.61813	0.54905	0.4967	0.47479	0.48021	0.49689	0.50742	0.5042	0.49222	0.48245	0.48202	0.48907	0.49575	0.49598	0.49046	0.48455
0.084166	0.099749	0.13344	0.16968	0.19383	0.19829	0.18487	0.16328	0.14648	0.14441	0.15886	0.18258	0.20429	0.21766	0.2285	0.25463	0.31646	0.42314	0.56301	0.705	0.81153	0.85566	0.83307	0.76258	0.67639	0.60615	0.57204	0.57837	0.61522	0.66343	0.70124	0.71147	0.68814	0.63961	0.58558	0.54757	0.53743	0.55065	0.56952	0.57464	0.55754	0.52587	0.49746	0.48785	0.49985	0.52259	0.53976	0.5404	0.52442	0.49942
0.10136	0.11295	0.14488	0.17905	0.19647	0.18835	0.16092	0.13155	0.11831	0.12912	0.1568	0.1837	0.19358	0.18414	0.17184	0.18498	0.24806	0.36599	0.51786	0.66437	0.76529	0.79728	0.76303	0.68793	0.60742	0.55224	0.53804	0.56227	0.60764	0.6498	0.66704	0.64914	0.60252	0.54826	0.51245	0.51254	0.54692	0.59465	0.62681	0.62318	0.58412	0.52996	0.48822	0.47724	0.49649	0.52933	0.55473	0.55937	0.54222	0.5106
0.14282	0.14545	0.16534	0.18711	0.19335	0.17716	0.14758	0.12403	0.12315	0.14674	0.17929	0.19758	0.187	0.15405	0.12637	0.1388	0.21335	0.34472	0.50041	0.63543	0.71319	0.7212	0.67389	0.60311	0.54263	0.51498	0.52521	0.56202	0.60379	0.62716	0.61617	0.56973	0.50411	0.44756	0.42749	0.45572	0.52031	0.59018	0.63119	0.62476	0.57761	0.51657	0.47201	0.4609	0.47978	0.51088	0.53507	0.54213	0.53218	0.51004
0.18151	0.17404	0.17953	0.18844	0.1882	0.17466	0.15685	0.15087	0.16684	0.19868	0.22524	0.22366	0.18697	0.13354	0.10066	0.12462	0.21896	0.36445	0.5173	0.63072	0.67724	0.65927	0.60367	0.54573	0.51256	0.51412	0.54362	0.58358	0.61329	0.61528	0.58115	0.51613	0.4401	0.38179	0.36633	0.40168	0.47226	0.54547	0.58867	0.58655	0.54813	0.49892	0.46411	0.45448	0.46388	0.47828	0.48771	0.49153	0.494	0.49575
0.19018	0.17646	0.17288	0.17573	0.1776	0.17643	0.17908	0.19549	0.22757	0.26219	0.27596	0.25078	0.19018	0.12406	0.095995	0.13913	0.25542	0.41175	0.55613	0.64437	0.66115	0.62376	0.56831	0.52883	0.52208	0.54491	0.58181	0.61478	0.62948	0.61699	0.57463	0.50819	0.43365	0.37438	0.3517	0.37327	0.42707	0.48676	0.52617	0.53367	0.51654	0.49253	0.47568	0.46737	0.45926	0.44468	0.4279	0.42243	0.43906	0.47341
0.16206	0.14932	0.14551	0.15011	0.15913	0.17173	0.19255	0.22629	0.2687	0.30254	0.30497	0.26375	0.19135	0.12521	0.11049	0.17424	0.3073	0.46647	0.59682	0.6606	0.65499	0.60871	0.56167	0.54195	0.55449	0.5856	0.61656	0.63485	0.63637	0.62082	0.58757	0.53701	0.47564	0.41822	0.38263	0.37959	0.4053	0.44346	0.47597	0.49397	0.50063	0.5036	0.50445	0.49517	0.46603	0.41865	0.3722	0.35485	0.38436	0.45174
0.11778	0.11338	0.11667	0.12658	0.14005	0.1572	0.18258	0.21967	0.26279	0.29452	0.29398	0.25275	0.18712	0.13574	0.14053	0.22141	0.36141	0.51326	0.62473	0.66693	0.6476	0.60186	0.56791	0.56496	0.58707	0.61419	0.62966	0.63024	0.62293	0.61398	0.60119	0.5763	0.53466	0.48293	0.43715	0.41268	0.41416	0.43394	0.45969	0.48368	0.50522	0.52452	0.53467	0.52161	0.47504	0.40244	0.33341	0.30647	0.34466	0.43617
0.09145	0.099781	0.11315	0.1267	0.13623	0.14302	0.15435	0.17731	0.21006	0.23856	0.24424	0.21902	0.17694	0.15166	0.17839	0.27065	0.4081	0.54515	0.63625	0.66154	0.63589	0.59587	0.57458	0.58224	0.60509	0.62105	0.61851	0.60366	0.59211	0.59335	0.60153	0.60029	0.57676	0.53307	0.48567	0.45372	0.44641	0.45911	0.48038	0.50187	0.52183	0.53944	0.54691	0.52943	0.47637	0.39593	0.31965	0.28875	0.32833	0.42672
0.1053	0.12604	0.14815	0.16176	0.16016	0.14552	0.12931	0.12517	0.13847	0.16089	0.17607	0.17367	0.16141	0.16453	0.21049	0.30844	0.43856	0.56037	0.63578	0.65153	0.62534	0.59173	0.57814	0.58863	0.60617	0.61005	0.5939	0.57006	0.5579	0.56654	0.58644	0.59684	0.58255	0.54624	0.50662	0.48421	0.48675	0.50563	0.5251	0.53518	0.53688	0.53576	0.53115	0.51249	0.46834	0.40141	0.3357	0.30663	0.33798	0.42169
0.15186	0.17977	0.20687	0.21926	0.2072	0.17221	0.12847	0.095525	0.086117	0.098146	0.11769	0.13182	0.14158	0.16421	0.22122	0.32016	0.44415	0.55816	0.62911	0.64574	0.62415	0.59491	0.58167	0.58706	0.59574	0.59071	0.56901	0.54416	0.53387	0.54401	0.56271	0.56972	0.55347	0.52158	0.49575	0.49499	0.52052	0.55462	0.57411	0.56738	0.54132	0.51298	0.49383	0.48045	0.45965	0.42377	0.38227	0.35847	0.37235	0.42233
0.19822	0.22431	0.25179	0.26565	0.25303	0.21213	0.15576	0.10528	0.077976	0.076835	0.090869	0.10637	0.1205	0.14603	0.20221	0.29799	0.42045	0.53832	0.61917	0.64846	0.6366	0.6094	0.58948	0.58293	0.58038	0.56988	0.54972	0.53016	0.52322	0.53016	0.53847	0.5321	0.50665	0.47624	0.46498	0.48835	0.53918	0.58977	0.60981	0.58698	0.53485	0.48247	0.45366	0.45199	0.46198	0.46427	0.45177	0.43373	0.42538	0.43257
0.20995	0.22381	0.24687	0.26643	0.267	0.24075	0.19429	0.14554	0.11214	0.10007	0.10151	0.10425	0.10519	0.11687	0.16019	0.24816	0.37237	0.50339	0.60572	0.65729	0.65986	0.63396	0.60316	0.58022	0.56431	0.54921	0.53313	0.52107	0.51806	0.52092	0.51783	0.49795	0.46368	0.43393	0.43327	0.47334	0.54062	0.60126	0.62141	0.58922	0.52294	0.45915	0.42942	0.44177	0.479	0.51322	0.5246	0.51094	0.48315	0.45294
0.17707	0.17032	0.18418	0.21097	0.23344	0.2366	0.21802	0.18859	0.16307	0.14829	0.13894	0.12504	0.10508	0.093657	0.11576	0.19024	0.31411	0.45955	0.5868	0.66463	0.68478	0.66185	0.62048	0.58047	0.5499	0.52826	0.51386	0.50712	0.50754	0.50913	0.50121	0.47657	0.4407	0.41303	0.41615	0.45902	0.52681	0.58639	0.60571	0.57438	0.511	0.45197	0.42906	0.45114	0.50133	0.54991	0.5725	0.56135	0.52419	0.47479
0.12198	0.092087	0.093292	0.1236	0.1653	0.19759	0.20997	0.20649	0.19834	0.19185	0.18256	0.16103	0.12595	0.093161	0.091554	0.14655	0.26204	0.41377	0.55968	0.66077	0.69924	0.68299	0.63599	0.58293	0.53889	0.50848	0.49108	0.48512	0.48773	0.49229	0.48919	0.47183	0.44385	0.42039	0.41986	0.45055	0.50209	0.54921	0.56675	0.54609	0.50127	0.46031	0.44764	0.46972	0.51285	0.55329	0.57153	0.56106	0.52764	0.48231
0.083069	0.036013	0.024793	0.05143	0.098967	0.14443	0.17385	0.18834	0.19761	0.20733	0.21177	0.19873	0.16337	0.11941	0.097413	0.12875	0.22551	0.37004	0.5219	0.63798	0.69287	0.6875	0.64267	0.58446	0.53187	0.49327	0.47006	0.46134	0.46498	0.47572	0.48471	0.48345	0.46992	0.45169	0.44182	0.44969	0.47348	0.50043	0.51536	0.51127	0.49402	0.47767	0.47427	0.48585	0.50417	0.51746	0.51823	0.50642	0.48668	0.46352
0.086076	0.03592	0.01821	0.035563	0.072535	0.10833	0.13155	0.14593	0.1631	0.18884	0.21472	0.22292	0.20156	0.15874	0.12365	0.13175	0.20327	0.32917	0.47427	0.59535	0.66237	0.67003	0.63444	0.57997	0.52655	0.48453	0.45731	0.44595	0.45061	0.46836	0.49111	0.50766	0.50945	0.49591	0.47486	0.45734	0.45085	0.45577	0.4672	0.47963	0.49007	0.49754	0.50058	0.49615	0.48194	0.45981	0.43677	0.42133	0.41766	0.42226
0.12502	0.089299	0.076071	0.084861	0.10176	0.11127	0.10909	0.10559	0.11679	0.14957	0.19291	0.22316	0.2209	0.18739	0.14824	0.14018	0.1891	0.29363	0.42502	0.54274	0.61538	0.63367	0.60949	0.56449	0.51762	0.4795	0.45434	0.44438	0.45158	0.47502	0.50771	0.53703	0.55002	0.54017	0.51108	0.47448	0.44435	0.4309	0.43745	0.46032	0.49046	0.51556	0.5233	0.50596	0.46509	0.41305	0.36865	0.34793	0.35516	0.38029
0.16701	0.1592	0.16215	0.17003	0.16996	0.15241	0.12086	0.09241	0.087258	0.11368	0.15985	0.19962	0.20975	0.18701	0.15297	0.14226	0.18147	0.2725	0.39097	0.49996	0.56968	0.59048	0.57276	0.53661	0.49977	0.47184	0.45586	0.45309	0.46511	0.4918	0.52768	0.56133	0.57939	0.57317	0.54342	0.50033	0.45916	0.43417	0.43352	0.4565	0.49323	0.52705	0.53997	0.52033	0.46969	0.4043	0.34863	0.32311	0.33288	0.36493
0.17708	0.19973	0.22494	0.24197	0.23852	0.20917	0.1619	0.11649	0.093954	0.10312	0.13404	0.16387	0.17238	0.15694	0.13624	0.1395	0.18776	0.27974	0.39123	0.48837	0.54552	0.55676	0.53491	0.50095	0.47223	0.45659	0.45419	0.46284	0.48131	0.50867	0.54126	0.5713	0.58912	0.58755	0.56574	0.52988	0.49101	0.46139	0.45061	0.46226	0.49146	0.52477	0.54414	0.53495	0.49453	0.43585	0.38233	0.35538	0.36185	0.38982
0.14421	0.18665	0.23015	0.26193	0.27041	0.25137	0.21187	0.16812	0.1369	0.12579	0.129	0.13263	0.12649	0.11402	0.11278	0.14407	0.21797	0.32406	0.43446	0.51748	0.55367	0.54415	0.50729	0.46703	0.44104	0.43522	0.44603	0.46653	0.49128	0.51731	0.5425	0.56397	0.57806	0.58166	0.57339	0.55399	0.52661	0.49716	0.47409	0.466	0.47696	0.50216	0.52771	0.53691	0.52023	0.48264	0.44203	0.41865	0.42181	0.44331
0.08909	0.13198	0.18042	0.22361	0.2515	0.25868	0.24684	0.22342	0.19678	0.17117	0.14557	0.11797	0.092045	0.080503	0.10106	0.16608	0.27215	0.39716	0.50796	0.57519	0.58671	0.552	0.49571	0.44475	0.41685	0.41604	0.4356	0.4646	0.49363	0.5173	0.53412	0.54533	0.55339	0.56009	0.56462	0.56288	0.54955	0.52283	0.48845	0.45919	0.44853	0.46161	0.49023	0.51657	0.52432	0.5099	0.48517	0.46906	0.4736	0.49456
0.048476	0.073291	0.11049	0.15412	0.19655	0.23066	0.2516	0.25684	0.24509	0.21594	0.17169	0.12075	0.07953	0.069512	0.1088	0.2018	0.33321	0.47106	0.57878	0.63041	0.6211	0.56733	0.49763	0.43943	0.40911	0.40907	0.43128	0.4634	0.49396	0.51543	0.52553	0.52724	0.5271	0.5314	0.54135	0.55065	0.5483	0.52611	0.48644	0.44377	0.41752	0.41986	0.44698	0.48079	0.50093	0.49885	0.4835	0.47414	0.48512	0.51411
0.048482	0.047127	0.062971	0.094898	0.13785	0.18439	0.226	0.25374	0.25921	0.23733	0.19055	0.13236	0.086282	0.078849	0.12813	0.23357	0.37315	0.5106	0.60994	0.64995	0.63142	0.57401	0.50553	0.45006	0.42073	0.41902	0.43826	0.46812	0.49779	0.51826	0.52481	0.51908	0.50875	0.50342	0.50793	0.51778	0.5209	0.50594	0.47187	0.43131	0.4038	0.40278	0.42554	0.45431	0.46874	0.46101	0.44214	0.43401	0.45245	0.49398
0.086774	0.065609	0.061957	0.076342	0.10517	0.14298	0.18313	0.21702	0.23435	0.22647	0.1923	0.14325	0.10242	0.096554	0.14351	0.24211	0.3705	0.49476	0.5834	0.62012	0.60817	0.56542	0.51406	0.47154	0.44682	0.4416	0.45328	0.4766	0.50361	0.52448	0.5308	0.52027	0.49904	0.47871	0.46887	0.47029	0.47441	0.47023	0.45394	0.43321	0.42204	0.42916	0.44926	0.46489	0.45913	0.42994	0.39466	0.37958	0.40108	0.45206
0.13589	0.11161	0.10126	0.10201	0.10959	0.12245	0.14124	0.16462	0.18572	0.19377	0.18115	0.1511	0.12014	0.11181	0.1446	0.22124	0.32602	0.432	0.51375	0.55793	0.56628	0.55063	0.52473	0.49858	0.47779	0.46597	0.4663	0.47991	0.50266	0.52427	0.5324	0.51984	0.48972	0.4544	0.42795	0.41768	0.42096	0.42971	0.43857	0.44938	0.46773	0.4941	0.51796	0.52148	0.49233	0.43621	0.37823	0.34946	0.36635	0.41767
0.16378	0.15332	0.15223	0.15012	0.13987	0.12434	0.11434	0.11956	0.13953	0.16228	0.17212	0.16145	0.13787	0.12137	0.13303	0.18279	0.26387	0.35708	0.44109	0.50192	0.53624	0.54807	0.5434	0.52715	0.50417	0.48144	0.46783	0.46986	0.48644	0.50713	0.51684	0.50464	0.47083	0.42724	0.39024	0.37168	0.37417	0.39339	0.42441	0.46537	0.5149	0.56571	0.60144	0.60267	0.55988	0.48444	0.40726	0.3629	0.36804	0.40934
0.15566	0.16595	0.18343	0.18895	0.17145	0.13719	0.10614	0.098044	0.11815	0.15301	0.17941	0.18024	0.15641	0.12698	0.11793	0.14731	0.21613	0.30959	0.40599	0.48685	0.54213	0.56962	0.57153	0.5524	0.51945	0.48333	0.45632	0.44718	0.45585	0.47217	0.48095	0.47066	0.44036	0.40008	0.36463	0.34562	0.34728	0.36832	0.40667	0.46153	0.52991	0.60081	0.65371	0.66613	0.62747	0.5496	0.46458	0.40809	0.39787	0.42203
0.12154	0.14546	0.17846	0.19521	0.1815	0.14495	0.11037	0.10247	0.12835	0.17203	0.20494	0.20512	0.17212	0.12817	0.10551	0.12851	0.20153	0.30859	0.42287	0.51913	0.58188	0.60695	0.5985	0.5655	0.51957	0.47353	0.43906	0.4228	0.42335	0.43166	0.43586	0.42793	0.40795	0.38309	0.36231	0.35113	0.35059	0.36071	0.38455	0.42788	0.49299	0.57102	0.64017	0.67403	0.65662	0.59436	0.51514	0.45307	0.42787	0.433
0.086	0.10685	0.142	0.16522	0.16126	0.13708	0.1167	0.12299	0.15989	0.20786	0.23622	0.22407	0.17548	0.11922	0.093287	0.12438	0.21453	0.34144	0.47058	0.57074	0.62472	0.63169	0.60269	0.55387	0.50093	0.45583	0.42515	0.40953	0.40446	0.40304	0.39981	0.39374	0.38799	0.38635	0.38887	0.39067	0.38574	0.37366	0.36382	0.37238	0.41206	0.48105	0.55928	0.61654	0.629	0.59355	0.53002	0.46883	0.43202	0.42061
0.06951	0.071391	0.093623	0.11428	0.11965	0.11472	0.1182	0.14569	0.19428	0.24069	0.25548	0.22375	0.15809	0.094657	0.07461	0.12222	0.23254	0.37466	0.50726	0.59686	0.62943	0.61157	0.56313	0.50687	0.46	0.43018	0.41587	0.40982	0.40406	0.39453	0.38355	0.37842	0.38631	0.40794	0.43424	0.44917	0.43868	0.40094	0.35097	0.3153	0.31799	0.36594	0.44276	0.51614	0.55517	0.54696	0.50228	0.44666	0.4035	0.38088
0.075633	0.053385	0.05545	0.066907	0.077246	0.089416	0.11525	0.16122	0.21677	0.25598	0.25306	0.20142	0.12269	0.058425	0.04904	0.11247	0.23493	0.37828	0.49861	0.56534	0.57158	0.53245	0.47476	0.42419	0.39589	0.39122	0.40049	0.40975	0.40859	0.39572	0.37986	0.37491	0.39132	0.42797	0.46969	0.49302	0.47841	0.42262	0.3436	0.27379	0.24434	0.26854	0.33426	0.4102	0.46266	0.47286	0.44453	0.39797	0.35556	0.32898
0.092255	0.054968	0.041936	0.04419	0.0546	0.075279	0.1131	0.16763	0.22296	0.2523	0.23429	0.1697	0.086341	0.027136	0.027992	0.098743	0.2182	0.34537	0.43943	0.47732	0.46064	0.41069	0.35621	0.32071	0.31446	0.33319	0.36254	0.3859	0.3925	0.38256	0.36711	0.36207	0.37888	0.41637	0.45885	0.48249	0.46756	0.41026	0.32725	0.24926	0.20654	0.21359	0.26203	0.32557	0.37433	0.39011	0.37356	0.33997	0.30738	0.28578
0.10368	0.069844	0.055839	0.054564	0.061223	0.079304	0.11521	0.16668	0.21639	0.23836	0.2144	0.14905	0.071504	0.021645	0.02858	0.09487	0.19577	0.29296	0.35371	0.36475	0.33463	0.28587	0.24304	0.22289	0.22998	0.25777	0.29315	0.32234	0.33648	0.3351	0.32598	0.32108	0.32972	0.35252	0.37953	0.3945	0.38342	0.34307	0.28441	0.22832	0.19558	0.19633	0.22514	0.26452	0.29499	0.30538	0.29733	0.2814	0.26822	0.26106
0.10307	0.09053	0.090103	0.091606	0.091219	0.096366	0.11817	0.15814	0.20132	0.22306	0.20571	0.1529	0.090342	0.051817	0.059449	0.11131	0.18371	0.24558	0.27494	0.26781	0.23606	0.1981	0.16929	0.15713	0.16167	0.17863	0.20207	0.22592	0.24484	0.25534	0.257	0.25269	0.24699	0.24356	0.24287	0.24203	0.23701	0.22579	0.21042	0.1964	0.18952	0.1921	0.20134	0.21104	0.21594	0.21563	0.21498	0.22016	0.23282	0.24691
0.096003	0.11277	0.13261	0.13883	0.12776	0.11275	0.11341	0.1388	0.17831	0.20805	0.20802	0.17704	0.1343	0.10656	0.11058	0.14329	0.18566	0.216	0.22291	0.20921	0.18632	0.16486	0.14886	0.13657	0.12569	0.11756	0.11684	0.12742	0.14788	0.17041	0.18412	0.18066	0.15892	0.12597	0.094008	0.07492	0.075276	0.093949	0.12321	0.15238	0.17205	0.17716	0.16806	0.14991	0.13115	0.1213	0.12794	0.15305	0.19034	0.22571
0.093839	0.13481	0.17089	0.17838	0.15365	0.11636	0.095356	0.10774	0.14714	0.18933	0.21026	0.20249	0.17829	0.15854	0.15697	0.17185	0.19002	0.19862	0.1944	0.184	0.17615	0.17316	0.16888	0.1544	0.12672	0.093285	0.068634	0.065323	0.085116	0.11635	0.13924	0.13629	0.10186	0.045911	-0.010144	-0.04333	-0.039825	-0.0012174	0.056595	0.11103	0.1429	0.14396	0.11888	0.081685	0.049468	0.03634	0.049392	0.086788	0.13782	0.18535
0.10337	0.15401	0.19536	0.199	0.16135	0.10652	0.069702	0.073386	0.11372	0.16569	0.20185	0.20998	0.19749	0.18162	0.17495	0.17765	0.18136	0.1792	0.17279	0.17029	0.17772	0.19162	0.19946	0.18821	0.15463	0.10962	0.073013	0.061847	0.07957	0.11288	0.13822	0.13442	0.094416	0.02986	-0.034009	-0.070595	-0.065042	-0.02144	0.039542	0.091124	0.11322	0.10081	0.064085	0.021612	-0.008749	-0.016188	0.0013491	0.038694	0.085715	0.12929
0.12111	0.16512	0.20103	0.19938	0.15611	0.095644	0.053849	0.053986	0.092734	0.14525	0.18368	0.19476	0.18437	0.16832	0.15862	0.15635	0.15519	0.15076	0.14636	0.15039	0.16777	0.19332	0.213	0.21282	0.18889	0.15132	0.11891	0.10781	0.12149	0.14812	0.16694	0.16	0.12261	0.066683	0.015031	-0.010559	-0.00099979	0.035117	0.076186	0.099357	0.092601	0.060112	0.018278	-0.014509	-0.027377	-0.020204	2.8135e-05	0.025501	0.051242	0.074324
0.13619	0.16232	0.18797	0.18594	0.15034	0.10056	0.066739	0.068165	0.10088	0.14244	0.1688	0.16988	0.153	0.13378	0.1233	0.12183	0.12261	0.12078	0.11898	0.12503	0.14422	0.17317	0.20048	0.21399	0.20902	0.19155	0.17417	0.16773	0.17431	0.18605	0.19026	0.17773	0.14913	0.11552	0.092472	0.090722	0.10882	0.13252	0.1422	0.12446	0.080893	0.028089	-0.011719	-0.0237	-0.0086365	0.019042	0.04167	0.049579	0.045371	0.039044
0.13916	0.14401	0.16105	0.16734	0.15342	0.12921	0.11414	0.12054	0.14383	0.16653	0.17177	0.15539	0.12742	0.10332	0.092689	0.09428	0.10001	0.10333	0.10468	0.11003	0.12476	0.14836	0.17432	0.19461	0.205	0.20688	0.20489	0.20255	0.19953	0.19247	0.17854	0.15925	0.14156	0.13519	0.14683	0.17444	0.20515	0.21946	0.20094	0.14668	0.072026	0.0049712	-0.027911	-0.01638	0.027294	0.075454	0.10142	0.094593	0.064551	0.032277
0.12972	0.11634	0.1291	0.14987	0.1648	0.17262	0.18054	0.19358	0.2075	0.21112	0.19565	0.16258	0.12368	0.093496	0.080386	0.082898	0.09319	0.10376	0.11199	0.11978	0.12989	0.14291	0.15709	0.17026	0.18141	0.19028	0.1956	0.19425	0.18276	0.16046	0.13199	0.10732	0.098365	0.11361	0.15281	0.20438	0.2475	0.2596	0.22701	0.15404	0.064556	-0.0070505	-0.032429	-0.0046804	0.057122	0.11819	0.14753	0.13469	0.093208	0.049248
0.11792	0.092555	0.1033	0.13658	0.17533	0.20913	0.23543	0.25415	0.26239	0.25467	0.22788	0.18594	0.13968	0.10182	0.080924	0.078552	0.090584	0.11066	0.13278	0.15201	0.16447	0.16816	0.16424	0.15725	0.15275	0.15348	0.15665	0.15504	0.14165	0.11513	0.082401	0.056651	0.051615	0.075	0.12385	0.18375	0.23257	0.24833	0.21905	0.15046	0.066597	0.00077412	-0.0202	0.0095537	0.071123	0.13108	0.16039	0.15015	0.11395	0.076123
0.11773	0.087243	0.094178	0.12933	0.17554	0.21851	0.25134	0.27233	0.28044	0.2733	0.24891	0.2089	0.16001	0.11268	0.077794	0.063519	0.073109	0.10366	0.14599	0.18648	0.21143	0.21281	0.19241	0.16107	0.1329	0.11731	0.1142	0.11514	0.10981	0.093238	0.069247	0.048471	0.042696	0.058959	0.095967	0.14371	0.18608	0.2061	0.19296	0.14833	0.088235	0.037415	0.017515	0.035114	0.077564	0.12041	0.14231	0.13747	0.11688	0.09774
0.13737	0.10813	0.10737	0.13035	0.16389	0.19607	0.22155	0.24032	0.25292	0.25678	0.24647	0.21746	0.17041	0.11355	0.06146	0.030759	0.033644	0.071869	0.13401	0.19838	0.24152	0.24861	0.22044	0.17238	0.1259	0.097374	0.090956	0.099123	0.10953	0.11294	0.10739	0.097149	0.088884	0.088059	0.09721	0.1154	0.13797	0.15693	0.16351	0.15273	0.12763	0.099221	0.080777	0.079487	0.091662	0.10575	0.11139	0.10739	0.10173	0.10317
0.17265	0.14996	0.13937	0.14076	0.14796	0.15592	0.16468	0.17763	0.19608	0.21502	0.22347	0.20981	0.16886	0.10691	0.041619	-0.0038545	-0.010456	0.027492	0.098071	0.17555	0.23133	0.24688	0.22189	0.17309	0.12454	0.095403	0.092219	0.10921	0.13461	0.15766	0.17205	0.17533	0.16723	0.14951	0.12724	0.10874	0.10241	0.11172	0.13215	0.15334	0.16523	0.16383	0.15213	0.13601	0.11927	0.10245	0.086058	0.074275	0.073855	0.08778
0.20785	0.19468	0.17641	0.15706	0.1378	0.12103	0.1124	0.11818	0.13973	0.16965	0.19308	0.19412	0.1642	0.10782	0.04237	-0.0083243	-0.024183	0.001768	0.059553	0.12632	0.17681	0.19505	0.18103	0.1488	0.11768	0.10226	0.10704	0.12781	0.15699	0.18777	0.21452	0.23085	0.22938	0.20539	0.16217	0.11314	0.077265	0.069451	0.092061	0.13354	0.17505	0.20032	0.20229	0.18307	0.14971	0.11026	0.072947	0.04679	0.039792	0.053927
0.22415	0.21946	0.19911	0.16986	0.13726	0.10766	0.089075	0.088462	0.10706	0.13758	0.16601	0.17778	0.16472	0.12917	0.083104	0.042793	0.021581	0.024214	0.045317	0.072777	0.094325	0.10373	0.10304	0.099742	0.10096	0.10906	0.12168	0.13577	0.15146	0.17179	0.19795	0.22397	0.23666	0.22254	0.17809	0.1155	0.058819	0.031767	0.044856	0.090105	0.14632	0.19068	0.20875	0.19778	0.16368	0.11627	0.066689	0.026666	0.0067248	0.011799
0.21112	0.20922	0.19258	0.16829	0.14124	0.11594	0.09796	0.092447	0.10101	0.11996	0.14189	0.15935	0.16811	0.16782	0.16012	0.14628	0.12628	0.09974	0.068014	0.035779	0.010795	0.0014707	0.0129	0.043182	0.082446	0.11629	0.13289	0.13017	0.11798	0.1127	0.12631	0.157	0.18807	0.1973	0.17142	0.11603	0.05405	0.013222	0.010727	0.044733	0.097361	0.14571	0.17294	0.17303	0.14886	0.10781	0.059236	0.01417	-0.015582	-0.021242
0.17411	0.16689	0.15686	0.14865	0.14151	0.13315	0.12314	0.11343	0.10676	0.10568	0.11284	0.1313	0.16278	0.204	0.24403	0.26598	0.25375	0.20088	0.11632	0.023232	-0.049314	-0.078152	-0.055997	0.0050008	0.077961	0.13266	0.14896	0.12612	0.082984	0.047947	0.043368	0.072878	0.11929	0.15486	0.15801	0.12603	0.076042	0.033867	0.018765	0.033758	0.066828	0.10029	0.12075	0.12334	0.10958	0.083291	0.048914	0.012876	-0.015361	-0.025831
0.13254	0.11422	0.1103	0.12048	0.13584	0.14585	0.14406	0.12983	0.10753	0.085632	0.076073	0.091586	0.13963	0.21492	0.29606	0.35081	0.34976	0.28176	0.16232	0.029325	-0.072395	-0.11026	-0.07749	0.0049932	0.098569	0.16394	0.17761	0.14092	0.077803	0.022331	0.0018122	0.023811	0.073845	0.12491	0.15316	0.15037	0.12598	0.098361	0.082187	0.080494	0.085959	0.088786	0.08421	0.074119	0.062909	0.052496	0.041367	0.028113	0.01537	0.009691
[truncated: 101 more columns]
