# Supplementary material for: Differential perovskite hemispherical photodetector for intelligent imaging and location tracking
Source: Nat Commun. 2024 Jan 17;15:577. doi: 10.1038/s41467-024-44857-4 (PMC10794423; doi:10.1038/s41467-024-44857-4)
Supplement: Supplementary file 7 — Supplementary Software 1 [file 41467_2024_44857_MOESM7_ESM.zip › Colorclassification/datacut2.txt]

0.087882	0.076612	0.067257	0.066909	0.077782	0.096401	0.11649	0.13283	0.14303	0.14662	0.14301	0.13096	0.10979	0.081274	0.050071	0.022258	0.0032557	-0.0033796	0.0039448	0.024722	0.055324	0.088011	0.11222	0.11922	0.1082	0.088936	0.077688	0.087281	0.11768	0.1543	0.1765	0.17123	0.14232	0.10834	0.090276	0.097675	0.12328	0.14956	0.16173	0.15708	0.14416	0.13352	0.12855	0.12399	0.11279	0.094573	0.077859	0.073546	0.085337	0.10548
0.071737	0.075238	0.082797	0.094042	0.10581	0.11418	0.11801	0.12034	0.12575	0.13544	0.14425	0.14279	0.12376	0.087861	0.044807	0.0085624	-0.0098176	-0.0068904	0.013318	0.04286	0.073429	0.097934	0.11088	0.10965	0.096933	0.081964	0.077429	0.092026	0.12315	0.15583	0.1705	0.15565	0.11664	0.073725	0.049854	0.05634	0.086426	0.12102	0.14191	0.14264	0.12954	0.11388	0.10242	0.094395	0.086281	0.078863	0.079111	0.094467	0.12442	0.15737
0.083287	0.10056	0.12174	0.13808	0.14049	0.12493	0.097008	0.070973	0.06201	0.076178	0.10517	0.13042	0.13455	0.1124	0.074204	0.038929	0.02279	0.030792	0.056121	0.086129	0.10957	0.12044	0.11775	0.10403	0.084748	0.068363	0.064295	0.077874	0.10495	0.13122	0.13906	0.11886	0.076994	0.033988	0.012668	0.023993	0.060408	0.10141	0.12711	0.12995	0.11657	0.099959	0.089162	0.084931	0.083692	0.084796	0.093408	0.11578	0.15105	0.18749
0.10294	0.13055	0.16068	0.17798	0.16834	0.12739	0.066648	0.010867	-0.013968	0.0042211	0.055453	0.1128	0.14809	0.14815	0.12086	0.088028	0.07058	0.076639	0.099393	0.12418	0.13815	0.13594	0.11933	0.093996	0.067003	0.04616	0.038915	0.048983	0.072155	0.095566	0.10344	0.087138	0.05268	0.019115	0.0074274	0.026947	0.068981	0.11253	0.13808	0.13946	0.12547	0.11109	0.10584	0.1087	0.11255	0.11328	0.11476	0.12524	0.14817	0.17609
0.1115	0.1435	0.17784	0.19648	0.18202	0.1286	0.049866	-0.023477	-0.058161	-0.037119	0.029586	0.10974	0.16733	0.18251	0.16051	0.12468	0.099844	0.097719	0.11322	0.13162	0.13942	0.13113	0.10916	0.079842	0.050269	0.027561	0.018479	0.026918	0.049961	0.076528	0.091998	0.08744	0.06705	0.047236	0.046438	0.07225	0.11539	0.15553	0.17506	0.17064	0.15402	0.14175	0.14233	0.15071	0.15427	0.1446	0.12529	0.10923	0.10767	0.1204
0.10533	0.13282	0.16571	0.18798	0.18097	0.13542	0.061832	-0.010052	-0.045455	-0.024765	0.043584	0.12695	0.18715	0.20193	0.17524	0.13101	0.095968	0.084155	0.092333	0.10683	0.11451	0.10962	0.093697	0.071627	0.048758	0.030853	0.024451	0.03463	0.060566	0.09308	0.11819	0.1259	0.11804	0.1083	0.11301	0.13879	0.1766	0.20745	0.216	0.20177	0.17912	0.1657	0.16851	0.1783	0.17702	0.15247	0.10866	0.063891	0.037958	0.038349
0.097228	0.10983	0.13409	0.15996	0.16937	0.14823	0.099321	0.045025	0.015864	0.031281	0.086026	0.15217	0.19587	0.19743	0.16132	0.11043	0.07004	0.053423	0.057894	0.071467	0.082896	0.087354	0.085494	0.07957	0.071574	0.064611	0.064382	0.077112	0.10427	0.13879	0.16749	0.17963	0.1753	0.16646	0.16843	0.18776	0.21606	0.23542	0.23189	0.2066	0.17548	0.15711	0.15784	0.16597	0.16001	0.12513	0.065504	0.0032224	-0.035721	-0.038091
0.10333	0.093397	0.10218	0.12745	0.15318	0.16074	0.14351	0.11317	0.092294	0.097975	0.12891	0.16557	0.18337	0.16908	0.12859	0.081461	0.047322	0.034758	0.039701	0.052375	0.0656	0.077834	0.09022	0.10235	0.11173	0.11731	0.12268	0.13449	0.15639	0.18383	0.20528	0.21046	0.19908	0.18267	0.17654	0.18763	0.20799	0.21974	0.20863	0.17563	0.13705	0.11242	0.10918	0.11604	0.11081	0.077212	0.018294	-0.043639	-0.08074	-0.077239
0.12749	0.095117	0.085827	0.10422	0.1374	0.16469	0.17234	0.16222	0.14804	0.14306	0.14916	0.15608	0.1505	0.12731	0.093789	0.063931	0.048191	0.047199	0.053943	0.061481	0.068916	0.080599	0.10006	0.12491	0.14773	0.16231	0.16904	0.17432	0.18384	0.19603	0.20198	0.19298	0.16949	0.14337	0.13027	0.13743	0.15672	0.1693	0.15923	0.12574	0.084431	0.055875	0.050116	0.058902	0.061825	0.041977	-0.00054277	-0.047288	-0.073226	-0.063055
0.15605	0.11149	0.088818	0.096089	0.12426	0.1549	0.17282	0.17429	0.16559	0.15477	0.14439	0.1312	0.11206	0.089704	0.072487	0.067973	0.076046	0.088145	0.09388	0.089748	0.082467	0.083778	0.10078	0.12976	0.1587	0.17623	0.17957	0.17482	0.16977	0.16593	0.15714	0.13642	0.10488	0.074434	0.060679	0.070823	0.096446	0.11769	0.11663	0.090133	0.052227	0.024039	0.018657	0.032219	0.047677	0.048087	0.029324	0.0029677	-0.01217	-0.003152
0.1678	0.1286	0.10375	0.10019	0.1132	0.13158	0.14564	0.15175	0.15094	0.14451	0.13175	0.11216	0.089669	0.073576	0.07359	0.091979	0.11946	0.13954	0.13929	0.11892	0.092477	0.078509	0.087208	0.11367	0.14209	0.15738	0.15499	0.14167	0.12742	0.11622	0.10353	0.082655	0.053894	0.02796	0.019654	0.036242	0.069956	0.10132	0.11164	0.095739	0.065344	0.040787	0.037083	0.054543	0.080163	0.097874	0.099568	0.089154	0.077861	0.075474
0.15123	0.13511	0.1208	0.11013	0.103	0.099652	0.10173	0.11043	0.12329	0.13322	0.13223	0.11805	0.098281	0.08746	0.097567	0.12822	0.16439	0.18465	0.17522	0.13979	0.097839	0.072021	0.073455	0.095408	0.11953	0.12951	0.12164	0.10497	0.09182	0.087259	0.086061	0.079246	0.064061	0.048504	0.046121	0.065024	0.10004	0.13462	0.15154	0.14445	0.12199	0.10154	0.097637	0.11337	0.14005	0.16415	0.17575	0.1727	0.15917	0.14147
0.11559	0.13271	0.13689	0.12278	0.095023	0.067376	0.055662	0.068217	0.099834	0.13405	0.15332	0.15082	0.13551	0.12615	0.13781	0.16995	0.20532	0.22093	0.20389	0.16085	0.11398	0.086324	0.086878	0.10604	0.12422	0.12674	0.11375	0.098356	0.095092	0.10838	0.12977	0.1455	0.14795	0.1415	0.13863	0.1495	0.17368	0.2001	0.21514	0.21223	0.19596	0.17831	0.17052	0.17659	0.19239	0.20938	0.21944	0.2176	0.20263	0.17683
0.086346	0.13545	0.15785	0.14123	0.094791	0.045024	0.02106	0.037812	0.087446	0.14481	0.18357	0.19258	0.18166	0.17292	0.18392	0.21459	0.24718	0.25931	0.24042	0.19976	0.15999	0.14138	0.14814	0.16684	0.17769	0.16991	0.14979	0.13556	0.14362	0.17635	0.22048	0.25647	0.27154	0.26683	0.25438	0.2473	0.25092	0.26089	0.26833	0.26683	0.25621	0.2412	0.22734	0.21803	0.21393	0.21386	0.21529	0.21411	0.20546	0.18681
0.087456	0.15785	0.19147	0.17116	0.10966	0.042775	0.0087352	0.02628	0.085044	0.15403	0.20219	0.21739	0.21139	0.20838	0.22593	0.26217	0.29795	0.31194	0.2969	0.26512	0.23923	0.23543	0.2519	0.27087	0.27277	0.25157	0.22021	0.20198	0.21445	0.25749	0.31326	0.3577	0.37468	0.36366	0.33688	0.30998	0.29302	0.28749	0.28878	0.29075	0.28853	0.2791	0.26134	0.23694	0.21116	0.19142	0.18325	0.18603	0.19277	0.19526
0.12334	0.20091	0.23726	0.21307	0.14287	0.066437	0.024974	0.037258	0.090874	0.15344	0.19545	0.20885	0.20923	0.22109	0.258	0.31193	0.35948	0.37951	0.36886	0.34442	0.33017	0.33921	0.36413	0.38293	0.37583	0.34065	0.29548	0.26709	0.27335	0.31208	0.36311	0.40118	0.41024	0.39019	0.35352	0.31626	0.29003	0.27914	0.28181	0.29243	0.30289	0.30396	0.28845	0.25576	0.21453	0.17988	0.16544	0.175	0.20034	0.22762
0.17409	0.24745	0.28146	0.25687	0.18778	0.11221	0.068111	0.070662	0.10615	0.14542	0.16663	0.17068	0.17853	0.21316	0.28	0.36058	0.42412	0.44863	0.43585	0.40928	0.39685	0.41097	0.44044	0.45955	0.44739	0.40325	0.34738	0.30733	0.30015	0.32271	0.35571	0.37702	0.37453	0.35045	0.31662	0.28611	0.26756	0.26423	0.27548	0.2973	0.32142	0.33581	0.32918	0.29828	0.25271	0.21209	0.19573	0.211	0.24911	0.29183
0.2083	0.27168	0.30291	0.2843	0.22754	0.16458	0.12549	0.11935	0.13168	0.13956	0.13254	0.123	0.13781	0.19707	0.29583	0.40299	0.47907	0.50086	0.47559	0.43482	0.4126	0.4232	0.45376	0.47585	0.46656	0.42408	0.36732	0.32162	0.3019	0.30507	0.31555	0.31804	0.3073	0.28892	0.2726	0.26495	0.26732	0.27857	0.29824	0.32587	0.35712	0.38158	0.38657	0.3659	0.32691	0.28916	0.27368	0.2897	0.32855	0.37008
0.20489	0.25703	0.2869	0.27918	0.24253	0.20111	0.17543	0.16753	0.16213	0.14282	0.11037	0.087968	0.10755	0.18608	0.30897	0.43392	0.51405	0.52544	0.48054	0.41856	0.3799	0.38195	0.41206	0.44046	0.44237	0.41332	0.36833	0.32815	0.30421	0.29363	0.28596	0.27441	0.26186	0.2573	0.26711	0.28916	0.31498	0.3373	0.35583	0.37582	0.40066	0.42561	0.43916	0.43192	0.40604	0.37659	0.36252	0.3733	0.40153	0.42801
0.16826	0.20943	0.2372	0.23924	0.22224	0.20386	0.19644	0.19581	0.18533	0.15269	0.10612	0.075924	0.097231	0.18493	0.31852	0.44917	0.52612	0.52563	0.4636	0.38391	0.33087	0.32442	0.3533	0.38843	0.40468	0.39536	0.37098	0.34647	0.32871	0.31419	0.29687	0.27787	0.26754	0.27786	0.31166	0.35811	0.39902	0.4211	0.42473	0.42207	0.4262	0.44033	0.45571	0.45979	0.44778	0.42759	0.41386	0.41575	0.42856	0.4366
0.12551	0.15557	0.17688	0.1807	0.17383	0.17094	0.17979	0.19219	0.18954	0.15986	0.11321	0.081733	0.10159	0.18762	0.31879	0.44607	0.51908	0.51465	0.44886	0.36513	0.30729	0.29571	0.32116	0.35768	0.3827	0.38961	0.38568	0.38032	0.37521	0.36464	0.34473	0.32194	0.31223	0.33016	0.37631	0.43362	0.47663	0.48757	0.46764	0.4351	0.41195	0.40906	0.42074	0.4317	0.43027	0.41697	0.40209	0.39513	0.39552	0.39261
0.10704	0.12593	0.13561	0.13086	0.12056	0.12006	0.13676	0.16137	0.17331	0.15765	0.12098	0.092606	0.10786	0.1837	0.3038	0.4246	0.4995	0.50545	0.45473	0.38472	0.33391	0.32068	0.3382	0.36596	0.38712	0.39823	0.40575	0.41498	0.42237	0.41852	0.39878	0.37169	0.3565	0.37026	0.41377	0.46777	0.50343	0.50043	0.46005	0.4039	0.35944	0.34273	0.35032	0.36504	0.37004	0.36028	0.34326	0.3301	0.3252	0.32319
0.1242	0.13407	0.13121	0.11261	0.0895	0.079913	0.09405	0.12428	0.14902	0.1491	0.12478	0.099687	0.10731	0.16816	0.27383	0.38952	0.47394	0.50316	0.48245	0.43921	0.40339	0.38989	0.39441	0.4033	0.40748	0.40894	0.41559	0.43041	0.44549	0.44694	0.42709	0.39361	0.36695	0.3667	0.39646	0.43895	0.46579	0.4558	0.40892	0.34623	0.29609	0.2763	0.28454	0.30287	0.31182	0.30339	0.28422	0.26786	0.26355	0.27034
0.16026	0.16693	0.15833	0.13085	0.095909	0.073693	0.078259	0.10565	0.13526	0.14485	0.12847	0.10374	0.1019	0.14705	0.23895	0.35169	0.44898	0.50516	0.51757	0.50297	0.4826	0.4679	0.45712	0.44316	0.4244	0.40846	0.40568	0.41843	0.43598	0.44057	0.42066	0.38123	0.34222	0.32538	0.33861	0.36938	0.39243	0.3867	0.34951	0.2982	0.25825	0.24648	0.26104	0.2845	0.29702	0.28979	0.2695	0.25177	0.24942	0.26449
0.18177	0.1939	0.19274	0.17033	0.13455	0.10513	0.099192	0.1175	0.14288	0.1529	0.13801	0.11117	0.10128	0.13437	0.21586	0.32618	0.43243	0.50731	0.54212	0.54597	0.5343	0.51671	0.49353	0.46207	0.4253	0.39428	0.38128	0.38923	0.4068	0.41429	0.39713	0.357	0.31195	0.28462	0.28675	0.31104	0.33626	0.34202	0.32265	0.29059	0.26704	0.26702	0.2893	0.31809	0.33458	0.32985	0.31019	0.29169	0.28876	0.30503
0.16298	0.18896	0.20872	0.20674	0.1839	0.1566	0.1435	0.15037	0.16549	0.16956	0.15269	0.12522	0.11336	0.14235	0.21904	0.32616	0.43226	0.50954	0.54724	0.55228	0.53904	0.51761	0.48958	0.45322	0.41164	0.37568	0.35793	0.36271	0.38046	0.3924	0.38287	0.35072	0.31092	0.28483	0.2857	0.30977	0.33914	0.35444	0.34807	0.3288	0.31475	0.3201	0.34513	0.37633	0.39612	0.39501	0.37758	0.3584	0.35157	0.36134
0.10597	0.15025	0.19728	0.22297	0.2201	0.20057	0.18353	0.17948	0.18306	0.18016	0.16303	0.14088	0.13677	0.17233	0.2515	0.35544	0.45246	0.51584	0.53721	0.52691	0.50299	0.47806	0.45392	0.42631	0.39417	0.36456	0.34871	0.35272	0.37092	0.38819	0.39015	0.37377	0.35018	0.33704	0.3459	0.37362	0.40416	0.41956	0.41231	0.39035	0.37133	0.37034	0.38976	0.41822	0.43884	0.44078	0.42587	0.40603	0.394	0.39431
0.041808	0.10258	0.17178	0.21883	0.23076	0.21638	0.19544	0.18225	0.17698	0.17057	0.15809	0.14841	0.16123	0.21287	0.30166	0.40458	0.48857	0.52916	0.52336	0.48861	0.44942	0.42201	0.40746	0.39683	0.38238	0.36536	0.35461	0.35811	0.3751	0.39582	0.40896	0.41083	0.40859	0.41465	0.43621	0.46812	0.49477	0.50009	0.47884	0.44096	0.40588	0.39044	0.39868	0.42032	0.43838	0.44054	0.4263	0.40538	0.38942	0.38328
0.010981	0.080323	0.15649	0.20723	0.21897	0.20086	0.1739	0.15448	0.14542	0.14041	0.13641	0.14226	0.17514	0.24649	0.34876	0.45402	0.52737	0.54653	0.51436	0.4559	0.40233	0.37326	0.36876	0.37507	0.3779	0.37288	0.36634	0.3676	0.38038	0.40022	0.41954	0.43506	0.45089	0.47422	0.50705	0.54104	0.56037	0.55134	0.51239	0.45692	0.4066	0.37909	0.37819	0.39296	0.40581	0.40399	0.38672	0.36355	0.3461	0.33962
0.036257	0.10244	0.16641	0.20034	0.19591	0.16621	0.13349	0.11327	0.10675	0.10671	0.11033	0.12712	0.17388	0.25985	0.37369	0.48359	0.55263	0.55952	0.51101	0.4374	0.37447	0.34412	0.3458	0.36274	0.37652	0.37909	0.37474	0.37309	0.38021	0.39515	0.41342	0.43304	0.45676	0.48833	0.52578	0.55819	0.56982	0.54975	0.50032	0.43804	0.38534	0.35814	0.35725	0.36928	0.37609	0.3665	0.34235	0.31553	0.29874	0.29706
0.10669	0.15747	0.19375	0.19728	0.1693	0.1284	0.096636	0.084681	0.087485	0.093389	0.098693	0.11497	0.16194	0.25051	0.36881	0.48305	0.55426	0.56041	0.50896	0.4318	0.36625	0.33509	0.33794	0.35773	0.37539	0.38184	0.38004	0.37836	0.38234	0.39166	0.40343	0.4173	0.4367	0.46465	0.49772	0.5242	0.52941	0.50528	0.4574	0.40372	0.36497	0.35252	0.36189	0.37625	0.37768	0.35861	0.32593	0.29545	0.281	0.28616
0.18403	0.20996	0.21196	0.18398	0.13775	0.096199	0.078081	0.085321	0.10315	0.11364	0.11243	0.11524	0.14791	0.22637	0.34098	0.4575	0.53501	0.54922	0.5057	0.43481	0.37277	0.34199	0.34294	0.3605	0.37789	0.38729	0.39102	0.39496	0.4016	0.40854	0.41274	0.41536	0.42189	0.43694	0.45809	0.47473	0.47415	0.45094	0.41269	0.37698	0.36087	0.36969	0.39312	0.41141	0.40813	0.38067	0.34163	0.31034	0.30037	0.31192
0.22708	0.2242	0.1953	0.14592	0.095895	0.069022	0.077342	0.11162	0.14655	0.15862	0.14455	0.12619	0.1372	0.1997	0.30696	0.42459	0.50975	0.53556	0.50489	0.44537	0.39086	0.36255	0.36161	0.37564	0.39143	0.40376	0.41506	0.42863	0.44298	0.45228	0.45206	0.44428	0.43661	0.43611	0.44259	0.4476	0.44071	0.41857	0.38955	0.36955	0.37139	0.39507	0.42614	0.44417	0.43572	0.40324	0.36359	0.3371	0.33463	0.35142
0.21744	0.18881	0.13976	0.0841	0.045318	0.044141	0.083829	0.14439	0.19236	0.20189	0.17327	0.13549	0.12923	0.18092	0.28479	0.40521	0.49747	0.5332	0.51394	0.46569	0.42017	0.3967	0.39603	0.40732	0.42035	0.4328	0.4483	0.46909	0.49093	0.50508	0.50517	0.49281	0.47656	0.46508	0.46011	0.45529	0.4422	0.41872	0.39275	0.37787	0.38335	0.4062	0.43141	0.44104	0.42612	0.39312	0.36005	0.34462	0.35236	0.37317
0.16914	0.12475	0.069454	0.020665	0.00093872	0.025348	0.088893	0.16429	0.21496	0.21722	0.17725	0.13041	0.12119	0.17598	0.28621	0.41308	0.51043	0.55058	0.53675	0.49579	0.45845	0.44168	0.4438	0.45304	0.46026	0.46563	0.47542	0.49356	0.51607	0.53322	0.53698	0.52719	0.51115	0.4972	0.48788	0.4785	0.46221	0.4372	0.40982	0.39061	0.3862	0.39332	0.40014	0.39438	0.37262	0.34366	0.32312	0.32258	0.34073	0.36328
0.11684	0.07131	0.022918	-0.011861	-0.014501	0.0242	0.094069	0.16598	0.20609	0.19696	0.15166	0.10952	0.11424	0.18711	0.31304	0.4486	0.54707	0.58408	0.56769	0.52829	0.49694	0.48765	0.49432	0.50147	0.49879	0.48823	0.48004	0.48276	0.49601	0.51134	0.51947	0.51711	0.50812	0.4987	0.49149	0.48359	0.4699	0.44845	0.4228	0.39938	0.38206	0.36877	0.35331	0.3312	0.30494	0.28405	0.27897	0.29296	0.31787	0.33768
0.092046	0.060268	0.028322	0.0085972	0.014616	0.051618	0.10863	0.16009	0.17936	0.15732	0.11286	0.086011	0.11543	0.21385	0.35781	0.49933	0.59263	0.61869	0.59245	0.54931	0.52131	0.51925	0.53139	0.53682	0.52236	0.49098	0.45749	0.43677	0.43409	0.44374	0.45526	0.46118	0.46052	0.45668	0.45287	0.44924	0.44367	0.43423	0.4207	0.40371	0.38303	0.35731	0.32636	0.29396	0.26835	0.25868	0.26894	0.29367	0.31908	0.33012
0.10452	0.096435	0.085119	0.07762	0.083333	0.10642	0.13901	0.16246	0.15887	0.1265	0.087354	0.078901	0.13254	0.25199	0.40667	0.54606	0.62693	0.63635	0.59603	0.54597	0.51902	0.5231	0.54118	0.54697	0.52394	0.47524	0.41947	0.37751	0.36024	0.36466	0.37885	0.39068	0.39414	0.39037	0.38465	0.38231	0.38606	0.39492	0.40443	0.40796	0.39914	0.37555	0.34153	0.30816	0.28878	0.29194	0.31553	0.34645	0.36692	0.36463
0.14074	0.15757	0.16496	0.16513	0.16524	0.17096	0.17961	0.17988	0.16085	0.12473	0.092997	0.098421	0.16554	0.29188	0.44371	0.57119	0.63486	0.62677	0.57296	0.51584	0.4884	0.49673	0.52066	0.53039	0.50672	0.45204	0.38669	0.33515	0.31205	0.31602	0.33345	0.34792	0.34921	0.33738	0.32122	0.31284	0.32126	0.34758	0.38362	0.41505	0.42821	0.41764	0.3901	0.36214	0.35144	0.36642	0.40047	0.43481	0.44906	0.43365
0.17809	0.21208	0.23079	0.23328	0.22646	0.21902	0.21353	0.20398	0.18249	0.15075	0.12641	0.13692	0.20256	0.31954	0.45602	0.56606	0.61401	0.59412	0.53269	0.47139	0.44258	0.45234	0.4807	0.49746	0.48203	0.43501	0.37568	0.32882	0.31019	0.31906	0.34064	0.35565	0.35108	0.32668	0.29477	0.27385	0.27922	0.3147	0.36976	0.42388	0.45678	0.45932	0.43892	0.41564	0.41057	0.4329	0.47378	0.51107	0.52259	0.49998
0.20218	0.24034	0.26002	0.25901	0.24543	0.2314	0.22346	0.21787	0.20576	0.18449	0.16591	0.173	0.22529	0.32252	0.43901	0.53448	0.57577	0.55557	0.49612	0.43532	0.40456	0.41207	0.44165	0.46577	0.46372	0.43333	0.3901	0.35616	0.34662	0.36141	0.3863	0.40151	0.39281	0.35941	0.31507	0.28173	0.27864	0.31206	0.37106	0.43219	0.47142	0.47704	0.4562	0.43062	0.42362	0.4459	0.48875	0.52909	0.54347	0.52255
0.21397	0.24434	0.25571	0.24593	0.22498	0.20809	0.20434	0.20994	0.21242	0.20302	0.18755	0.18624	0.22086	0.29783	0.39949	0.49103	0.5394	0.53228	0.48455	0.42865	0.39522	0.39666	0.42306	0.45161	0.46217	0.44888	0.42178	0.39876	0.39387	0.40904	0.43326	0.44907	0.44247	0.41111	0.36659	0.32946	0.3189	0.34231	0.39028	0.44064	0.46989	0.46609	0.43577	0.40032	0.3836	0.39793	0.43677	0.47856	0.49948	0.48742
0.22311	0.24025	0.23908	0.21778	0.18812	0.1679	0.16791	0.18346	0.19807	0.19724	0.18204	0.17166	0.1917	0.25588	0.35385	0.45436	0.5221	0.53759	0.5073	0.4582	0.42107	0.41358	0.43301	0.46166	0.47976	0.47738	0.45862	0.43709	0.42652	0.43256	0.44991	0.46589	0.468	0.45133	0.42198	0.39427	0.38308	0.39506	0.42383	0.45235	0.46189	0.44269	0.40035	0.35356	0.32428	0.32573	0.35494	0.39431	0.42117	0.42011
0.23511	0.24206	0.23093	0.19965	0.16122	0.13561	0.13514	0.15463	0.1748	0.17719	0.16005	0.14283	0.15497	0.216	0.32046	0.43814	0.52995	0.56924	0.55528	0.51124	0.46911	0.45183	0.46296	0.48869	0.50903	0.51014	0.49104	0.462	0.43724	0.4268	0.43197	0.44604	0.45903	0.46368	0.4592	0.45108	0.44701	0.4513	0.46116	0.46717	0.45824	0.4284	0.38153	0.33099	0.29397	0.28307	0.29962	0.33212	0.36113	0.36862
0.24463	0.25017	0.23663	0.20091	0.15672	0.12583	0.12216	0.14079	0.1611	0.16268	0.14267	0.12141	0.1312	0.1951	0.30968	0.44386	0.55463	0.60998	0.60489	0.56117	0.51291	0.4872	0.49159	0.51423	0.5343	0.53514	0.51247	0.47451	0.43579	0.40931	0.40129	0.41026	0.42962	0.45151	0.46999	0.48237	0.48866	0.48991	0.48643	0.4769	0.45888	0.43059	0.39325	0.35263	0.31842	0.30086	0.3055	0.32852	0.3559	0.36848
0.24055	0.25348	0.24534	0.21189	0.16737	0.13508	0.13022	0.14819	0.16776	0.16769	0.14501	0.12113	0.13023	0.19688	0.31782	0.46023	0.57821	0.63711	0.63081	0.58212	0.52743	0.49613	0.49705	0.51834	0.53839	0.53961	0.51689	0.47752	0.435	0.40181	0.38512	0.38629	0.40249	0.4284	0.45718	0.4815	0.49527	0.49586	0.48523	0.46875	0.45185	0.43666	0.42135	0.403	0.38219	0.36524	0.36131	0.37492	0.39919	0.41571
0.21797	0.24157	0.24192	0.21458	0.1748	0.147	0.1467	0.16867	0.1906	0.19049	0.1656	0.1385	0.1448	0.20984	0.32983	0.47042	0.58415	0.63602	0.62118	0.5647	0.5048	0.47122	0.47168	0.49299	0.51344	0.51692	0.50012	0.47045	0.43865	0.41248	0.39516	0.38764	0.39087	0.40536	0.42847	0.45286	0.4687	0.46924	0.45577	0.43765	0.42648	0.4281	0.43833	0.44629	0.44337	0.43109	0.4211	0.42599	0.44699	0.46835
0.18574	0.21559	0.22063	0.19811	0.16498	0.14611	0.15594	0.18707	0.21499	0.21648	0.18905	0.15674	0.15694	0.21607	0.33014	0.46376	0.56872	0.61056	0.58643	0.52373	0.46173	0.429	0.43066	0.45158	0.47079	0.47575	0.46729	0.45411	0.44324	0.43474	0.42411	0.40909	0.39406	0.38757	0.39503	0.41263	0.42846	0.43079	0.41748	0.39882	0.39081	0.40323	0.43155	0.4593	0.47006	0.46029	0.44272	0.43672	0.45184	0.47695
0.16186	0.1882	0.18962	0.16682	0.13866	0.12949	0.15122	0.19306	0.22755	0.23011	0.19871	0.15939	0.15206	0.20498	0.3146	0.44468	0.54591	0.58369	0.55637	0.49298	0.43329	0.40425	0.40798	0.42723	0.44203	0.44428	0.44026	0.44124	0.45123	0.46231	0.46117	0.4411	0.40916	0.38236	0.37524	0.3887	0.40899	0.41818	0.40832	0.38813	0.37667	0.3884	0.4209	0.45525	0.46941	0.45486	0.42373	0.40008	0.40114	0.42234
0.15994	0.17327	0.16381	0.13623	0.1103	0.10844	0.13909	0.188	0.2254	0.22604	0.18895	0.14262	0.13001	0.18176	0.29504	0.43232	0.5419	0.58724	0.56621	0.50872	0.45534	0.43235	0.43958	0.45759	0.46655	0.46173	0.45458	0.45996	0.48107	0.5046	0.51035	0.48765	0.44542	0.4074	0.39561	0.41446	0.44761	0.47017	0.46731	0.44489	0.42433	0.42522	0.44927	0.47784	0.48531	0.45843	0.40684	0.35654	0.33089	0.33318
0.17784	0.17444	0.15339	0.12166	0.097538	0.099812	0.13342	0.18217	0.21612	0.21102	0.16769	0.11704	0.10483	0.16403	0.29228	0.44999	0.5814	0.64577	0.63883	0.59105	0.5452	0.52913	0.54222	0.56286	0.5694	0.55763	0.54208	0.54138	0.56068	0.58553	0.59266	0.56916	0.52472	0.48674	0.4813	0.51403	0.56543	0.60439	0.61003	0.58563	0.55444	0.54085	0.55119	0.56854	0.56532	0.52386	0.44961	0.36741	0.30403	0.27036
0.19862	0.18299	0.15781	0.12894	0.10982	0.11415	0.14437	0.18519	0.20961	0.19638	0.14845	0.098338	0.093561	0.16877	0.32182	0.51039	0.6732	0.76342	0.77317	0.73364	0.69188	0.68054	0.70112	0.73037	0.74264	0.73046	0.70805	0.69682	0.70585	0.72364	0.7278	0.70494	0.66422	0.63327	0.63854	0.68507	0.75099	0.80164	0.81291	0.78676	0.74768	0.72317	0.72291	0.73188	0.72171	0.67123	0.58084	0.47118	0.36852	0.28877
0.20379	0.18641	0.16926	0.15314	0.14371	0.14891	0.17059	0.19771	0.20921	0.18823	0.13931	0.094977	0.10306	0.19934	0.38199	0.60601	0.80388	0.92118	0.94512	0.90765	0.86202	0.84897	0.87528	0.91726	0.944	0.94143	0.91992	0.90169	0.90027	0.9094	0.91013	0.88944	0.85461	0.83051	0.84147	0.8915	0.95879	1.0092	1.0192	0.99097	0.9491	0.92132	0.91816	0.92587	0.91677	0.86822	0.77615	0.65479	0.52523	0.40343
0.18833	0.17992	0.18082	0.18405	0.18625	0.1903	0.1998	0.21068	0.20952	0.18378	0.13801	0.10278	0.12508	0.24193	0.45289	0.71129	0.94333	1.0859	1.1198	1.0769	1.0177	0.99331	1.0188	1.072	1.117	1.1315	1.1195	1.102	1.0959	1.1005	1.1007	1.0838	1.0538	1.0312	1.0371	1.0757	1.1281	1.165	1.1667	1.1365	1.0974	1.0739	1.0745	1.0862	1.0842	1.0478	0.97087	0.86034	0.72776	0.58272
0.16486	0.17031	0.19103	0.21213	0.22225	0.22128	0.21663	0.2123	0.20215	0.17612	0.13648	0.11011	0.14286	0.27425	0.5073	0.79538	1.059	1.2254	1.2672	1.2146	1.1347	1.0898	1.105	1.162	1.2214	1.253	1.254	1.2425	1.2375	1.2427	1.2457	1.2332	1.2056	1.1783	1.1701	1.1863	1.2138	1.2302	1.2214	1.1918	1.1604	1.1458	1.1521	1.1671	1.1715	1.1509	1.1007	1.0217	0.91291	0.77151
0.15304	0.16847	0.2011	0.23044	0.24021	0.22988	0.21176	0.19702	0.18422	0.16273	0.13008	0.10859	0.14386	0.28007	0.52621	0.83767	1.1301	1.3207	1.3722	1.3115	1.2101	1.1406	1.1383	1.1901	1.2546	1.2961	1.3057	1.299	1.2959	1.3028	1.3091	1.3	1.2724	1.2379	1.2134	1.2069	1.2108	1.2102	1.1957	1.1718	1.152	1.1473	1.1566	1.1687	1.1719	1.1621	1.1405	1.104	1.0387	0.92559
0.16251	0.17742	0.20865	0.23368	0.23496	0.21367	0.18672	0.16976	0.16227	0.14965	0.12295	0.10022	0.12855	0.25908	0.50886	0.8368	1.1546	1.3696	1.4347	1.3718	1.255	1.165	1.1453	1.1871	1.2485	1.29	1.2992	1.2902	1.2843	1.2895	1.2957	1.2874	1.2586	1.2187	1.184	1.1643	1.1564	1.15	1.1386	1.1255	1.119	1.1225	1.1301	1.1318	1.1243	1.1151	1.1142	1.1185	1.1032	1.0328
0.18356	0.18715	0.20597	0.21844	0.20837	0.1796	0.15212	0.14277	0.14825	0.14754	0.12484	0.095209	0.10908	0.22594	0.47151	0.80861	1.1457	1.382	1.4618	1.4028	1.2808	1.1814	1.1528	1.1881	1.2443	1.2795	1.2801	1.2611	1.246	1.2443	1.2466	1.2364	1.2067	1.1663	1.1313	1.1122	1.1068	1.1059	1.1038	1.1025	1.1069	1.1155	1.1184	1.1063	1.0821	1.064	1.0718	1.1052	1.1337	1.1081
0.19388	0.18213	0.18643	0.18699	0.16976	0.14093	0.12179	0.12779	0.15076	0.16273	0.14213	0.1028	0.09958	0.19995	0.4369	0.77601	1.1231	1.3716	1.461	1.4077	1.289	1.1934	1.1696	1.2086	1.2642	1.2926	1.2814	1.2489	1.2218	1.2116	1.2089	1.1968	1.1681	1.1322	1.1054	1.0971	1.103	1.1121	1.1177	1.1221	1.1304	1.1401	1.139	1.1163	1.0773	1.0466	1.052	1.0995	1.1579	1.1703
0.17665	0.15599	0.15402	0.15129	0.13497	0.11276	0.10637	0.12917	0.16842	0.19071	0.17091	0.12313	0.10635	0.19369	0.42213	0.75769	1.1038	1.3513	1.4394	1.387	1.2749	1.1924	1.185	1.2378	1.2992	1.324	1.3025	1.2584	1.2228	1.2086	1.2054	1.195	1.1702	1.1416	1.1262	1.1313	1.1487	1.1633	1.1672	1.1658	1.1683	1.1754	1.174	1.1498	1.1047	1.0639	1.0608	1.1089	1.1821	1.2222
0.13566	0.12069	0.12645	0.13111	0.12159	0.10678	0.10938	0.14223	0.1904	0.21794	0.19846	0.14705	0.12515	0.20791	0.43218	0.76178	1.0978	1.3314	1.4059	1.3464	1.2384	1.1709	1.1838	1.2537	1.3227	1.3449	1.3154	1.2648	1.2284	1.2194	1.2242	1.2212	1.2029	1.1813	1.1749	1.1894	1.2122	1.2235	1.2149	1.1962	1.1847	1.1871	1.1909	1.1757	1.1356	1.0908	1.077	1.1161	1.1913	1.2492
0.094679	0.10077	0.12597	0.14383	0.14026	0.12598	0.12658	0.15715	0.20381	0.23089	0.21235	0.16381	0.14676	0.23472	0.46106	0.78561	1.1076	1.3204	1.374	1.3013	1.1929	1.1363	1.1647	1.2458	1.3162	1.3314	1.2931	1.2395	1.2099	1.2153	1.236	1.2451	1.2332	1.215	1.2116	1.2291	1.2512	1.2539	1.2277	1.1876	1.1596	1.1582	1.1719	1.1738	1.1469	1.1033	1.0784	1.102	1.1696	1.2362
0.080754	0.11545	0.16277	0.19131	0.18641	0.16192	0.14827	0.16522	0.20231	0.22574	0.21001	0.17	0.16492	0.26443	0.4972	0.81917	1.1286	1.3224	1.357	1.2721	1.1616	1.1106	1.1452	1.2259	1.2865	1.2859	1.2345	1.1783	1.1591	1.1833	1.2229	1.2436	1.2343	1.2129	1.2057	1.2215	1.242	1.2388	1.2004	1.1444	1.1047	1.1028	1.1292	1.1509	1.1402	1.0999	1.0633	1.0677	1.1205	1.1869
0.10395	0.16211	0.22373	0.25419	0.23952	0.19744	0.16376	0.16352	0.19003	0.21117	0.20096	0.17195	0.17981	0.29024	0.52852	0.84895	1.1507	1.334	1.3598	1.2713	1.1625	1.1147	1.1479	1.2181	1.2592	1.236	1.1675	1.1068	1.0968	1.138	1.1928	1.2194	1.2053	1.1731	1.1568	1.1696	1.1929	1.1936	1.1556	1.0962	1.0536	1.0551	1.0937	1.133	1.1368	1.0995	1.052	1.0363	1.07	1.1282
0.14921	0.21502	0.27716	0.30069	0.27318	0.2153	0.16661	0.15567	0.17808	0.20198	0.19942	0.17957	0.19461	0.30804	0.54505	0.86174	1.1602	1.3434	1.3736	1.2933	1.1932	1.1501	1.1797	1.2364	1.2565	1.211	1.1264	1.0609	1.0568	1.1086	1.1706	1.1949	1.1686	1.1203	1.0922	1.1036	1.1358	1.1508	1.126	1.0748	1.0364	1.0424	1.0895	1.1408	1.1554	1.1216	1.0666	1.0344	1.0493	1.0937
0.18702	0.24194	0.29264	0.30628	0.27136	0.20874	0.15822	0.14886	0.17644	0.20799	0.2128	0.19656	0.20904	0.31411	0.54037	0.849	1.1464	1.337	1.3812	1.3171	1.2303	1.1939	1.222	1.2697	1.2767	1.2184	1.1254	1.0579	1.0568	1.1127	1.1743	1.1903	1.1492	1.0848	1.0466	1.0591	1.1038	1.1378	1.1313	1.0921	1.0585	1.0654	1.1142	1.1709	1.1934	1.1656	1.1103	1.0699	1.0709	1.1006
0.19483	0.22706	0.26249	0.27101	0.23992	0.1866	0.14733	0.14913	0.18687	0.22644	0.23495	0.21544	0.21666	0.30477	0.51391	0.81181	1.1091	1.3099	1.3702	1.3218	1.2459	1.2141	1.2424	1.2891	1.2961	1.2396	1.1496	1.0848	1.0852	1.14	1.1972	1.2055	1.1546	1.0815	1.0395	1.0558	1.1118	1.161	1.1677	1.135	1.0999	1.1002	1.143	1.1991	1.2276	1.2096	1.1624	1.1237	1.1188	1.1374
0.17295	0.18302	0.20859	0.22106	0.20393	0.16815	0.14446	0.1573	0.20149	0.24347	0.24979	0.22214	0.20908	0.27953	0.47314	0.7633	1.063	1.274	1.3459	1.3046	1.2291	1.1937	1.2203	1.2717	1.2905	1.2489	1.1713	1.1123	1.1117	1.1615	1.214	1.2205	1.1713	1.1025	1.0663	1.0892	1.1519	1.2065	1.2149	1.1781	1.1326	1.1191	1.1499	1.201	1.2339	1.2276	1.1939	1.1642	1.1604	1.1731
0.14321	0.14228	0.16814	0.19159	0.19076	0.16961	0.15407	0.16778	0.20796	0.24384	0.24312	0.20706	0.18402	0.24483	0.4329	0.72478	1.0331	1.2545	1.3317	1.2858	1.1968	1.1465	1.1656	1.2229	1.2593	1.2392	1.1772	1.1222	1.1152	1.1553	1.2029	1.2145	1.1794	1.1283	1.1072	1.1385	1.2023	1.2521	1.2514	1.2022	1.1417	1.1121	1.1292	1.173	1.2074	1.2107	1.1899	1.1706	1.1705	1.1806
0.13157	0.13394	0.16783	0.20207	0.2101	0.19125	0.16969	0.17127	0.19768	0.22221	0.21418	0.17432	0.15024	0.21351	0.40944	0.71525	1.0405	1.2751	1.3541	1.2952	1.1824	1.1078	1.1137	1.1749	1.2292	1.2305	1.1813	1.1242	1.1026	1.1261	1.1661	1.1852	1.1704	1.1441	1.1424	1.1817	1.2421	1.2809	1.267	1.205	1.1327	1.0918	1.0985	1.1349	1.1673	1.1741	1.1604	1.1474	1.1494	1.1573
0.14861	0.16291	0.20488	0.24184	0.24561	0.21516	0.17671	0.16027	0.17212	0.18835	0.17843	0.14156	0.12425	0.19861	0.41138	0.73946	1.0882	1.3398	1.4216	1.3486	1.2097	1.1085	1.0992	1.1625	1.2326	1.252	1.2108	1.1453	1.1023	1.1022	1.1287	1.1507	1.1529	1.1481	1.1622	1.2056	1.2593	1.2867	1.2628	1.1956	1.1216	1.0795	1.0826	1.1131	1.1398	1.1436	1.1301	1.1185	1.1205	1.1257
0.1823	0.20689	0.24917	0.27721	0.2655	0.21692	0.16211	0.13483	0.14313	0.16223	0.15885	0.12954	0.1202	0.20498	0.43344	0.78322	1.156	1.4266	1.5148	1.4325	1.273	1.1497	1.1278	1.1933	1.2774	1.3123	1.277	1.2018	1.1364	1.1103	1.1181	1.1344	1.1421	1.1469	1.1662	1.2069	1.2518	1.2707	1.2444	1.1828	1.1191	1.086	1.0921	1.1186	1.1374	1.1342	1.1176	1.1069	1.1107	1.1153
0.20791	0.23305	0.26496	0.2755	0.24536	0.18367	0.12529	0.1047	0.12701	0.16212	0.17133	0.14827	0.13996	0.22506	0.45854	0.82076	1.2114	1.4989	1.596	1.5109	1.3389	1.2008	1.1703	1.2383	1.3342	1.3834	1.356	1.2771	1.1969	1.1507	1.14	1.1439	1.1449	1.1448	1.1572	1.1878	1.2229	1.2373	1.216	1.1684	1.1227	1.1043	1.1164	1.1395	1.1496	1.1391	1.1212	1.1161	1.1287	1.1394
0.20681	0.2217	0.23647	0.22892	0.18711	0.12588	0.08162	0.085417	0.13527	0.19293	0.21366	0.18946	0.17078	0.24307	0.46835	0.83104	1.2301	1.529	1.6343	1.5498	1.371	1.2228	1.1846	1.2519	1.355	1.4159	1.3999	1.3275	1.247	1.1946	1.1738	1.1657	1.1537	1.1394	1.1368	1.1536	1.1795	1.1931	1.1807	1.1497	1.1227	1.1183	1.1351	1.1537	1.1549	1.1382	1.1229	1.1299	1.1595	1.1849
0.17974	0.17964	0.17884	0.16099	0.11988	0.073024	0.054727	0.089694	0.16744	0.24225	0.26559	0.23057	0.19285	0.24508	0.45553	0.81185	1.2123	1.5167	1.6266	1.5422	1.3575	1.1991	1.1498	1.2091	1.3103	1.3766	1.3722	1.3147	1.2487	1.2066	1.1896	1.1777	1.1553	1.1266	1.1088	1.1133	1.133	1.1483	1.1453	1.1286	1.1159	1.1208	1.1386	1.1505	1.1419	1.119	1.1066	1.1271	1.1771	1.2221
0.14535	0.13424	0.12694	0.11077	0.081457	0.055208	0.061637	0.11881	0.21013	0.28659	0.30027	0.24824	0.19168	0.22815	0.42874	0.78125	1.1822	1.4885	1.5993	1.5123	1.3204	1.15	1.0851	1.1281	1.2166	1.2783	1.2799	1.2386	1.1949	1.1752	1.1747	1.1703	1.1462	1.1098	1.0827	1.0804	1.098	1.1166	1.1212	1.1142	1.1105	1.1204	1.137	1.1412	1.1216	1.0892	1.074	1.1009	1.1651	1.2268
0.12631	0.11367	0.11118	0.10644	0.093052	0.082918	0.10053	0.15998	0.24355	0.30457	0.30004	0.2325	0.16695	0.20178	0.40603	0.76405	1.1692	1.4771	1.5865	1.4957	1.2973	1.1164	1.0364	1.0604	1.1297	1.1773	1.1753	1.143	1.1187	1.1232	1.1447	1.1552	1.1378	1.1019	1.0729	1.0692	1.0876	1.1092	1.1185	1.1173	1.1193	1.1332	1.1499	1.1486	1.118	1.0717	1.0441	1.0642	1.1286	1.1969
0.13399	0.12829	0.13767	0.14704	0.14524	0.13918	0.15015	0.19243	0.25218	0.28914	0.26698	0.19275	0.13218	0.18048	0.4011	0.77287	1.1859	1.4957	1.6035	1.5106	1.3105	1.127	1.0408	1.053	1.1059	1.1365	1.1225	1.0876	1.0711	1.0906	1.1294	1.1545	1.147	1.1162	1.0893	1.0864	1.1052	1.1271	1.1374	1.1385	1.1451	1.1647	1.1858	1.184	1.1454	1.084	1.037	1.0384	1.0893	1.1519
0.16235	0.16591	0.18639	0.20463	0.20457	0.18987	0.182	0.19911	0.23369	0.25193	0.22201	0.15214	0.10577	0.17331	0.41262	0.79802	1.2178	1.5286	1.6355	1.5434	1.3485	1.1736	1.0957	1.1117	1.1608	1.1806	1.1525	1.1053	1.0821	1.1018	1.1462	1.1792	1.1789	1.153	1.1281	1.1245	1.1404	1.1582	1.1647	1.1645	1.1737	1.1998	1.2287	1.232	1.1917	1.1201	1.0558	1.0364	1.0685	1.118
0.19377	0.20236	0.22679	0.2442	0.23572	0.20515	0.17763	0.17697	0.20061	0.21697	0.19314	0.13412	0.099746	0.17785	0.42494	0.81494	1.2363	1.5467	1.653	1.5637	1.3772	1.2176	1.1596	1.1947	1.2565	1.2784	1.2417	1.1788	1.1386	1.1454	1.1833	1.216	1.2185	1.1956	1.1713	1.1649	1.1746	1.1842	1.1823	1.1758	1.1826	1.2112	1.2465	1.2577	1.2233	1.1526	1.0831	1.0533	1.0721	1.109
0.21104	0.2182	0.23845	0.2465	0.22361	0.17747	0.13948	0.1387	0.17341	0.20742	0.20005	0.14954	0.11355	0.18299	0.42027	0.80411	1.2242	1.536	1.6438	1.5555	1.3725	1.223	1.1836	1.2435	1.3291	1.3661	1.3306	1.2558	1.1964	1.184	1.209	1.2367	1.2403	1.2205	1.1977	1.1892	1.193	1.1935	1.1805	1.1624	1.159	1.1812	1.2159	1.2332	1.2103	1.1535	1.0959	1.0725	1.0903	1.119
0.20653	0.2095	0.22234	0.21827	0.18093	0.12457	0.088257	0.10478	0.16861	0.23274	0.24365	0.19165	0.13598	0.17785	0.39292	0.76866	1.1944	1.5176	1.6323	1.5408	1.3477	1.1896	1.152	1.227	1.3359	1.3945	1.3695	1.2908	1.2167	1.187	1.1996	1.2233	1.2301	1.2163	1.1987	1.1921	1.1942	1.1892	1.1665	1.1341	1.1134	1.1191	1.1435	1.1616	1.1521	1.118	1.0856	1.0815	1.1068	1.1292
0.18395	0.18691	0.19683	0.18488	0.13758	0.076743	0.0494	0.090906	0.18928	0.28369	0.30631	0.241	0.15303	0.15979	0.35474	0.73484	1.1852	1.5377	1.6686	1.5702	1.3499	1.1579	1.0959	1.1653	1.2863	1.3643	1.3544	1.2793	1.1984	1.1581	1.1634	1.1869	1.1996	1.1946	1.1851	1.1847	1.1907	1.1863	1.1589	1.1143	1.0743	1.058	1.0656	1.0794	1.0815	1.0713	1.066	1.0818	1.1114	1.121
0.154	0.16661	0.18375	0.17263	0.12126	0.058198	0.038166	0.099194	0.22343	0.33759	0.3618	0.27646	0.15587	0.13559	0.32682	0.73344	1.2317	1.6327	1.7901	1.6836	1.424	1.1785	1.0696	1.1132	1.2314	1.3213	1.3256	1.2583	1.1774	1.1333	1.1364	1.1622	1.1805	1.182	1.1784	1.1836	1.1957	1.197	1.1715	1.1214	1.0671	1.0319	1.0236	1.0322	1.0425	1.0497	1.0614	1.0832	1.1022	1.0856
0.12855	0.16075	0.19551	0.19372	0.14243	0.074946	0.053013	0.11863	0.25151	0.37066	0.38885	0.28574	0.14448	0.11566	0.3236	0.77484	1.3344	1.7921	1.9802	1.8674	1.5683	1.2667	1.1054	1.115	1.2214	1.3155	1.3297	1.2703	1.1926	1.149	1.1525	1.1792	1.1978	1.1975	1.1908	1.1945	1.2093	1.2174	1.1992	1.1519	1.0939	1.0502	1.0344	1.0416	1.0573	1.0712	1.0822	1.0888	1.0776	1.0224
0.11677	0.1732	0.23065	0.24235	0.19209	0.11552	0.080243	0.13378	0.2579	0.37011	0.38076	0.26995	0.12575	0.10633	0.34146	0.83653	1.4471	1.9486	2.1599	2.0435	1.7179	1.3785	1.1815	1.1668	1.2627	1.3567	1.3753	1.3205	1.2461	1.2046	1.2089	1.2333	1.2447	1.2319	1.2107	1.2028	1.2133	1.2255	1.2167	1.1793	1.1282	1.0883	1.0758	1.0874	1.1064	1.1165	1.1097	1.0831	1.0287	0.93232
0.12306	0.20047	0.27779	0.30131	0.25054	0.16119	0.10487	0.13512	0.23947	0.33926	0.34643	0.24076	0.1088	0.10648	0.36078	0.87395	1.4987	2.0085	2.2221	2.1034	1.7737	1.4303	1.2308	1.2147	1.3095	1.4017	1.4185	1.3631	1.2903	1.2519	1.2579	1.2788	1.2787	1.2475	1.205	1.1795	1.1811	1.1946	1.1949	1.1702	1.1318	1.1034	1.101	1.12	1.1396	1.1378	1.1035	1.0366	0.94007	0.81411
0.14557	0.23432	0.32234	0.35188	0.29881	0.19701	0.11935	0.12408	0.20599	0.2938	0.30351	0.21303	0.10074	0.11087	0.36048	0.84881	1.4348	1.9051	2.0929	1.9713	1.6613	1.3513	1.1856	1.1927	1.2955	1.3836	1.3915	1.3299	1.2571	1.2237	1.2346	1.255	1.2463	1.1997	1.1399	1.1007	1.0961	1.1116	1.1202	1.1067	1.08	1.0626	1.0691	1.0925	1.108	1.0899	1.0274	0.9269	0.80318	0.66985
0.17542	0.26376	0.35125	0.38042	0.32535	0.2167	0.12503	0.11015	0.1733	0.25207	0.26835	0.19743	0.10485	0.1164	0.33429	0.75572	1.2541	1.6422	1.7797	1.654	1.3823	1.1335	1.0266	1.0711	1.184	1.262	1.2533	1.1808	1.1078	1.0822	1.1026	1.1285	1.1194	1.0686	1.0048	0.965	0.96434	0.98697	1.0036	0.99739	0.97638	0.96277	0.97051	0.99072	0.99636	0.96128	0.87769	0.75936	0.63096	0.51397
0.19903	0.27738	0.3553	0.38007	0.3264	0.22064	0.12728	0.10333	0.15395	0.22586	0.24872	0.19639	0.12063	0.12577	0.29649	0.62833	1.0136	1.298	1.3738	1.2445	1.0199	0.84261	0.8002	0.88029	0.99573	1.0548	1.0238	0.93875	0.8671	0.85212	0.88494	0.92039	0.91834	0.87532	0.82282	0.79785	0.81268	0.84798	0.87224	0.86865	0.84645	0.82891	0.82996	0.84003	0.83227	0.78303	0.68967	0.57233	0.46052	0.37625
0.20467	0.26765	0.33113	0.3506	0.30358	0.2116	0.12973	0.10775	0.15153	0.21648	0.24226	0.20469	0.14429	0.14472	0.27239	0.51995	0.79782	0.98461	1.0039	0.87413	0.69511	0.58175	0.59068	0.69101	0.79605	0.82933	0.77541	0.68163	0.61512	0.61166	0.65496	0.69777	0.70341	0.67323	0.64027	0.63827	0.67352	0.72182	0.75055	0.74516	0.71806	0.69415	0.68704	0.68656	0.66736	0.61046	0.5194	0.41881	0.33767	0.29156
0.19056	0.23653	0.28405	0.29868	0.26254	0.19249	0.1321	0.12046	0.16107	0.21716	0.24042	0.21303	0.16912	0.17523	0.28021	0.47147	0.67264	0.78885	0.76949	0.64348	0.50056	0.43115	0.46755	0.56774	0.65121	0.6582	0.58876	0.49541	0.43941	0.44617	0.49293	0.53397	0.53967	0.51767	0.50137	0.51869	0.56818	0.62132	0.6469	0.63561	0.60456	0.57961	0.57194	0.56889	0.5462	0.49021	0.41114	0.33661	0.29144	0.28028
0.16851	0.19785	0.22895	0.23797	0.21297	0.16715	0.1323	0.135	0.17401	0.21891	0.2344	0.21259	0.18657	0.21047	0.31761	0.48781	0.65139	0.73112	0.69395	0.57494	0.45475	0.40576	0.44528	0.52889	0.58679	0.57502	0.5035	0.42273	0.38261	0.39658	0.43754	0.46516	0.45993	0.43634	0.42667	0.4512	0.50057	0.54419	0.55601	0.53515	0.50439	0.4888	0.49372	0.50069	0.48457	0.43664	0.374	0.32708	0.31564	0.33253
0.15831	0.17207	0.18589	0.186	0.16737	0.1414	0.1296	0.14613	0.18353	0.21579	0.21967	0.19874	0.18893	0.23666	0.36265	0.5382	0.69497	0.76525	0.72592	0.61443	0.50425	0.45657	0.48251	0.54206	0.5783	0.55993	0.50056	0.44254	0.42117	0.43853	0.46633	0.47293	0.45032	0.41894	0.4078	0.42816	0.46359	0.48435	0.47324	0.44042	0.41458	0.41791	0.44659	0.4732	0.46965	0.43137	0.38249	0.35717	0.37166	0.40934
0.17457	0.17447	0.17023	0.15696	0.13694	0.1219	0.12584	0.15227	0.18722	0.20681	0.19734	0.17278	0.1734	0.24151	0.3887	0.57882	0.74236	0.81601	0.78135	0.67575	0.56726	0.51096	0.51747	0.55451	0.57732	0.5633	0.52476	0.49283	0.48845	0.50519	0.51714	0.50331	0.4666	0.43089	0.41936	0.43323	0.45001	0.44313	0.4064	0.36189	0.34346	0.36892	0.42366	0.47021	0.4768	0.44251	0.39839	0.38315	0.412	0.4629
0.21465	0.20386	0.18298	0.15412	0.1263	0.11309	0.12403	0.15498	0.18635	0.19477	0.17267	0.14145	0.14503	0.2235	0.38261	0.58138	0.7496	0.8266	0.7963	0.69488	0.58591	0.52074	0.51142	0.5331	0.55048	0.5459	0.52796	0.51702	0.52295	0.53516	0.53307	0.50655	0.46705	0.43875	0.43681	0.45212	0.45713	0.42927	0.3729	0.32031	0.30885	0.35136	0.42363	0.48014	0.48698	0.44687	0.3967	0.37903	0.40944	0.46433
0.25731	0.2409	0.20887	0.16778	0.13131	0.11496	0.12632	0.15689	0.18371	0.18347	0.15189	0.11425	0.11587	0.19483	0.3534	0.54874	0.71203	0.786	0.75677	0.65921	0.55273	0.48511	0.46881	0.48382	0.50079	0.50442	0.49957	0.49892	0.50606	0.51036	0.49809	0.46837	0.43799	0.42878	0.44731	0.47542	0.48172	0.44706	0.38334	0.32896	0.32196	0.37068	0.44502	0.49641	0.49229	0.43928	0.3775	0.35022	0.37228	0.42066
0.27495	0.25905	0.22529	0.18145	0.14244	0.12411	0.13324	0.16016	0.18156	0.17529	0.13904	0.099049	0.099349	0.17494	0.32547	0.50828	0.65813	0.72275	0.69151	0.59857	0.4994	0.43746	0.4235	0.43916	0.45791	0.46541	0.46427	0.46332	0.46421	0.45886	0.4398	0.41241	0.39566	0.40787	0.44883	0.49456	0.51202	0.48431	0.42636	0.37706	0.37171	0.41514	0.47643	0.51038	0.49013	0.42626	0.35814	0.32443	0.33557	0.369
0.25219	0.24202	0.21701	0.18287	0.15166	0.13688	0.14446	0.16584	0.18058	0.16995	0.13381	0.097862	0.10262	0.17833	0.32148	0.49007	0.62347	0.67561	0.64028	0.55205	0.46304	0.41207	0.40664	0.42753	0.44892	0.45691	0.45351	0.44675	0.43897	0.42501	0.40132	0.37589	0.36722	0.39065	0.44287	0.49904	0.52765	0.51337	0.46982	0.43086	0.42568	0.4564	0.49593	0.50833	0.47615	0.41348	0.35474	0.32807	0.3348	0.35106
0.1977	0.19551	0.18645	0.17175	0.15732	0.15169	0.15917	0.17356	0.17971	0.1646	0.13146	0.10518	0.12163	0.20488	0.34702	0.50587	0.62501	0.66464	0.62365	0.53816	0.45819	0.41857	0.42318	0.45086	0.4754	0.48317	0.47664	0.46468	0.45111	0.43255	0.40632	0.37946	0.36806	0.38567	0.43001	0.48053	0.51091	0.50778	0.48075	0.45477	0.45033	0.46708	0.48448	0.47925	0.44533	0.39969	0.36872	0.36605	0.38047	0.38477
0.14016	0.1442	0.15152	0.15825	0.16297	0.168	0.1753	0.18122	0.17669	0.15554	0.12533	0.11073	0.14303	0.2397	0.38757	0.54305	0.65257	0.68164	0.63399	0.54803	0.47302	0.44114	0.45342	0.48678	0.51424	0.52233	0.51437	0.50062	0.48636	0.46868	0.44339	0.4139	0.39245	0.39136	0.412	0.44161	0.46193	0.46286	0.44961	0.43701	0.43571	0.4424	0.44315	0.4274	0.40022	0.38091	0.3874	0.41859	0.45054	0.452
0.11036	0.11558	0.13241	0.1534	0.17131	0.18316	0.18851	0.18538	0.16966	0.14115	0.11158	0.10609	0.15254	0.2629	0.41913	0.57564	0.68025	0.70208	0.64858	0.56026	0.48644	0.4579	0.47393	0.51008	0.53866	0.54626	0.53704	0.5229	0.5108	0.49816	0.47856	0.4507	0.42175	0.40202	0.39625	0.39989	0.40378	0.40258	0.39888	0.39885	0.40387	0.40678	0.39791	0.3764	0.35619	0.35874	0.39585	0.4557	0.50525	0.51058
0.12162	0.12192	0.13705	0.15913	0.17893	0.19094	0.19301	0.18324	0.15956	0.12483	0.093429	0.091268	0.14474	0.26284	0.4246	0.58299	0.68635	0.70559	0.65	0.56104	0.48787	0.46048	0.47726	0.51305	0.53967	0.54361	0.52987	0.51227	0.50032	0.4931	0.48318	0.46516	0.44049	0.41542	0.39513	0.38056	0.37037	0.36494	0.36715	0.37805	0.39184	0.39678	0.3838	0.35687	0.33525	0.34258	0.38868	0.45761	0.51341	0.52238
0.16234	0.1532	0.1561	0.1663	0.17721	0.1844	0.18505	0.17543	0.15162	0.11551	0.081573	0.07649	0.12738	0.24357	0.40418	0.56236	0.66679	0.68865	0.63699	0.55239	0.48285	0.45745	0.47415	0.50765	0.52962	0.52642	0.50359	0.477	0.4596	0.45404	0.45437	0.45305	0.44619	0.43392	0.41785	0.39987	0.38342	0.3746	0.37951	0.3983	0.42114	0.43167	0.418	0.38392	0.3502	0.34248	0.37253	0.42673	0.47228	0.47876
0.20531	0.18578	0.17122	0.16255	0.15947	0.16172	0.16675	0.16727	0.15391	0.12373	0.088818	0.076416	0.1163	0.22123	0.37337	0.52789	0.63412	0.66249	0.6201	0.54497	0.48278	0.46132	0.47852	0.50965	0.52676	0.51603	0.48291	0.44444	0.41682	0.40729	0.41375	0.42927	0.44632	0.45839	0.46056	0.45139	0.43554	0.42371	0.42711	0.44872	0.47797	0.49486	0.48289	0.4421	0.39175	0.35872	0.35874	0.38414	0.40857	0.40641
0.22646	0.19969	0.16967	0.14339	0.12836	0.13002	0.14658	0.16627	0.17219	0.15428	0.1208	0.099443	0.12383	0.21199	0.35087	0.49871	0.60575	0.64127	0.60959	0.54529	0.49115	0.47367	0.4913	0.52095	0.53592	0.52228	0.48422	0.43786	0.40056	0.38319	0.38845	0.41264	0.44762	0.48207	0.50419	0.50688	0.49309	0.47624	0.47282	0.49067	0.52122	0.54281	0.53461	0.4919	0.43091	0.37859	0.35398	0.35496	0.36094	0.35018
0.21927	0.19151	0.15381	0.1175	0.096886	0.10292	0.1348	0.17657	0.20394	0.19983	0.1688	0.13921	0.14866	0.22039	0.34588	0.48609	0.59204	0.63188	0.60742	0.55009	0.50006	0.48295	0.49861	0.52678	0.54325	0.53438	0.50197	0.45842	0.41855	0.39388	0.39094	0.41092	0.44861	0.49179	0.5242	0.53331	0.51863	0.49392	0.47939	0.48774	0.51389	0.53676	0.53348	0.496	0.43777	0.38472	0.35669	0.35348	0.35638	0.34455
0.19539	0.17392	0.13832	0.10113	0.08082	0.092469	0.1365	0.19427	0.23645	0.24121	0.21107	0.17546	0.17512	0.23666	0.35387	0.4888	0.59251	0.6325	0.60922	0.55214	0.49964	0.47698	0.48593	0.51016	0.52929	0.53103	0.51447	0.48607	0.45431	0.42734	0.413	0.41763	0.44195	0.47724	0.50686	0.51484	0.49676	0.46433	0.43867	0.43556	0.4534	0.47363	0.47423	0.44675	0.40354	0.36905	0.36117	0.37713	0.3953	0.39244
0.17285	0.16363	0.13786	0.10611	0.088067	0.10126	0.14769	0.20836	0.25235	0.25666	0.22408	0.18563	0.18364	0.24518	0.36317	0.49832	0.60093	0.63856	0.6119	0.55001	0.49024	0.45738	0.45481	0.47028	0.48846	0.50009	0.50279	0.49675	0.48191	0.45963	0.43605	0.4214	0.42368	0.44096	0.45995	0.46378	0.44438	0.40961	0.3785	0.36726	0.37665	0.3913	0.39235	0.3737	0.34871	0.34075	0.3643	0.41116	0.45379	0.46454
0.16243	0.16825	0.15546	0.13082	0.11306	0.12091	0.1583	0.20799	0.24077	0.23572	0.19804	0.16058	0.16563	0.23784	0.3663	0.50829	0.61284	0.64854	0.61799	0.55119	0.48463	0.4416	0.42551	0.4272	0.43684	0.45022	0.46616	0.48067	0.48547	0.4737	0.4472	0.41791	0.40022	0.39998	0.4092	0.41206	0.3976	0.3691	0.34159	0.32946	0.33413	0.34286	0.3404	0.32419	0.30983	0.32062	0.3681	0.43888	0.49963	0.51876
0.16277	0.18231	0.18087	0.16137	0.1409	0.13862	0.16035	0.19165	0.20675	0.18862	0.14596	0.11334	0.13181	0.22179	0.36678	0.51972	0.62854	0.66396	0.63199	0.56444	0.49668	0.44879	0.42175	0.4074	0.40084	0.40443	0.42141	0.44723	0.46812	0.46958	0.44784	0.41391	0.38612	0.37647	0.38222	0.38937	0.3853	0.36938	0.35264	0.34683	0.3527	0.35851	0.35112	0.33041	0.31395	0.32577	0.37647	0.45032	0.51136	0.52655
0.16638	0.19449	0.19944	0.18202	0.15811	0.14684	0.15511	0.1707	0.17106	0.14295	0.098343	0.073168	0.10677	0.215	0.37577	0.53808	0.64955	0.68415	0.6523	0.58833	0.52616	0.48121	0.44966	0.42178	0.39604	0.38157	0.38835	0.41487	0.44543	0.46004	0.44915	0.42074	0.39381	0.38367	0.39109	0.404	0.40946	0.40503	0.39962	0.40327	0.41559	0.42407	0.4149	0.38758	0.35983	0.35655	0.38973	0.44528	0.48892	0.48921
0.16965	0.19866	0.20382	0.18628	0.16159	0.14823	0.15272	0.1632	0.15855	0.12775	0.085008	0.067131	0.11208	0.23218	0.40109	0.56521	0.67281	0.70178	0.6675	0.60729	0.55395	0.51797	0.48944	0.45504	0.41431	0.38184	0.37457	0.39605	0.43148	0.4578	0.46055	0.44355	0.42391	0.41732	0.42611	0.43981	0.44656	0.44474	0.44391	0.4545	0.47558	0.4926	0.48845	0.45909	0.41999	0.3963	0.40303	0.43093	0.45078	0.43472
0.17711	0.19884	0.1986	0.17995	0.15869	0.15186	0.16385	0.18103	0.18147	0.15449	0.11523	0.10114	0.14966	0.27128	0.43744	0.59335	0.68857	0.70468	0.66185	0.6007	0.55395	0.52838	0.50851	0.47649	0.43078	0.38878	0.37256	0.3904	0.4296	0.46592	0.48145	0.476	0.46373	0.45902	0.46438	0.47057	0.46778	0.45709	0.45106	0.4625	0.491	0.5199	0.5275	0.50426	0.46164	0.42417	0.41027	0.41686	0.42094	0.39828
0.19605	0.20404	0.19441	0.174	0.1588	0.16361	0.18947	0.21952	0.22962	0.20812	0.17027	0.15415	0.1977	0.31135	0.46611	0.60708	0.68485	0.68362	0.62712	0.55915	0.51365	0.49591	0.48688	0.46467	0.42517	0.38566	0.37026	0.39002	0.43407	0.47817	0.50257	0.50444	0.49551	0.48867	0.48618	0.47968	0.46138	0.43536	0.41773	0.42448	0.4567	0.49648	0.51817	0.50694	0.46992	0.43051	0.40992	0.4105	0.41455	0.39994
0.22685	0.21805	0.19714	0.17378	0.16363	0.17891	0.2171	0.25806	0.27524	0.25575	0.21471	0.19096	0.22374	0.32478	0.46592	0.59264	0.65574	0.64015	0.57119	0.49483	0.44701	0.43373	0.43486	0.42593	0.39981	0.37153	0.36442	0.39009	0.43873	0.48678	0.51434	0.51778	0.50784	0.49683	0.48693	0.47027	0.44001	0.40174	0.37367	0.37411	0.40593	0.45149	0.48336	0.4835	0.45591	0.42277	0.40688	0.41418	0.43025	0.43332
0.25835	0.23374	0.20173	0.17363	0.16444	0.18415	0.22764	0.27247	0.2905	0.26795	0.21982	0.18575	0.2066	0.29618	0.42805	0.54829	0.60708	0.58812	0.5159	0.43682	0.38842	0.37859	0.38806	0.39142	0.37902	0.36291	0.36427	0.39407	0.44326	0.48963	0.51447	0.51485	0.50197	0.48849	0.47691	0.45932	0.42832	0.38855	0.35762	0.35422	0.38265	0.42697	0.46076	0.4656	0.44415	0.41746	0.40847	0.42463	0.45304	0.47167
0.27374	0.23751	0.19617	0.16174	0.14884	0.16647	0.20836	0.25116	0.26595	0.23833	0.183	0.14004	0.15184	0.23463	0.36431	0.48806	0.55519	0.54685	0.48467	0.4134	0.3708	0.36642	0.38256	0.39408	0.38978	0.37937	0.38217	0.40887	0.45171	0.49053	0.50851	0.50397	0.48897	0.47688	0.47069	0.46214	0.44204	0.41205	0.38673	0.38318	0.40649	0.44353	0.47114	0.47281	0.4511	0.42557	0.41775	0.43485	0.4648	0.48629
0.26306	0.22084	0.17262	0.13118	0.11196	0.12456	0.16292	0.2035	0.21678	0.18745	0.12926	0.082085	0.089399	0.16985	0.30222	0.43558	0.5189	0.53064	0.48855	0.4341	0.40367	0.40733	0.42866	0.44317	0.43915	0.42515	0.42002	0.43543	0.46591	0.49385	0.50414	0.49578	0.48086	0.47301	0.4756	0.48013	0.47553	0.45986	0.44357	0.44117	0.45823	0.485	0.50266	0.49762	0.47235	0.44383	0.43053	0.43823	0.45591	0.46502
0.23237	0.18921	0.13634	0.088299	0.063101	0.072316	0.11067	0.15425	0.17237	0.14803	0.09342	0.047478	0.054168	0.13421	0.26946	0.41154	0.51007	0.54166	0.52046	0.48423	0.46708	0.47857	0.50292	0.51619	0.50666	0.48275	0.46404	0.46433	0.48115	0.49935	0.50476	0.49558	0.4826	0.47868	0.48747	0.50087	0.50695	0.50111	0.49027	0.48662	0.49634	0.51316	0.52269	0.51389	0.48823	0.45866	0.43909	0.43307	0.43113	0.41932
0.2013	0.16058	0.10467	0.051344	0.022472	0.03218	0.075696	0.12799	0.1565	0.14229	0.095816	0.054842	0.06319	0.14282	0.27797	0.42282	0.52836	0.57057	0.5613	0.53555	0.5255	0.54021	0.56426	0.57409	0.55791	0.52416	0.49335	0.48149	0.48889	0.50234	0.50753	0.50067	0.48998	0.4869	0.49542	0.50871	0.51551	0.51022	0.49771	0.48876	0.49047	0.49987	0.50638	0.50065	0.48218	0.45892	0.43943	0.4246	0.40655	0.37638
0.1898	0.15349	0.096311	0.039872	0.0099834	0.022747	0.073092	0.13442	0.17258	0.16756	0.12905	0.094005	0.10547	0.18518	0.31811	0.45988	0.56279	0.60322	0.59238	0.56431	0.55083	0.56145	0.58161	0.5881	0.56867	0.53098	0.49542	0.4791	0.48408	0.49825	0.50668	0.50327	0.49357	0.48763	0.49011	0.49613	0.49616	0.48487	0.46616	0.4501	0.44473	0.44984	0.45786	0.46062	0.4555	0.44583	0.43528	0.42212	0.3994	0.3619
0.20373	0.17365	0.11843	0.062458	0.033737	0.048792	0.10157	0.16453	0.2037	0.20028	0.1651	0.13499	0.15144	0.23406	0.36623	0.50326	0.59805	0.62787	0.60474	0.56358	0.53759	0.53816	0.5524	0.55763	0.54061	0.50699	0.47533	0.46208	0.46971	0.48671	0.4979	0.49585	0.48459	0.47364	0.46871	0.46697	0.46057	0.44453	0.42187	0.40178	0.39264	0.39611	0.40696	0.41814	0.42606	0.43127	0.43438	0.43184	0.41657	0.38429
0.23009	0.20903	0.16136	0.11121	0.085661	0.099691	0.14629	0.19882	0.22646	0.21456	0.17693	0.15068	0.17465	0.26436	0.39967	0.53409	0.62063	0.63777	0.59917	0.54162	0.50062	0.49017	0.49953	0.5067	0.49704	0.47324	0.45063	0.44348	0.45377	0.47065	0.47981	0.47439	0.45871	0.44292	0.43395	0.43035	0.42498	0.41225	0.39358	0.37647	0.36866	0.37252	0.38435	0.39851	0.4121	0.42565	0.43951	0.44976	0.44844	0.42928
0.24594	0.23758	0.20448	0.16652	0.14637	0.15601	0.18835	0.22033	0.22723	0.20064	0.15803	0.13599	0.16933	0.2682	0.40828	0.5415	0.62158	0.62886	0.57885	0.50994	0.45924	0.44265	0.45113	0.46324	0.46298	0.44994	0.43584	0.43234	0.44072	0.45132	0.45207	0.43838	0.41644	0.39774	0.39006	0.39223	0.39649	0.39565	0.38887	0.38149	0.37977	0.38562	0.39583	0.406	0.41506	0.42601	0.44175	0.45991	0.47176	0.46719
0.23469	0.24192	0.22901	0.20819	0.19531	0.19907	0.214	0.22294	0.20897	0.16995	0.12547	0.10953	0.15135	0.25567	0.3954	0.52321	0.59577	0.59648	0.54244	0.47205	0.42178	0.40728	0.41986	0.43832	0.44583	0.43986	0.42942	0.42418	0.4252	0.42454	0.4131	0.38933	0.3617	0.34277	0.34028	0.35215	0.36915	0.38236	0.38917	0.3933	0.39958	0.40868	0.41653	0.41881	0.41617	0.41511	0.42298	0.44091	0.46052	0.46791
0.19781	0.2205	0.22871	0.22551	0.21972	0.21795	0.21823	0.21055	0.18525	0.14407	0.10529	0.097349	0.14285	0.24238	0.36941	0.48125	0.54075	0.53575	0.48424	0.42222	0.38239	0.37738	0.39723	0.42083	0.43166	0.42682	0.41435	0.40316	0.39467	0.38275	0.36093	0.3302	0.3004	0.28405	0.28759	0.30718	0.33206	0.35262	0.36626	0.37693	0.3891	0.40202	0.40944	0.40522	0.3901	0.37339	0.36736	0.37803	0.39928	0.41522
0.15354	0.18754	0.21149	0.22049	0.21829	0.21161	0.20339	0.19045	0.16797	0.13758	0.11221	0.11218	0.1534	0.23478	0.33433	0.41808	0.45779	0.44647	0.40172	0.35455	0.33107	0.33866	0.3652	0.39012	0.39877	0.38985	0.37216	0.35485	0.33987	0.32222	0.29695	0.26613	0.23956	0.22829	0.23642	0.25794	0.28116	0.2973	0.3061	0.31407	0.32702	0.34326	0.35349	0.34788	0.32497	0.29494	0.27406	0.27372	0.29194	0.31374
0.12394	0.1623	0.19213	0.20375	0.19905	0.18711	0.17615	0.16808	0.15961	0.14854	0.13961	0.14417	0.17271	0.22534	0.28777	0.33717	0.35501	0.33868	0.30357	0.27369	0.26695	0.28495	0.31381	0.3348	0.33674	0.3214	0.29925	0.27982	0.26491	0.24952	0.22885	0.20476	0.18593	0.18121	0.19203	0.21029	0.22396	0.22617	0.22045	0.21748	0.22585	0.2438	0.25905	0.25717	0.23275	0.19473	0.16156	0.14939	0.16145	0.18626
0.1198	0.15591	0.1819	0.18703	0.17434	0.15636	0.14563	0.14674	0.15516	0.16298	0.16658	0.16978	0.18011	0.20116	0.22753	0.24704	0.24912	0.23324	0.21059	0.19719	0.20309	0.22537	0.25023	0.26251	0.25566	0.23501	0.21233	0.19658	0.18818	0.18087	0.16908	0.15411	0.14361	0.14478	0.15701	0.1706	0.17336	0.16015	0.13795	0.12149	0.12247	0.13996	0.15978	0.16362	0.14188	0.10092	0.05942	0.036567	0.04035	0.064049
0.13435	0.1651	0.18239	0.1773	0.15538	0.13205	0.12208	0.13038	0.14997	0.16801	0.17507	0.17084	0.16261	0.15837	0.16027	0.16372	0.16241	0.15486	0.14672	0.14655	0.1585	0.17777	0.19296	0.19394	0.17915	0.1567	0.13832	0.13084	0.1319	0.1332	0.12832	0.1186	0.11196	0.11553	0.12813	0.13934	0.13652	0.11496	0.082954	0.057331	0.051873	0.067002	0.088427	0.09621	0.078086	0.037749	-0.0075432	-0.037996	-0.042897	-0.024911
0.1498	0.17646	0.18686	0.17493	0.14826	0.1231	0.11389	0.12422	0.1452	0.16187	0.16316	0.14849	0.12683	0.10972	0.1036	0.10708	0.11418	0.12032	0.12567	0.13329	0.14432	0.15478	0.15744	0.14758	0.12779	0.10745	0.096569	0.098496	0.10743	0.11295	0.10833	0.096024	0.085718	0.086243	0.097568	0.10956	0.10904	0.09004	0.059455	0.033171	0.025098	0.036903	0.056086	0.064042	0.048484	0.011522	-0.032033	-0.064382	-0.075144	-0.065244
0.15133	0.17756	0.18691	0.17573	0.15205	0.13052	0.123	0.13115	0.14571	0.15303	0.14432	0.1214	0.095163	0.078342	0.077767	0.091335	0.11108	0.12919	0.14223	0.15064	0.15528	0.15461	0.14568	0.12803	0.10666	0.090537	0.086876	0.095378	0.10729	0.11089	0.099901	0.078409	0.058398	0.051147	0.058842	0.07276	0.079636	0.071568	0.052021	0.033286	0.027184	0.035938	0.050062	0.054872	0.040799	0.0099582	-0.025554	-0.051939	-0.062086	-0.058035
0.13823	0.1663	0.17909	0.17459	0.15987	0.14631	0.14214	0.14716	0.15332	0.15072	0.13495	0.11074	0.089417	0.081913	0.09225	0.11568	0.14235	0.16337	0.17482	0.17746	0.17345	0.16352	0.14736	0.12638	0.10577	0.092867	0.092274	0.10139	0.11038	0.10781	0.088369	0.057201	0.027309	0.011353	0.013575	0.027542	0.041279	0.04587	0.041174	0.034571	0.034055	0.041227	0.049683	0.049948	0.036991	0.014395	-0.00803	-0.021235	-0.023017	-0.018549
0.12428	0.15219	0.16717	0.16869	0.16285	0.15771	0.15788	0.16172	0.1631	0.15641	0.14141	0.12438	0.11473	0.11915	0.13735	0.16222	0.18418	0.19649	0.19795	0.19154	0.1808	0.16711	0.1501	0.13028	0.11107	0.097756	0.09356	0.096051	0.097165	0.087728	0.063706	0.029704	-0.0031125	-0.023498	-0.026641	-0.016242	-0.00099977	0.011598	0.019499	0.025473	0.032735	0.040814	0.045255	0.04145	0.029327	0.014784	0.0062471	0.0087085	0.019794	0.031023
0.1274	0.14913	0.15891	0.15892	0.15573	0.15533	0.15943	0.16501	0.16732	0.16386	0.1569	0.15232	0.15588	0.16908	0.18773	0.20411	0.21152	0.20795	0.19658	0.18292	0.17085	0.16038	0.14877	0.13368	0.11565	0.097998	0.083985	0.073832	0.064015	0.049669	0.028354	0.0023453	-0.02232	-0.039335	-0.045576	-0.042101	-0.032349	-0.019341	-0.0043115	0.012279	0.028625	0.040743	0.044266	0.037875	0.025614	0.015745	0.016252	0.029744	0.051283	0.07083
0.15639	0.16496	0.1602	0.14903	0.14058	0.14029	0.1474	0.15686	0.16374	0.16686	0.16931	0.17563	0.18795	0.20364	0.21632	0.21954	0.21075	0.193	0.1732	0.15812	0.15064	0.14849	0.14609	0.13802	0.12186	0.098947	0.072996	0.047958	0.026484	0.009584	-0.0029341	-0.011989	-0.018964	-0.025327	-0.031789	-0.037276	-0.038649	-0.031988	-0.015187	0.0096495	0.035888	0.054974	0.060841	0.053559	0.039795	0.029514	0.030711	0.045255	0.068199	0.09073
0.20366	0.19508	0.1704	0.14296	0.12581	0.12436	0.13488	0.14895	0.15978	0.16614	0.17157	0.1802	0.19255	0.20441	0.20927	0.20272	0.18544	0.16319	0.14381	0.1332	0.1327	0.13887	0.1453	0.14527	0.13407	0.11039	0.076985	0.040333	0.0089789	-0.0094603	-0.011809	-0.0014986	0.012405	0.019565	0.014164	-0.0012947	-0.016843	-0.020547	-0.0055933	0.025342	0.061215	0.088588	0.098801	0.092061	0.076314	0.062142	0.057131	0.062997	0.076458	0.092326
0.24895	0.22428	0.18184	0.14167	0.12024	0.12179	0.13827	0.15646	0.16683	0.16802	0.16521	0.16444	0.16772	0.172	0.17215	0.16509	0.15199	0.13734	0.12619	0.1217	0.12438	0.13258	0.14301	0.15085	0.15004	0.13522	0.10503	0.065168	0.027989	0.0074889	0.011593	0.036441	0.06705	0.085063	0.079429	0.053362	0.022856	0.0073403	0.01825	0.052649	0.095652	0.12957	0.1436	0.13808	0.12166	0.10444	0.092335	0.086008	0.083725	0.084779
0.27104	0.23537	0.18402	0.14189	0.12635	0.13822	0.16366	0.18435	0.18846	0.17584	0.15513	0.13659	0.12596	0.12301	0.12426	0.12649	0.12831	0.12929	0.12881	0.12636	0.1232	0.12307	0.13006	0.14446	0.15982	0.16493	0.15077	0.11817	0.080298	0.056602	0.060945	0.09163	0.13063	0.15366	0.14515	0.10839	0.063866	0.036798	0.042039	0.076117	0.12102	0.15624	0.17044	0.16533	0.15061	0.13524	0.12191	0.10827	0.092399	0.077111
0.25976	0.21933	0.17008	0.13814	0.13809	0.16517	0.19965	0.21955	0.21298	0.18282	0.1424	0.10657	0.084696	0.07889	0.086494	0.10304	0.12317	0.1402	0.14701	0.13958	0.12129	0.10354	0.10034	0.11903	0.1534	0.18546	0.19613	0.17847	0.14395	0.11624	0.11562	0.14453	0.18452	0.20765	0.19486	0.14896	0.093147	0.056251	0.054855	0.084423	0.12459	0.15376	0.16215	0.15463	0.14297	0.13498	0.12911	0.11812	0.097689	0.072082
0.2208	0.18067	0.14188	0.12732	0.14547	0.18531	0.22326	0.23725	0.21859	0.17483	0.12328	0.080968	0.057764	0.055565	0.071345	0.099694	0.13276	0.15947	0.16776	0.15089	0.11419	0.076084	0.059902	0.079894	0.13059	0.18792	0.22317	0.2213	0.19106	0.15913	0.15163	0.17559	0.21358	0.2356	0.22008	0.16898	0.10668	0.063555	0.056335	0.078894	0.10916	0.12587	0.12242	0.10825	0.098244	0.099652	0.10677	0.10692	0.092006	0.065864
0.17122	0.13505	0.11026	0.11258	0.14276	0.18498	0.21586	0.21801	0.18932	0.14247	0.096057	0.064475	0.052984	0.059711	0.080475	0.11109	0.1454	0.17252	0.17861	0.15472	0.10596	0.05385	0.027185	0.045133	0.10355	0.1751	0.22491	0.23232	0.20392	0.16822	0.15536	0.17572	0.21289	0.2358	0.22123	0.17038	0.10782	0.063953	0.054393	0.071014	0.090413	0.092348	0.073924	0.049438	0.037273	0.044915	0.063721	0.076735	0.072487	0.053626
0.12923	0.10055	0.089501	0.10261	0.1334	0.16445	0.17723	0.16334	0.12946	0.09242	0.06834	0.063598	0.073825	0.090439	0.10833	0.12793	0.15014	0.16974	0.17445	0.15295	0.10634	0.053284	0.02242	0.034928	0.089026	0.1584	0.2075	0.21424	0.18428	0.14643	0.13186	0.15193	0.19045	0.21604	0.20517	0.15902	0.10195	0.063406	0.056967	0.072199	0.084504	0.074669	0.042949	0.007536	-0.010361	-0.0025852	0.020984	0.041459	0.045933	0.036435
0.10517	0.087938	0.088882	0.10569	0.12705	0.13743	0.12653	0.096963	0.064119	0.046993	0.055874	0.085598	0.11951	0.14139	0.14643	0.1428	0.14281	0.15087	0.15852	0.15127	0.12234	0.081897	0.053259	0.057203	0.095731	0.14813	0.18369	0.18274	0.15072	0.1144	0.10243	0.12439	0.16374	0.19016	0.18183	0.14127	0.092772	0.064023	0.065814	0.08519	0.096526	0.081472	0.042402	-0.00032799	-0.02423	-0.02083	2.7485e-05	0.019908	0.026815	0.023408
0.09863	0.095639	0.10632	0.12233	0.13076	0.12027	0.089231	0.049884	0.023873	0.02996	0.071247	0.13104	0.18151	0.2004	0.18473	0.15176	0.12631	0.12337	0.13859	0.15356	0.15151	0.13113	0.10773	0.10069	0.11724	0.14559	0.16346	0.15553	0.12628	0.097524	0.091964	0.11534	0.15107	0.17205	0.16083	0.12289	0.082579	0.064961	0.077245	0.1039	0.11877	0.10466	0.065399	0.02187	-0.0040268	-0.0045944	0.010588	0.024858	0.028689	0.026313
[truncated: 101 more columns]
