# Supplementary material for: Differential perovskite hemispherical photodetector for intelligent imaging and location tracking
Source: Nat Commun. 2024 Jan 17;15:577. doi: 10.1038/s41467-024-44857-4 (PMC10794423; doi:10.1038/s41467-024-44857-4)
Supplement: Supplementary file 7 — Supplementary Software 1 [file 41467_2024_44857_MOESM7_ESM.zip › Colorclassification/datacut3.txt]

0.075335	0.070131	0.071407	0.095903	0.14337	0.19572	0.23011	0.23509	0.21734	0.19437	0.18015	0.17575	0.17159	0.15814	0.13487	0.1102	0.093311	0.086343	0.083983	0.080527	0.076979	0.080821	0.098126	0.12545	0.14997	0.15917	0.15219	0.14223	0.14603	0.16818	0.1935	0.19583	0.15823	0.08945	0.022637	-0.0047284	0.024037	0.093085	0.1647	0.2047	0.20392	0.18039	0.16185	0.16301	0.17533	0.17645	0.15072	0.10378	0.059721	0.04307
0.093737	0.099574	0.10627	0.13109	0.17761	0.23024	0.26455	0.26503	0.236	0.19743	0.16972	0.15968	0.15854	0.15196	0.13289	0.10668	0.085374	0.077484	0.082387	0.093398	0.1053	0.11855	0.13628	0.15785	0.17627	0.18323	0.17756	0.16855	0.1694	0.18489	0.20417	0.20659	0.17803	0.12531	0.075757	0.060103	0.090122	0.14821	0.19801	0.20923	0.17864	0.13131	0.10119	0.10576	0.13396	0.15627	0.14855	0.11096	0.067473	0.046984
0.14305	0.15989	0.17007	0.191	0.23064	0.27702	0.30515	0.29573	0.25036	0.19107	0.1448	0.12539	0.12671	0.13117	0.12538	0.1099	0.096433	0.096415	0.11153	0.13374	0.15324	0.16632	0.17603	0.18633	0.19621	0.20037	0.19563	0.18637	0.18241	0.19007	0.20432	0.21057	0.19643	0.16439	0.13371	0.12764	0.15453	0.19803	0.22581	0.21225	0.15824	0.092661	0.052941	0.058737	0.098231	0.1375	0.14581	0.11768	0.075236	0.049935
0.19382	0.21966	0.22974	0.24197	0.26956	0.30538	0.32498	0.30576	0.24623	0.16951	0.10824	0.083039	0.091054	0.11225	0.12686	0.12933	0.12855	0.1364	0.15573	0.17807	0.19198	0.19333	0.18814	0.186	0.19076	0.19741	0.19785	0.1897	0.1793	0.17579	0.18172	0.18958	0.1885	0.17567	0.16168	0.16315	0.18741	0.22206	0.24008	0.21874	0.15856	0.08673	0.040436	0.041371	0.080431	0.12447	0.14038	0.11838	0.077333	0.048611
0.22637	0.25807	0.26354	0.26239	0.27434	0.29848	0.31216	0.29008	0.22699	0.14515	0.080401	0.058205	0.078173	0.11812	0.15257	0.17004	0.17621	0.18295	0.19467	0.20438	0.20186	0.18539	0.16541	0.15653	0.16489	0.18243	0.19338	0.18741	0.16796	0.14872	0.14154	0.14681	0.15491	0.15714	0.15543	0.16131	0.1838	0.21707	0.24001	0.23035	0.18311	0.11805	0.06832	0.057782	0.083948	0.12011	0.13542	0.11751	0.080402	0.052191
0.24133	0.27525	0.27161	0.25336	0.24788	0.26162	0.27502	0.26069	0.2088	0.13812	0.084103	0.07378	0.10766	0.1618	0.20679	0.22731	0.22762	0.22095	0.21471	0.20497	0.18426	0.15383	0.12755	0.12249	0.14393	0.17822	0.20094	0.19468	0.16209	0.12352	0.10123	0.10315	0.11956	0.13429	0.14025	0.14506	0.16206	0.19475	0.22923	0.24254	0.22072	0.17179	0.12191	0.09688	0.10342	0.12525	0.13701	0.12468	0.09598	0.072917
0.25274	0.28485	0.26871	0.2315	0.20838	0.21353	0.23136	0.23326	0.20434	0.15759	0.12447	0.13034	0.17511	0.23394	0.27607	0.28558	0.26803	0.24007	0.21332	0.18746	0.15729	0.12522	0.10553	0.1143	0.15333	0.20276	0.23126	0.2176	0.16698	0.1084	0.074411	0.078582	0.10811	0.13681	0.14724	0.14368	0.14587	0.16944	0.21012	0.24522	0.25117	0.22243	0.1762	0.13918	0.12755	0.13646	0.147	0.14361	0.12691	0.11155
0.27127	0.29761	0.26783	0.21259	0.17312	0.17028	0.19295	0.21252	0.20959	0.19039	0.1802	0.20058	0.25017	0.30441	0.33373	0.32427	0.285	0.23701	0.19638	0.16567	0.14018	0.12065	0.11815	0.14482	0.19789	0.25288	0.27538	0.24487	0.17243	0.096641	0.058831	0.075035	0.12603	0.173	0.18684	0.16844	0.14507	0.14653	0.18075	0.22785	0.25633	0.2476	0.20909	0.16661	0.14377	0.14552	0.15844	0.16526	0.16002	0.1509
0.29248	0.31046	0.26942	0.20065	0.14772	0.13599	0.15888	0.18947	0.2057	0.20784	0.21476	0.24391	0.29295	0.3388	0.35439	0.32879	0.27425	0.21564	0.17245	0.149	0.13952	0.14084	0.15858	0.1995	0.25688	0.3046	0.30942	0.25531	0.16086	0.073263	0.03983	0.076113	0.15452	0.22297	0.24065	0.20504	0.15065	0.12146	0.13862	0.18729	0.23091	0.2399	0.21219	0.17101	0.14427	0.14365	0.15945	0.17292	0.17338	0.16535
0.29973	0.31003	0.26433	0.19003	0.12839	0.10651	0.12236	0.1527	0.17538	0.18681	0.20096	0.23234	0.27881	0.31952	0.32972	0.29986	0.2431	0.18564	0.1489	0.13835	0.14705	0.1678	0.20057	0.24719	0.29876	0.33041	0.313	0.2363	0.12517	0.032196	0.0073307	0.064135	0.16778	0.25566	0.27775	0.22842	0.14742	0.089984	0.088648	0.13413	0.18731	0.21069	0.19428	0.15787	0.13101	0.12904	0.1443	0.15709	0.15469	0.14131
0.27859	0.28629	0.24585	0.17615	0.11198	0.080031	0.08301	0.10309	0.12025	0.12923	0.14116	0.16961	0.2143	0.25713	0.27433	0.25467	0.20835	0.1599	0.13136	0.13001	0.14948	0.1804	0.2187	0.26287	0.30378	0.3197	0.28636	0.19775	0.080993	-0.010864	-0.028531	0.040017	0.1571	0.25587	0.2818	0.22696	0.13281	0.060184	0.048218	0.091669	0.1508	0.18375	0.17555	0.14327	0.11657	0.11216	0.12292	0.12859	0.11643	0.093033
0.23027	0.24376	0.21897	0.16316	0.10259	0.062982	0.052124	0.058305	0.064354	0.064244	0.06773	0.08953	0.13313	0.18382	0.21749	0.21801	0.18896	0.15052	0.12492	0.12293	0.14144	0.17155	0.20719	0.24517	0.27748	0.28643	0.25184	0.16873	0.061131	-0.023036	-0.038068	0.028259	0.14162	0.23882	0.2667	0.21586	0.12521	0.054107	0.042219	0.085896	0.14646	0.18178	0.17587	0.14498	0.11851	0.11277	0.11953	0.11737	0.093986	0.059449
0.17307	0.2005	0.19805	0.16103	0.1081	0.065076	0.045168	0.041948	0.03964	0.030415	0.022932	0.034674	0.074989	0.13385	0.18631	0.20935	0.19748	0.1651	0.13495	0.12304	0.13177	0.15449	0.18417	0.21664	0.24582	0.25857	0.23819	0.17796	0.094161	0.024682	0.0090414	0.061223	0.15575	0.24011	0.26754	0.22771	0.15298	0.094981	0.088745	0.13052	0.18479	0.21341	0.20341	0.17239	0.14936	0.14859	0.15866	0.15513	0.12497	0.081185
0.13085	0.17579	0.19526	0.1753	0.13032	0.088417	0.068062	0.065794	0.063986	0.050468	0.032089	0.030255	0.062292	0.12463	0.19215	0.23444	0.23611	0.20552	0.16653	0.14143	0.13889	0.15443	0.1794	0.20816	0.23697	0.25835	0.25997	0.23282	0.18302	0.13518	0.12026	0.15409	0.22278	0.28844	0.31351	0.28689	0.23175	0.18836	0.18462	0.21677	0.255	0.26869	0.25075	0.22129	0.20837	0.22259	0.24723	0.2526	0.22289	0.17259
0.11781	0.17679	0.21036	0.19977	0.15944	0.12182	0.1098	0.11975	0.1285	0.11683	0.088934	0.07102	0.09013	0.15081	0.22876	0.28664	0.29939	0.2697	0.22302	0.18809	0.17914	0.19223	0.21513	0.23947	0.26407	0.28896	0.30867	0.31386	0.30087	0.27973	0.27081	0.29013	0.33485	0.38196	0.40356	0.38769	0.34773	0.3122	0.30238	0.31613	0.33139	0.32674	0.30144	0.27759	0.28129	0.31849	0.36619	0.38823	0.36437	0.3091
0.13067	0.19464	0.23069	0.21965	0.17923	0.14704	0.14881	0.17805	0.20354	0.19775	0.16219	0.12859	0.13451	0.19318	0.28145	0.35532	0.38045	0.35433	0.30429	0.26526	0.2559	0.27104	0.2929	0.30893	0.32048	0.33669	0.36189	0.38954	0.40846	0.41467	0.4167	0.42837	0.45512	0.4867	0.50379	0.49368	0.46132	0.42558	0.40346	0.39615	0.38973	0.37076	0.34274	0.3277	0.34901	0.40864	0.47876	0.51773	0.50049	0.44023
0.15287	0.21208	0.2412	0.22315	0.17967	0.15254	0.16848	0.21686	0.25843	0.25845	0.21698	0.17172	0.17025	0.23336	0.33799	0.43292	0.47452	0.45533	0.40474	0.36389	0.35581	0.37362	0.39325	0.39704	0.38808	0.38467	0.40218	0.4393	0.48004	0.50832	0.52104	0.52814	0.54058	0.55819	0.5689	0.55994	0.53017	0.49189	0.46011	0.43969	0.42281	0.40016	0.3754	0.36805	0.39907	0.46944	0.55069	0.59894	0.58526	0.52006
0.16595	0.2154	0.23544	0.2109	0.16563	0.14289	0.16884	0.22928	0.27966	0.28127	0.23486	0.18409	0.18468	0.26243	0.39231	0.51475	0.57646	0.56492	0.51182	0.46518	0.45372	0.47061	0.48657	0.47862	0.4498	0.4251	0.42929	0.46641	0.5177	0.55774	0.57382	0.57228	0.56827	0.57001	0.57192	0.56211	0.53569	0.50074	0.47123	0.45414	0.44384	0.43007	0.41232	0.40592	0.43129	0.49322	0.5684	0.61511	0.60182	0.53412
0.15948	0.20116	0.21805	0.1946	0.15306	0.13482	0.16444	0.22632	0.27484	0.2715	0.21977	0.1685	0.17889	0.27889	0.4397	0.59278	0.67501	0.66859	0.60727	0.54674	0.52363	0.53443	0.54742	0.53468	0.49664	0.46044	0.45584	0.49024	0.54317	0.58312	0.59125	0.5724	0.54631	0.52891	0.52079	0.5116	0.49402	0.47288	0.46053	0.46352	0.47436	0.47766	0.466	0.45038	0.45338	0.48854	0.54301	0.58094	0.5687	0.50434
0.13368	0.174	0.19754	0.18564	0.15508	0.14245	0.17033	0.22429	0.2617	0.2476	0.18901	0.13836	0.1597	0.28139	0.47084	0.6516	0.75145	0.7469	0.67268	0.59176	0.5504	0.55175	0.56497	0.55814	0.52659	0.49449	0.4914	0.52532	0.5748	0.60564	0.59687	0.5545	0.50353	0.46706	0.45109	0.44661	0.44402	0.4447	0.45827	0.48889	0.52512	0.54504	0.53415	0.50032	0.47064	0.47014	0.49906	0.5288	0.52317	0.46997
0.096059	0.13985	0.17692	0.18391	0.16969	0.16424	0.18821	0.23018	0.25292	0.22614	0.15946	0.10652	0.13235	0.26596	0.4734	0.67359	0.78717	0.78437	0.6985	0.5976	0.5372	0.52914	0.54615	0.55368	0.54042	0.52398	0.53005	0.56558	0.6095	0.62816	0.60155	0.53832	0.46813	0.41944	0.40191	0.40675	0.42156	0.44381	0.47994	0.53172	0.58471	0.61242	0.59561	0.54066	0.47951	0.44792	0.45788	0.48698	0.49552	0.45988
0.056726	0.1022	0.15169	0.17758	0.18052	0.18339	0.20501	0.23754	0.24932	0.21359	0.14003	0.08076	0.10077	0.23155	0.4422	0.65183	0.77675	0.78041	0.69136	0.57868	0.50469	0.48976	0.5117	0.53457	0.5406	0.53985	0.55345	0.58811	0.62543	0.63491	0.59882	0.52747	0.45237	0.40401	0.39315	0.40991	0.4387	0.47325	0.51758	0.57306	0.62572	0.64889	0.62217	0.55152	0.47151	0.42413	0.42857	0.46595	0.49306	0.47645
0.025941	0.064384	0.11737	0.15517	0.17143	0.18247	0.20531	0.23528	0.245	0.20884	0.13346	0.066818	0.073152	0.18856	0.38966	0.60058	0.73642	0.75367	0.67307	0.56038	0.48108	0.46226	0.48678	0.51835	0.5339	0.53746	0.54769	0.57393	0.60333	0.61018	0.57821	0.51619	0.45304	0.41744	0.41903	0.4464	0.48131	0.51466	0.54951	0.58943	0.62508	0.6344	0.59922	0.52497	0.44469	0.39997	0.41124	0.46069	0.50349	0.50105
0.013161	0.034256	0.079627	0.11978	0.14317	0.16046	0.187	0.22073	0.23734	0.21048	0.14144	0.071875	0.064178	0.15975	0.34507	0.55254	0.69859	0.73356	0.66912	0.56499	0.48677	0.46603	0.48956	0.52082	0.53276	0.52568	0.51899	0.52811	0.54827	0.55889	0.543	0.50373	0.46322	0.44559	0.45891	0.49149	0.52407	0.54589	0.55982	0.57299	0.58337	0.5768	0.53954	0.47557	0.41191	0.38333	0.40637	0.46329	0.51143	0.5136
0.024813	0.024296	0.056183	0.092436	0.11751	0.13729	0.16593	0.20422	0.23117	0.21973	0.16528	0.10185	0.088064	0.16878	0.33941	0.54112	0.69335	0.7424	0.69234	0.59716	0.52166	0.50022	0.52187	0.54889	0.55042	0.52449	0.49353	0.48124	0.4921	0.51002	0.51494	0.50128	0.48216	0.47692	0.49401	0.52429	0.54968	0.55825	0.55176	0.53984	0.52763	0.50993	0.47829	0.43453	0.39658	0.38827	0.41939	0.4729	0.5127	0.5093
0.060166	0.044549	0.066635	0.099308	0.12333	0.14047	0.16462	0.20074	0.23309	0.23612	0.20084	0.15333	0.14592	0.22281	0.38442	0.57864	0.7287	0.78002	0.73306	0.63924	0.56384	0.54339	0.56751	0.59547	0.59148	0.55093	0.49938	0.46888	0.47259	0.49777	0.51985	0.52371	0.51402	0.50768	0.51697	0.5387	0.55777	0.56042	0.54465	0.51928	0.4942	0.47229	0.4507	0.4294	0.41674	0.42457	0.45551	0.4945	0.51521	0.49963
0.10851	0.093104	0.11664	0.15131	0.17403	0.18316	0.19338	0.21558	0.24189	0.2516	0.2342	0.20862	0.21861	0.30297	0.46188	0.64662	0.78443	0.82317	0.76457	0.66175	0.58265	0.56602	0.60072	0.64128	0.64533	0.60401	0.54426	0.50446	0.50471	0.53459	0.56518	0.57339	0.55811	0.53711	0.52976	0.54108	0.55949	0.56791	0.55739	0.53211	0.50355	0.48117	0.4681	0.46396	0.46945	0.48594	0.50994	0.52919	0.52773	0.49924
0.15184	0.15272	0.18929	0.23177	0.25366	0.2508	0.23943	0.23712	0.24546	0.25128	0.24551	0.24163	0.27391	0.3724	0.53278	0.70684	0.82563	0.8419	0.7622	0.64415	0.55967	0.54963	0.60159	0.66483	0.68975	0.6619	0.60715	0.56731	0.56724	0.59835	0.62913	0.63148	0.60171	0.56071	0.53587	0.54028	0.56504	0.58839	0.59256	0.57482	0.54619	0.52157	0.5105	0.51438	0.52921	0.54867	0.56457	0.56705	0.54852	0.51148
0.17358	0.19838	0.25203	0.30319	0.32358	0.30786	0.27367	0.24403	0.22902	0.22343	0.22157	0.23371	0.2858	0.39863	0.56185	0.72647	0.82706	0.82195	0.72297	0.59193	0.50368	0.50053	0.56921	0.65542	0.704	0.69508	0.65169	0.61627	0.61636	0.64556	0.67223	0.66673	0.6248	0.57016	0.53588	0.54035	0.57567	0.61541	0.63387	0.6221	0.59043	0.55854	0.54229	0.5462	0.56418	0.58485	0.59655	0.59065	0.56459	0.52543
0.16846	0.21208	0.27606	0.32988	0.34651	0.32095	0.27114	0.22213	0.18866	0.17129	0.16804	0.18827	0.25261	0.37498	0.54041	0.69968	0.79076	0.77622	0.67062	0.53629	0.44772	0.44735	0.52273	0.61993	0.68223	0.6864	0.65183	0.6192	0.61704	0.64178	0.66452	0.65683	0.61443	0.56091	0.53001	0.54101	0.58562	0.63474	0.65869	0.64565	0.60633	0.56415	0.53972	0.54027	0.55895	0.5814	0.59365	0.58733	0.562	0.52582
0.14629	0.1945	0.25493	0.30125	0.31118	0.28174	0.22951	0.17708	0.13842	0.1159	0.11028	0.13198	0.19992	0.32508	0.49102	0.65004	0.74344	0.73586	0.64031	0.51443	0.42803	0.42237	0.48835	0.57751	0.63688	0.64267	0.61023	0.57619	0.56839	0.58674	0.60761	0.606	0.57696	0.53984	0.52321	0.54292	0.59001	0.63667	0.655	0.63462	0.58746	0.53831	0.50907	0.50753	0.52629	0.54983	0.56351	0.55938	0.53779	0.50638
0.12614	0.16496	0.20906	0.23894	0.24006	0.21295	0.17158	0.13223	0.10322	0.084888	0.079313	0.099148	0.1645	0.28671	0.45074	0.61216	0.71582	0.72675	0.65292	0.54295	0.45852	0.43888	0.48077	0.54589	0.58951	0.58937	0.55588	0.51902	0.50407	0.51471	0.53468	0.54421	0.53697	0.52454	0.52576	0.55044	0.5902	0.62329	0.62914	0.60201	0.55421	0.5078	0.48133	0.48048	0.49748	0.5178	0.5284	0.52295	0.5027	0.47485
0.12449	0.14927	0.17272	0.18292	0.17458	0.15302	0.12954	0.11241	0.10182	0.09401	0.091504	0.10952	0.17031	0.28662	0.44563	0.60699	0.71969	0.74931	0.6981	0.6042	0.5197	0.48153	0.49354	0.53006	0.55672	0.55324	0.52345	0.48806	0.46788	0.47035	0.48807	0.50792	0.52217	0.53288	0.54719	0.56857	0.59171	0.60511	0.59909	0.57306	0.53673	0.50451	0.48737	0.48738	0.49784	0.508	0.50876	0.49634	0.47312	0.44639
0.14553	0.16366	0.17234	0.16588	0.14833	0.13075	0.12294	0.12606	0.13266	0.13525	0.13703	0.15549	0.2139	0.32462	0.4754	0.62929	0.74055	0.77773	0.74006	0.65708	0.57181	0.5183	0.5066	0.52295	0.54273	0.54672	0.53073	0.50458	0.48345	0.47835	0.49131	0.51665	0.54563	0.57087	0.58838	0.5971	0.59762	0.59126	0.57983	0.56573	0.55173	0.54033	0.53296	0.52921	0.52663	0.52128	0.50909	0.48801	0.46007	0.43247
0.18046	0.20585	0.21085	0.19368	0.16686	0.14787	0.1467	0.15969	0.17433	0.18159	0.18655	0.20856	0.26959	0.37796	0.51843	0.65586	0.75108	0.77965	0.74295	0.66592	0.58386	0.52628	0.506	0.51753	0.54359	0.56516	0.57037	0.55879	0.54027	0.5291	0.53616	0.56257	0.59859	0.62847	0.63928	0.62828	0.60433	0.5822	0.57327	0.57902	0.5912	0.59836	0.59359	0.57794	0.55762	0.53773	0.5181	0.49463	0.46524	0.43553
0.2153	0.25844	0.26782	0.24405	0.20726	0.18129	0.17739	0.18903	0.20118	0.20587	0.21181	0.24022	0.30969	0.42081	0.5515	0.66643	0.73414	0.74141	0.6973	0.62638	0.55706	0.51128	0.49926	0.51866	0.55694	0.59607	0.61959	0.62024	0.60444	0.58933	0.59245	0.61943	0.65849	0.6866	0.68454	0.65077	0.60388	0.57102	0.56993	0.59716	0.63101	0.64673	0.63303	0.59792	0.56043	0.53529	0.52258	0.51012	0.48629	0.45291
0.24093	0.30097	0.31393	0.28315	0.23591	0.20161	0.19201	0.19776	0.20216	0.19987	0.20488	0.24125	0.32365	0.44288	0.56741	0.65982	0.69672	0.67893	0.62712	0.56838	0.52393	0.50444	0.51179	0.54204	0.58607	0.62963	0.65715	0.65989	0.64345	0.62685	0.6308	0.66183	0.70436	0.72888	0.71233	0.65658	0.59026	0.55094	0.55937	0.60451	0.65088	0.66324	0.63086	0.57357	0.52569	0.5101	0.52225	0.53557	0.52392	0.48376
0.25724	0.3216	0.32887	0.28728	0.23112	0.19358	0.18445	0.18927	0.18836	0.17896	0.1816	0.22501	0.32155	0.45276	0.57673	0.65251	0.66381	0.62576	0.57197	0.53309	0.52247	0.53648	0.56464	0.59852	0.63268	0.66061	0.67351	0.66619	0.64529	0.62987	0.63989	0.67915	0.72698	0.74845	0.71884	0.64462	0.56367	0.52151	0.53938	0.59779	0.64907	0.651	0.59717	0.52157	0.47346	0.48112	0.5312	0.5789	0.5814	0.52995
0.26931	0.32092	0.31119	0.2555	0.19489	0.16399	0.1674	0.18221	0.18312	0.16875	0.16677	0.21303	0.32082	0.46499	0.59407	0.66225	0.65778	0.6078	0.55768	0.54147	0.56472	0.60902	0.65058	0.67609	0.68516	0.68209	0.66856	0.64529	0.61967	0.60821	0.62689	0.67501	0.72734	0.7458	0.70587	0.61867	0.52928	0.48843	0.51637	0.58605	0.64043	0.63317	0.56341	0.47796	0.43807	0.47443	0.56347	0.64285	0.65511	0.58843
0.27978	0.30746	0.27524	0.20646	0.14772	0.13307	0.15968	0.19386	0.20251	0.18407	0.17337	0.21545	0.32821	0.48342	0.62171	0.69107	0.68055	0.625	0.57874	0.57895	0.62521	0.68712	0.73011	0.73784	0.71617	0.68088	0.64384	0.61012	0.58512	0.57992	0.60517	0.65686	0.70855	0.7225	0.67597	0.58327	0.49319	0.45864	0.49839	0.58022	0.64114	0.63253	0.55744	0.47096	0.44153	0.50017	0.61533	0.71258	0.72575	0.64328
0.28471	0.28997	0.24001	0.16416	0.11254	0.11779	0.1699	0.22495	0.24164	0.21708	0.19239	0.2226	0.33298	0.49566	0.64532	0.72255	0.71307	0.65431	0.6061	0.60886	0.65979	0.72193	0.75498	0.74259	0.69714	0.64363	0.6001	0.57113	0.55581	0.55761	0.58283	0.6282	0.67155	0.67961	0.63201	0.54314	0.46075	0.43666	0.48855	0.5827	0.65427	0.65336	0.58342	0.50144	0.47756	0.54243	0.66162	0.75727	0.7623	0.66841
0.27666	0.27296	0.21843	0.14382	0.10036	0.12019	0.18956	0.25799	0.27778	0.24384	0.20153	0.2147	0.31701	0.48366	0.64547	0.73522	0.73183	0.67049	0.61321	0.60385	0.64134	0.68834	0.70449	0.67628	0.62183	0.5714	0.54344	0.53627	0.53872	0.54578	0.56221	0.59093	0.6198	0.6233	0.58254	0.50743	0.4392	0.42566	0.48488	0.5864	0.66817	0.68004	0.62189	0.54597	0.51904	0.57158	0.6724	0.74919	0.74095	0.644
0.25227	0.25775	0.21365	0.14664	0.10702	0.12889	0.20054	0.27067	0.28804	0.24433	0.18564	0.18144	0.27316	0.44103	0.61475	0.72027	0.7279	0.66696	0.59857	0.56971	0.58392	0.60819	0.6063	0.5693	0.51966	0.48913	0.49199	0.5164	0.53908	0.54735	0.54762	0.55358	0.56692	0.57105	0.54612	0.49249	0.44005	0.43075	0.48554	0.58268	0.6679	0.69208	0.64834	0.57853	0.54198	0.56947	0.63802	0.68741	0.66671	0.57572
0.21764	0.24597	0.22231	0.16457	0.12098	0.13084	0.19048	0.25358	0.26787	0.21998	0.15206	0.13481	0.2158	0.38207	0.56569	0.68849	0.71239	0.65884	0.58547	0.54106	0.53435	0.53847	0.5227	0.48263	0.44365	0.43707	0.47162	0.52525	0.56365	0.56836	0.5496	0.53345	0.53592	0.54803	0.54581	0.51621	0.47486	0.4578	0.49207	0.56965	0.64839	0.68152	0.65331	0.59143	0.54515	0.5457	0.581	0.60555	0.5785	0.49982
0.18622	0.24126	0.24003	0.18915	0.1345	0.12311	0.16366	0.21867	0.23591	0.19452	0.12793	0.10365	0.17376	0.33383	0.52229	0.66065	0.7043	0.66636	0.59918	0.55148	0.53588	0.53045	0.50851	0.46838	0.43696	0.44535	0.49897	0.56923	0.61446	0.61258	0.57758	0.54602	0.54533	0.5712	0.59325	0.58374	0.54419	0.50633	0.50613	0.55253	0.61774	0.6579	0.64732	0.59798	0.54813	0.52971	0.5419	0.55292	0.52877	0.46492
0.1703	0.24699	0.26416	0.21705	0.14909	0.11562	0.13896	0.19152	0.22094	0.19674	0.1403	0.1129	0.16996	0.31711	0.50233	0.65029	0.71222	0.69365	0.64119	0.60233	0.59177	0.58997	0.57098	0.53254	0.50141	0.50974	0.56403	0.63499	0.67847	0.6704	0.62636	0.58869	0.59139	0.63191	0.67333	0.67536	0.62833	0.56219	0.52305	0.53672	0.589	0.63805	0.64801	0.61579	0.56993	0.54391	0.54745	0.5595	0.54813	0.49964
0.17236	0.26202	0.29252	0.24905	0.17201	0.12318	0.13659	0.19343	0.24071	0.23802	0.19408	0.16315	0.20359	0.33137	0.50514	0.65421	0.72709	0.72304	0.68411	0.65732	0.65924	0.67082	0.6632	0.6295	0.59383	0.5901	0.63004	0.68955	0.72652	0.71575	0.6711	0.63508	0.64342	0.69384	0.74542	0.75017	0.69185	0.60053	0.53106	0.52244	0.57009	0.63208	0.66297	0.64743	0.60761	0.58062	0.58614	0.61077	0.62041	0.58879
0.18292	0.27884	0.32054	0.28496	0.20785	0.15356	0.1638	0.22642	0.28831	0.30151	0.26471	0.22672	0.24878	0.35581	0.51517	0.65924	0.73334	0.73159	0.69404	0.67045	0.68164	0.70928	0.71923	0.69595	0.65734	0.63805	0.65724	0.70009	0.72989	0.7207	0.68163	0.6507	0.66215	0.71445	0.76694	0.76993	0.70491	0.60234	0.5217	0.50871	0.56274	0.63941	0.68533	0.67732	0.6359	0.60465	0.6133	0.6542	0.68889	0.67757
0.18693	0.28652	0.3407	0.31968	0.25241	0.20093	0.20998	0.27216	0.33628	0.3516	0.31201	0.26403	0.27168	0.36585	0.51803	0.65928	0.72926	0.71718	0.66409	0.62719	0.63617	0.676	0.70676	0.70113	0.66678	0.63639	0.6363	0.6627	0.68636	0.68104	0.64942	0.62252	0.63192	0.67863	0.72676	0.72987	0.66972	0.57536	0.50522	0.50466	0.57179	0.65854	0.70642	0.68934	0.63072	0.58286	0.58568	0.63664	0.69335	0.70454
0.17438	0.27712	0.34546	0.34424	0.29365	0.24907	0.25411	0.305	0.35534	0.35735	0.30604	0.2492	0.25348	0.35209	0.51514	0.66697	0.73784	0.71113	0.63091	0.56609	0.56022	0.6054	0.65735	0.67544	0.65384	0.6199	0.60529	0.61718	0.63482	0.63242	0.6062	0.57975	0.58235	0.61952	0.66329	0.67306	0.631	0.56158	0.51677	0.53625	0.61419	0.69982	0.73329	0.68976	0.59792	0.51875	0.50108	0.54726	0.61354	0.64232
0.14772	0.25137	0.33201	0.35098	0.31893	0.28168	0.27878	0.30937	0.3342	0.31305	0.24667	0.18683	0.20262	0.32686	0.52424	0.70815	0.79606	0.76355	0.65761	0.5606	0.53313	0.57801	0.64909	0.69309	0.68929	0.65736	0.6321	0.63068	0.64101	0.63866	0.61429	0.5849	0.57842	0.60608	0.64889	0.67218	0.65684	0.61955	0.60225	0.63706	0.71498	0.78587	0.79241	0.71321	0.58122	0.4626	0.41139	0.43391	0.48845	0.51818
0.12116	0.21932	0.30508	0.33893	0.32283	0.29201	0.28031	0.2889	0.28638	0.24182	0.16358	0.1084	0.14787	0.31383	0.56469	0.80178	0.92811	0.90908	0.79199	0.67094	0.6236	0.66548	0.75154	0.81851	0.83202	0.80351	0.76945	0.7556	0.7579	0.75365	0.72892	0.69518	0.6798	0.69999	0.74516	0.78505	0.79702	0.78776	0.78834	0.82471	0.88847	0.93474	0.912	0.80209	0.63813	0.48491	0.39569	0.37841	0.39622	0.40017
0.11208	0.1953	0.2754	0.3152	0.31011	0.28539	0.26857	0.26168	0.23979	0.17999	0.096977	0.05166	0.11828	0.32934	0.63966	0.94103	1.1227	1.1378	1.0298	0.89984	0.83961	0.87739	0.97221	1.0549	1.0807	1.0543	1.013	0.98938	0.98588	0.9809	0.95624	0.91864	0.89541	0.90952	0.95766	1.0122	1.0452	1.0528	1.0563	1.079	1.1178	1.1376	1.0948	0.9725	0.79858	0.62895	0.50944	0.4461	0.40782	0.35823
0.13018	0.18991	0.25433	0.29128	0.29211	0.27376	0.25777	0.24591	0.21733	0.15382	0.073005	0.0377	0.12482	0.3703	0.73023	1.0918	1.3332	1.3946	1.311	1.1849	1.1176	1.149	1.2446	1.3338	1.3657	1.34	1.2946	1.2667	1.2629	1.2611	1.2387	1.1982	1.1673	1.1747	1.2235	1.2878	1.3336	1.3468	1.3412	1.3406	1.3513	1.3509	1.304	1.1934	1.037	0.8765	0.74531	0.64405	0.54567	0.42674
0.17098	0.20393	0.24787	0.2767	0.27953	0.26697	0.25578	0.24721	0.22247	0.16458	0.090235	0.061233	0.1565	0.41767	0.80669	1.2115	1.503	1.6087	1.5528	1.4341	1.3597	1.3797	1.4678	1.5553	1.5887	1.5643	1.5195	1.494	1.4958	1.5011	1.4826	1.4391	1.3994	1.3981	1.4446	1.5142	1.5673	1.5806	1.5619	1.5374	1.5245	1.5137	1.4779	1.398	1.281	1.1531	1.034	0.91661	0.77433	0.59202
0.21772	0.2279	0.25379	0.27424	0.27671	0.26729	0.25994	0.25641	0.23948	0.19141	0.1252	0.09887	0.19181	0.4517	0.84875	1.2752	1.5983	1.7349	1.6976	1.5802	1.4932	1.4957	1.5702	1.6518	1.6853	1.664	1.6237	1.6044	1.6143	1.6274	1.6121	1.5645	1.5151	1.504	1.5469	1.6201	1.6794	1.6933	1.6647	1.6228	1.5945	1.5821	1.5651	1.5229	1.4534	1.371	1.2848	1.1801	1.0266	0.80896
0.25038	0.24764	0.26372	0.27966	0.28085	0.27031	0.26147	0.25856	0.24702	0.20846	0.15115	0.12759	0.2154	0.46652	0.85882	1.2899	1.6258	1.7754	1.7424	1.616	1.5101	1.4921	1.5522	1.6286	1.6639	1.647	1.6113	1.5963	1.6109	1.6282	1.6138	1.5619	1.504	1.4851	1.5253	1.6024	1.6681	1.6849	1.652	1.6006	1.5652	1.5562	1.5575	1.5471	1.5181	1.4799	1.4373	1.3712	1.2438	1.0308
0.25675	0.25255	0.26872	0.28555	0.28571	0.27029	0.25403	0.2455	0.23446	0.2032	0.15606	0.13944	0.22723	0.47252	0.8581	1.286	1.622	1.7708	1.7302	1.5881	1.462	1.4266	1.4779	1.5544	1.5944	1.5814	1.5455	1.5275	1.539	1.5548	1.54	1.4867	1.426	1.4042	1.4438	1.5235	1.5927	1.6106	1.5749	1.5192	1.4826	1.4795	1.4946	1.5037	1.499	1.4915	1.4897	1.475	1.4018	1.2296
0.2392	0.24177	0.26481	0.28625	0.28626	0.26498	0.23919	0.22222	0.2088	0.18329	0.14766	0.14307	0.23858	0.48575	0.86905	1.2931	1.6244	1.766	1.7141	1.5571	1.417	1.3738	1.426	1.5097	1.5569	1.5447	1.5015	1.4714	1.4721	1.483	1.4701	1.4227	1.3679	1.3495	1.3895	1.4663	1.53	1.5404	1.4975	1.4384	1.4048	1.4109	1.4372	1.4554	1.4575	1.4611	1.4855	1.5183	1.5084	1.3967
0.2133	0.22452	0.25471	0.28034	0.28078	0.25612	0.22456	0.20246	0.18815	0.16823	0.14392	0.15286	0.2598	0.51346	0.89799	1.3193	1.6455	1.7803	1.7204	1.5563	1.4132	1.3738	1.4361	1.532	1.5865	1.5714	1.5151	1.4673	1.4544	1.4621	1.4574	1.4251	1.3853	1.3752	1.4133	1.4783	1.5235	1.514	1.4564	1.3929	1.3668	1.3879	1.4283	1.4515	1.4481	1.4442	1.4739	1.5365	1.5803	1.5293
0.1989	0.21414	0.24495	0.26948	0.2694	0.24582	0.21654	0.19739	0.18707	0.17317	0.15722	0.17551	0.29019	0.54759	0.93125	1.3484	1.6695	1.8004	1.7393	1.5779	1.4419	1.414	1.4902	1.5979	1.657	1.6363	1.5658	1.5019	1.4791	1.4894	1.4999	1.4896	1.4695	1.4683	1.5001	1.5449	1.5613	1.5236	1.4469	1.3798	1.3662	1.4092	1.4691	1.4983	1.4836	1.4591	1.4746	1.545	1.6224	1.6193
0.20866	0.21957	0.24036	0.25514	0.25157	0.23283	0.21414	0.20662	0.20542	0.19722	0.18444	0.20409	0.31777	0.57084	0.94698	1.3556	1.6704	1.8002	1.744	1.592	1.4678	1.4517	1.5375	1.6507	1.7097	1.6831	1.6032	1.531	1.5067	1.5257	1.5541	1.565	1.5613	1.5645	1.5861	1.6079	1.5956	1.5319	1.4403	1.3746	1.3775	1.4451	1.5259	1.5613	1.5334	1.4822	1.472	1.5332	1.6257	1.6558
0.24079	0.23957	0.24022	0.23663	0.22553	0.21292	0.20964	0.21877	0.2289	0.22456	0.2096	0.2233	0.32829	0.56995	0.93279	1.3291	1.6369	1.7675	1.7197	1.5797	1.4659	1.4549	1.5402	1.6494	1.7035	1.6736	1.5931	1.5237	1.5061	1.5356	1.5763	1.598	1.5992	1.5991	1.609	1.6142	1.5855	1.5108	1.4176	1.3603	1.3797	1.4659	1.56	1.5958	1.553	1.4755	1.4383	1.485	1.5832	1.6372
0.28041	0.26344	0.23881	0.21225	0.19098	0.18388	0.19619	0.22146	0.24086	0.23699	0.21625	0.22123	0.31601	0.54572	0.89534	1.2801	1.5823	1.7162	1.679	1.5508	1.443	1.4286	1.5028	1.5993	1.646	1.6175	1.546	1.4891	1.4826	1.5181	1.5585	1.5739	1.5647	1.5527	1.5531	1.5547	1.5301	1.4667	1.3884	1.3455	1.3749	1.4648	1.5552	1.58	1.5198	1.4213	1.3654	1.4027	1.5062	1.5805
0.30893	0.27794	0.23009	0.18278	0.15291	0.15117	0.1765	0.21313	0.2362	0.22835	0.20027	0.19864	0.28832	0.51266	0.85546	1.2339	1.5347	1.675	1.6501	1.5336	1.4292	1.4061	1.4634	1.5435	1.5834	1.5613	1.5062	1.4672	1.4715	1.5053	1.5315	1.5245	1.4916	1.4621	1.4571	1.4684	1.467	1.4334	1.382	1.3542	1.3826	1.4573	1.525	1.5272	1.4492	1.3392	1.2776	1.3148	1.4258	1.5165
0.31555	0.27578	0.21282	0.15375	0.12234	0.12875	0.16493	0.20706	0.22684	0.21	0.17371	0.16929	0.26136	0.48935	0.83367	1.2121	1.5152	1.6641	1.653	1.5492	1.449	1.4182	1.4595	1.5248	1.5606	1.5483	1.5124	1.4921	1.5045	1.5307	1.5349	1.4983	1.4372	1.3895	1.3827	1.4105	1.4399	1.4421	1.4189	1.4009	1.417	1.4626	1.4964	1.4722	1.3819	1.2725	1.2176	1.2613	1.3769	1.4737
0.30322	0.25973	0.19201	0.13386	0.11184	0.13248	0.17982	0.22334	0.23399	0.20336	0.15699	0.15142	0.25023	0.48726	0.83767	1.2185	1.5242	1.6805	1.6823	1.5923	1.4996	1.4661	1.497	1.5522	1.586	1.5832	1.5641	1.5593	1.5775	1.5962	1.5817	1.5212	1.4383	1.3772	1.3697	1.4105	1.4636	1.4924	1.488	1.4716	1.4698	1.4845	1.4875	1.4453	1.355	1.2585	1.2178	1.2669	1.3764	1.4622
0.28538	0.23981	0.17551	0.12978	0.12779	0.16948	0.23022	0.27383	0.27226	0.22443	0.16511	0.15635	0.26057	0.50552	0.86033	1.2405	1.5444	1.7028	1.7134	1.6359	1.5532	1.5225	1.549	1.5976	1.6288	1.6306	1.6214	1.6263	1.6495	1.6666	1.6458	1.5774	1.4873	1.4212	1.4117	1.4546	1.514	1.5507	1.5506	1.5299	1.5137	1.5091	1.4978	1.4551	1.3796	1.3046	1.2786	1.3248	1.4135	1.471
0.27563	0.22582	0.16846	0.14128	0.16482	0.23084	0.30636	0.35055	0.33694	0.27139	0.19714	0.18146	0.28614	0.53366	0.88758	1.2616	1.5572	1.7108	1.7237	1.6547	1.5815	1.5559	1.5809	1.6235	1.6484	1.6468	1.6378	1.6455	1.6728	1.6956	1.6828	1.6241	1.5426	1.4802	1.4672	1.5008	1.5487	1.5757	1.5692	1.5441	1.5246	1.5197	1.5153	1.4897	1.4388	1.3866	1.3691	1.402	1.459	1.4797
0.27825	0.22118	0.17032	0.16089	0.20729	0.2939	0.38161	0.42668	0.40389	0.32391	0.23599	0.21158	0.31271	0.55849	0.90815	1.2735	1.5579	1.7024	1.712	1.6459	1.5785	1.5565	1.5797	1.6147	1.6288	1.6165	1.5993	1.6029	1.6315	1.6626	1.6651	1.6259	1.5623	1.5094	1.4934	1.5126	1.541	1.5514	1.5366	1.5131	1.5034	1.5145	1.5311	1.53	1.5028	1.4659	1.4475	1.4605	1.4849	1.4746
0.28634	0.22262	0.17692	0.17919	0.23802	0.33388	0.42605	0.47061	0.44292	0.35507	0.25864	0.22756	0.32516	0.5697	0.91789	1.2792	1.5567	1.6937	1.6981	1.6304	1.5638	1.542	1.5616	1.5881	1.5901	1.5646	1.5355	1.5304	1.5556	1.59	1.6031	1.5799	1.5329	1.4907	1.4751	1.4847	1.499	1.4986	1.4823	1.4682	1.4762	1.5085	1.5458	1.5622	1.5466	1.5121	1.4845	1.4784	1.481	1.4573
0.28895	0.22562	0.1858	0.19189	0.24855	0.33781	0.42333	0.46438	0.43612	0.34812	0.25008	0.21667	0.31388	0.56203	0.91726	1.286	1.5679	1.7049	1.7059	1.6339	1.5635	1.538	1.5529	1.5729	1.5669	1.5328	1.4952	1.4817	1.4988	1.5265	1.5363	1.5147	1.4736	1.439	1.4292	1.4412	1.4562	1.4585	1.4502	1.4494	1.4729	1.5182	1.5626	1.5792	1.5579	1.5137	1.4745	1.4581	1.4565	1.44
0.28108	0.23011	0.19958	0.20288	0.2436	0.31116	0.37956	0.41423	0.38899	0.307	0.21231	0.17921	0.27828	0.53519	0.90739	1.2971	1.5971	1.7436	1.7445	1.6657	1.5864	1.5534	1.5633	1.5812	1.5754	1.5429	1.5064	1.4904	1.4985	1.5108	1.5022	1.4651	1.4166	1.3846	1.3858	1.4131	1.444	1.4609	1.4654	1.4745	1.5023	1.5442	1.5767	1.5755	1.5355	1.477	1.4317	1.4187	1.4298	1.4339
0.26836	0.24113	0.22371	0.2202	0.23602	0.27264	0.31841	0.34633	0.32711	0.25408	0.16308	0.12805	0.22687	0.49396	0.88978	1.311	1.6395	1.802	1.8032	1.7129	1.618	1.5721	1.5761	1.5956	1.5981	1.5782	1.5542	1.5449	1.5487	1.544	1.5098	1.4471	1.3827	1.3501	1.3653	1.415	1.4692	1.5039	1.5176	1.5262	1.544	1.5668	1.5737	1.5458	1.4848	1.4172	1.3771	1.3811	1.4152	1.4414
0.2623	0.26333	0.25977	0.24752	0.23595	0.24078	0.2658	0.29074	0.28083	0.217	0.12577	0.082076	0.17425	0.44857	0.86966	1.327	1.6881	1.8669	1.8636	1.7537	1.6346	1.5696	1.565	1.5871	1.6016	1.5995	1.5947	1.5999	1.6074	1.5926	1.5375	1.4518	1.3724	1.3397	1.3689	1.44	1.5137	1.5591	1.5718	1.5686	1.566	1.5628	1.542	1.4904	1.4165	1.3515	1.329	1.3592	1.4178	1.4576
0.27007	0.29415	0.30042	0.27848	0.24261	0.2223	0.23506	0.26475	0.26855	0.21348	0.11705	0.057245	0.13575	0.4129	0.85773	1.3508	1.7425	1.9321	1.916	1.7768	1.6255	1.5369	1.5218	1.5455	1.5697	1.5822	1.5938	1.6141	1.631	1.6171	1.5551	1.4598	1.3753	1.3463	1.3871	1.4718	1.5536	1.5974	1.5986	1.5772	1.5531	1.5281	1.488	1.4235	1.3483	1.2964	1.2989	1.3574	1.4359	1.4779
0.28751	0.32261	0.33149	0.29945	0.24542	0.21047	0.22246	0.26627	0.28907	0.24363	0.13956	0.059788	0.1211	0.39865	0.8653	1.391	1.8079	2.0004	1.9624	1.7872	1.6013	1.491	1.469	1.4954	1.5249	1.5416	1.5571	1.5828	1.6075	1.6025	1.5488	1.4611	1.3845	1.3643	1.413	1.5008	1.5783	1.61	1.5951	1.5576	1.5204	1.4852	1.438	1.371	1.3013	1.2655	1.2922	1.3748	1.4662	1.5034
0.30186	0.33619	0.34137	0.29973	0.23397	0.19401	0.21492	0.28035	0.32681	0.29345	0.18309	0.084487	0.1296	0.40775	0.89455	1.4487	1.8839	2.0714	2.006	1.7944	1.5802	1.4599	1.444	1.4812	1.5146	1.524	1.5254	1.5391	1.5614	1.5654	1.529	1.4615	1.4029	1.3945	1.4466	1.5289	1.5934	1.6096	1.5817	1.5377	1.5	1.4671	1.4216	1.3558	1.2902	1.2651	1.3086	1.4075	1.5062	1.5373
0.30235	0.33115	0.33093	0.2816	0.20861	0.16877	0.20265	0.29224	0.36416	0.34516	0.23182	0.11809	0.14961	0.42831	0.93186	1.5081	1.9542	2.1312	2.0373	1.7951	1.5665	1.4556	1.4663	1.5297	1.5723	1.5679	1.5397	1.5231	1.5282	1.5342	1.5155	1.4721	1.4343	1.4367	1.4875	1.5588	1.6081	1.6116	1.5789	1.5391	1.5114	1.488	1.4466	1.3796	1.312	1.2896	1.3415	1.4498	1.5519	1.5775
0.28993	0.31731	0.31527	0.26122	0.18263	0.14238	0.18652	0.29662	0.39139	0.38653	0.27219	0.14556	0.16352	0.4391	0.95228	1.5421	1.992	2.155	2.0348	1.7709	1.5423	1.4598	1.5169	1.6232	1.685	1.668	1.6034	1.5455	1.5225	1.5221	1.5159	1.4931	1.4722	1.4806	1.5255	1.5835	1.6193	1.6153	1.5846	1.555	1.5405	1.5269	1.488	1.4173	1.3454	1.3229	1.3799	1.4936	1.5951	1.6121
0.27715	0.31203	0.31424	0.2584	0.17349	0.12817	0.17488	0.29694	0.4077	0.4133	0.29671	0.15595	0.15657	0.42177	0.93532	1.5303	1.9794	2.1287	1.9863	1.7067	1.485	1.438	1.549	1.7064	1.7952	1.772	1.6755	1.578	1.526	1.5166	1.5183	1.51	1.4989	1.507	1.5423	1.587	1.612	1.6037	1.5759	1.5541	1.5479	1.54	1.5031	1.4329	1.3639	1.3486	1.4142	1.5315	1.6249	1.6221
0.27745	0.32646	0.3375	0.28206	0.18957	0.13372	0.17391	0.2974	0.41505	0.42515	0.30313	0.14571	0.12494	0.37384	0.88194	1.4795	1.9299	2.0712	1.9122	1.6177	1.3969	1.3737	1.5257	1.7252	1.8396	1.817	1.701	1.5778	1.5084	1.4961	1.5058	1.5071	1.4993	1.5017	1.5257	1.5586	1.575	1.5621	1.532	1.5086	1.5016	1.4951	1.4645	1.4072	1.357	1.3621	1.4421	1.5587	1.6316	1.5911
0.29198	0.35482	0.37582	0.32275	0.22338	0.15415	0.18076	0.29613	0.41175	0.4208	0.29182	0.11883	0.078471	0.31307	0.81939	1.4271	1.8905	2.0366	1.8689	1.5565	1.3195	1.2917	1.4531	1.6688	1.7962	1.7771	1.6565	1.5284	1.4604	1.457	1.4783	1.4865	1.4769	1.4706	1.4839	1.5084	1.5189	1.4995	1.4596	1.4239	1.4074	1.4011	1.3852	1.3561	1.3404	1.3751	1.4679	1.5728	1.6081	1.512
0.30567	0.37586	0.40604	0.35907	0.2574	0.17631	0.18587	0.28598	0.39259	0.39772	0.26496	0.084804	0.036162	0.26894	0.78724	1.4211	1.916	2.0848	1.9192	1.5863	1.3139	1.2487	1.381	1.5802	1.7019	1.6849	1.5727	1.4589	1.4102	1.4264	1.4613	1.4727	1.4566	1.4397	1.445	1.4666	1.4757	1.4502	1.3959	1.3412	1.311	1.307	1.3138	1.3222	1.3452	1.4037	1.4942	1.5675	1.5484	1.3877
0.29696	0.3674	0.40757	0.37357	0.27811	0.19045	0.18253	0.26254	0.3553	0.35674	0.22819	0.055694	0.016879	0.26561	0.81182	1.4869	2.0287	2.2353	2.0833	1.7324	1.4147	1.2905	1.3664	1.5243	1.6256	1.6088	1.5131	1.426	1.4059	1.4445	1.489	1.496	1.4669	1.4376	1.4383	1.4634	1.4776	1.4497	1.382	1.3083	1.2659	1.2678	1.2999	1.3428	1.3912	1.4501	1.5098	1.5278	1.4442	1.226
0.25507	0.32354	0.37806	0.36617	0.28694	0.19931	0.17484	0.23137	0.30709	0.30688	0.19229	0.043106	0.030525	0.30701	0.88597	1.602	2.1901	2.4375	2.3067	1.947	1.5907	1.409	1.4252	1.537	1.6154	1.5999	1.5245	1.4667	1.4738	1.5279	1.5715	1.5635	1.514	1.4698	1.4681	1.5021	1.5274	1.503	1.4272	1.3399	1.2905	1.3006	1.3541	1.4168	1.4643	1.4899	1.4874	1.4321	1.2871	1.036
0.19143	0.26139	0.336	0.35381	0.29842	0.21601	0.17621	0.20738	0.26437	0.26469	0.17141	0.055109	0.074364	0.3741	0.9691	1.7011	2.3106	2.5834	2.4729	2.1182	1.7465	1.5325	1.5113	1.5936	1.6594	1.6502	1.5949	1.5611	1.5858	1.6434	1.6743	1.6423	1.5673	1.5067	1.5035	1.5482	1.5873	1.5699	1.4913	1.3972	1.3465	1.366	1.433	1.4969	1.5165	1.4804	1.3958	1.2652	1.0782	0.8309
0.13538	0.2112	0.30757	0.35612	0.32644	0.25173	0.19862	0.20536	0.2442	0.24661	0.17698	0.09338	0.13581	0.43616	1.0095	1.7102	2.2957	2.5622	2.4629	2.1274	1.7716	1.5644	1.5421	1.6221	1.6909	1.6926	1.653	1.6336	1.6645	1.7158	1.7282	1.6708	1.5719	1.4969	1.4922	1.5453	1.5952	1.5836	1.5042	1.4076	1.3597	1.3887	1.4628	1.5156	1.4933	1.3865	1.2228	1.0353	0.83872	0.63373
0.1163	0.19638	0.30713	0.37822	0.36968	0.30342	0.24145	0.229	0.25336	0.25893	0.21054	0.15144	0.19909	0.46863	0.97519	1.5915	2.1024	2.3268	2.2259	1.9207	1.6097	1.4451	1.4542	1.5539	1.635	1.6456	1.613	1.5973	1.6265	1.6695	1.6682	1.5948	1.4821	1.3991	1.3933	1.4498	1.5029	1.4914	1.4092	1.3115	1.2686	1.3074	1.3874	1.4288	1.3702	1.2081	0.99182	0.78201	0.61121	0.47674
0.14436	0.21801	0.32655	0.4047	0.40913	0.35252	0.2897	0.26751	0.28352	0.29274	0.26041	0.21533	0.25154	0.46588	0.87337	1.3683	1.7697	1.9274	1.8156	1.5473	1.2981	1.1953	1.2498	1.3737	1.4623	1.471	1.433	1.412	1.437	1.4777	1.4758	1.4034	1.2924	1.2108	1.2051	1.2595	1.3081	1.2903	1.2027	1.104	1.0668	1.1164	1.2054	1.2457	1.1719	0.98741	0.75834	0.56405	0.44557	0.39022
0.20408	0.25524	0.34181	0.41051	0.42066	0.37722	0.32406	0.30304	0.31638	0.32796	0.30562	0.26738	0.28646	0.44144	0.7458	1.1144	1.4013	1.4889	1.3661	1.1367	0.95085	0.90731	0.99837	1.1323	1.2111	1.2017	1.1465	1.1146	1.1373	1.1845	1.1963	1.1408	1.0451	0.97284	0.96856	1.0178	1.0579	1.0319	0.93966	0.84141	0.81036	0.87059	0.97201	1.0236	0.95992	0.78858	0.58393	0.43251	0.37456	0.38504
0.26516	0.28115	0.33167	0.38047	0.39364	0.36891	0.33515	0.32313	0.33525	0.34434	0.32548	0.2925	0.30259	0.41681	0.64373	0.9134	1.1097	1.1441	1.0182	0.82594	0.69199	0.68865	0.79297	0.91355	0.96371	0.92354	0.8451	0.80151	0.82484	0.88362	0.91532	0.88318	0.80782	0.74745	0.74502	0.78908	0.82265	0.79345	0.70247	0.60866	0.58334	0.65065	0.76287	0.83232	0.79595	0.66221	0.50404	0.404	0.39496	0.44162
0.30245	0.28177	0.29406	0.32196	0.34027	0.33928	0.33006	0.32827	0.33434	0.33202	0.3096	0.28419	0.3022	0.40756	0.59918	0.81428	0.95811	0.96481	0.84533	0.68438	0.5846	0.59741	0.69135	0.78105	0.79388	0.72266	0.6253	0.57447	0.59953	0.66705	0.71302	0.69779	0.63717	0.5849	0.58318	0.62456	0.65816	0.63518	0.55476	0.47017	0.4483	0.51456	0.62861	0.71196	0.70658	0.61824	0.51023	0.45269	0.46818	0.51651
0.31074	0.26411	0.24713	0.26031	0.28744	0.31164	0.32552	0.32861	0.31945	0.29522	0.26253	0.24761	0.28997	0.41616	0.61074	0.81038	0.93378	0.93191	0.82309	0.68453	0.60215	0.61349	0.68519	0.74215	0.72591	0.63807	0.53594	0.48568	0.51092	0.57711	0.62262	0.60947	0.55205	0.50117	0.49851	0.54029	0.5809	0.57315	0.51099	0.43821	0.41488	0.46858	0.57035	0.65571	0.67392	0.62572	0.55913	0.52702	0.54182	0.56493
0.30452	0.24813	0.2147	0.22017	0.25705	0.30269	0.33318	0.33336	0.3009	0.24777	0.20088	0.19792	0.27304	0.43499	0.65109	0.85305	0.9685	0.96236	0.86026	0.73461	0.65948	0.66389	0.71682	0.75455	0.73027	0.64855	0.55931	0.51718	0.53872	0.59119	0.62063	0.5959	0.5328	0.47949	0.47574	0.51992	0.57065	0.58143	0.53947	0.47699	0.4457	0.47552	0.55122	0.62536	0.65606	0.63801	0.60128	0.57996	0.57839	0.56519
0.30444	0.24989	0.20808	0.20785	0.25045	0.31004	0.34977	0.34252	0.28573	0.20486	0.14518	0.15436	0.26069	0.45532	0.68863	0.88734	0.98787	0.96941	0.86595	0.74721	0.6779	0.68074	0.72776	0.76528	0.75448	0.69798	0.6338	0.60278	0.61561	0.64534	0.6506	0.61043	0.54251	0.49008	0.48788	0.53437	0.59233	0.61726	0.59099	0.53442	0.4901	0.48956	0.53127	0.58558	0.62027	0.62419	0.60948	0.59243	0.57205	0.52782
0.32167	0.26967	0.21885	0.20893	0.25005	0.316	0.36099	0.34859	0.27549	0.17691	0.11145	0.13277	0.2621	0.4746	0.70707	0.88485	0.95593	0.91532	0.80602	0.695	0.63713	0.64782	0.70057	0.74963	0.76182	0.73583	0.69702	0.67348	0.67285	0.67753	0.66141	0.61405	0.55252	0.51082	0.51464	0.56096	0.61828	0.6478	0.62978	0.57575	0.51862	0.48924	0.49738	0.52983	0.56415	0.58471	0.58798	0.57529	0.54309	0.48316
0.35118	0.29354	0.228	0.20306	0.23706	0.30531	0.35637	0.34655	0.27041	0.16832	0.10626	0.13974	0.28242	0.49668	0.71086	0.85372	0.88765	0.82396	0.71325	0.61738	0.5787	0.60294	0.66326	0.72094	0.74872	0.74293	0.71877	0.69458	0.67763	0.66125	0.6344	0.5948	0.55477	0.53453	0.54759	0.5891	0.63621	0.66076	0.64604	0.59644	0.53404	0.48534	0.4671	0.4798	0.51072	0.54229	0.55932	0.55203	0.51667	0.45707
0.37734	0.306	0.22339	0.18352	0.21056	0.28171	0.3421	0.3424	0.27412	0.17906	0.1262	0.17048	0.31914	0.52588	0.71549	0.82338	0.82673	0.75092	0.65062	0.57906	0.56347	0.59838	0.65648	0.70734	0.73227	0.7288	0.70559	0.67384	0.64128	0.61115	0.5849	0.56509	0.55605	0.56181	0.5828	0.61353	0.64292	0.65758	0.64734	0.61048	0.5562	0.50209	0.46701	0.46212	0.48474	0.51875	0.54204	0.53774	0.50343	0.45366
0.38574	0.30233	0.21054	0.16482	0.19135	0.26837	0.33927	0.35111	0.29269	0.20572	0.16042	0.21127	0.36169	0.56065	0.73233	0.81886	0.80908	0.73772	0.65917	0.61556	0.61863	0.65297	0.69287	0.71889	0.72403	0.71014	0.68153	0.64264	0.59983	0.56297	0.54265	0.5442	0.56367	0.59001	0.61241	0.62671	0.63538	0.64146	0.64222	0.62945	0.59711	0.55012	0.50549	0.48294	0.49057	0.51705	0.53758	0.53106	0.49664	0.45738
0.3721	0.29099	0.20778	0.17134	0.20575	0.28969	0.36693	0.38363	0.32747	0.24041	0.19435	0.24504	0.39528	0.59221	0.75981	0.84374	0.83888	0.78359	0.72891	0.70629	0.71515	0.73412	0.74254	0.73423	0.71526	0.6924	0.66513	0.6289	0.58498	0.54576	0.52846	0.54153	0.57593	0.61	0.62525	0.62019	0.61018	0.61296	0.63174	0.65078	0.64784	0.61373	0.56213	0.52049	0.50848	0.52169	0.53477	0.52297	0.48544	0.45097
0.34286	0.28519	0.22996	0.21545	0.26145	0.34813	0.42267	0.43333	0.36831	0.27039	0.21393	0.25797	0.40745	0.60931	0.78585	0.88152	0.89092	0.85152	0.81049	0.79244	0.79048	0.78268	0.75619	0.71808	0.68586	0.669	0.65964	0.64107	0.60573	0.56528	0.54261	0.5518	0.5841	0.61307	0.61603	0.59374	0.57086	0.57543	0.61388	0.66281	0.68557	0.66096	0.6006	0.54005	0.51054	0.51439	0.52494	0.51175	0.47067	0.43316
0.30955	0.29171	0.27423	0.28307	0.33503	0.41511	0.47747	0.47455	0.39509	0.28158	0.2103	0.24466	0.39368	0.60507	0.79775	0.91051	0.93276	0.89875	0.85393	0.82199	0.79659	0.75965	0.70639	0.65406	0.62729	0.63475	0.65903	0.6697	0.64871	0.60564	0.56929	0.56234	0.58139	0.60005	0.59325	0.56151	0.53315	0.54104	0.59244	0.6582	0.69216	0.66635	0.59361	0.51824	0.48156	0.49006	0.5125	0.50887	0.46769	0.42033
0.28233	0.3064	0.31991	0.33921	0.38287	0.44561	0.49157	0.47727	0.38928	0.26621	0.18383	0.20982	0.3589	0.58089	0.79077	0.91906	0.94734	0.9063	0.84304	0.78618	0.73514	0.67728	0.61305	0.56418	0.5572	0.59754	0.65887	0.69913	0.69126	0.64319	0.58981	0.56373	0.56939	0.58274	0.5761	0.54605	0.51885	0.52731	0.57863	0.6417	0.66756	0.62793	0.54036	0.45774	0.42864	0.45974	0.51121	0.52971	0.49316	0.43105
0.26698	0.31913	0.34264	0.3504	0.36918	0.40794	0.44181	0.42881	0.34834	0.22982	0.14517	0.1659	0.31435	0.5449	0.76968	0.9105	0.94022	0.88655	0.80103	0.72098	0.65374	0.59057	0.53179	0.49713	0.51081	0.57544	0.66031	0.71755	0.71534	0.66092	0.59399	0.55532	0.55645	0.57538	0.58073	0.56222	0.54001	0.54414	0.5822	0.62536	0.62795	0.56639	0.4648	0.38302	0.3734	0.43935	0.53001	0.57718	0.54717	0.46709
0.26489	0.32292	0.33178	0.30781	0.29127	0.30732	0.34058	0.34637	0.29146	0.19133	0.11147	0.12754	0.27199	0.50693	0.74393	0.89685	0.92966	0.86736	0.76701	0.67577	0.60834	0.55627	0.51389	0.49341	0.51478	0.58108	0.66452	0.71943	0.71409	0.65518	0.58358	0.54359	0.55055	0.58334	0.60672	0.60323	0.58611	0.58208	0.60023	0.61676	0.59237	0.50975	0.39853	0.32264	0.33522	0.43526	0.56176	0.63371	0.60745	0.50822
0.27376	0.31885	0.29746	0.23401	0.18357	0.18589	0.23159	0.26941	0.25026	0.17371	0.098443	0.10552	0.23999	0.4744	0.72184	0.88893	0.93057	0.8684	0.76462	0.67564	0.6218	0.59153	0.56868	0.55455	0.56492	0.60783	0.66598	0.70307	0.69091	0.63395	0.56874	0.53695	0.55395	0.59915	0.63573	0.64203	0.62657	0.61399	0.61542	0.61213	0.57033	0.47662	0.3626	0.29275	0.31965	0.43961	0.58607	0.67039	0.64247	0.52638
0.28791	0.31354	0.26292	0.16862	0.097209	0.098108	0.16412	0.23591	0.2494	0.19018	0.11207	0.10294	0.22144	0.45144	0.70811	0.89098	0.9453	0.88852	0.7871	0.70599	0.67018	0.66345	0.65731	0.64096	0.6269	0.63166	0.65339	0.66923	0.65536	0.61077	0.5618	0.54195	0.56407	0.60963	0.6448	0.64895	0.62994	0.61201	0.60774	0.60107	0.55992	0.47007	0.36035	0.29286	0.31983	0.439	0.58484	0.66759	0.63456	0.50849
0.29935	0.31256	0.24857	0.14393	0.069651	0.078615	0.16331	0.25852	0.29023	0.23526	0.14544	0.11551	0.21608	0.44053	0.70506	0.9018	0.96625	0.91138	0.80768	0.72875	0.70493	0.71614	0.72219	0.70053	0.66082	0.62888	0.61935	0.62317	0.6195	0.59845	0.5719	0.5619	0.57837	0.60773	0.62419	0.61354	0.58656	0.56815	0.57093	0.57828	0.55553	0.48304	0.38307	0.31343	0.32727	0.42814	0.55773	0.63071	0.59435	0.46876
0.30159	0.31647	0.26044	0.16748	0.10507	0.12412	0.21679	0.31731	0.34947	0.28745	0.18302	0.13538	0.22254	0.44348	0.71376	0.91847	0.98454	0.92133	0.80381	0.71494	0.69195	0.71325	0.72906	0.70611	0.65056	0.59563	0.57011	0.5764	0.59457	0.60415	0.60125	0.59626	0.59737	0.59864	0.58571	0.55357	0.51737	0.50248	0.52013	0.55112	0.55602	0.5077	0.42012	0.34615	0.34076	0.41599	0.52431	0.58776	0.5543	0.43938
0.29437	0.32254	0.29001	0.22227	0.17706	0.20024	0.28583	0.37409	0.39426	0.32256	0.21022	0.15601	0.23913	0.4599	0.73263	0.93759	0.99596	0.91517	0.77482	0.66708	0.63689	0.66335	0.68967	0.673	0.61486	0.55261	0.52513	0.5433	0.58708	0.62625	0.64324	0.63905	0.62199	0.59468	0.55414	0.50363	0.46118	0.45124	0.48309	0.53547	0.56545	0.53971	0.46457	0.38778	0.3657	0.41862	0.51001	0.56943	0.54498	0.44594
0.28529	0.32898	0.32296	0.2812	0.24874	0.26591	0.33154	0.39736	0.4031	0.32869	0.22189	0.17507	0.26283	0.48438	0.75456	0.95321	0.99982	0.90124	0.74021	0.61557	0.57869	0.61031	0.64892	0.64382	0.59123	0.52971	0.50457	0.53288	0.59501	0.65421	0.68355	0.67825	0.64814	0.60321	0.54851	0.49134	0.44889	0.44278	0.48093	0.54288	0.58638	0.57571	0.51154	0.4362	0.40528	0.44459	0.52631	0.58622	0.57202	0.48666
0.285	0.33641	0.34825	0.32336	0.29441	0.29713	0.33726	0.3804	0.37806	0.31258	0.22423	0.19392	0.28833	0.50603	0.76667	0.95547	0.99421	0.88915	0.72235	0.59408	0.55856	0.59784	0.64801	0.6532	0.60524	0.54239	0.51388	0.5416	0.6077	0.6728	0.70552	0.69887	0.66488	0.61837	0.56763	0.51857	0.48332	0.4789	0.51309	0.57012	0.61338	0.60901	0.55409	0.48465	0.45247	0.48514	0.56076	0.62024	0.61137	0.53219
0.29814	0.34453	0.36068	0.34121	0.30853	0.29488	0.31281	0.34084	0.34031	0.29314	0.22891	0.21465	0.30892	0.51262	0.75558	0.93386	0.97425	0.88067	0.729	0.61432	0.58918	0.63641	0.69254	0.70036	0.64975	0.57858	0.53832	0.55443	0.61148	0.67034	0.69884	0.69045	0.65971	0.62405	0.59113	0.56141	0.53888	0.53488	0.55813	0.6003	0.63394	0.62998	0.58293	0.52144	0.49082	0.5177	0.58457	0.63771	0.62673	0.54678
0.31724	0.34809	0.35815	0.3373	0.30021	0.27577	0.28124	0.30456	0.31354	0.28731	0.24384	0.23691	0.31917	0.4974	0.71581	0.88454	0.93613	0.8695	0.74903	0.65901	0.64703	0.69704	0.74949	0.7503	0.69028	0.60728	0.55328	0.55513	0.59896	0.6466	0.66673	0.65473	0.62807	0.60617	0.59487	0.58797	0.5805	0.57773	0.58937	0.61499	0.63706	0.63184	0.59138	0.53627	0.50434	0.52064	0.5725	0.61322	0.59614	0.51482
0.32604	0.33811	0.33925	0.31747	0.28155	0.25636	0.26056	0.28737	0.30809	0.29858	0.26704	0.2569	0.31767	0.46395	0.65525	0.81589	0.88311	0.84869	0.76273	0.69634	0.69145	0.7348	0.77422	0.76225	0.6927	0.60295	0.5432	0.53889	0.57547	0.6147	0.62607	0.60724	0.57925	0.56452	0.5686	0.58035	0.58715	0.58827	0.59327	0.6077	0.62204	0.61677	0.58114	0.52808	0.4889	0.48842	0.52065	0.54775	0.52791	0.45268
0.31175	0.30939	0.30538	0.28766	0.26051	0.24383	0.25457	0.28777	0.31681	0.31606	0.28782	0.26895	0.30747	0.42468	0.59257	0.74662	0.82704	0.81825	0.75701	0.70294	0.69428	0.72276	0.74547	0.72281	0.65137	0.56661	0.51461	0.51698	0.55667	0.5941	0.59872	0.57004	0.53297	0.51452	0.52275	0.54493	0.56318	0.57124	0.57663	0.5877	0.59986	0.59614	0.56313	0.50763	0.45646	0.43636	0.44967	0.46831	0.45497	0.39726
0.27723	0.26852	0.26482	0.25542	0.24156	0.23778	0.25703	0.29395	0.32417	0.32375	0.29389	0.26837	0.2936	0.39366	0.54725	0.69641	0.78288	0.78595	0.73347	0.67819	0.65797	0.67068	0.68197	0.65804	0.59594	0.52707	0.49222	0.50894	0.55789	0.59822	0.59869	0.55944	0.50845	0.47778	0.48029	0.50486	0.53101	0.54759	0.55846	0.5718	0.58539	0.58382	0.55192	0.49226	0.42909	0.39213	0.39222	0.4104	0.41254	0.3803
0.24247	0.23383	0.23248	0.23093	0.22942	0.23741	0.26233	0.297	0.31999	0.31256	0.27939	0.25394	0.27975	0.37853	0.52911	0.67542	0.76033	0.76182	0.70499	0.64121	0.61058	0.61621	0.62875	0.61574	0.571	0.52042	0.50039	0.52712	0.58207	0.62502	0.62381	0.5772	0.51365	0.46884	0.46092	0.4825	0.51283	0.53691	0.55428	0.57131	0.58695	0.58753	0.55749	0.49663	0.42701	0.38031	0.37403	0.39659	0.41602	0.40762
0.23203	0.22453	0.22205	0.22301	0.22913	0.24527	0.27196	0.29859	0.30696	0.28625	0.24834	0.22867	0.26679	0.37767	0.53484	0.68064	0.75947	0.75202	0.68609	0.61578	0.58422	0.59698	0.62468	0.6311	0.60369	0.56279	0.54344	0.56538	0.61572	0.65773	0.65818	0.61155	0.54276	0.48795	0.46961	0.48524	0.51585	0.54414	0.56567	0.58473	0.60147	0.60493	0.58043	0.52546	0.45846	0.41003	0.40101	0.42541	0.45394	0.45786
0.2569	0.2461	0.23537	0.23209	0.24159	0.2642	0.29168	0.30783	0.29697	0.25763	0.21174	0.1988	0.25434	0.38426	0.55367	0.70141	0.77393	0.75727	0.68497	0.61543	0.59384	0.62496	0.67521	0.70124	0.68296	0.63668	0.59991	0.60084	0.63653	0.67585	0.68369	0.64692	0.5826	0.52393	0.49658	0.50395	0.5309	0.55955	0.58226	0.60136	0.6186	0.62671	0.6129	0.57199	0.51645	0.47183	0.45879	0.47587	0.49877	0.49944
0.3048	0.28387	0.2584	0.24694	0.25956	0.29138	0.32331	0.33111	0.30026	0.23904	0.18102	0.1717	0.24355	0.39323	0.57665	0.72853	0.79746	0.77531	0.70151	0.63798	0.63026	0.68036	0.74923	0.78634	0.76534	0.70081	0.63541	0.60821	0.62775	0.66857	0.69203	0.67444	0.62196	0.56292	0.52608	0.52234	0.54249	0.56945	0.59249	0.61142	0.62933	0.64326	0.64321	0.62137	0.58233	0.54338	0.52221	0.52161	0.52549	0.51189
0.34763	0.31165	0.26915	0.25037	0.26992	0.31678	0.35952	0.36436	0.31671	0.23411	0.16217	0.15324	0.23792	0.40473	0.60121	0.75838	0.82664	0.80243	0.729	0.66964	0.66893	0.72655	0.80015	0.83532	0.80253	0.71638	0.62473	0.57622	0.58884	0.64071	0.68786	0.69473	0.65587	0.59508	0.54567	0.52807	0.54057	0.56718	0.5929	0.61312	0.63112	0.64851	0.65965	0.65544	0.63265	0.59882	0.5669	0.54384	0.52406	0.49565
0.36127	0.31006	0.25323	0.23129	0.26219	0.32845	0.3867	0.39398	0.33539	0.23668	0.15403	0.14577	0.24077	0.42082	0.62699	0.78806	0.85619	0.83054	0.75532	0.69254	0.68525	0.733	0.79467	0.81703	0.7708	0.67088	0.56753	0.51432	0.53431	0.60649	0.68089	0.71108	0.6819	0.61473	0.5494	0.51726	0.52457	0.55538	0.58801	0.61078	0.62542	0.63865	0.65157	0.65699	0.64605	0.61691	0.5768	0.53573	0.49875	0.46509
0.34232	0.28035	0.21487	0.19364	0.2365	0.32056	0.39331	0.40537	0.34233	0.23642	0.15107	0.14738	0.25122	0.43873	0.64741	0.80665	0.87157	0.84299	0.76322	0.69044	0.66555	0.69032	0.7295	0.73573	0.68236	0.58328	0.4865	0.44478	0.48182	0.57607	0.67329	0.71961	0.69354	0.61628	0.53491	0.49134	0.49865	0.53904	0.58189	0.60611	0.61074	0.60833	0.60972	0.61369	0.60922	0.58653	0.54619	0.49904	0.45835	0.43274
0.3085	0.24236	0.17387	0.15426	0.20399	0.29718	0.377	0.39204	0.32984	0.2267	0.14828	0.15348	0.26273	0.44773	0.64631	0.79296	0.84871	0.81614	0.73348	0.65216	0.60938	0.61	0.62732	0.6227	0.5729	0.48848	0.41064	0.38662	0.43846	0.54544	0.65331	0.70571	0.67818	0.59218	0.50012	0.45166	0.46428	0.51708	0.56977	0.59151	0.57853	0.55009	0.52887	0.52282	0.52182	0.50953	0.47894	0.43872	0.40675	0.39804
0.28219	0.21779	0.15037	0.13067	0.17881	0.26886	0.34513	0.35896	0.30115	0.20907	0.1449	0.15992	0.26671	0.43421	0.60541	0.72558	0.76566	0.73095	0.65373	0.57531	0.5263	0.51336	0.5187	0.51314	0.47649	0.41385	0.35636	0.34345	0.396	0.49801	0.60104	0.65139	0.62342	0.53664	0.44394	0.39789	0.41792	0.48047	0.53795	0.55204	0.51727	0.45948	0.41307	0.39565	0.39907	0.40123	0.38693	0.36051	0.3415	0.3489
0.27132	0.21285	0.14992	0.12895	0.16861	0.24544	0.30949	0.31867	0.26767	0.19185	0.14489	0.16615	0.2591	0.39231	0.51887	0.60015	0.62063	0.58908	0.52985	0.47066	0.43197	0.41986	0.4245	0.42592	0.40655	0.3648	0.32032	0.30442	0.339	0.41753	0.50316	0.54878	0.52749	0.45245	0.37039	0.33141	0.35542	0.41918	0.47314	0.47609	0.42235	0.34264	0.2796	0.25759	0.26927	0.28702	0.288	0.27212	0.25988	0.2738
0.26403	0.21536	0.16182	0.14199	0.17171	0.23144	0.2799	0.28379	0.24155	0.1842	0.15371	0.17556	0.24453	0.33144	0.40314	0.4402	0.44214	0.42078	0.39051	0.36273	0.3452	0.34175	0.34993	0.35918	0.35483	0.32853	0.28807	0.25689	0.25977	0.30319	0.3659	0.40967	0.40514	0.35426	0.29126	0.25932	0.27898	0.33211	0.3742	0.36654	0.30426	0.21925	0.15631	0.14115	0.16468	0.19429	0.2017	0.18473	0.16644	0.17414
0.24234	0.20913	0.1722	0.15939	0.18258	0.22683	0.26089	0.26095	0.22874	0.18971	0.17346	0.19221	0.23379	0.27329	0.29231	0.29023	0.28003	0.27472	0.27725	0.28194	0.28372	0.2846	0.29038	0.30109	0.30605	0.29062	0.25053	0.20081	0.169	0.17551	0.21633	0.26314	0.28316	0.26389	0.22299	0.19421	0.1999	0.23196	0.25724	0.24386	0.18755	0.11666	0.071284	0.072879	0.1085	0.14206	0.14341	0.1118	0.075414	0.067943
0.20311	0.19307	0.17982	0.17917	0.19916	0.23024	0.25168	0.2489	0.22622	0.20353	0.19951	0.21572	0.23549	0.23872	0.21969	0.19254	0.17953	0.19233	0.22246	0.24912	0.25716	0.24921	0.24112	0.24487	0.25479	0.25044	0.21493	0.15317	0.093315	0.068107	0.090284	0.14201	0.18761	0.19991	0.17901	0.14875	0.13441	0.14087	0.1498	0.13795	0.1003	0.057398	0.039601	0.060841	0.1043	0.13319	0.1191	0.065392	0.0064353	-0.017571
0.16703	0.18672	0.19909	0.20924	0.22361	0.23967	0.24741	0.24039	0.22452	0.21472	0.22134	0.23888	0.24851	0.23402	0.19791	0.16275	0.15484	0.18273	0.22871	0.26148	0.26048	0.23183	0.20234	0.1958	0.21147	0.22321	0.20111	0.1383	0.060601	0.010041	0.014478	0.067048	0.13147	0.16856	0.16287	0.1291	0.095467	0.079602	0.077568	0.073687	0.060246	0.047743	0.055441	0.090408	0.13465	0.15405	0.12411	0.052077	-0.023711	-0.058974
0.16535	0.2149	0.24539	0.25558	0.25464	0.2494	0.24014	0.22642	0.21394	0.21293	0.22819	0.25083	0.26186	0.2473	0.21255	0.18202	0.18162	0.21684	0.26524	0.29134	0.27396	0.22402	0.1773	0.16643	0.19376	0.22761	0.22601	0.17037	0.082292	0.010027	-0.0057733	0.039176	0.11095	0.16281	0.16748	0.13197	0.086177	0.057333	0.05211	0.059237	0.066622	0.075065	0.095327	0.13194	0.17042	0.1823	0.14669	0.070902	-0.0084298	-0.047619
0.21305	0.28238	0.31426	0.30767	0.27957	0.2478	0.22112	0.20143	0.19124	0.19568	0.21639	0.24456	0.26296	0.25839	0.23453	0.21243	0.21503	0.24692	0.2868	0.30162	0.27303	0.21518	0.16745	0.16536	0.21128	0.26889	0.28769	0.24032	0.14451	0.05225	0.013892	0.043702	0.11218	0.16945	0.18074	0.14721	0.098767	0.067788	0.066321	0.083633	0.10226	0.11564	0.131	0.15641	0.18585	0.19829	0.17386	0.11371	0.045373	0.0066527
0.29043	0.36064	0.37408	0.33658	0.2764	0.2217	0.18574	0.16771	0.16319	0.17147	0.1932	0.22306	0.24781	0.25443	0.24189	0.22448	0.22129	0.23902	0.2635	0.26958	0.24335	0.19834	0.16998	0.18938	0.25582	0.33082	0.36133	0.31708	0.21408	0.10596	0.048368	0.06216	0.12216	0.17844	0.19288	0.16326	0.11871	0.093103	0.099318	0.12395	0.14381	0.14769	0.14412	0.14983	0.17072	0.19347	0.19588	0.16696	0.11888	0.079715
0.35045	0.40104	0.3827	0.31215	0.22876	0.16719	0.13944	0.13662	0.14425	0.15569	0.17306	0.19801	0.22389	0.23833	0.23386	0.21595	0.19934	0.19514	0.2006	0.20219	0.19074	0.17499	0.17935	0.22436	0.30445	0.38276	0.41114	0.36322	0.25605	0.14237	0.077306	0.082776	0.1356	0.18732	0.20011	0.17158	0.13101	0.11239	0.12695	0.15685	0.17309	0.16138	0.13394	0.11819	0.13283	0.1715	0.20747	0.21463	0.18725	0.14272
0.3497	0.36822	0.31869	0.22835	0.14335	0.098595	0.099078	0.12419	0.14846	0.16074	0.16754	0.18073	0.20279	0.22286	0.22628	0.20791	0.17679	0.14856	0.13342	0.13119	0.13757	0.15418	0.19052	0.2535	0.33284	0.39751	0.41078	0.35578	0.25219	0.14863	0.09335	0.10317	0.15367	0.19837	0.20286	0.16809	0.12578	0.11072	0.13235	0.16814	0.18331	0.16028	0.11398	0.080893	0.090727	0.14307	0.2069	0.24249	0.22834	0.17332
0.28089	0.26912	0.20332	0.11639	0.054189	0.045651	0.085503	0.14147	0.17932	0.1863	0.17589	0.17225	0.18848	0.21607	0.23296	0.22183	0.18359	0.13594	0.10059	0.090544	0.10704	0.1453	0.20038	0.26614	0.32928	0.3676	0.35929	0.29932	0.20963	0.13137	0.10096	0.1256	0.17743	0.21252	0.20217	0.15325	0.10199	0.085369	0.11226	0.15661	0.1782	0.15487	0.10099	0.057686	0.062067	0.1188	0.19528	0.24344	0.23181	0.16465
0.18137	0.15399	0.09358	0.031317	0.0058355	0.03669	0.10956	0.18491	0.22466	0.2175	0.18459	0.16185	0.17267	0.21159	0.24986	0.25763	0.22507	0.16798	0.11571	0.092652	0.10664	0.14976	0.20667	0.26158	0.3001	0.30936	0.28186	0.22303	0.15503	0.10938	0.10882	0.15026	0.20282	0.22623	0.1984	0.13245	0.068934	0.047387	0.077526	0.13193	0.1665	0.15375	0.10391	0.057517	0.054833	0.10483	0.17697	0.22167	0.20431	0.12832
0.10935	0.085471	0.047569	0.018189	0.024624	0.078106	0.16108	0.23436	0.26163	0.2343	0.17849	0.13776	0.14351	0.19402	0.25669	0.29115	0.2761	0.22141	0.15903	0.12151	0.12379	0.15899	0.20696	0.24659	0.26357	0.25217	0.21505	0.16386	0.11851	0.10081	0.12217	0.17264	0.22162	0.23399	0.19344	0.11641	0.044479	0.01788	0.047982	0.10902	0.15631	0.15838	0.11946	0.075383	0.065584	0.10222	0.1596	0.19204	0.16696	0.089009
0.10376	0.096607	0.085945	0.081447	0.098936	0.14628	0.21111	0.26279	0.27072	0.22709	0.1564	0.10261	0.10131	0.15594	0.23528	0.29393	0.30112	0.25841	0.19522	0.14781	0.13742	0.16132	0.19966	0.2298	0.23758	0.22062	0.18584	0.14604	0.11703	0.1131	0.13964	0.18618	0.22711	0.23379	0.19298	0.11901	0.048612	0.019041	0.043408	0.10115	0.15194	0.16399	0.13626	0.097737	0.083985	0.10859	0.15136	0.17282	0.14441	0.071747
0.15708	0.16853	0.17786	0.181	0.18507	0.20087	0.229	0.25327	0.24984	0.20671	0.13798	0.079464	0.066788	0.11082	0.18881	0.25821	0.28353	0.25748	0.20256	0.15379	0.13625	0.15265	0.18682	0.21722	0.22953	0.22102	0.1976	0.1692	0.14682	0.14053	0.15563	0.18738	0.2193	0.22958	0.20462	0.15058	0.093129	0.062607	0.073658	0.11431	0.15385	0.16494	0.1437	0.11201	0.099694	0.1197	0.15611	0.17498	0.15071	0.087947
0.22143	0.24452	0.26273	0.25957	0.23661	0.21201	0.20355	0.21156	0.21734	0.1992	0.15289	0.099085	0.070386	0.087563	0.14319	0.20552	0.23967	0.23031	0.1898	0.14729	0.12859	0.14146	0.17509	0.21087	0.23437	0.24046	0.2312	0.21166	0.18838	0.16984	0.16511	0.17867	0.20484	0.22804	0.23148	0.20923	0.17206	0.14105	0.13226	0.14449	0.1602	0.16002	0.13954	0.11425	0.10752	0.13035	0.16944	0.19446	0.18043	0.12846
0.24337	0.27032	0.29219	0.2817	0.2362	0.18156	0.15214	0.16338	0.19946	0.22589	0.21665	0.17423	0.12707	0.10741	0.1271	0.17002	0.20545	0.21092	0.18682	0.15342	0.13472	0.14267	0.17252	0.20975	0.24063	0.25779	0.25931	0.2457	0.2198	0.18933	0.1674	0.16703	0.19209	0.23201	0.26619	0.27665	0.25971	0.22745	0.19749	0.17932	0.16858	0.15416	0.13161	0.11063	0.10873	0.13531	0.17955	0.21374	0.21172	0.16909
0.20177	0.23111	0.2614	0.25555	0.20548	0.14122	0.1092	0.13657	0.20958	0.28266	0.31072	0.28018	0.216	0.16126	0.14628	0.17017	0.20655	0.22601	0.21694	0.19021	0.16738	0.16425	0.18216	0.21122	0.23929	0.2582	0.26395	0.25436	0.2295	0.19543	0.16631	0.15961	0.18529	0.23669	0.29147	0.32387	0.32027	0.28656	0.24181	0.20355	0.17679	0.15521	0.13244	0.11243	0.10852	0.13095	0.1736	0.21257	0.22037	0.1861
0.12142	0.15833	0.20694	0.22116	0.18517	0.12773	0.10102	0.14031	0.2354	0.33584	0.38557	0.36104	0.28523	0.20896	0.17524	0.19303	0.23725	0.27149	0.27404	0.24876	0.21648	0.1972	0.19774	0.21193	0.22911	0.24156	0.24564	0.23912	0.22053	0.19285	0.16706	0.15965	0.18256	0.23257	0.2894	0.3262	0.32609	0.29257	0.24555	0.2062	0.18266	0.16777	0.15004	0.12744	0.1114	0.11667	0.14566	0.18117	0.19577	0.17189
[truncated: 101 more columns]
