# Supplementary material for: Differential perovskite hemispherical photodetector for intelligent imaging and location tracking
Source: Nat Commun. 2024 Jan 17;15:577. doi: 10.1038/s41467-024-44857-4 (PMC10794423; doi:10.1038/s41467-024-44857-4)
Supplement: Supplementary file 7 — Supplementary Software 1 [file 41467_2024_44857_MOESM7_ESM.zip › Colorclassification/datacut4.txt]

0.28594	0.32979	0.34187	0.32549	0.28642	0.23262	0.17401	0.12078	0.08067	0.057617	0.052809	0.066602	0.098421	0.14394	0.19249	0.2289	0.24093	0.22761	0.20123	0.17935	0.17122	0.16924	0.15369	0.1095	0.04287	-0.016148	-0.030083	0.020171	0.11845	0.21885	0.27195	0.25474	0.18414	0.10502	0.061203	0.069215	0.1116	0.15216	0.16096	0.13193	0.08309	0.042449	0.030799	0.052265	0.095811	0.14353	0.17925	0.1937	0.1861	0.16351
0.32108	0.3421	0.33381	0.30641	0.26735	0.22051	0.16916	0.1186	0.076144	0.049036	0.042294	0.057391	0.091497	0.13687	0.1815	0.21248	0.22201	0.2123	0.19482	0.1825	0.17921	0.17501	0.15273	0.10298	0.036849	-0.01506	-0.019483	0.036623	0.13356	0.22725	0.27468	0.2598	0.20228	0.14287	0.11591	0.12788	0.1564	0.1686	0.145	0.091803	0.03475	0.00074068	0.0013908	0.029093	0.06599	0.097335	0.11946	0.13836	0.16224	0.19435
0.31682	0.31224	0.28862	0.25902	0.22838	0.19453	0.15475	0.11174	0.07432	0.053025	0.054352	0.077396	0.11425	0.15312	0.18253	0.1954	0.19198	0.18009	0.17116	0.17294	0.18289	0.18762	0.17112	0.12772	0.070662	0.028506	0.029003	0.080271	0.16262	0.23832	0.27409	0.26135	0.22002	0.18305	0.17278	0.1861	0.19861	0.18424	0.13516	0.06763	0.010351	-0.015224	-0.0077666	0.016514	0.038575	0.051464	0.064503	0.094608	0.15204	0.23095
0.27236	0.24795	0.22027	0.20028	0.18653	0.16978	0.14317	0.10984	0.082224	0.074095	0.091361	0.12792	0.16872	0.19753	0.20457	0.19053	0.1656	0.14447	0.13927	0.15313	0.17742	0.19521	0.19064	0.15964	0.11508	0.081468	0.080752	0.11791	0.17636	0.22756	0.24908	0.23867	0.21409	0.19871	0.20327	0.21766	0.21893	0.1894	0.13111	0.065499	0.018603	0.0032548	0.011781	0.024481	0.026988	0.022935	0.032177	0.075812	0.15896	0.26361
0.20979	0.17676	0.15698	0.15491	0.16062	0.15863	0.14084	0.11385	0.095296	0.10185	0.13739	0.1893	0.23498	0.25411	0.23913	0.19832	0.15095	0.11768	0.11115	0.13066	0.16297	0.18878	0.19252	0.17082	0.13491	0.10471	0.097256	0.11625	0.14994	0.17923	0.19087	0.18617	0.17865	0.18226	0.19896	0.21586	0.21444	0.18518	0.13599	0.087404	0.057938	0.05087	0.053172	0.047829	0.030102	0.014667	0.027132	0.085199	0.1829	0.28955
0.16155	0.1313	0.12617	0.142	0.16097	0.1643	0.14594	0.11791	0.10299	0.11964	0.16895	0.2324	0.28174	0.29436	0.2651	0.20787	0.14756	0.10743	0.098941	0.11809	0.149	0.17217	0.17371	0.15142	0.1153	0.081788	0.064749	0.068172	0.085118	0.10368	0.11583	0.12268	0.13207	0.15041	0.17533	0.1957	0.19946	0.18326	0.15573	0.13106	0.11749	0.11052	0.097217	0.069274	0.034634	0.017099	0.041988	0.11681	0.22095	0.31306
0.14942	0.12898	0.13741	0.16267	0.18272	0.17969	0.15215	0.11721	0.10041	0.11956	0.1727	0.23805	0.28587	0.29474	0.26244	0.20556	0.1495	0.11525	0.11034	0.12754	0.15034	0.16147	0.15049	0.11764	0.072982	0.031361	0.0055735	0.00089134	0.013872	0.035996	0.059621	0.082099	0.10526	0.13116	0.1581	0.18059	0.19352	0.19648	0.19382	0.18961	0.18188	0.16244	0.12435	0.072522	0.027979	0.019684	0.066609	0.16146	0.26852	0.33982
0.1702	0.16042	0.17489	0.19743	0.20725	0.19164	0.15438	0.11449	0.095383	0.11074	0.15573	0.20931	0.24613	0.25057	0.22434	0.18382	0.1497	0.13584	0.14334	0.16189	0.17611	0.17282	0.14621	0.099558	0.043878	-0.0059895	-0.036655	-0.041095	-0.021016	0.014702	0.054731	0.090515	0.119	0.14184	0.16245	0.18343	0.2055	0.22739	0.24516	0.25142	0.23643	0.19336	0.12614	0.054526	0.010073	0.021573	0.096744	0.21199	0.31937	0.36973
0.19911	0.19556	0.20626	0.21636	0.21203	0.18835	0.1523	0.11927	0.10436	0.11346	0.13964	0.16727	0.18145	0.17678	0.15989	0.14451	0.14273	0.15815	0.18443	0.20918	0.21981	0.20813	0.17256	0.11841	0.057023	0.0035607	-0.027193	-0.026297	0.0050245	0.055179	0.10713	0.14632	0.16718	0.1748	0.18085	0.1965	0.22597	0.2635	0.29462	0.30137	0.27013	0.2	0.10808	0.027205	-0.0057025	0.03231	0.1349	0.26402	0.36514	0.39399
0.20898	0.20424	0.20289	0.19707	0.1839	0.16617	0.14993	0.1406	0.13951	0.14266	0.14275	0.13386	0.11604	0.09667	0.087163	0.096632	0.12656	0.16975	0.21383	0.24667	0.26016	0.25099	0.21984	0.17126	0.11465	0.064418	0.03672	0.042614	0.081204	0.13785	0.19011	0.21907	0.21951	0.20266	0.18955	0.19861	0.23459	0.28463	0.32352	0.32548	0.27722	0.1867	0.08333	0.0082778	-0.0027455	0.062614	0.18379	0.31305	0.39631	0.3997
0.19063	0.17661	0.15833	0.13911	0.12796	0.13251	0.15272	0.17924	0.19736	0.194	0.16444	0.11554	0.06375	0.028496	0.023799	0.052219	0.10441	0.16439	0.21731	0.25469	0.2746	0.27783	0.26451	0.23477	0.19299	0.15111	0.12626	0.1321	0.16899	0.22062	0.26108	0.26948	0.24306	0.20006	0.16971	0.17493	0.21816	0.27848	0.32179	0.31848	0.25928	0.16174	0.064204	0.0097053	0.026546	0.11387	0.23947	0.35235	0.40574	0.37964
0.15871	0.12834	0.091787	0.065009	0.066285	0.10308	0.16479	0.22599	0.25822	0.24377	0.1844	0.10083	0.023671	-0.020026	-0.017882	0.024071	0.086726	0.14895	0.19783	0.23203	0.25709	0.27686	0.28835	0.28431	0.2617	0.2287	0.20319	0.20216	0.22872	0.26697	0.28991	0.27661	0.22739	0.16611	0.12712	0.13439	0.18601	0.25378	0.2983	0.29053	0.22788	0.13642	0.058564	0.033076	0.076687	0.17567	0.29101	0.37515	0.39342	0.34011
0.13814	0.086966	0.034192	0.0066832	0.026352	0.094552	0.18774	0.26724	0.29768	0.26388	0.17794	0.073247	-0.011048	-0.047212	-0.029758	0.025094	0.090446	0.14391	0.17823	0.20138	0.22661	0.25986	0.29368	0.31253	0.30553	0.27703	0.24589	0.23299	0.24536	0.26924	0.27829	0.25242	0.19402	0.12958	0.094467	0.1103	0.16993	0.24018	0.28063	0.2669	0.20448	0.12561	0.072076	0.074011	0.13554	0.23334	0.32764	0.37978	0.3689	0.3005
0.14215	0.069804	0.0068249	-0.013725	0.026221	0.11646	0.22076	0.29359	0.30202	0.24122	0.13605	0.02884	-0.040052	-0.049603	-0.0053943	0.066086	0.13287	0.1744	0.19075	0.19883	0.21835	0.25649	0.30192	0.33246	0.33141	0.30055	0.26006	0.23453	0.23495	0.25037	0.25596	0.23239	0.1823	0.13138	0.11208	0.14109	0.2062	0.27211	0.30146	0.27741	0.21352	0.14545	0.11076	0.12926	0.19443	0.27862	0.34714	0.37336	0.34857	0.28378
0.15958	0.070919	0.0083604	0.0043971	0.065607	0.16654	0.26106	0.30484	0.27659	0.18742	0.074566	-0.016237	-0.050779	-0.019969	0.058449	0.15015	0.22149	0.25545	0.25821	0.25257	0.26189	0.29406	0.33616	0.36341	0.357	0.31814	0.2681	0.23372	0.22864	0.24422	0.25728	0.24905	0.22108	0.19564	0.1996	0.24332	0.31036	0.36584	0.37817	0.33921	0.26942	0.2053	0.17821	0.19839	0.25263	0.31443	0.35833	0.36999	0.34862	0.30411
0.16264	0.067543	0.019704	0.043587	0.12828	0.23215	0.30391	0.30804	0.24111	0.13162	0.025369	-0.035028	-0.026868	0.045699	0.1558	0.26633	0.34565	0.38027	0.37878	0.36466	0.36127	0.37724	0.40157	0.41209	0.39212	0.34383	0.28829	0.25185	0.24826	0.27009	0.29592	0.30801	0.30675	0.31018	0.33862	0.39596	0.46238	0.5049	0.49857	0.44336	0.36472	0.29804	0.26825	0.27839	0.31275	0.35002	0.37533	0.38401	0.37775	0.35967
0.12966	0.041013	0.022317	0.083511	0.19342	0.29666	0.34267	0.31034	0.2158	0.10155	0.015318	-0.0095006	0.036158	0.13796	0.26645	0.38824	0.4768	0.5204	0.52477	0.50826	0.49099	0.48304	0.47935	0.46526	0.42952	0.37546	0.32156	0.29016	0.29234	0.32081	0.35649	0.3841	0.40412	0.43128	0.48	0.54833	0.61376	0.64531	0.62385	0.55559	0.469	0.3975	0.36077	0.3575	0.37272	0.39162	0.40811	0.42262	0.434	0.43546
0.065171	-0.0045575	0.01521	0.11586	0.2474	0.34646	0.36949	0.3125	0.20829	0.10617	0.048079	0.053979	0.12081	0.23041	0.35875	0.48195	0.57977	0.63904	0.65712	0.64265	0.61083	0.5749	0.53929	0.50006	0.45257	0.40003	0.35537	0.33382	0.34183	0.3719	0.40837	0.44014	0.46974	0.51033	0.57198	0.64806	0.71368	0.73908	0.70901	0.63367	0.54309	0.46902	0.42797	0.417	0.42325	0.43706	0.45687	0.48284	0.50716	0.51301
0.00085926	-0.04135	0.01675	0.14751	0.28781	0.37455	0.37694	0.30776	0.21022	0.13162	0.10149	0.12525	0.1924	0.28863	0.40201	0.52098	0.63	0.71014	0.74633	0.73557	0.68904	0.62553	0.56118	0.50333	0.45258	0.40957	0.37927	0.36839	0.37857	0.40281	0.42988	0.45401	0.48105	0.52413	0.59071	0.67085	0.73765	0.76152	0.72898	0.65217	0.56194	0.48951	0.45062	0.44268	0.45472	0.47906	0.5137	0.55401	0.58397	0.57923
-0.02455	-0.036518	0.049448	0.19003	0.31788	0.37924	0.36006	0.28687	0.20524	0.1524	0.14191	0.16725	0.21712	0.28781	0.38261	0.50072	0.62671	0.73164	0.78643	0.77828	0.71777	0.63191	0.5486	0.48397	0.44019	0.4125	0.39712	0.39344	0.40028	0.41267	0.4242	0.43394	0.45067	0.48809	0.55252	0.63245	0.69982	0.72458	0.69335	0.61859	0.53158	0.46424	0.43344	0.438	0.46768	0.51351	0.56913	0.62298	0.65196	0.62836
0.008145	0.023194	0.11951	0.24474	0.33741	0.36073	0.31853	0.24563	0.18191	0.14911	0.14528	0.15774	0.18167	0.22797	0.31371	0.44293	0.59394	0.72463	0.79385	0.78433	0.71147	0.61254	0.52482	0.46788	0.44035	0.42973	0.42491	0.42178	0.4202	0.41896	0.41559	0.41158	0.41645	0.44392	0.50057	0.57552	0.64121	0.66737	0.63958	0.56923	0.48731	0.42684	0.40659	0.42683	0.47682	0.54426	0.61714	0.67797	0.70022	0.65745
0.085181	0.11949	0.20745	0.29612	0.33874	0.3197	0.25815	0.19002	0.14272	0.12061	0.11056	0.10153	0.10137	0.1362	0.23122	0.38677	0.56835	0.71995	0.7936	0.77552	0.69189	0.59098	0.51483	0.47942	0.47432	0.47825	0.47618	0.46606	0.4533	0.44165	0.43035	0.41929	0.41543	0.43152	0.47589	0.54112	0.60255	0.63053	0.60891	0.5464	0.47228	0.41966	0.4086	0.4401	0.50211	0.5789	0.65453	0.70941	0.71872	0.66152
0.16912	0.21243	0.27773	0.31985	0.31222	0.25989	0.19125	0.13559	0.10335	0.083184	0.057777	0.02569	0.011397	0.053483	0.17718	0.37024	0.58066	0.74073	0.80316	0.76637	0.6723	0.57921	0.52796	0.52379	0.54291	0.55572	0.54784	0.52501	0.5018	0.48691	0.47795	0.46881	0.46067	0.46478	0.49312	0.54472	0.60036	0.63199	0.62103	0.57176	0.50962	0.46591	0.46037	0.49362	0.55222	0.61858	0.67649	0.70957	0.69987	0.63458
0.22322	0.26475	0.30079	0.30001	0.2569	0.19212	0.13504	0.10156	0.083639	0.05888	0.013622	-0.037644	-0.052884	0.013808	0.17934	0.41205	0.64099	0.79131	0.82449	0.7581	0.65245	0.57305	0.55379	0.58384	0.62414	0.63892	0.61891	0.58167	0.55242	0.54311	0.54615	0.54592	0.53609	0.52694	0.53622	0.57191	0.62188	0.66006	0.66457	0.63369	0.58718	0.55268	0.54811	0.57298	0.61294	0.65087	0.67413	0.6741	0.64303	0.57671
0.2324	0.26306	0.2713	0.24218	0.18741	0.13509	0.10736	0.10266	0.09652	0.061877	-0.0044217	-0.068728	-0.073622	0.027982	0.23827	0.5032	0.73502	0.85753	0.84716	0.74398	0.62571	0.56121	0.57317	0.63286	0.68726	0.69783	0.66369	0.61535	0.5872	0.59133	0.612	0.62275	0.61031	0.58573	0.5744	0.59419	0.64	0.68693	0.70888	0.69728	0.66568	0.63765	0.62905	0.63847	0.65169	0.65384	0.63825	0.60582	0.55923	0.5008
0.2067	0.2213	0.20994	0.17225	0.12988	0.10943	0.11999	0.14259	0.14148	0.091702	0.004843	-0.066968	-0.055689	0.081361	0.32885	0.61215	0.83186	0.91591	0.85816	0.71949	0.59046	0.53877	0.57443	0.65304	0.71223	0.71481	0.6695	0.61757	0.5984	0.62047	0.65854	0.67664	0.65751	0.61557	0.58465	0.59141	0.63555	0.69134	0.72753	0.72924	0.70506	0.67617	0.65791	0.64934	0.63754	0.61075	0.56805	0.51823	0.47111	0.43145
0.16751	0.16677	0.14849	0.12142	0.10834	0.12717	0.17224	0.21153	0.20524	0.13609	0.030825	-0.044577	-0.017825	0.14564	0.41462	0.70017	0.89849	0.94549	0.85051	0.68857	0.5555	0.51371	0.56191	0.64595	0.70095	0.69497	0.64534	0.59922	0.5952	0.63486	0.68417	0.70158	0.67037	0.61091	0.56487	0.56447	0.61034	0.67319	0.71627	0.71996	0.69082	0.65068	0.61712	0.59178	0.56421	0.52543	0.47802	0.43427	0.40563	0.39433
0.13032	0.12134	0.11064	0.10845	0.13072	0.18307	0.24809	0.28838	0.2678	0.17952	0.061631	-0.013913	0.022589	0.19646	0.46645	0.73896	0.91383	0.93655	0.82621	0.66188	0.5358	0.50197	0.55155	0.62863	0.67316	0.66119	0.61577	0.58368	0.59709	0.64893	0.6992	0.70621	0.65859	0.58427	0.53061	0.53099	0.58263	0.65051	0.69271	0.68731	0.64195	0.58208	0.52991	0.49137	0.45923	0.42645	0.39611	0.37903	0.38257	0.40225
0.098505	0.092777	0.10251	0.13176	0.18437	0.25449	0.31989	0.34706	0.3097	0.21064	0.091843	0.021396	0.06023	0.22588	0.47565	0.72236	0.87681	0.89372	0.79407	0.65024	0.54283	0.51598	0.55841	0.62025	0.65214	0.63887	0.6051	0.59136	0.61958	0.67452	0.71452	0.70317	0.63791	0.55407	0.50135	0.50997	0.57072	0.64235	0.67947	0.6603	0.59554	0.51527	0.44666	0.40005	0.37141	0.35496	0.3522	0.3691	0.40538	0.44791
0.070987	0.080227	0.11781	0.17572	0.24437	0.31122	0.35827	0.36468	0.31731	0.22454	0.12255	0.065672	0.10149	0.24297	0.45515	0.6672	0.80614	0.83392	0.76588	0.65905	0.57742	0.55604	0.58624	0.62993	0.6511	0.64167	0.62356	0.62708	0.66311	0.71105	0.73231	0.69957	0.61983	0.53334	0.48821	0.50849	0.57821	0.65205	0.68433	0.65558	0.57959	0.48911	0.41356	0.3656	0.34348	0.34256	0.36271	0.4047	0.46032	0.50871
0.053586	0.085208	0.14976	0.22441	0.28851	0.33011	0.34445	0.32958	0.28578	0.22073	0.15548	0.12287	0.15484	0.26372	0.42951	0.60398	0.73221	0.78038	0.75275	0.68685	0.62956	0.60991	0.62596	0.65353	0.66881	0.66708	0.66385	0.67818	0.71243	0.74527	0.74521	0.69501	0.60864	0.52657	0.49134	0.51991	0.59221	0.66376	0.69305	0.66476	0.59399	0.51175	0.44456	0.40348	0.38738	0.39323	0.42118	0.46927	0.52422	0.56052
0.06067	0.11523	0.19772	0.27102	0.3084	0.30596	0.27885	0.24662	0.22039	0.20099	0.18776	0.18848	0.22011	0.2978	0.42001	0.56191	0.68433	0.75395	0.76174	0.7269	0.68351	0.65944	0.66191	0.67912	0.69461	0.70198	0.70811	0.72294	0.74557	0.75943	0.74258	0.68583	0.60458	0.53344	0.50593	0.53283	0.59488	0.65484	0.68041	0.66185	0.61316	0.55839	0.51549	0.48959	0.47836	0.48115	0.50107	0.53737	0.57595	0.59047
0.10328	0.17527	0.26229	0.31611	0.3096	0.25236	0.18185	0.1376	0.13715	0.17012	0.21251	0.24885	0.28483	0.34107	0.43346	0.55576	0.67827	0.76416	0.79207	0.76874	0.72333	0.68819	0.6802	0.69514	0.71687	0.73213	0.73882	0.74237	0.74538	0.74116	0.71784	0.66999	0.60753	0.55319	0.52906	0.54188	0.5784	0.61453	0.63124	0.62539	0.60783	0.592	0.58332	0.5781	0.5716	0.56608	0.56982	0.58652	0.60491	0.60068
0.17395	0.25514	0.33481	0.35832	0.30279	0.193	0.086105	0.035923	0.061181	0.13881	0.22516	0.28872	0.33041	0.37805	0.46034	0.58059	0.70982	0.80398	0.83274	0.79901	0.73621	0.68612	0.67371	0.69571	0.72883	0.74896	0.74657	0.72838	0.70706	0.68927	0.67202	0.64855	0.61724	0.58478	0.56115	0.55136	0.55185	0.55474	0.55582	0.55849	0.56969	0.59147	0.61629	0.6315	0.62986	0.6167	0.60596	0.60692	0.61262	0.60188
0.2437	0.32668	0.39334	0.38784	0.29413	0.14966	0.023941	-0.0237	0.02116	0.12405	0.22971	0.30141	0.34353	0.39221	0.48247	0.6167	0.75781	0.85202	0.86466	0.80366	0.71456	0.65125	0.64337	0.68176	0.72998	0.75136	0.73206	0.68566	0.63936	0.6142	0.61338	0.62461	0.63151	0.62409	0.60172	0.56973	0.53498	0.50474	0.48743	0.49148	0.52026	0.56674	0.61373	0.64236	0.64414	0.62698	0.60917	0.60424	0.60864	0.60362
0.27802	0.35768	0.41245	0.39035	0.28275	0.13399	0.015658	-0.017608	0.039348	0.14374	0.2385	0.29353	0.32454	0.37657	0.48474	0.64156	0.79554	0.88258	0.86867	0.7735	0.65901	0.59058	0.59777	0.65998	0.72474	0.74408	0.70394	0.62869	0.56128	0.53495	0.55545	0.60259	0.646	0.66251	0.64488	0.6003	0.54393	0.49295	0.46286	0.46399	0.49702	0.55018	0.60231	0.63294	0.63419	0.61574	0.59761	0.59468	0.60448	0.60902
0.26202	0.33448	0.38147	0.35941	0.26628	0.14642	0.063063	0.056925	0.12036	0.20599	0.2639	0.27998	0.28679	0.33788	0.46373	0.6419	0.80434	0.87879	0.83618	0.71123	0.58181	0.52075	0.55232	0.64144	0.72067	0.73502	0.6747	0.57641	0.4962	0.47431	0.51472	0.58899	0.65719	0.69003	0.67948	0.63601	0.57897	0.52796	0.49818	0.49792	0.52605	0.57073	0.61272	0.63445	0.63031	0.61065	0.5945	0.59509	0.60867	0.61661
0.21491	0.27565	0.31671	0.30643	0.2481	0.18022	0.15002	0.17862	0.24455	0.29957	0.30674	0.27261	0.24766	0.29187	0.42834	0.61899	0.78188	0.84101	0.77548	0.63438	0.50664	0.46585	0.52639	0.63889	0.72584	0.73191	0.65579	0.54553	0.4644	0.45224	0.50668	0.59215	0.66569	0.70053	0.69433	0.66197	0.62272	0.59134	0.57606	0.57987	0.6006	0.62986	0.65435	0.66195	0.64986	0.62792	0.61239	0.61319	0.6241	0.62529
0.1798	0.22331	0.25549	0.25818	0.23855	0.22597	0.24881	0.30826	0.3715	0.39296	0.35075	0.27088	0.21779	0.2537	0.39305	0.58522	0.74064	0.78546	0.70875	0.57003	0.46149	0.44993	0.5368	0.66175	0.74493	0.73835	0.65249	0.54377	0.47503	0.47772	0.53905	0.61818	0.67562	0.69484	0.68428	0.66394	0.64979	0.64708	0.65352	0.66566	0.68129	0.6971	0.70665	0.70301	0.68513	0.6614	0.64505	0.643	0.64707	0.63647
0.19317	0.21522	0.23314	0.241	0.24793	0.27353	0.32959	0.40264	0.4545	0.44588	0.36866	0.26217	0.19667	0.23068	0.36952	0.55533	0.69884	0.73426	0.66079	0.54262	0.46657	0.48615	0.58928	0.71013	0.77517	0.75072	0.66074	0.56576	0.52088	0.54261	0.60526	0.66478	0.68995	0.67894	0.65312	0.63707	0.64188	0.66228	0.68617	0.70545	0.71929	0.72927	0.73373	0.728	0.71056	0.68792	0.67167	0.66797	0.66834	0.65144
0.25547	0.25659	0.25822	0.26221	0.27653	0.31201	0.36987	0.43111	0.46063	0.42892	0.33828	0.23251	0.17763	0.22214	0.3624	0.53909	0.67078	0.70409	0.64707	0.56234	0.52422	0.56916	0.67344	0.7723	0.80588	0.75917	0.66897	0.59547	0.58065	0.62293	0.68386	0.71854	0.7062	0.65995	0.61225	0.59018	0.59948	0.6268	0.65455	0.67416	0.68793	0.70073	0.71164	0.71396	0.70328	0.68477	0.67105	0.67071	0.6769	0.66768
0.32567	0.31289	0.30452	0.30296	0.31064	0.33083	0.36134	0.38778	0.38658	0.34083	0.25903	0.18053	0.15817	0.22559	0.37128	0.53973	0.66262	0.70088	0.6687	0.62186	0.61803	0.6765	0.76608	0.82907	0.82363	0.75377	0.66593	0.61576	0.62989	0.68984	0.74773	0.7606	0.71791	0.64402	0.5773	0.54363	0.54364	0.56015	0.57626	0.58784	0.6017	0.62353	0.6486	0.66423	0.66179	0.64672	0.63607	0.6439	0.66623	0.6793
0.34625	0.33134	0.32738	0.32937	0.32925	0.32343	0.31215	0.29359	0.26161	0.21276	0.15753	0.12416	0.14683	0.24291	0.39555	0.55703	0.67454	0.7222	0.7165	0.70287	0.72185	0.77912	0.8417	0.86334	0.82055	0.7325	0.64971	0.61979	0.65509	0.72526	0.77902	0.77852	0.72155	0.63768	0.56423	0.52166	0.50607	0.501	0.4959	0.49481	0.50913	0.54249	0.58263	0.60873	0.60846	0.59028	0.57888	0.59576	0.63952	0.68241
0.28265	0.27729	0.29447	0.31546	0.31809	0.29223	0.24384	0.18725	0.13512	0.095583	0.077202	0.093737	0.16017	0.28027	0.43596	0.59001	0.70437	0.76242	0.77859	0.78631	0.81189	0.85373	0.88323	0.86781	0.799	0.70391	0.63029	0.6153	0.66048	0.73099	0.77925	0.77528	0.72243	0.64894	0.5846	0.54137	0.51195	0.48438	0.45803	0.44616	0.46303	0.50723	0.55699	0.58364	0.5737	0.54184	0.52267	0.54536	0.60934	0.68017
0.14989	0.16096	0.21006	0.26242	0.28125	0.25088	0.18372	0.10915	0.055071	0.036483	0.056567	0.11463	0.21047	0.34048	0.49052	0.63509	0.74751	0.8146	0.84426	0.85803	0.87323	0.88857	0.8854	0.84486	0.76769	0.68041	0.62145	0.61649	0.66105	0.7234	0.76552	0.76662	0.73214	0.68362	0.63932	0.60215	0.56371	0.51935	0.47916	0.46371	0.48675	0.53921	0.58982	0.60468	0.57288	0.51814	0.48552	0.5102	0.58987	0.6811
0.0071719	0.035069	0.11561	0.20042	0.2417	0.22069	0.15556	0.086072	0.048275	0.057529	0.10895	0.1901	0.29266	0.41367	0.54788	0.68121	0.79315	0.86746	0.90169	0.907	0.89785	0.88041	0.84991	0.79937	0.7321	0.66637	0.62683	0.62853	0.66607	0.71657	0.75454	0.76703	0.75763	0.73765	0.71336	0.68126	0.63562	0.58096	0.53663	0.52637	0.55917	0.6167	0.65995	0.65389	0.5939	0.51401	0.46809	0.49427	0.58595	0.6902
-0.076412	-0.035408	0.065607	0.17105	0.22905	0.22172	0.17178	0.12324	0.11206	0.14756	0.21545	0.296	0.38076	0.47493	0.58567	0.70821	0.82248	0.90319	0.93522	0.92183	0.88029	0.82945	0.77979	0.73291	0.68869	0.6521	0.63284	0.63837	0.66711	0.70806	0.74744	0.77606	0.79132	0.79282	0.77756	0.74098	0.6847	0.62355	0.58303	0.58494	0.62969	0.68941	0.72065	0.69158	0.60629	0.50802	0.45567	0.48641	0.58805	0.70035
-0.062015	-0.011816	0.09425	0.20144	0.26182	0.26266	0.2299	0.20605	0.21997	0.27067	0.3351	0.39141	0.43806	0.49364	0.57861	0.69409	0.81498	0.90297	0.92978	0.8939	0.81962	0.74075	0.68158	0.64787	0.63155	0.62261	0.61823	0.62323	0.64397	0.68175	0.7305	0.77895	0.81411	0.82425	0.8019	0.74797	0.67575	0.61027	0.57923	0.59762	0.65481	0.71485	0.73397	0.68715	0.58756	0.48402	0.43491	0.47257	0.57971	0.69395
0.038939	0.096229	0.19433	0.28646	0.335	0.33506	0.31405	0.30852	0.33622	0.38482	0.42531	0.439	0.43602	0.45032	0.51382	0.6293	0.76259	0.86076	0.88398	0.82916	0.72986	0.63403	0.57586	0.56042	0.56891	0.57784	0.57697	0.57445	0.5878	0.62906	0.6945	0.76474	0.81349	0.81964	0.77678	0.69696	0.60765	0.54225	0.52618	0.56374	0.63274	0.69224	0.7025	0.64772	0.54832	0.45318	0.41387	0.4545	0.5548	0.65751
0.17591	0.23816	0.321	0.39	0.42056	0.41522	0.40017	0.40312	0.42993	0.45921	0.46053	0.42279	0.37002	0.35026	0.40315	0.52898	0.68234	0.79649	0.82294	0.75973	0.64984	0.55215	0.50555	0.51007	0.53546	0.54828	0.53709	0.51882	0.52393	0.57254	0.65809	0.74879	0.80447	0.79794	0.72887	0.62388	0.52428	0.46802	0.4736	0.53224	0.61154	0.66975	0.67524	0.62246	0.53589	0.45833	0.42864	0.46018	0.53231	0.60008
0.29125	0.35223	0.41673	0.46388	0.48058	0.47325	0.46319	0.46778	0.48279	0.48224	0.43921	0.35322	0.26185	0.22391	0.28235	0.43196	0.61581	0.75565	0.79737	0.74148	0.6387	0.55454	0.52786	0.55121	0.58424	0.58817	0.55581	0.51616	0.51227	0.56889	0.67284	0.77848	0.83383	0.81003	0.71667	0.59556	0.49865	0.46322	0.49663	0.57629	0.66253	0.71728	0.72023	0.67596	0.60949	0.55256	0.52708	0.53418	0.55451	0.55976
0.35041	0.39761	0.44127	0.47269	0.48577	0.48535	0.48421	0.48925	0.48943	0.45897	0.37826	0.25825	0.14774	0.11233	0.19485	0.38334	0.61073	0.78981	0.86251	0.83119	0.7512	0.69082	0.68645	0.72374	0.75583	0.74341	0.68675	0.62702	0.6167	0.6812	0.79844	0.9103	0.95734	0.91391	0.80181	0.67623	0.59475	0.58859	0.65125	0.74741	0.83396	0.88049	0.87977	0.8454	0.80031	0.76264	0.7362	0.7096	0.66449	0.58848
0.35247	0.37014	0.3894	0.4107	0.42947	0.44403	0.45648	0.46472	0.45453	0.40383	0.30145	0.16805	0.060048	0.046493	0.16879	0.40941	0.69349	0.92653	1.0459	1.0529	1.0037	0.96709	0.97782	1.0188	1.0423	1.0126	0.93798	0.86831	0.85999	0.93448	1.06	1.1691	1.2004	1.1357	1.0098	0.8878	0.82758	0.85038	0.93543	1.0377	1.1147	1.1462	1.1379	1.1104	1.0831	1.0615	1.034	0.97836	0.87498	0.72112
0.3189	0.29606	0.28877	0.30281	0.3307	0.36179	0.38839	0.40262	0.39047	0.33464	0.23028	0.10348	0.014201	0.033248	0.20206	0.50091	0.85008	1.148	1.3247	1.3754	1.3536	1.3282	1.3366	1.3658	1.3736	1.331	1.252	1.1893	1.1962	1.286	1.4175	1.5179	1.5291	1.443	1.3061	1.1894	1.147	1.1887	1.2816	1.3757	1.4329	1.4436	1.4235	1.3974	1.381	1.3715	1.3481	1.2819	1.1499	0.94872
0.27336	0.2122	0.18253	0.19124	0.22547	0.26673	0.30178	0.32195	0.3161	0.27025	0.18085	0.073416	0.0076438	0.056396	0.26507	0.61679	1.0299	1.395	1.6299	1.719	1.7101	1.674	1.6567	1.6571	1.644	1.5958	1.5286	1.4905	1.5257	1.6368	1.7744	1.8649	1.8564	1.7518	1.6064	1.4929	1.459	1.5041	1.5884	1.6619	1.6934	1.6823	1.6497	1.6199	1.6053	1.6009	1.5864	1.5334	1.4146	1.2159
0.22844	0.14715	0.10854	0.11613	0.15115	0.19136	0.22476	0.24774	0.25378	0.22892	0.16432	0.078556	0.028274	0.090381	0.31957	0.70726	1.1725	1.5962	1.88	1.9929	1.976	1.9056	1.842	1.8016	1.7673	1.7227	1.6804	1.6785	1.7485	1.8822	2.0257	2.1079	2.085	1.9691	1.8199	1.7081	1.6737	1.7094	1.7735	1.8212	1.8299	1.8043	1.7641	1.728	1.7051	1.6941	1.6859	1.6616	1.5926	1.4476
0.18612	0.11323	0.085915	0.099908	0.13122	0.1593	0.18069	0.20219	0.22264	0.22406	0.18607	0.11525	0.063967	0.11608	0.34068	0.7418	1.2405	1.7066	2.0225	2.1405	2.0964	1.9754	1.8566	1.7759	1.7281	1.6975	1.6876	1.7228	1.8222	1.971	2.1156	2.191	2.1612	2.0438	1.8985	1.7902	1.7522	1.7732	1.8153	1.8424	1.8401	1.8142	1.777	1.7361	1.6956	1.6627	1.6474	1.6501	1.6469	1.589
0.14704	0.10948	0.11269	0.14111	0.16672	0.17547	0.17801	0.19493	0.22996	0.25769	0.24205	0.17527	0.10607	0.12812	0.32801	0.72406	1.239	1.7301	2.0602	2.1666	2.0837	1.9094	1.743	1.6374	1.5929	1.5875	1.6106	1.6725	1.7845	1.9319	2.0673	2.1344	2.1036	1.9936	1.86	1.7603	1.7212	1.7311	1.7583	1.7769	1.7796	1.7699	1.7483	1.7075	1.6449	1.5762	1.5347	1.5463	1.5993	1.6338
0.11786	0.12906	0.17205	0.21845	0.23752	0.22454	0.20653	0.21811	0.26637	0.31645	0.31577	0.24339	0.14662	0.13083	0.30016	0.68521	1.2079	1.7118	2.0424	2.127	2.0038	1.787	1.5946	1.49	1.4707	1.5003	1.5511	1.6222	1.7237	1.8489	1.9622	2.0165	1.9864	1.8882	1.7705	1.6833	1.6486	1.6554	1.6787	1.7013	1.7211	1.7387	1.7421	1.7086	1.6267	1.5178	1.4358	1.433	1.5157	1.6222
0.10988	0.1645	0.24165	0.30143	0.31208	0.27863	0.24291	0.25057	0.30955	0.37535	0.3816	0.2984	0.17511	0.12908	0.2787	0.6616	1.1946	1.7071	2.031	2.0901	1.933	1.6919	1.5	1.4235	1.4479	1.5169	1.5854	1.6462	1.716	1.8022	1.8836	1.9212	1.89	1.8014	1.6975	1.6227	1.5964	1.6082	1.6367	1.6697	1.7087	1.7528	1.7819	1.7619	1.6717	1.5331	1.4119	1.381	1.4653	1.6107
0.13097	0.2087	0.30152	0.36243	0.36095	0.31053	0.26305	0.2697	0.33615	0.4097	0.41543	0.32076	0.18058	0.1228	0.27432	0.67274	1.2251	1.7471	2.0619	2.0967	1.9149	1.667	1.4967	1.4655	1.5409	1.6444	1.7168	1.7507	1.7759	1.8171	1.8658	1.887	1.8521	1.7667	1.6689	1.602	1.5853	1.6078	1.6463	1.6884	1.7368	1.7931	1.8379	1.833	1.7506	1.6063	1.4664	1.4122	1.4829	1.6369
0.17853	0.25405	0.33881	0.3855	0.36805	0.30596	0.25472	0.26428	0.33506	0.40856	0.40769	0.3035	0.15891	0.10946	0.28392	0.71327	1.2919	1.8237	2.1284	2.1417	1.9439	1.7011	1.5619	1.5777	1.6959	1.8187	1.8785	1.8749	1.8538	1.8566	1.8826	1.8942	1.8555	1.7663	1.6654	1.6004	1.5936	1.6311	1.682	1.7267	1.7675	1.8129	1.8541	1.8598	1.7996	1.6791	1.5528	1.4968	1.5555	1.7004
0.23945	0.29254	0.34921	0.3695	0.33513	0.26893	0.22329	0.24051	0.3135	0.38091	0.36939	0.25834	0.11909	0.090749	0.29803	0.7614	1.363	1.8993	2.192	2.1878	1.9818	1.7505	1.6411	1.6924	1.8335	1.9539	1.9853	1.9395	1.8801	1.8605	1.881	1.895	1.8557	1.7588	1.6485	1.5821	1.5872	1.6449	1.7109	1.7527	1.7692	1.78	1.7956	1.8013	1.7703	1.6965	1.6141	1.5821	1.6408	1.7714
0.29675	0.31771	0.33594	0.32566	0.27875	0.21844	0.18811	0.21766	0.29179	0.34966	0.32605	0.21074	0.081338	0.075618	0.31012	0.79465	1.4038	1.9332	2.2113	2.1957	1.991	1.7758	1.6906	1.7607	1.9023	1.9998	1.992	1.906	1.8212	1.798	1.8307	1.8595	1.8251	1.7212	1.6007	1.534	1.5552	1.6392	1.7246	1.7618	1.7448	1.7055	1.6785	1.6717	1.6669	1.647	1.6229	1.6305	1.6992	1.8161
0.33749	0.32643	0.30698	0.27157	0.22237	0.17937	0.17239	0.2167	0.29038	0.33697	0.30225	0.18554	0.066257	0.075553	0.31969	0.80122	1.3948	1.9035	2.1663	2.1491	1.9579	1.7654	1.7006	1.7767	1.9035	1.9678	1.9198	1.8022	1.7059	1.6933	1.75	1.8014	1.7772	1.6706	1.5441	1.4813	1.5226	1.6361	1.7433	1.7776	1.7275	1.6361	1.5613	1.5337	1.5448	1.5692	1.5962	1.6396	1.717	1.8188
0.35638	0.31914	0.27161	0.22469	0.18763	0.17257	0.19262	0.24917	0.31774	0.35086	0.30702	0.19227	0.081898	0.095354	0.32817	0.78101	1.3374	1.8152	2.066	2.0594	1.8951	1.7327	1.6877	1.7652	1.8746	1.9098	1.8329	1.6978	1.602	1.6067	1.6891	1.7636	1.7526	1.6493	1.5239	1.4692	1.5297	1.668	1.7928	1.825	1.7493	1.6173	1.5042	1.4571	1.4738	1.5223	1.5762	1.6339	1.7061	1.7872
0.35415	0.29826	0.23748	0.1973	0.18782	0.20784	0.25237	0.31218	0.36635	0.38151	0.32988	0.22046	0.11848	0.12755	0.33325	0.73988	1.2471	1.6922	1.9385	1.954	1.8253	1.6958	1.6697	1.7493	1.8494	1.8725	1.7877	1.6532	1.5666	1.5869	1.6874	1.7789	1.7814	1.6881	1.5712	1.5261	1.5977	1.7458	1.8744	1.9003	1.8088	1.6568	1.5273	1.4729	1.4911	1.5434	1.595	1.6388	1.6866	1.74
0.3341	0.2667	0.20878	0.19352	0.22398	0.28073	0.34107	0.39033	0.41792	0.40912	0.34991	0.24846	0.15532	0.15615	0.32839	0.68455	1.1443	1.5646	1.8165	1.8605	1.7666	1.6628	1.6479	1.7298	1.8326	1.8656	1.7975	1.6807	1.6074	1.6347	1.7396	1.8382	1.8533	1.7767	1.6753	1.6385	1.7078	1.8437	1.9551	1.9657	1.8666	1.7174	1.5988	1.5569	1.5806	1.6243	1.6511	1.6587	1.6685	1.692
0.3006	0.22775	0.18587	0.20811	0.28358	0.37213	0.43611	0.4613	0.45283	0.41671	0.35092	0.2593	0.17537	0.1676	0.30861	0.62231	1.0485	1.4597	1.728	1.8004	1.7293	1.6326	1.613	1.6916	1.8057	1.8671	1.8352	1.7472	1.6849	1.7062	1.7994	1.8943	1.9212	1.8678	1.7882	1.7581	1.8118	1.9146	1.9888	1.9744	1.8733	1.7457	1.6618	1.6516	1.6888	1.7207	1.7138	1.6775	1.6482	1.6488
0.26027	0.18596	0.16596	0.22724	0.34195	0.45102	0.50708	0.50161	0.45746	0.39912	0.33205	0.2523	0.17667	0.16053	0.27684	0.5633	0.97716	1.3991	1.6937	1.7901	1.7237	1.6101	1.5648	1.6299	1.757	1.8557	1.868	1.8094	1.749	1.7489	1.8152	1.8974	1.9354	1.9102	1.8577	1.8341	1.8654	1.9236	1.9505	1.9072	1.8088	1.7137	1.6772	1.7082	1.764	1.7862	1.7485	1.6756	1.6192	1.6118
0.22305	0.14762	0.14463	0.23239	0.36864	0.48217	0.52316	0.49217	0.42712	0.36367	0.30716	0.24246	0.1724	0.14631	0.24429	0.51999	0.94384	1.3963	1.7267	1.8421	1.7645	1.6136	1.5256	1.5675	1.7039	1.8381	1.8898	1.8503	1.7772	1.7408	1.7688	1.8326	1.8809	1.8858	1.8624	1.8467	1.8566	1.8729	1.8571	1.7913	1.7012	1.6409	1.6497	1.7172	1.7876	1.8014	1.7421	1.6489	1.5852	1.587
0.20015	0.11953	0.11825	0.20772	0.33911	0.43961	0.46481	0.4251	0.36641	0.32443	0.29499	0.24896	0.17992	0.1399	0.22347	0.50189	0.95427	1.4533	1.8269	1.9593	1.8626	1.6657	1.5292	1.5441	1.6851	1.8455	1.9221	1.8845	1.7837	1.7011	1.6865	1.7309	1.7883	1.8203	1.8224	1.8143	1.8094	1.7976	1.7571	1.6842	1.6092	1.5787	1.6182	1.7044	1.7765	1.7798	1.7087	1.6131	1.5609	1.5844
0.1989	0.10662	0.086926	0.14926	0.24872	0.32218	0.33695	0.31128	0.28971	0.29599	0.30804	0.28176	0.20741	0.14825	0.21924	0.50944	1.002	1.5564	1.9766	2.1258	2.0102	1.7714	1.5928	1.585	1.7273	1.9015	1.9846	1.9319	1.7937	1.6651	1.6145	1.6452	1.7109	1.7618	1.779	1.7732	1.7596	1.7373	1.6953	1.6344	1.5807	1.571	1.6206	1.7023	1.7596	1.7483	1.6733	1.5892	1.5604	1.6093
0.21788	0.10978	0.056423	0.07087	0.12125	0.16223	0.17574	0.18385	0.22094	0.29015	0.34731	0.33552	0.24804	0.16564	0.22587	0.53305	1.0696	1.6785	2.1411	2.3044	2.1735	1.9033	1.6959	1.6739	1.8156	1.9911	2.0643	1.9853	1.811	1.6499	1.5817	1.6122	1.6876	1.7465	1.7626	1.7479	1.7263	1.707	1.6825	1.6488	1.62	1.6211	1.662	1.7201	1.7511	1.7239	1.6514	1.5866	1.5837	1.6519
0.24649	0.12558	0.037228	0.0016235	0.0039847	0.018711	0.040586	0.090813	0.18865	0.3144	0.40414	0.39377	0.28529	0.17912	0.23267	0.55963	1.1365	1.7893	2.2808	2.4492	2.3033	2.0112	1.7872	1.7578	1.8958	2.0615	2.1135	2.0065	1.8087	1.6396	1.5813	1.6306	1.7197	1.7763	1.774	1.736	1.7016	1.6901	1.6929	1.6932	1.6885	1.692	1.7132	1.7398	1.743	1.7045	1.6403	1.5963	1.6133	1.6882
0.27001	0.14767	0.039769	-0.026595	-0.051879	-0.047056	-0.010215	0.075227	0.21395	0.3689	0.46489	0.43856	0.30417	0.17917	0.23336	0.58148	1.1896	1.8679	2.3682	2.527	2.3619	2.0519	1.8177	1.783	1.912	2.0587	2.0843	1.9551	1.7533	1.6046	1.5843	1.6714	1.779	1.8259	1.792	1.7189	1.6652	1.6601	1.6899	1.722	1.7365	1.7374	1.7372	1.7365	1.7209	1.6803	1.6286	1.6013	1.6267	1.6937
0.27739	0.16902	0.067834	0.0039483	-0.017285	-0.0023993	0.050058	0.15069	0.29561	0.44163	0.51416	0.45802	0.29967	0.16659	0.23078	0.59971	1.2265	1.91	2.3981	2.5334	2.3442	2.0181	1.7761	1.7347	1.8493	1.9716	1.9711	1.8293	1.6416	1.5351	1.571	1.7061	1.8338	1.8671	1.7967	1.685	1.61	1.6082	1.6594	1.7151	1.7415	1.7374	1.7212	1.7051	1.6844	1.6511	1.6126	1.5936	1.6138	1.6612
0.26694	0.18403	0.11443	0.085447	0.097321	0.13661	0.19785	0.28743	0.40238	0.50638	0.5361	0.4482	0.27699	0.15026	0.2324	0.61852	1.2503	1.9217	2.3843	2.4907	2.2795	1.9425	1.6967	1.6492	1.7483	1.8468	1.8255	1.6806	1.5169	1.4585	1.5506	1.7287	1.8709	1.8888	1.7857	1.6427	1.5523	1.5541	1.6199	1.6892	1.7195	1.7098	1.6855	1.6669	1.6529	1.6318	1.6026	1.5816	1.5861	1.609
0.24648	0.19004	0.16383	0.18696	0.24532	0.31025	0.36662	0.42124	0.48194	0.5295	0.51715	0.41125	0.24566	0.13872	0.24098	0.63556	1.2589	1.9081	2.344	2.4296	2.2095	1.8742	1.6334	1.5857	1.6751	1.7584	1.7261	1.5853	1.4448	1.4228	1.5511	1.7513	1.8944	1.8959	1.7707	1.6121	1.519	1.5283	1.6035	1.6769	1.7041	1.6887	1.6627	1.6504	1.6488	1.639	1.6125	1.5821	1.5677	1.5706
0.22817	0.18806	0.19961	0.27057	0.36788	0.44511	0.47945	0.48435	0.48585	0.48601	0.4527	0.35417	0.21384	0.13342	0.24913	0.6383	1.2417	1.8671	2.2869	2.3704	2.1614	1.8437	1.6187	1.5797	1.6708	1.7534	1.7241	1.5931	1.4672	1.4579	1.5902	1.7823	1.9089	1.8935	1.7595	1.6041	1.5224	1.5435	1.6237	1.6929	1.7113	1.6898	1.666	1.664	1.6747	1.6721	1.6433	1.603	1.5772	1.5743
0.22125	0.1824	0.21391	0.31179	0.42486	0.49227	0.4893	0.44201	0.39763	0.37701	0.35458	0.28985	0.18729	0.12972	0.24417	0.61217	1.1885	1.7964	2.2173	2.3193	2.1377	1.8464	1.6409	1.6153	1.7184	1.8164	1.8056	1.6905	1.5695	1.5484	1.6528	1.8094	1.9053	1.8749	1.7451	1.6077	1.5468	1.5803	1.6594	1.7173	1.7229	1.6959	1.6769	1.686	1.707	1.7081	1.6771	1.6343	1.613	1.6237
0.22689	0.17846	0.21126	0.31113	0.41362	0.45068	0.4027	0.31221	0.24585	0.23573	0.25235	0.2372	0.17196	0.12399	0.22004	0.55592	1.1065	1.7097	2.1488	2.2819	2.1298	1.8567	1.6588	1.6392	1.757	1.8817	1.9028	1.8105	1.6899	1.6418	1.6997	1.8071	1.8687	1.8292	1.7136	1.6016	1.5618	1.6017	1.6716	1.7127	1.7048	1.675	1.6638	1.6848	1.7144	1.7185	1.6891	1.655	1.6543	1.6949
0.23776	0.1796	0.20423	0.28966	0.3646	0.36173	0.2722	0.15533	0.09156	0.11503	0.18345	0.21622	0.17488	0.11944	0.18601	0.49092	1.0288	1.6453	2.1157	2.2797	2.1413	1.8598	1.6413	1.6071	1.7314	1.8856	1.9463	1.8832	1.7648	1.6889	1.7005	1.7633	1.8	1.7616	1.6661	1.578	1.5511	1.5867	1.6395	1.6616	1.6437	1.6168	1.6177	1.6517	1.6891	1.6959	1.6707	1.6504	1.6763	1.7493
0.2425	0.18477	0.20386	0.27228	0.31785	0.27996	0.16286	0.039346	-0.0040111	0.060823	0.17479	0.23787	0.2	0.12424	0.16315	0.45371	1.0032	1.6542	2.1633	2.3475	2.196	1.8713	1.5988	1.5249	1.6411	1.8188	1.9183	1.8865	1.7756	1.6817	1.6627	1.7005	1.7308	1.7051	1.6309	1.5581	1.5312	1.5517	1.5835	1.5905	1.5706	1.5544	1.5712	1.6182	1.6606	1.6662	1.6401	1.6253	1.6643	1.7517
0.23299	0.18949	0.21257	0.27144	0.29748	0.24	0.11502	0.0027334	-0.012099	0.087359	0.22672	0.29486	0.24175	0.14281	0.16939	0.47328	1.0633	1.7671	2.317	2.5073	2.3193	1.9263	1.5786	1.4495	1.5457	1.7362	1.8648	1.8585	1.757	1.6579	1.6302	1.6679	1.7114	1.7067	1.6494	1.5797	1.5401	1.5398	1.5541	1.5561	1.5454	1.5467	1.5805	1.6361	1.6764	1.6712	1.6295	1.5975	1.6178	1.6831
0.21068	0.19054	0.22497	0.28244	0.30124	0.24131	0.12672	0.037913	0.051127	0.17023	0.31088	0.36148	0.28282	0.16801	0.20415	0.54812	1.1989	1.963	2.5485	2.7345	2.5022	2.0409	1.6244	1.4462	1.5217	1.7146	1.8556	1.8594	1.7619	1.6653	1.6465	1.7039	1.7734	1.7905	1.7407	1.6611	1.6009	1.5815	1.589	1.6001	1.6093	1.6312	1.6773	1.7327	1.76	1.7309	1.6548	1.577	1.5402	1.5417
0.1883	0.1912	0.23559	0.29254	0.30997	0.25807	0.16463	0.1039	0.13911	0.26203	0.38504	0.40538	0.30119	0.18282	0.24561	0.64107	1.3516	2.1631	2.769	2.9449	2.6807	2.1802	1.7314	1.5341	1.6012	1.789	1.9218	1.9138	1.8072	1.7128	1.7117	1.7979	1.8955	1.9271	1.8719	1.7715	1.6884	1.658	1.6734	1.7071	1.7423	1.7815	1.8298	1.8728	1.8769	1.8146	1.6919	1.5486	1.4278	1.3372
0.18471	0.20211	0.24633	0.29465	0.30715	0.26376	0.19239	0.15683	0.2054	0.32027	0.41647	0.4055	0.28351	0.17213	0.26476	0.69915	1.4403	2.263	2.8618	3.0235	2.7523	2.2607	1.834	1.6604	1.7385	1.9163	2.0206	1.9784	1.8482	1.7514	1.7691	1.8835	2.0021	2.0353	1.9615	1.8336	1.7306	1.7002	1.7362	1.8005	1.8604	1.9073	1.9447	1.9648	1.9412	1.847	1.6811	1.4747	1.27	1.0877
0.21447	0.23515	0.26603	0.29377	0.29228	0.25067	0.19483	0.17627	0.22908	0.32928	0.39868	0.36431	0.23583	0.1365	0.24727	0.68698	1.408	2.1888	2.743	2.8831	2.63	2.1942	1.8405	1.728	1.8321	1.9947	2.0551	1.9641	1.8024	1.7016	1.7372	1.8743	2.0029	2.0245	1.9228	1.7657	1.6489	1.628	1.6914	1.7856	1.8618	1.9036	1.9189	1.9115	1.8647	1.7525	1.5646	1.3216	1.0629	0.82131
0.27736	0.29309	0.30178	0.30089	0.27829	0.23117	0.18221	0.17096	0.21987	0.30283	0.3511	0.30562	0.18258	0.096425	0.20669	0.61124	1.2574	1.9419	2.4138	2.5206	2.2988	1.9462	1.6924	1.6564	1.7881	1.9285	1.9383	1.7978	1.6101	1.512	1.5673	1.7217	1.8499	1.8507	1.7178	1.5357	1.4128	1.4067	1.4962	1.6118	1.692	1.718	1.7063	1.6749	1.6177	1.509	1.33	1.0907	0.82688	0.57867
0.35486	0.36292	0.34896	0.3205	0.27741	0.22282	0.17528	0.16383	0.20294	0.26842	0.30293	0.25901	0.15279	0.081609	0.17777	0.51822	1.0518	1.604	1.9683	2.03	1.8374	1.5674	1.4076	1.4357	1.5809	1.6914	1.6545	1.4796	1.2853	1.2047	1.2841	1.4511	1.5713	1.5477	1.3876	1.1894	1.0682	1.0778	1.1855	1.3098	1.3826	1.3884	1.3541	1.3101	1.2582	1.173	1.0297	0.83091	0.60915	0.40654
0.4178	0.41969	0.38987	0.34346	0.28878	0.23177	0.18584	0.17114	0.19767	0.24669	0.27372	0.24139	0.16189	0.11143	0.19313	0.46438	0.87913	1.2945	1.5484	1.5604	1.3847	1.1739	1.0756	1.1343	1.2697	1.3454	1.2765	1.0939	0.91949	0.87241	0.97855	1.1516	1.2572	1.2103	1.0324	0.83069	0.71855	0.74102	0.85565	0.97567	1.035	1.025	0.98121	0.94027	0.90672	0.85476	0.75799	0.61769	0.46544	0.34082
0.44229	0.44077	0.40441	0.35288	0.299	0.24844	0.20856	0.19195	0.2065	0.24093	0.26422	0.24859	0.20187	0.17996	0.25907	0.47935	0.79995	1.1059	1.2716	1.2415	1.07	0.88633	0.80702	0.8577	0.96175	1.0047	0.9252	0.76395	0.63251	0.62729	0.7542	0.92151	1.0056	0.93919	0.75655	0.56507	0.4682	0.49871	0.60837	0.71418	0.75985	0.74566	0.71036	0.68803	0.67898	0.65635	0.59764	0.51022	0.42844	0.38648
0.42473	0.42188	0.38598	0.33881	0.29483	0.25773	0.22873	0.21384	0.21968	0.24202	0.26226	0.26192	0.24666	0.25696	0.34804	0.54634	0.81448	1.0571	1.173	1.1203	0.9479	0.76575	0.67146	0.68662	0.74942	0.76929	0.70136	0.58307	0.50437	0.53506	0.6661	0.81102	0.86657	0.78655	0.61332	0.44538	0.36821	0.40084	0.49485	0.57984	0.61562	0.61108	0.6012	0.60811	0.62156	0.61367	0.57131	0.51477	0.48474	0.50841
0.38521	0.38265	0.34983	0.30937	0.27653	0.25344	0.23671	0.22691	0.2286	0.2418	0.25702	0.26397	0.26928	0.30517	0.41404	0.61353	0.86785	1.0926	1.1985	1.1469	0.9781	0.78735	0.66404	0.63658	0.66342	0.67536	0.6351	0.56688	0.53356	0.58053	0.69243	0.79834	0.8219	0.73727	0.58786	0.45441	0.39886	0.42717	0.49665	0.55661	0.58653	0.6017	0.62681	0.66499	0.69189	0.67996	0.63008	0.57986	0.57787	0.64295
0.35564	0.35586	0.3255	0.28767	0.25935	0.24367	0.23578	0.23246	0.23469	0.24216	0.24929	0.2515	0.25897	0.30287	0.42129	0.62852	0.88967	1.1247	1.2473	1.2156	1.0598	0.86523	0.71945	0.66184	0.66982	0.68924	0.68252	0.65615	0.64754	0.6852	0.75731	0.81571	0.81203	0.73584	0.6236	0.5317	0.4966	0.51413	0.55258	0.58492	0.61045	0.64752	0.70596	0.76726	0.79358	0.76083	0.68695	0.62776	0.6382	0.72675
0.35902	0.36598	0.33692	0.29517	0.26106	0.24235	0.23678	0.23952	0.24655	0.25243	0.24969	0.23611	0.22663	0.25676	0.36702	0.57285	0.84045	1.0908	1.2364	1.2303	1.0948	0.90852	0.75923	0.69491	0.70518	0.74285	0.76512	0.76215	0.75357	0.76141	0.78534	0.8018	0.78569	0.73383	0.66865	0.61973	0.60055	0.60177	0.60633	0.6108	0.63093	0.68397	0.76328	0.83086	0.8403	0.77537	0.67224	0.60224	0.6222	0.72764
0.3939	0.41171	0.38412	0.33384	0.28557	0.25474	0.24539	0.25345	0.2692	0.27856	0.26761	0.23343	0.19571	0.19696	0.28348	0.47379	0.73502	0.98809	1.1446	1.1554	1.0393	0.87146	0.73867	0.69097	0.72078	0.78029	0.8201	0.82009	0.7929	0.76384	0.74782	0.74175	0.73452	0.72099	0.70562	0.69387	0.68305	0.66475	0.63791	0.61861	0.63251	0.69139	0.77313	0.82645	0.80405	0.7022	0.57431	0.50159	0.53657	0.65943
0.43522	0.46558	0.44083	0.38154	0.31643	0.26982	0.25422	0.268	0.29607	0.31437	0.30057	0.2496	0.18546	0.15777	0.21815	0.38665	0.62948	0.86717	1.0133	1.0223	0.91568	0.76861	0.66465	0.64848	0.70641	0.78458	0.82863	0.81634	0.76361	0.70551	0.67076	0.66803	0.68902	0.71935	0.74599	0.75785	0.7459	0.70851	0.65922	0.62619	0.63648	0.69245	0.75962	0.78164	0.71853	0.58238	0.44047	0.3765	0.43241	0.57216
0.45188	0.49204	0.47094	0.40542	0.3267	0.26703	0.24731	0.26883	0.31186	0.34328	0.33334	0.2756	0.19847	0.15717	0.20536	0.36012	0.58301	0.79329	0.90969	0.89653	0.78476	0.65289	0.57961	0.59852	0.68369	0.77281	0.80992	0.77827	0.7041	0.63397	0.60485	0.62666	0.68418	0.75048	0.80014	0.81633	0.7939	0.74208	0.68488	0.6532	0.66703	0.71678	0.76014	0.74399	0.64212	0.48278	0.34143	0.29635	0.37399	0.52352
0.42885	0.47167	0.45268	0.38426	0.29823	0.23238	0.21381	0.24571	0.30434	0.3497	0.34772	0.29332	0.22026	0.18775	0.24721	0.40736	0.62052	0.80299	0.8806	0.83219	0.70297	0.57751	0.529	0.57719	0.68149	0.77167	0.7941	0.74259	0.65647	0.59127	0.5846	0.63852	0.72519	0.80654	0.85312	0.85343	0.81422	0.75634	0.70801	0.69381	0.72033	0.76601	0.78628	0.73806	0.6119	0.44908	0.3256	0.30698	0.40178	0.54808
0.37805	0.41449	0.39335	0.32335	0.23576	0.17113	0.15944	0.2036	0.27577	0.33141	0.33571	0.28839	0.23025	0.22365	0.31482	0.50013	0.71923	0.88371	0.9266	0.8426	0.69262	0.56788	0.53593	0.60264	0.71401	0.79485	0.79742	0.72831	0.63869	0.58798	0.60734	0.68538	0.78099	0.85024	0.8687	0.83857	0.78199	0.72849	0.70333	0.7179	0.76303	0.80835	0.81323	0.74907	0.62236	0.48103	0.39325	0.40629	0.5112	0.64069
0.32983	0.35258	0.32402	0.25132	0.16527	0.107	0.10622	0.16288	0.24439	0.30308	0.30612	0.2606	0.21595	0.238	0.36738	0.58748	0.82481	0.98551	1.0084	0.90184	0.73942	0.61683	0.59544	0.66917	0.77466	0.83627	0.81519	0.73056	0.64164	0.606	0.6435	0.72808	0.8089	0.84315	0.81852	0.75453	0.68691	0.64797	0.65339	0.69827	0.75983	0.80504	0.80319	0.74191	0.63945	0.54238	0.50364	0.54967	0.65741	0.76095
0.31131	0.31793	0.27857	0.20147	0.11787	0.068396	0.080182	0.14824	0.23443	0.28835	0.28008	0.22483	0.18111	0.21916	0.37608	0.62552	0.88387	1.053	1.0754	0.96782	0.81026	0.69788	0.68469	0.75566	0.84366	0.87796	0.83098	0.73268	0.64566	0.62083	0.66468	0.73879	0.78839	0.77805	0.71097	0.62232	0.55547	0.53831	0.57268	0.63838	0.70502	0.74439	0.74029	0.69549	0.63373	0.59245	0.60483	0.67771	0.78009	0.85432
0.32768	0.32159	0.27253	0.19164	0.11152	0.071897	0.096346	0.17422	0.26173	0.30576	0.27868	0.20237	0.14317	0.17627	0.33862	0.5998	0.87186	1.0553	1.0945	1.008	0.87439	0.78221	0.77671	0.83741	0.89941	0.90192	0.83001	0.72183	0.63882	0.62189	0.66461	0.7204	0.73629	0.6881	0.59371	0.4984	0.44538	0.45211	0.50557	0.57495	0.63001	0.65397	0.64694	0.62297	0.60427	0.61354	0.66357	0.7469	0.83269	0.87777
0.36009	0.34902	0.29632	0.21638	0.14301	0.11463	0.15121	0.23729	0.32466	0.35801	0.31072	0.20846	0.12245	0.13206	0.27693	0.52856	0.80114	0.9975	1.0627	1.0117	0.91461	0.84824	0.84862	0.89344	0.92531	0.89698	0.80615	0.69595	0.62279	0.616	0.65821	0.69927	0.69219	0.62472	0.52545	0.44259	0.41231	0.43872	0.49661	0.55136	0.5801	0.58108	0.56883	0.56249	0.57635	0.61584	0.67696	0.74608	0.80118	0.81805
0.38103	0.37337	0.32592	0.255	0.19402	0.17902	0.22676	0.31889	0.40545	0.43053	0.36777	0.2435	0.12992	0.10827	0.22188	0.44816	0.7084	0.91091	1.0011	0.98737	0.92693	0.88323	0.88419	0.90925	0.91206	0.86001	0.76138	0.66052	0.60593	0.61529	0.66328	0.70019	0.687	0.62149	0.53739	0.47934	0.47252	0.50871	0.55605	0.58327	0.5796	0.5579	0.54163	0.54782	0.57805	0.62138	0.66351	0.69368	0.70574	0.69609
0.37472	0.37532	0.34073	0.28691	0.24418	0.24437	0.30118	0.3957	0.4796	0.49909	0.42846	0.29247	0.16069	0.11303	0.19527	0.39163	0.63238	0.83274	0.93871	0.95134	0.91536	0.88245	0.87565	0.87933	0.85921	0.79543	0.70273	0.62256	0.59366	0.62364	0.68289	0.7253	0.7201	0.6716	0.61322	0.58156	0.59043	0.62345	0.64904	0.64502	0.6141	0.57962	0.56663	0.58338	0.61668	0.64291	0.64503	0.62247	0.58823	0.55728
0.3468	0.35417	0.3348	0.30216	0.28066	0.29583	0.35803	0.44957	0.52685	0.54111	0.46874	0.33235	0.19658	0.13716	0.19974	0.37336	0.5959	0.78857	0.89795	0.91934	0.88848	0.85012	0.82705	0.81072	0.77758	0.71593	0.64131	0.58835	0.5857	0.63384	0.70309	0.75357	0.76193	0.73523	0.70212	0.68927	0.70131	0.71941	0.71843	0.68851	0.64391	0.61239	0.61353	0.64276	0.67333	0.67462	0.63345	0.56298	0.49359	0.45285
0.31654	0.32302	0.31455	0.30093	0.29891	0.32621	0.38925	0.47225	0.53801	0.54485	0.47293	0.34354	0.21618	0.16104	0.22115	0.38701	0.60038	0.78558	0.88904	0.9027	0.85845	0.80037	0.75567	0.72393	0.68907	0.64153	0.59187	0.56501	0.58063	0.63619	0.70629	0.75932	0.77817	0.76936	0.75402	0.74889	0.75285	0.74971	0.72457	0.67987	0.6373	0.62289	0.64622	0.68977	0.71776	0.69914	0.629	0.53325	0.45303	0.41947
0.29916	0.29459	0.28815	0.28624	0.298	0.33305	0.39348	0.46496	0.51638	0.51334	0.44068	0.31987	0.2069	0.16719	0.24015	0.41471	0.63216	0.81603	0.91107	0.90776	0.83893	0.75354	0.68686	0.6464	0.61959	0.59346	0.56911	0.56057	0.581	0.62903	0.68722	0.73337	0.75532	0.7568	0.75043	0.74444	0.73525	0.71237	0.67165	0.6249	0.59601	0.60472	0.64956	0.70385	0.72977	0.70222	0.6264	0.53628	0.47426	0.46508
0.29338	0.27062	0.25767	0.25889	0.27757	0.31667	0.37415	0.43596	0.47506	0.46249	0.3872	0.27215	0.17232	0.15093	0.24477	0.43977	0.67347	0.86503	0.95555	0.93482	0.83959	0.72707	0.64229	0.59959	0.58669	0.58351	0.57982	0.57962	0.59238	0.62115	0.65811	0.69023	0.70878	0.71377	0.71006	0.69987	0.6797	0.64544	0.60131	0.56352	0.55302	0.58078	0.63642	0.69038	0.71039	0.6824	0.62125	0.56271	0.54096	0.56623
0.28432	0.2438	0.22086	0.21956	0.24024	0.28187	0.3394	0.39799	0.43188	0.41434	0.33652	0.22307	0.13036	0.12257	0.23625	0.45487	0.71094	0.91714	1.0094	0.97655	0.86002	0.72595	0.62871	0.5879	0.58965	0.60602	0.61646	0.61741	0.61718	0.62426	0.63951	0.65687	0.66934	0.67346	0.66876	0.65469	0.6298	0.59538	0.55989	0.53849	0.54506	0.58136	0.63185	0.67043	0.67643	0.64948	0.61205	0.596	0.62085	0.67852
0.25879	0.20914	0.17948	0.17492	0.19579	0.2402	0.30192	0.36504	0.40277	0.38743	0.30977	0.19527	0.10282	0.099912	0.2254	0.46207	0.73807	0.95966	1.0573	1.0185	0.88845	0.74043	0.63595	0.59802	0.61078	0.64021	0.65889	0.6591	0.64956	0.64291	0.64517	0.65345	0.66064	0.66097	0.65216	0.63456	0.61034	0.58451	0.56568	0.56363	0.58296	0.61722	0.64941	0.66111	0.64567	0.61587	0.59878	0.61883	0.67933	0.75546
0.21918	0.17317	0.14438	0.13943	0.16059	0.20762	0.27522	0.34713	0.39475	0.38757	0.31381	0.19834	0.102	0.096124	0.22311	0.46677	0.75297	0.98359	1.0852	1.0441	0.90773	0.75348	0.64639	0.61057	0.6286	0.66358	0.68583	0.68715	0.67735	0.67051	0.67295	0.68064	0.68471	0.67867	0.66197	0.63905	0.61667	0.60195	0.60096	0.6162	0.64329	0.66983	0.67982	0.66331	0.62577	0.58926	0.58187	0.61982	0.69338	0.76748
0.18374	0.15165	0.13071	0.12854	0.14968	0.19674	0.26692	0.34513	0.40189	0.40407	0.33668	0.22257	0.1228	0.11088	0.23194	0.47145	0.75527	0.98425	1.0842	1.0418	0.90536	0.75297	0.64889	0.61549	0.63394	0.66757	0.68891	0.69263	0.69009	0.69415	0.7074	0.72129	0.72421	0.71031	0.68305	0.65235	0.62923	0.62161	0.63221	0.65743	0.68696	0.70572	0.69984	0.6654	0.61437	0.57186	0.56335	0.59815	0.65992	0.71235
0.17237	0.15682	0.14599	0.14733	0.16653	0.20857	0.27369	0.34951	0.4079	0.41506	0.35384	0.24448	0.14606	0.13118	0.24504	0.47387	0.7451	0.96213	1.0541	1.0104	0.88019	0.739	0.64616	0.61896	0.63629	0.66355	0.6786	0.68162	0.68639	0.70361	0.73043	0.75279	0.75638	0.73665	0.70098	0.66341	0.63698	0.62894	0.6396	0.66311	0.68852	0.70208	0.69234	0.65701	0.60728	0.56441	0.54826	0.56376	0.59502	0.61303
0.18982	0.18519	0.18136	0.18434	0.19903	0.23103	0.28301	0.34623	0.39607	0.40088	0.3435	0.24201	0.15188	0.14156	0.25286	0.47077	0.72475	0.92352	1.0032	0.95901	0.84126	0.72117	0.64974	0.63598	0.65473	0.67342	0.67643	0.67098	0.67458	0.697	0.7314	0.75988	0.76668	0.74826	0.71352	0.67641	0.6479	0.63274	0.63081	0.63923	0.65264	0.66273	0.66018	0.63981	0.60537	0.56897	0.54338	0.53206	0.52501	0.50568
0.22048	0.21729	0.2149	0.21711	0.22627	0.24667	0.282	0.32688	0.36138	0.3581	0.30204	0.21038	0.13449	0.13663	0.25247	0.46361	0.70097	0.87984	0.94574	0.9017	0.8005	0.70859	0.66705	0.6746	0.70008	0.7115	0.69884	0.67631	0.66627	0.68011	0.71075	0.74015	0.75329	0.74685	0.72735	0.70308	0.67808	0.65283	0.62892	0.61149	0.60604	0.61259	0.62319	0.62615	0.61383	0.58717	0.55286	0.5158	0.47452	0.425
0.2398	0.2307	0.22567	0.22636	0.232	0.2444	0.26683	0.29603	0.31613	0.30432	0.2489	0.16741	0.10797	0.12661	0.25195	0.46095	0.68491	0.84522	0.89692	0.85167	0.76567	0.70173	0.69194	0.72488	0.76255	0.77146	0.74466	0.70135	0.66858	0.66163	0.67729	0.7017	0.72304	0.73756	0.74583	0.7457	0.7306	0.69584	0.64668	0.59961	0.57359	0.57728	0.60234	0.62835	0.63566	0.61606	0.57398	0.51886	0.45745	0.39365
0.23317	0.21663	0.20826	0.20859	0.21468	0.22622	0.24528	0.26901	0.28348	0.26877	0.21584	0.14336	0.097829	0.13094	0.26564	0.4745	0.6882	0.83229	0.86921	0.81805	0.73887	0.69311	0.70718	0.76244	0.81507	0.82859	0.79566	0.73669	0.68128	0.64903	0.64319	0.65734	0.68494	0.72182	0.76095	0.78782	0.78447	0.74185	0.67057	0.59934	0.5595	0.56547	0.60537	0.64887	0.66658	0.64656	0.59702	0.53529	0.47428	0.41818
0.20715	0.18642	0.17621	0.17738	0.1869	0.20398	0.22989	0.26077	0.2819	0.27322	0.22633	0.16072	0.12302	0.1636	0.30282	0.51055	0.71635	0.84716	0.8691	0.80564	0.72022	0.67554	0.6972	0.76442	0.83059	0.85591	0.82928	0.76777	0.69961	0.64687	0.61942	0.61944	0.64676	0.69753	0.75793	0.80276	0.80538	0.75518	0.66938	0.58739	0.5486	0.56766	0.62494	0.67975	0.69683	0.66739	0.61019	0.55369	0.51458	0.4897
0.18361	0.16277	0.15182	0.15305	0.1654	0.18972	0.22769	0.27404	0.31123	0.31616	0.27845	0.21735	0.18069	0.22037	0.3577	0.56239	0.76299	0.88523	0.89449	0.81468	0.71106	0.64963	0.66011	0.72532	0.79988	0.84156	0.83329	0.78467	0.71845	0.65605	0.61208	0.59632	0.61479	0.66476	0.72828	0.77381	0.77113	0.71196	0.62081	0.54463	0.52483	0.56994	0.64877	0.71045	0.71796	0.67168	0.60617	0.56327	0.56181	0.58633
0.18195	0.1626	0.15053	0.14932	0.16051	0.188	0.2353	0.29657	0.3512	0.37168	0.34385	0.28532	0.24497	0.27785	0.4088	0.60983	0.80921	0.92977	0.93267	0.83833	0.71171	0.62277	0.60861	0.66	0.7364	0.79463	0.81096	0.78552	0.73306	0.67186	0.61881	0.58897	0.59298	0.62954	0.67929	0.70934	0.6912	0.62228	0.5341	0.47722	0.4895	0.56874	0.67053	0.73537	0.7278	0.66046	0.5853	0.55757	0.59753	0.67696
0.2038	0.18539	0.17219	0.16719	0.17311	0.19654	0.24381	0.31035	0.37436	0.40505	0.38432	0.32698	0.28173	0.30621	0.42961	0.6277	0.82977	0.95577	0.96099	0.85997	0.71519	0.59964	0.55837	0.59149	0.66483	0.73549	0.774	0.77177	0.73609	0.68186	0.62676	0.58861	0.58013	0.60055	0.63061	0.63946	0.6038	0.52801	0.4489	0.41684	0.46267	0.57258	0.69107	0.75351	0.72827	0.63945	0.55309	0.53453	0.6052	0.72796
0.23277	0.2159	0.205	0.19931	0.19949	0.21281	0.24848	0.30546	0.36433	0.39436	0.37516	0.31823	0.26988	0.28791	0.40443	0.59933	0.80448	0.93878	0.95275	0.85481	0.70356	0.573	0.51378	0.53341	0.60286	0.67968	0.73052	0.7414	0.71575	0.66754	0.61545	0.57806	0.56734	0.58096	0.59956	0.59534	0.55078	0.4759	0.40947	0.39839	0.46577	0.5895	0.70919	0.76078	0.71789	0.61174	0.51449	0.4948	0.57434	0.71373
0.24891	0.23805	0.23709	0.23844	0.23713	0.23835	0.25349	0.28695	0.32561	0.3431	0.31952	0.26309	0.21511	0.22985	0.33941	0.52705	0.72897	0.86632	0.88824	0.79914	0.65368	0.52442	0.4636	0.48151	0.55075	0.62826	0.67885	0.68767	0.65968	0.61205	0.56584	0.53906	0.54021	0.56307	0.58695	0.58647	0.54834	0.48489	0.4326	0.43207	0.49998	0.61214	0.71219	0.74372	0.68658	0.57282	0.46995	0.44074	0.50496	0.62794
0.24544	0.24749	0.26453	0.28083	0.28394	0.2749	0.26621	0.2685	0.27769	0.27528	0.24445	0.19032	0.14682	0.16084	0.26115	0.43316	0.61902	0.74598	0.76643	0.68432	0.55152	0.43734	0.39124	0.42098	0.49637	0.57192	0.61217	0.60565	0.56393	0.51115	0.47202	0.46289	0.48668	0.53155	0.57474	0.59272	0.57461	0.5315	0.49325	0.49173	0.53901	0.61539	0.67739	0.68311	0.61949	0.51318	0.41655	0.37709	0.40953	0.4889
0.23359	0.25236	0.28903	0.32164	0.33141	0.31514	0.28538	0.25821	0.23884	0.21786	0.18268	0.13528	0.10068	0.11568	0.2032	0.34981	0.50485	0.60493	0.60984	0.52667	0.40616	0.31348	0.29221	0.34341	0.43054	0.50415	0.52942	0.501	0.44007	0.37955	0.3477	0.35782	0.40579	0.47383	0.53792	0.57732	0.58336	0.56374	0.53867	0.52917	0.5436	0.57095	0.58658	0.56771	0.50898	0.42743	0.35312	0.31156	0.3095	0.33355
0.23171	0.26225	0.30882	0.3483	0.36001	0.33836	0.29514	0.24943	0.21315	0.18427	0.15365	0.11993	0.098752	0.11617	0.18847	0.30318	0.41751	0.47907	0.45729	0.36449	0.25148	0.17922	0.18421	0.25908	0.35955	0.43181	0.44222	0.39243	0.31358	0.24656	0.22146	0.2467	0.31039	0.38972	0.4618	0.51141	0.53394	0.53404	0.52127	0.50453	0.48775	0.46899	0.44349	0.40844	0.36613	0.32282	0.28456	0.25321	0.22629	0.20113
0.2483	0.27627	0.31323	0.34179	0.34542	0.31914	0.27314	0.22585	0.19126	0.17081	0.15667	0.14379	0.13947	0.16048	0.2178	0.30058	0.37396	0.39627	0.34616	0.24091	0.13137	0.074568	0.1004	0.19389	0.30412	0.37387	0.37122	0.30427	0.2124	0.14192	0.12216	0.155	0.22067	0.29289	0.35259	0.39321	0.41718	0.42851	0.42753	0.4111	0.37715	0.32961	0.27951	0.24063	0.22165	0.2199	0.2214	0.20847	0.17109	0.11505
0.27371	0.28166	0.28851	0.28875	0.27534	0.24628	0.20911	0.17777	0.16337	0.16642	0.17805	0.18961	0.20219	0.22643	0.27077	0.32736	0.36887	0.36242	0.29325	0.18119	0.075776	0.030113	0.069014	0.17237	0.28528	0.34914	0.33417	0.25372	0.15288	0.080641	0.06363	0.096638	0.1527	0.20329	0.23446	0.24979	0.26084	0.27405	0.28403	0.27777	0.2462	0.19411	0.14079	0.10968	0.11328	0.14344	0.17435	0.17757	0.14014	0.073987
0.28815	0.26536	0.23171	0.19674	0.16505	0.13812	0.11949	0.11592	0.13229	0.16544	0.2041	0.23676	0.26098	0.28483	0.31739	0.3553	0.37806	0.35894	0.28618	0.17882	0.082944	0.047494	0.093769	0.19934	0.3083	0.3626	0.33479	0.24195	0.13269	0.057083	0.039041	0.06764	0.11028	0.13661	0.13655	0.12196	0.11301	0.12083	0.13894	0.14899	0.13591	0.10107	0.063529	0.047772	0.066282	0.109	0.1479	0.1545	0.119	0.057826
0.27933	0.22851	0.16054	0.098826	0.057572	0.039849	0.044049	0.069274	0.11408	0.17162	0.22862	0.27198	0.29787	0.31446	0.3337	0.35775	0.37213	0.35402	0.2916	0.20023	0.12072	0.097506	0.14954	0.2542	0.35671	0.40064	0.36042	0.25516	0.1354	0.052226	0.028891	0.052079	0.086082	0.098379	0.079176	0.043364	0.016089	0.013667	0.033276	0.057492	0.06896	0.063782	0.053818	0.056479	0.079814	0.11425	0.13773	0.1312	0.093503	0.044267
0.25474	0.19073	0.10846	0.040085	0.0037462	0.00057958	0.023546	0.066403	0.12467	0.19063	0.25086	0.29162	0.30847	0.31043	0.31291	0.32356	0.33333	0.322	0.27621	0.20631	0.14703	0.13823	0.19719	0.30228	0.40083	0.43814	0.38938	0.27379	0.14247	0.048108	0.016308	0.035671	0.070529	0.08584	0.067527	0.026668	-0.012276	-0.029037	-0.018832	0.0086279	0.039213	0.064727	0.085935	0.10717	0.12815	0.14062	0.13354	0.10313	0.059684	0.024329
0.23753	0.17861	0.10571	0.052262	0.033046	0.043609	0.072657	0.11329	0.16361	0.2193	0.26875	0.29761	0.29974	0.28371	0.26723	0.26268	0.26589	0.25912	0.22765	0.17713	0.13651	0.14132	0.20763	0.31533	0.41437	0.45165	0.40188	0.28248	0.14335	0.03861	-0.0016793	0.01661	0.060928	0.094017	0.094111	0.062592	0.017805	-0.0181	-0.030296	-0.015275	0.021561	0.070421	0.12011	0.159	0.17608	0.1643	0.12526	0.071968	0.02561	0.006006
0.24844	0.20629	0.15902	0.13359	0.13482	0.1505	0.16791	0.18536	0.20937	0.2427	0.27624	0.29352	0.2842	0.25388	0.22066	0.20046	0.19378	0.18595	0.16194	0.12385	0.095606	0.10883	0.17862	0.28702	0.38756	0.42951	0.38695	0.27397	0.13691	0.029345	-0.014699	0.0057349	0.063331	0.11994	0.14543	0.12891	0.079511	0.019466	-0.025761	-0.03676	-0.0068218	0.055289	0.12762	0.18268	0.1986	0.16929	0.10834	0.043584	0.0038462	0.0042081
0.28795	0.2634	0.24553	0.24864	0.2636	0.2708	0.26027	0.24088	0.23157	0.24327	0.26792	0.28416	0.27461	0.23972	0.19653	0.16384	0.14677	0.13432	0.11216	0.079698	0.056252	0.069463	0.13358	0.23377	0.32915	0.37383	0.34289	0.24672	0.12556	0.028566	-0.009773	0.016573	0.086031	0.16167	0.20744	0.20176	0.14479	0.058016	-0.023701	-0.065924	-0.049846	0.017851	0.10644	0.175	0.19271	0.15485	0.085289	0.023111	0.00065566	0.025403
0.33327	0.32024	0.32623	0.34911	0.36537	0.35117	0.30396	0.24672	0.21138	0.21479	0.2464	0.2769	0.2802	0.25117	0.20602	0.1666	0.1427	0.12707	0.10618	0.076724	0.052904	0.057694	0.10424	0.18192	0.25818	0.29581	0.27422	0.20126	0.10911	0.037883	0.017022	0.053476	0.13031	0.21413	0.26756	0.26318	0.19522	0.084469	-0.027541	-0.095372	-0.091363	-0.02094	0.07839	0.15593	0.17515	0.13369	0.063687	0.01179	0.010627	0.059344
0.35322	0.34728	0.36972	0.4011	0.4067	0.36379	0.28156	0.19786	0.1545	0.16911	0.22415	0.2803	0.30346	0.28511	0.24264	0.20183	0.17694	0.16363	0.14831	0.1241	0.09914	0.090657	0.11005	0.15147	0.19306	0.21001	0.18992	0.14039	0.084857	0.050719	0.057009	0.10686	0.18603	0.26656	0.3148	0.30344	0.22482	0.099285	-0.028651	-0.10833	-0.1082	-0.034195	0.071366	0.15212	0.1693	0.12353	0.052919	0.0083313	0.021262	0.084696
0.33006	0.33428	0.36927	0.40029	0.38751	0.31576	0.20893	0.11752	0.087162	0.12966	0.21658	0.29887	0.33791	0.32622	0.28547	0.24611	0.22572	0.22111	0.21722	0.20283	0.17957	0.15835	0.14806	0.14721	0.14517	0.13131	0.10402	0.072892	0.053419	0.05899	0.095277	0.15844	0.23539	0.30482	0.34058	0.32011	0.23695	0.11052	-0.015724	-0.091655	-0.086432	-0.0076535	0.10004	0.17873	0.19017	0.13742	0.061222	0.013312	0.02397	0.084554
0.27222	0.29553	0.34192	0.36626	0.33155	0.23627	0.11969	0.04005	0.039111	0.11662	0.23148	0.32801	0.36895	0.35333	0.30981	0.27302	0.2613	0.26995	0.28112	0.27953	0.26149	0.23241	0.19844	0.16099	0.11876	0.073842	0.035177	0.015393	0.023783	0.061282	0.12094	0.19189	0.26205	0.31737	0.34079	0.31634	0.23936	0.12679	0.017244	-0.044028	-0.029511	0.052147	0.15744	0.23089	0.23646	0.17764	0.093176	0.031728	0.02237	0.05992
0.20908	0.25827	0.31242	0.32342	0.26537	0.15458	0.043541	-0.0088553	0.027468	0.13585	0.26373	0.35454	0.3794	0.34885	0.29958	0.26788	0.26881	0.29292	0.31874	0.32868	0.31676	0.28562	0.23943	0.18077	0.11374	0.048708	0.0017504	-0.012355	0.01133	0.065015	0.13322	0.20118	0.25934	0.30109	0.31781	0.29898	0.24003	0.15287	0.068375	0.024601	0.045491	0.12374	0.22113	0.28836	0.29255	0.23484	0.14687	0.069733	0.030315	0.030327
0.17266	0.24453	0.29602	0.28495	0.20343	0.086565	-0.0051635	-0.020446	0.052519	0.1792	0.29969	0.36382	0.3578	0.30685	0.25448	0.23433	0.25325	0.29386	0.33083	0.34683	0.3378	0.30757	0.26025	0.19833	0.12713	0.05933	0.012889	0.002139	0.028847	0.08088	0.13996	0.19224	0.23317	0.26333	0.28046	0.27654	0.24424	0.18808	0.12954	0.0991	0.11837	0.18427	0.26762	0.32826	0.33726	0.29138	0.21128	0.1266	0.059956	0.020269
0.18005	0.26003	0.29303	0.25137	0.14898	0.036942	-0.023844	0.0023651	0.10505	0.23354	0.32682	0.34832	0.30418	0.23487	0.18761	0.18855	0.23195	0.29017	0.33422	0.34941	0.33723	0.30642	0.26347	0.21077	0.15201	0.097345	0.061499	0.055227	0.077338	0.11478	0.15147	0.17882	0.19923	0.21971	0.24173	0.25687	0.25293	0.22617	0.18886	0.16478	0.17442	0.22047	0.28443	0.33682	0.35353	0.32709	0.26639	0.18812	0.10846	0.040798
0.2278	0.29651	0.29676	0.22123	0.10527	0.0098398	-0.012045	0.054065	0.17498	0.28866	0.33981	0.31082	0.22924	0.14866	0.11593	0.14602	0.21854	0.29522	0.344	0.35391	0.33337	0.29777	0.25779	0.21695	0.17701	0.14362	0.12538	0.12716	0.14424	0.16412	0.17536	0.17653	0.17711	0.18898	0.21512	0.24521	0.26241	0.25642	0.23258	0.20944	0.20647	0.23089	0.27325	0.31394	0.33458	0.32601	0.28864	0.22838	0.15426	0.0798
[truncated: 101 more columns]
