# Supplementary material for: Differential perovskite hemispherical photodetector for intelligent imaging and location tracking
Source: Nat Commun. 2024 Jan 17;15:577. doi: 10.1038/s41467-024-44857-4 (PMC10794423; doi:10.1038/s41467-024-44857-4)
Supplement: Supplementary file 7 — Supplementary Software 1 [file 41467_2024_44857_MOESM7_ESM.zip › Colorclassification/datacut5.txt]

0.36008	0.3258	0.27596	0.23467	0.21608	0.21563	0.21664	0.20599	0.18463	0.16422	0.15428	0.1532	0.15191	0.14638	0.14522	0.16283	0.20265	0.24669	0.2641	0.23512	0.1714	0.11347	0.10415	0.15689	0.24417	0.31598	0.33434	0.29725	0.23463	0.18205	0.15553	0.14713	0.1413	0.1336	0.13333	0.14918	0.17477	0.19171	0.18962	0.18318	0.20505	0.27476	0.36903	0.42444	0.37941	0.22736	0.036931	-0.084595	-0.064102	0.081253
0.32481	0.28284	0.21562	0.15197	0.11347	0.10325	0.10987	0.12041	0.12987	0.1393	0.14749	0.14751	0.13409	0.11488	0.1119	0.14672	0.21893	0.29729	0.33575	0.30615	0.22311	0.13931	0.11129	0.16004	0.25608	0.34055	0.3662	0.32693	0.25521	0.19301	0.16171	0.15443	0.15256	0.14731	0.14563	0.15704	0.1777	0.1905	0.1832	0.16644	0.17019	0.21654	0.29117	0.34271	0.31801	0.20895	0.07096	-0.0085188	0.026878	0.15559
0.27561	0.23738	0.17377	0.11389	0.080216	0.076517	0.091505	0.11191	0.13172	0.15014	0.16365	0.16402	0.14719	0.12484	0.12398	0.16889	0.25711	0.35103	0.39745	0.3648	0.27044	0.17435	0.14026	0.19157	0.29504	0.38487	0.40878	0.36132	0.28105	0.21703	0.19364	0.20032	0.21014	0.20665	0.19473	0.18845	0.19149	0.19138	0.17407	0.14339	0.12385	0.13998	0.18976	0.23846	0.24361	0.19298	0.12211	0.091676	0.13867	0.24069
0.24007	0.21555	0.17344	0.1387	0.12814	0.1394	0.15702	0.16807	0.17165	0.17443	0.17883	0.17814	0.16551	0.14803	0.14926	0.19277	0.27752	0.36788	0.41204	0.37924	0.28752	0.19725	0.17134	0.23029	0.3365	0.42078	0.43149	0.36914	0.28124	0.22387	0.22143	0.25511	0.28521	0.28527	0.25897	0.22885	0.21111	0.20144	0.18381	0.15156	0.11834	0.10705	0.12703	0.16241	0.18485	0.1806	0.16628	0.17594	0.22787	0.30066
0.23291	0.2255	0.21139	0.20968	0.22806	0.25385	0.26473	0.24881	0.21503	0.18441	0.17086	0.17041	0.16935	0.16291	0.16504	0.19696	0.26305	0.33704	0.37501	0.34901	0.27425	0.2046	0.19561	0.2619	0.36299	0.43088	0.4196	0.3388	0.24547	0.201	0.22706	0.29392	0.34748	0.35116	0.30911	0.25542	0.22234	0.2159	0.21761	0.20643	0.17903	0.15045	0.13763	0.1436	0.15795	0.17155	0.18868	0.22201	0.27398	0.32379
0.25181	0.25629	0.26305	0.28784	0.33023	0.36644	0.36583	0.31695	0.23976	0.17194	0.14079	0.14498	0.16139	0.16979	0.17191	0.18692	0.22787	0.28209	0.31624	0.30449	0.25537	0.21159	0.21857	0.28576	0.37347	0.41919	0.38503	0.28903	0.1947	0.16536	0.21825	0.31333	0.38428	0.38687	0.32757	0.25303	0.21211	0.22155	0.25993	0.28994	0.28733	0.25415	0.2102	0.17538	0.1593	0.16355	0.1882	0.23176	0.28421	0.32359
0.28428	0.28778	0.29789	0.3333	0.39018	0.43544	0.42905	0.35732	0.2481	0.15325	0.11202	0.12517	0.16045	0.18306	0.18392	0.18187	0.19992	0.23919	0.27547	0.2822	0.25845	0.23457	0.24755	0.30589	0.3755	0.40205	0.35451	0.25452	0.16596	0.14995	0.21932	0.32776	0.40248	0.39588	0.31765	0.22484	0.17981	0.20829	0.28662	0.36313	0.39374	0.36594	0.29853	0.22417	0.1709	0.15356	0.1738	0.22225	0.27967	0.32111
0.31821	0.30339	0.29523	0.32317	0.38606	0.44422	0.44713	0.37448	0.2559	0.15162	0.10928	0.13159	0.18023	0.21062	0.20732	0.19096	0.19364	0.22681	0.27092	0.29521	0.28831	0.27057	0.27555	0.3167	0.36972	0.38887	0.34574	0.25817	0.18311	0.17589	0.24689	0.35015	0.41413	0.39244	0.29702	0.18972	0.13978	0.17859	0.28242	0.39162	0.44906	0.43083	0.3525	0.25353	0.17445	0.14068	0.15723	0.21091	0.27636	0.32535
0.34818	0.29814	0.25303	0.25913	0.32269	0.39976	0.42849	0.37786	0.27281	0.17529	0.13715	0.16328	0.21386	0.24125	0.22914	0.20163	0.19718	0.23214	0.28635	0.32234	0.3196	0.293	0.27856	0.29958	0.34364	0.37169	0.35252	0.29309	0.23746	0.23328	0.29196	0.37523	0.42034	0.38563	0.28235	0.16903	0.113	0.14703	0.25055	0.3654	0.43227	0.42249	0.34775	0.24719	0.1646	0.12936	0.14819	0.20655	0.27659	0.32869
0.37455	0.27916	0.1878	0.16512	0.22619	0.32427	0.38688	0.3709	0.29265	0.21061	0.17705	0.19901	0.23922	0.25297	0.2276	0.19123	0.18511	0.22521	0.28698	0.32594	0.31572	0.27055	0.23296	0.23782	0.28351	0.33449	0.35255	0.32968	0.29462	0.28767	0.32487	0.38156	0.4092	0.37258	0.27842	0.17354	0.11453	0.1312	0.20928	0.30186	0.35897	0.35478	0.29703	0.21755	0.15342	0.13031	0.15408	0.21121	0.27574	0.32024
0.39865	0.26061	0.12758	0.078347	0.13444	0.24742	0.33765	0.35291	0.30129	0.23535	0.20468	0.2173	0.24027	0.23513	0.19515	0.15174	0.14565	0.189	0.25184	0.28514	0.26103	0.1966	0.14143	0.13939	0.19567	0.27511	0.33138	0.34223	0.32277	0.3079	0.3205	0.35201	0.37022	0.34659	0.28032	0.20064	0.14687	0.14234	0.18097	0.23403	0.26954	0.27021	0.23963	0.1966	0.16378	0.15753	0.182	0.22789	0.27582	0.30412
0.41931	0.25681	0.10133	0.03665	0.085731	0.19987	0.29871	0.32832	0.29291	0.23927	0.21167	0.21648	0.22419	0.20304	0.15217	0.10466	0.098278	0.14008	0.19651	0.21841	0.18091	0.10533	0.045142	0.047001	0.11729	0.21933	0.30138	0.33246	0.31903	0.29286	0.28308	0.29534	0.31237	0.31188	0.2852	0.24256	0.2036	0.18299	0.18272	0.19452	0.20785	0.21616	0.21823	0.21658	0.21585	0.22168	0.2383	0.2646	0.29152	0.30466
0.43346	0.27635	0.12751	0.064448	0.10586	0.2049	0.28859	0.31074	0.278	0.23273	0.21153	0.21583	0.21724	0.18944	0.13622	0.090414	0.084952	0.12194	0.1673	0.17673	0.13208	0.058444	0.0077734	0.021744	0.10228	0.21118	0.29728	0.32942	0.31189	0.27453	0.2488	0.24869	0.26783	0.28994	0.3014	0.29702	0.27861	0.25159	0.2237	0.20469	0.20362	0.22353	0.25766	0.29208	0.31439	0.32219	0.32361	0.32916	0.34137	0.35156
0.43922	0.31815	0.20483	0.16083	0.19602	0.26773	0.31762	0.31531	0.27516	0.23608	0.22511	0.23625	0.24078	0.2172	0.17296	0.13869	0.14053	0.17526	0.21057	0.21089	0.1675	0.10812	0.077893	0.10665	0.18773	0.28316	0.34965	0.36499	0.33719	0.29365	0.2618	0.25574	0.27468	0.30878	0.34491	0.36955	0.37148	0.34723	0.30649	0.27117	0.26471	0.29684	0.35532	0.41249	0.44348	0.44284	0.42665	0.41842	0.43033	0.4549
0.43743	0.37014	0.30941	0.29565	0.32769	0.36845	0.37793	0.34527	0.29418	0.25983	0.25873	0.27748	0.28835	0.27628	0.25258	0.24376	0.26599	0.30836	0.34022	0.3366	0.30015	0.26104	0.25457	0.29478	0.36447	0.42829	0.45712	0.44487	0.40719	0.36712	0.34119	0.33546	0.3498	0.38172	0.42475	0.46488	0.48338	0.46831	0.42685	0.3862	0.37813	0.41644	0.48493	0.54701	0.5714	0.55476	0.52335	0.51225	0.53873	0.59056
0.42946	0.41149	0.40124	0.41849	0.45096	0.46665	0.4427	0.38563	0.32611	0.29391	0.29555	0.3133	0.32509	0.32628	0.33331	0.36628	0.42666	0.49108	0.52788	0.52281	0.49184	0.46941	0.48163	0.52623	0.5753	0.59758	0.58139	0.54021	0.49873	0.47356	0.4652	0.46599	0.47318	0.49267	0.52942	0.575	0.60718	0.60545	0.5704	0.52867	0.51574	0.54837	0.6093	0.65848	0.66385	0.62742	0.58526	0.58023	0.62899	0.70945
0.41333	0.41902	0.43975	0.47946	0.51595	0.51956	0.479	0.41161	0.34977	0.31591	0.30857	0.31101	0.31327	0.32598	0.37195	0.46202	0.57737	0.67622	0.72207	0.71098	0.67485	0.65658	0.67689	0.71938	0.74581	0.72829	0.67159	0.60809	0.57091	0.56919	0.58578	0.59748	0.59786	0.60176	0.62776	0.67579	0.72185	0.73635	0.71056	0.66695	0.64237	0.65695	0.69565	0.71957	0.69944	0.64339	0.59465	0.59905	0.66789	0.76664
0.38202	0.37687	0.40241	0.45299	0.4976	0.50486	0.46759	0.40616	0.3493	0.31093	0.28457	0.25989	0.24443	0.26744	0.3581	0.51494	0.69405	0.83056	0.88037	0.8502	0.7913	0.76042	0.77815	0.81708	0.82833	0.78397	0.70053	0.62526	0.59809	0.62155	0.66299	0.68557	0.67997	0.66966	0.68625	0.73781	0.79875	0.8304	0.81405	0.7669	0.72651	0.71716	0.72818	0.72434	0.68029	0.60889	0.55697	0.56923	0.64916	0.75047
0.32718	0.28539	0.29721	0.35181	0.40958	0.43374	0.41541	0.37255	0.32734	0.28548	0.23813	0.18444	0.15132	0.18648	0.3238	0.54726	0.78589	0.95068	0.99004	0.92289	0.82314	0.76591	0.77603	0.81729	0.82874	0.77735	0.6846	0.60738	0.5909	0.63368	0.6924	0.72069	0.70767	0.68393	0.69152	0.74503	0.81758	0.86315	0.85477	0.8051	0.75217	0.72391	0.71394	0.69068	0.63192	0.55304	0.5014	0.51832	0.59973	0.69072
0.2468	0.16475	0.16168	0.22215	0.29759	0.34455	0.35094	0.33157	0.30264	0.26315	0.20295	0.13002	0.087854	0.13888	0.319	0.59743	0.87851	1.0526	1.0638	0.94524	0.79484	0.70745	0.71362	0.76884	0.79816	0.75873	0.67107	0.59723	0.58722	0.63913	0.7044	0.73111	0.7072	0.66758	0.6612	0.70777	0.78111	0.83196	0.8289	0.78151	0.72713	0.69473	0.67966	0.65217	0.59171	0.5145	0.4669	0.48658	0.56402	0.6399
0.15178	0.049997	0.047599	0.12173	0.2151	0.28013	0.30515	0.3055	0.2945	0.26594	0.20728	0.1311	0.091255	0.15931	0.37101	0.68354	0.98309	1.1466	1.1185	0.94697	0.75129	0.64292	0.65607	0.73708	0.79617	0.77874	0.70159	0.63012	0.61989	0.67192	0.73649	0.75813	0.72197	0.66315	0.63396	0.65906	0.71688	0.76096	0.76023	0.72237	0.68137	0.66278	0.65976	0.64225	0.59059	0.52172	0.481	0.50343	0.57658	0.6404
0.065959	-0.021431	-0.0014259	0.091984	0.19536	0.26337	0.29184	0.30225	0.30806	0.29793	0.25382	0.18716	0.1555	0.23468	0.46016	0.78255	1.0789	1.2211	1.1576	0.94916	0.72965	0.61964	0.65232	0.76413	0.85231	0.85277	0.78015	0.70423	0.68761	0.73648	0.80153	0.82309	0.78013	0.70325	0.64493	0.63558	0.66306	0.68999	0.68992	0.66872	0.65338	0.66117	0.67966	0.67764	0.63741	0.57792	0.54447	0.57019	0.64146	0.69981
0.017827	-0.024568	0.031356	0.13934	0.23573	0.28618	0.30125	0.31225	0.33302	0.34482	0.32033	0.2653	0.23679	0.31316	0.53188	0.84367	1.1251	1.2498	1.1711	0.95621	0.74367	0.65346	0.71271	0.84884	0.95119	0.95243	0.86972	0.77987	0.75361	0.80259	0.87734	0.91184	0.87504	0.78885	0.70348	0.65595	0.64729	0.65358	0.65529	0.65534	0.67023	0.70553	0.74217	0.74938	0.71423	0.65973	0.63152	0.66047	0.73185	0.78981
0.027289	0.042394	0.1297	0.2346	0.30225	0.31766	0.31003	0.31936	0.35571	0.38879	0.3793	0.32623	0.28634	0.3421	0.53671	0.8266	1.0938	1.2166	1.1512	0.96347	0.78596	0.72947	0.81198	0.95524	1.0482	1.0282	0.92007	0.80938	0.77425	0.83018	0.92593	0.98753	0.97191	0.89011	0.78864	0.71103	0.67243	0.66329	0.67058	0.69239	0.73259	0.7846	0.82477	0.82671	0.78586	0.73066	0.70585	0.7377	0.80894	0.86688
0.094656	0.15661	0.25271	0.32913	0.34975	0.32426	0.29879	0.31517	0.37226	0.42381	0.41858	0.35188	0.28419	0.3055	0.46749	0.73474	0.99644	1.1354	1.1068	0.96851	0.83964	0.81689	0.90935	1.0385	1.1007	1.0444	0.90467	0.77435	0.73535	0.80392	0.926	1.0205	1.0341	0.96787	0.86448	0.7724	0.71857	0.7049	0.72207	0.76149	0.81465	0.86551	0.8906	0.87281	0.81875	0.76172	0.7422	0.77774	0.84631	0.89926
0.19814	0.27907	0.35286	0.37808	0.34512	0.28836	0.26362	0.30429	0.39014	0.4569	0.44501	0.35232	0.24825	0.23264	0.36513	0.61673	0.88191	1.0461	1.0611	0.9739	0.88777	0.8853	0.97006	1.069	1.0919	1.0006	0.83897	0.70129	0.66705	0.74945	0.89209	1.0111	1.0483	0.99927	0.90369	0.81239	0.75895	0.75132	0.77999	0.82893	0.87975	0.91206	0.9082	0.86431	0.79886	0.74709	0.74013	0.78206	0.84399	0.88277
0.30181	0.36947	0.39509	0.35932	0.28155	0.21518	0.21523	0.29693	0.41656	0.49434	0.46918	0.34841	0.21365	0.17302	0.28937	0.53488	0.80592	0.98956	1.0352	0.98086	0.91668	0.91478	0.97771	1.0425	1.0341	0.92705	0.76762	0.64361	0.62458	0.71721	0.8649	0.98752	1.0303	0.98952	0.90324	0.82145	0.77833	0.78179	0.81899	0.86724	0.90252	0.90564	0.86922	0.80413	0.73875	0.70584	0.72202	0.77403	0.82481	0.83846
0.37033	0.40132	0.36926	0.28062	0.17923	0.12747	0.16944	0.29714	0.44557	0.52693	0.48718	0.34798	0.202	0.15937	0.27799	0.52479	0.79559	0.98082	1.032	0.98357	0.91779	0.90069	0.93711	0.97563	0.95602	0.86083	0.73237	0.644	0.64918	0.74594	0.88034	0.98283	1.0099	0.96391	0.88262	0.81198	0.78138	0.79423	0.83314	0.87125	0.88356	0.85628	0.79384	0.72028	0.67008	0.66941	0.71739	0.78204	0.81806	0.79762
0.38345	0.37111	0.29196	0.17413	0.074978	0.054192	0.13851	0.29872	0.45757	0.53052	0.47836	0.33793	0.20705	0.18829	0.32578	0.57647	0.83602	1.0027	1.0362	0.97349	0.89284	0.85638	0.87156	0.89742	0.88585	0.824	0.74572	0.70579	0.73879	0.83386	0.94221	1.0094	1.0077	0.94836	0.86865	0.80773	0.78684	0.80327	0.83634	0.85866	0.84795	0.7972	0.72077	0.65162	0.62637	0.66294	0.74403	0.82118	0.84193	0.78538
0.34345	0.29794	0.19774	0.081827	0.0069519	0.019893	0.12909	0.29263	0.43443	0.48476	0.42382	0.30007	0.20749	0.23159	0.39674	0.6491	0.88776	1.0242	1.0315	0.95162	0.85962	0.81208	0.81647	0.83943	0.84284	0.81737	0.78858	0.79376	0.85016	0.93955	1.0196	1.0515	1.0234	0.95421	0.87881	0.8276	0.81284	0.82703	0.8495	0.85609	0.82904	0.76639	0.68747	0.62866	0.62606	0.69146	0.7971	0.88401	0.89462	0.8113
0.27256	0.21406	0.12374	0.038087	3.9516e-05	0.037437	0.14456	0.27864	0.37787	0.39531	0.33023	0.23579	0.19331	0.26544	0.45622	0.70488	0.91918	1.0278	1.0182	0.93582	0.84895	0.80469	0.80674	0.8267	0.83567	0.82959	0.82985	0.86166	0.92982	1.0114	1.0703	1.0806	1.0418	0.97649	0.91403	0.87509	0.86437	0.87294	0.88439	0.88072	0.84845	0.78639	0.71218	0.66012	0.66517	0.73866	0.85209	0.94475	0.95658	0.86778
0.20222	0.15058	0.094021	0.055488	0.055926	0.1035	0.18545	0.26887	0.31446	0.29936	0.23655	0.17576	0.18029	0.29028	0.49491	0.73352	0.92717	1.0219	1.0156	0.952	0.88791	0.85751	0.85862	0.8667	0.8624	0.84948	0.85021	0.88432	0.9501	1.023	1.0718	1.0789	1.0494	1.0037	0.96315	0.93887	0.93069	0.93234	0.93544	0.92986	0.90457	0.85393	0.7872	0.732	0.72288	0.77795	0.87896	0.97303	1.0006	0.93399
0.15954	0.12497	0.11019	0.11968	0.15118	0.19723	0.24531	0.27839	0.28015	0.24599	0.19357	0.16258	0.19817	0.32468	0.5263	0.74989	0.93121	1.0289	1.0441	1.0126	0.9772	0.95993	0.95439	0.94071	0.9089	0.87084	0.85198	0.87091	0.9241	0.98795	1.0353	1.0529	1.0457	1.0285	1.013	1.0019	0.9932	0.9866	0.98413	0.98396	0.97546	0.94416	0.88583	0.81797	0.7755	0.78901	0.85946	0.94981	1.004	0.983
0.157	0.13581	0.15296	0.19638	0.24578	0.28496	0.30686	0.31021	0.29495	0.2638	0.22935	0.21795	0.26175	0.38029	0.56353	0.77074	0.94918	1.0616	1.1035	1.0995	1.0809	1.0639	1.0437	1.0068	0.95013	0.88963	0.85127	0.85277	0.89115	0.94596	0.99445	1.0256	1.042	1.0513	1.0557	1.0516	1.0371	1.0195	1.0116	1.0197	1.0325	1.025	0.97708	0.89391	0.81003	0.77018	0.79842	0.87812	0.95963	0.99234
0.18905	0.1669	0.19411	0.24868	0.30084	0.33296	0.3457	0.34869	0.34749	0.34018	0.32679	0.32103	0.35064	0.44198	0.59902	0.79388	0.97806	1.108	1.1672	1.1692	1.142	1.1069	1.0681	1.0198	0.96029	0.9013	0.86256	0.85809	0.88617	0.93173	0.97801	1.0168	1.0486	1.0745	1.0892	1.0843	1.0589	1.0266	1.0103	1.0235	1.0554	1.0722	1.039	0.94775	0.82961	0.73995	0.72358	0.78436	0.88143	0.95605
0.23638	0.19782	0.21294	0.25688	0.29862	0.3247	0.34342	0.369	0.40263	0.42896	0.43225	0.41761	0.41729	0.47318	0.60672	0.79891	0.99643	1.1407	1.1994	1.1802	1.1184	1.0513	0.99866	0.96066	0.9298	0.90396	0.88932	0.89326	0.91629	0.95122	0.98951	1.0272	1.0639	1.096	1.1131	1.1031	1.065	1.0164	0.98687	0.99712	1.0396	1.0771	1.0641	0.97993	0.84814	0.72678	0.67363	0.70893	0.80202	0.89212
0.27515	0.21503	0.20802	0.23009	0.25376	0.27275	0.30214	0.35633	0.42671	0.48144	0.49038	0.45541	0.41959	0.44384	0.56543	0.76795	0.98558	1.1398	1.1837	1.1252	1.0155	0.91509	0.86082	0.85495	0.87684	0.90388	0.92523	0.94201	0.95949	0.98093	1.0071	1.0386	1.0742	1.1077	1.125	1.1117	1.0649	1.0023	0.95642	0.95414	0.99497	1.0451	1.056	0.99656	0.87843	0.7528	0.67972	0.68898	0.7603	0.83755
0.28739	0.21779	0.19741	0.20164	0.20705	0.2152	0.24788	0.31912	0.41103	0.47795	0.47983	0.41965	0.35308	0.35801	0.48233	0.70651	0.94888	1.1117	1.1375	1.0397	0.88895	0.76794	0.72649	0.76334	0.84053	0.91446	0.96046	0.97845	0.98261	0.98791	1.0029	1.0296	1.0649	1.0999	1.12	1.1094	1.0626	0.99353	0.9327	0.91106	0.93786	0.99003	1.0235	1.0016	0.92176	0.82021	0.74888	0.73977	0.78189	0.82899
0.26867	0.21656	0.20711	0.20991	0.20304	0.19556	0.21715	0.28454	0.37556	0.43688	0.42371	0.34184	0.25668	0.25685	0.39463	0.64457	0.91138	1.0839	1.1	0.98064	0.81197	0.69112	0.67212	0.74499	0.85533	0.94501	0.98497	0.98212	0.96344	0.95406	0.96496	0.99388	1.0322	1.0695	1.0934	1.0908	1.0542	0.9902	0.92224	0.881	0.88542	0.92791	0.97629	0.99408	0.96576	0.90826	0.85832	0.84407	0.862	0.87832
0.23031	0.22599	0.25489	0.27519	0.26376	0.23684	0.23394	0.27874	0.35103	0.39622	0.36859	0.27563	0.18651	0.19279	0.34597	0.61558	0.89953	1.0822	1.1024	0.9868	0.8284	0.72649	0.72975	0.81707	0.92344	0.9876	0.98797	0.94615	0.90284	0.8882	0.90739	0.94657	0.98846	1.0227	1.0449	1.0502	1.0315	0.98628	0.92529	0.87252	0.85298	0.87562	0.92537	0.97226	0.9922	0.98341	0.96488	0.95746	0.96297	0.9601
0.19529	0.25699	0.33931	0.38689	0.37492	0.32708	0.29371	0.30786	0.35521	0.38406	0.34959	0.2585	0.17738	0.19393	0.35587	0.63109	0.91918	1.109	1.1441	1.0531	0.9251	0.85039	0.86569	0.9405	1.0081	1.0161	0.95972	0.87839	0.82299	0.82064	0.86198	0.9157	0.95476	0.97276	0.97994	0.98642	0.98959	0.97696	0.94107	0.89174	0.85363	0.84978	0.88443	0.93977	0.98941	1.0173	1.0264	1.0295	1.0321	1.0233
0.18865	0.3117	0.44015	0.50874	0.49379	0.42676	0.36709	0.35528	0.38263	0.40146	0.36858	0.28841	0.22111	0.24641	0.40712	0.67291	0.95173	1.1428	1.1961	1.1373	1.0444	0.99192	1.0037	1.0453	1.0573	1.0039	0.90004	0.79982	0.75671	0.78656	0.8596	0.92526	0.94892	0.93309	0.90888	0.90707	0.93296	0.96409	0.97087	0.94228	0.89553	0.86299	0.86773	0.90782	0.96075	1.0025	1.0239	1.0311	1.0318	1.0232
0.22578	0.38249	0.52875	0.59835	0.57388	0.49381	0.4212	0.39737	0.41485	0.42911	0.40011	0.33148	0.2771	0.30781	0.46111	0.70966	0.97197	1.1592	1.2265	1.1944	1.1265	1.0822	1.0769	1.0789	1.0422	0.94872	0.82833	0.74116	0.7348	0.80881	0.91291	0.98074	0.97491	0.91098	0.84368	0.82646	0.87401	0.95448	1.0151	1.0204	0.97507	0.91594	0.88238	0.88939	0.92256	0.95522	0.97065	0.97025	0.96359	0.95295
0.30337	0.45398	0.58087	0.62819	0.58992	0.50869	0.44256	0.42395	0.44019	0.44902	0.41695	0.35188	0.30519	0.34024	0.48842	0.72333	0.97153	1.1535	1.2278	1.2088	1.1488	1.0974	1.0693	1.0414	0.98151	0.88362	0.78253	0.73407	0.77419	0.8872	1.0088	1.0648	1.0202	0.90451	0.79323	0.7592	0.82531	0.9519	1.0656	1.1081	1.0703	0.98999	0.91938	0.88861	0.89225	0.90394	0.90254	0.88662	0.86727	0.85021
0.39794	0.50692	0.5847	0.59544	0.54731	0.48229	0.44376	0.44555	0.46436	0.46056	0.41245	0.33903	0.29458	0.33693	0.48969	0.72307	0.96643	1.1452	1.2194	1.1995	1.1319	1.0646	1.0181	0.9802	0.92837	0.85881	0.79967	0.79474	0.86806	0.99615	1.112	1.1433	1.0609	0.90356	0.75929	0.71227	0.79053	0.94942	1.1017	1.1725	1.1422	1.0484	0.95189	0.89378	0.87521	0.87002	0.85408	0.82452	0.79443	0.7721
0.47442	0.52366	0.54154	0.51707	0.47201	0.44223	0.44887	0.48092	0.50204	0.47736	0.40196	0.31162	0.26743	0.3226	0.49076	0.73447	0.98115	1.1579	1.2259	1.1949	1.1115	1.0284	0.97492	0.94847	0.9287	0.90393	0.88709	0.90732	0.98205	1.0914	1.1781	1.1796	1.0718	0.89463	0.7362	0.68199	0.76181	0.93043	1.0961	1.1775	1.15	1.0513	0.94676	0.88247	0.86139	0.85528	0.83712	0.80404	0.77248	0.75385
0.50226	0.49517	0.46244	0.41696	0.39083	0.40985	0.47011	0.53523	0.55744	0.5092	0.40485	0.29822	0.25731	0.32974	0.5176	0.77406	1.0233	1.1939	1.2495	1.2024	1.1026	1.0097	0.96177	0.96087	0.98218	0.99941	1.0071	1.0223	1.0639	1.1265	1.1719	1.1505	1.0393	0.86928	0.71669	0.65973	0.7281	0.88141	1.0333	1.1057	1.0753	0.98051	0.8868	0.83912	0.83673	0.84639	0.83805	0.81059	0.78639	0.78214
0.47176	0.42754	0.36514	0.31578	0.3178	0.38625	0.49541	0.58888	0.61222	0.54693	0.42455	0.31266	0.28177	0.37156	0.57284	0.83171	1.0722	1.2272	1.2651	1.2013	1.0894	0.99377	0.95789	0.98446	1.0407	1.0845	1.0942	1.0802	1.0698	1.0778	1.0881	1.0623	0.97299	0.83405	0.70247	0.64478	0.69096	0.81027	0.92918	0.97984	0.94409	0.86064	0.79155	0.77535	0.80318	0.83457	0.83668	0.81237	0.79329	0.80501
0.4013	0.34404	0.2726	0.22917	0.25513	0.3578	0.49778	0.60819	0.63395	0.5653	0.44472	0.34459	0.33082	0.43287	0.63317	0.8768	1.0938	1.2254	1.2451	1.1696	1.052	0.95722	0.93064	0.97452	1.0497	1.1027	1.1012	1.0536	0.99774	0.96774	0.96522	0.95838	0.91079	0.8168	0.71324	0.65576	0.67646	0.75681	0.8387	0.8665	0.82782	0.76049	0.72062	0.73749	0.79202	0.83571	0.83352	0.79407	0.76125	0.77358
0.32973	0.27832	0.20984	0.17087	0.20425	0.3147	0.45932	0.57117	0.60003	0.54271	0.44406	0.37101	0.37808	0.4841	0.66862	0.88356	1.0713	1.1833	1.1959	1.1214	1.0061	0.9113	0.88329	0.92694	1.0031	1.0545	1.044	0.97965	0.90629	0.86978	0.88146	0.91063	0.91139	0.86212	0.78514	0.72964	0.73153	0.78331	0.83954	0.85398	0.8179	0.76713	0.7514	0.79089	0.85683	0.89326	0.86316	0.78102	0.70372	0.68563
0.29628	0.25923	0.19601	0.15314	0.17412	0.26566	0.38983	0.4879	0.51818	0.48107	0.41607	0.37675	0.40271	0.5048	0.66662	0.85413	1.0256	1.1405	1.1718	1.1195	1.0167	0.9192	0.87632	0.902	0.96566	1.0137	1.0081	0.95468	0.8975	0.8839	0.92647	0.9927	1.0311	1.0127	0.95435	0.90409	0.90137	0.94487	0.99515	1.0098	0.98074	0.94195	0.93867	0.98493	1.0448	1.0563	0.97956	0.83237	0.68182	0.59779
0.31814	0.29389	0.2334	0.18052	0.17777	0.2352	0.32395	0.39786	0.42536	0.40816	0.37597	0.3659	0.40357	0.49717	0.64115	0.81987	1.0064	1.1625	1.2487	1.2446	1.1665	1.0648	0.99717	0.99362	1.0392	1.0888	1.1041	1.0843	1.0647	1.0857	1.1558	1.2415	1.2926	1.2829	1.232	1.1904	1.1984	1.2538	1.3156	1.3397	1.3174	1.282	1.2782	1.318	1.3621	1.3438	1.2192	1.0041	0.76911	0.59487
0.37905	0.35986	0.30101	0.24166	0.21953	0.24511	0.29781	0.34453	0.36415	0.35911	0.34892	0.35573	0.39573	0.48058	0.62056	0.81907	1.0594	1.2972	1.4721	1.5384	1.4949	1.3903	1.2954	1.2614	1.2914	1.3492	1.3939	1.4138	1.4312	1.4757	1.5517	1.6282	1.6629	1.6397	1.5859	1.5544	1.5822	1.6602	1.7404	1.7744	1.753	1.7118	1.6981	1.7261	1.7564	1.7197	1.5666	1.3056	1.0016	0.73679
0.43686	0.41382	0.36056	0.30877	0.28544	0.29553	0.32281	0.34577	0.35382	0.35126	0.34975	0.36045	0.39534	0.47438	0.62558	0.86899	1.1919	1.5366	1.8168	1.9612	1.9546	1.8487	1.7314	1.6746	1.697	1.7669	1.8376	1.8853	1.9197	1.9626	2.0172	2.059	2.0573	2.0075	1.9445	1.9213	1.9679	2.0656	2.1584	2.1947	2.1667	2.1138	2.0877	2.1061	2.1325	2.0981	1.9486	1.682	1.3486	1.0201
0.44708	0.41467	0.3755	0.34987	0.34754	0.36187	0.37722	0.38245	0.37819	0.37252	0.3719	0.37988	0.40741	0.48447	0.65581	0.95411	1.3655	1.8149	2.1908	2.4004	2.4211	2.3129	2.181	2.1135	2.1373	2.2186	2.3024	2.3553	2.3804	2.3978	2.4146	2.414	2.3745	2.2995	2.2269	2.2066	2.2615	2.3652	2.4573	2.4867	2.4485	2.3852	2.3508	2.3655	2.3972	2.382	2.2659	2.0367	1.7251	1.3806
0.38932	0.34855	0.3333	0.3482	0.38127	0.41127	0.42225	0.41408	0.39989	0.39266	0.39465	0.40235	0.42568	0.50332	0.69379	1.0387	1.52	2.0461	2.4846	2.7291	2.7572	2.6409	2.5004	2.4327	2.4635	2.5512	2.6317	2.6679	2.665	2.6489	2.6331	2.6055	2.5471	2.461	2.3828	2.358	2.4059	2.4985	2.5775	2.5961	2.5521	2.4876	2.4532	2.4682	2.5058	2.5127	2.4432	2.2817	2.0385	1.7333
0.2807	0.23995	0.2561	0.31514	0.38301	0.42582	0.43024	0.40944	0.38981	0.38856	0.40204	0.41769	0.44207	0.51989	0.72047	1.0919	1.6118	2.1749	2.6342	2.8777	2.8899	2.7564	2.6089	2.5456	2.5839	2.67	2.7337	2.7407	2.7067	2.6686	2.6453	2.6231	2.5758	2.498	2.4189	2.382	2.4086	2.4773	2.5381	2.5504	2.513	2.461	2.4355	2.4502	2.4837	2.4989	2.4684	2.3825	2.237	2.0189
0.16782	0.1403	0.19015	0.28491	0.37302	0.41444	0.40361	0.36915	0.34958	0.36328	0.39735	0.42744	0.45482	0.52862	0.72759	1.1055	1.6365	2.2044	2.6528	2.8692	2.8482	2.6896	2.533	2.4731	2.5147	2.5919	2.6315	2.6085	2.554	2.5173	2.519	2.536	2.5265	2.4713	2.393	2.3371	2.334	2.3748	2.421	2.4378	2.4209	2.3942	2.3835	2.3935	2.4076	2.408	2.393	2.3691	2.3267	2.224
0.10182	0.099604	0.17863	0.29219	0.37983	0.4037	0.37055	0.32384	0.31019	0.34431	0.40088	0.44302	0.46763	0.52958	0.71781	1.092	1.6231	2.1849	2.6128	2.7951	2.7369	2.551	2.3834	2.3237	2.364	2.4281	2.4436	2.3976	2.338	2.3242	2.3739	2.4488	2.4879	2.4575	2.3768	2.2982	2.2653	2.2831	2.3231	2.3539	2.3657	2.3692	2.3744	2.3755	2.3585	2.3238	2.297	2.3075	2.3505	2.3655
0.11134	0.13818	0.2345	0.34714	0.41691	0.4152	0.36186	0.31045	0.30868	0.36251	0.43315	0.47403	0.4823	0.52262	0.69627	1.069	1.6073	2.1733	2.5925	2.7521	2.6658	2.4584	2.2818	2.2217	2.2599	2.3126	2.3092	2.249	2.194	2.2105	2.3103	2.4387	2.517	2.5017	2.4129	2.3131	2.2585	2.264	2.306	2.3525	2.3887	2.4162	2.4337	2.426	2.3778	2.3007	2.242	2.255	2.3487	2.4574
0.18925	0.23612	0.33161	0.42591	0.46996	0.4475	0.3875	0.34505	0.36082	0.42833	0.49741	0.51786	0.49383	0.50438	0.66461	1.0454	1.6065	2.1963	2.6274	2.7837	2.6853	2.4677	2.2895	2.2343	2.2762	2.3245	2.3099	2.2404	2.1888	2.2253	2.3559	2.5134	2.6078	2.5922	2.4922	2.3797	2.3182	2.3242	2.3715	2.4251	2.4691	2.5047	2.5282	2.5179	2.4522	2.3419	2.2439	2.2311	2.3323	2.4914
0.29995	0.34664	0.42064	0.48469	0.50529	0.47703	0.4303	0.41206	0.4493	0.52248	0.57496	0.56	0.49428	0.47324	0.62459	1.0219	1.6165	2.242	2.6985	2.8656	2.7689	2.5536	2.3846	2.3446	2.4003	2.4542	2.4351	2.3562	2.297	2.3313	2.4623	2.6172	2.7029	2.6752	2.5672	2.4567	2.4063	2.4244	2.4753	2.5204	2.5491	2.5732	2.5965	2.5952	2.5349	2.4124	2.2799	2.221	2.2877	2.447
0.40102	0.42424	0.45966	0.48864	0.49426	0.47704	0.4604	0.47592	0.53454	0.60693	0.6363	0.58461	0.48221	0.43772	0.58651	1.0014	1.6255	2.2808	2.7588	2.9376	2.8484	2.6443	2.495	2.4807	2.5603	2.6276	2.6077	2.5151	2.4347	2.4445	2.5495	2.6778	2.7394	2.6968	2.5898	2.4972	2.4735	2.5117	2.5623	2.5838	2.577	2.5738	2.5941	2.6145	2.5839	2.4735	2.3181	2.2034	2.2048	2.3218
0.46483	0.44911	0.43883	0.4355	0.43571	0.43967	0.45801	0.50497	0.57874	0.64695	0.65865	0.58585	0.46783	0.41786	0.57101	0.99617	1.6311	2.2936	2.7742	2.954	2.8701	2.6808	2.5565	2.573	2.6799	2.7624	2.7408	2.6307	2.5214	2.4964	2.565	2.6595	2.6955	2.6425	2.5453	2.4807	2.4909	2.5517	2.5989	2.5893	2.5385	2.5024	2.5208	2.5729	2.589	2.5098	2.345	2.1765	2.1008	2.1527
0.48758	0.43288	0.38342	0.35759	0.35963	0.38408	0.42725	0.49006	0.56627	0.62898	0.63735	0.5705	0.46741	0.43445	0.59797	1.0213	1.6425	2.2844	2.745	2.9127	2.8291	2.6532	2.5521	2.5945	2.7221	2.8136	2.787	2.6599	2.5262	2.4739	2.5156	2.5863	2.6054	2.5476	2.4612	2.4211	2.4603	2.5398	2.5836	2.5471	2.4584	2.3953	2.416	2.5032	2.571	2.532	2.3704	2.1614	2.0183	2.0073
0.48291	0.40448	0.3342	0.30072	0.30903	0.34457	0.39184	0.44661	0.50859	0.56442	0.58496	0.55083	0.49026	0.49237	0.66903	1.0792	1.6673	2.2699	2.6982	2.8484	2.7629	2.5963	2.5088	2.5624	2.6947	2.7835	2.749	2.6128	2.472	2.4157	2.4547	2.5215	2.5347	2.4715	2.3845	2.3513	2.4026	2.4922	2.5361	2.4866	2.3782	2.302	2.3292	2.4465	2.5583	2.5577	2.4098	2.1827	1.9993	1.9477
0.46768	0.38788	0.32001	0.29526	0.31305	0.34825	0.37811	0.40197	0.43446	0.48068	0.52224	0.53523	0.52961	0.57192	0.75889	1.1487	1.6981	2.261	2.662	2.8015	2.7171	2.5542	2.4654	2.5096	2.6269	2.7013	2.66	2.5291	2.406	2.3752	2.4391	2.5212	2.5348	2.458	2.3502	2.2981	2.3394	2.4291	2.4788	2.4352	2.3296	2.2554	2.2898	2.4243	2.5626	2.5906	2.4639	2.2441	2.0552	1.9941
0.451	0.38783	0.34131	0.33891	0.36997	0.39852	0.39869	0.37937	0.37446	0.408	0.46916	0.52537	0.56625	0.63754	0.82577	1.1937	1.713	2.2535	2.6474	2.7919	2.714	2.5481	2.4416	2.4569	2.5438	2.5981	2.5559	2.4467	2.3641	2.3822	2.4897	2.5973	2.6109	2.5093	2.3615	2.2688	2.2829	2.3662	2.4286	2.4076	2.3231	2.2608	2.2976	2.4311	2.5732	2.6154	2.5128	2.3214	2.1578	2.1132
0.43329	0.39189	0.37465	0.40198	0.45094	0.47508	0.44757	0.38835	0.34931	0.36934	0.44075	0.52091	0.58286	0.65968	0.83648	1.1858	1.6935	2.2379	2.6498	2.8151	2.7466	2.5699	2.433	2.4083	2.4602	2.4976	2.4641	2.3884	2.3563	2.4292	2.5819	2.713	2.7223	2.5904	2.3963	2.2572	2.2402	2.3175	2.3983	2.4092	2.3541	2.3051	2.3349	2.4482	2.572	2.6124	2.531	2.3785	2.2571	2.2416
0.41294	0.38466	0.39237	0.44918	0.51991	0.5484	0.50702	0.42447	0.36503	0.37536	0.44604	0.52537	0.5774	0.63381	0.78802	1.1258	1.6424	2.2155	2.6641	2.8573	2.7951	2.5999	2.4275	2.3648	2.3907	2.4233	2.4073	2.366	2.3756	2.4877	2.6684	2.8107	2.8123	2.6565	2.4291	2.2579	2.2215	2.2993	2.4005	2.4424	2.4136	2.3721	2.3848	2.4636	2.5527	2.5768	2.5076	2.3915	2.3127	2.3245
0.39281	0.36158	0.38205	0.46169	0.55465	0.59643	0.55825	0.47386	0.41298	0.42224	0.48604	0.54551	0.56392	0.58211	0.70935	1.0451	1.5876	2.2041	2.6948	2.9115	2.8464	2.6272	2.4238	2.338	2.3581	2.4022	2.408	2.3891	2.4145	2.5328	2.7118	2.8483	2.8433	2.6813	2.4488	2.2742	2.2386	2.3246	2.4421	2.5043	2.4905	2.4482	2.439	2.4791	2.527	2.5249	2.4555	2.3624	2.3142	2.3428
0.38006	0.33201	0.35254	0.44503	0.55516	0.6124	0.58774	0.51778	0.47227	0.49158	0.55029	0.5837	0.56009	0.53636	0.64112	0.98535	1.5637	2.2262	2.7515	2.9778	2.8981	2.6534	2.4311	2.3449	2.383	2.4534	2.4791	2.4624	2.4695	2.5561	2.7026	2.8185	2.8118	2.6661	2.4597	2.3109	2.2935	2.3893	2.5114	2.5768	2.5644	2.5169	2.4903	2.5004	2.5128	2.4818	2.4004	2.313	2.2783	2.3132
0.37968	0.31076	0.32445	0.42005	0.53666	0.60118	0.58757	0.53624	0.51505	0.55458	0.61678	0.63088	0.57212	0.5155	0.60866	0.9706	1.5875	2.2889	2.834	3.0534	2.9488	2.6806	2.4536	2.3878	2.4625	2.5671	2.6059	2.5714	2.5328	2.5603	2.6547	2.7429	2.7412	2.6284	2.4682	2.3605	2.366	2.4632	2.5727	2.623	2.6017	2.5516	2.5225	2.5229	2.5162	2.4621	2.3617	2.2652	2.23	2.2658
0.38819	0.30619	0.31463	0.40658	0.5158	0.57085	0.55391	0.51323	0.5162	0.58264	0.65977	0.66874	0.59016	0.51529	0.60822	0.99292	1.645	2.3744	2.9245	3.1241	2.9889	2.7	2.4773	2.4415	2.5579	2.6949	2.739	2.6763	2.5831	2.5469	2.589	2.6528	2.6605	2.5844	2.471	2.4002	2.4179	2.5006	2.5799	2.6016	2.5674	2.5239	2.5128	2.529	2.5257	2.4606	2.3416	2.2285	2.1852	2.2224
0.39409	0.31509	0.32668	0.41235	0.50124	0.52782	0.48835	0.44422	0.46549	0.56172	0.66379	0.68177	0.59806	0.51665	0.61529	1.0218	1.7022	2.45	2.9964	3.1715	3.005	2.6962	2.4764	2.4641	2.6114	2.7695	2.8132	2.7262	2.5926	2.5127	2.5218	2.5729	2.5907	2.5414	2.4579	2.4044	2.416	2.4692	2.5077	2.496	2.4514	2.4248	2.4491	2.5024	2.5226	2.4611	2.3304	2.2012	2.1489	2.1903
0.38571	0.32728	0.35277	0.43322	0.49385	0.47835	0.40159	0.34217	0.37555	0.50192	0.63471	0.67014	0.58877	0.50416	0.60628	1.028	1.7291	2.4905	3.0337	3.1888	2.9954	2.6652	2.4371	2.4283	2.5834	2.7459	2.7867	2.6911	2.5473	2.4596	2.4654	2.5187	2.5435	2.5033	2.4257	2.3677	2.3594	2.3788	2.379	2.339	2.2888	2.2834	2.3481	2.4462	2.5004	2.4539	2.3213	2.1826	2.1243	2.1709
0.36058	0.33498	0.38248	0.46094	0.49266	0.43221	0.31437	0.23602	0.27889	0.43438	0.59831	0.65179	0.57137	0.4784	0.57522	1.0024	1.7181	2.4942	3.043	3.1909	2.9799	2.6275	2.3771	2.3479	2.4856	2.6359	2.6742	2.5888	2.4667	2.4059	2.435	2.5011	2.5269	2.4786	2.388	2.3142	2.287	2.2843	2.2619	2.2056	2.1525	2.1611	2.2542	2.3867	2.4712	2.4443	2.3191	2.1799	2.1198	2.1694
0.32819	0.33806	0.40961	0.48966	0.49897	0.40219	0.25151	0.15941	0.21269	0.39461	0.58488	0.65036	0.56343	0.45265	0.53344	0.95688	1.6835	2.4793	3.0471	3.2048	2.9901	2.62	2.3403	2.2755	2.3793	2.5077	2.5447	2.4817	2.3998	2.3835	2.4464	2.5263	2.5455	2.4789	2.3695	2.2844	2.2546	2.2537	2.2323	2.1728	2.114	2.1185	2.2131	2.3544	2.4536	2.4433	2.3322	2.2013	2.1434	2.1914
0.30328	0.34078	0.4316	0.51606	0.51442	0.3981	0.23069	0.13469	0.19964	0.40213	0.60938	0.67726	0.57519	0.4386	0.49567	0.90923	1.6448	2.4653	3.0638	3.2473	3.0447	2.6684	2.3654	2.2667	2.3369	2.4441	2.481	2.4405	2.3955	2.4169	2.5041	2.5877	2.5931	2.5065	2.3847	2.3034	2.2935	2.3199	2.3201	2.2667	2.1947	2.1721	2.2368	2.357	2.4508	2.4503	2.357	2.2417	2.1896	2.2317
0.29456	0.34385	0.4443	0.53504	0.5359	0.41965	0.25307	0.16196	0.23646	0.44947	0.6614	0.72205	0.59965	0.43517	0.4671	0.86873	1.6114	2.4567	3.0901	3.308	3.1296	2.762	2.4526	2.3377	2.3905	2.4872	2.5252	2.4962	2.4671	2.4999	2.5875	2.6591	2.6458	2.544	2.4207	2.3574	2.3822	2.4492	2.4808	2.4356	2.3431	2.2767	2.2891	2.3665	2.4404	2.4447	2.3717	2.2771	2.2333	2.2674
0.29802	0.34021	0.43938	0.53783	0.55374	0.45487	0.30278	0.22043	0.29767	0.50809	0.71214	0.75901	0.61719	0.43048	0.44307	0.83489	1.5819	2.4458	3.1075	3.3561	3.2039	2.8547	2.5562	2.4482	2.5067	2.6087	2.6496	2.6177	2.5773	2.5907	2.6539	2.7013	2.6696	2.5599	2.4424	2.3991	2.4551	2.5567	2.6145	2.575	2.4612	2.3497	2.3072	2.3389	2.391	2.4007	2.3504	2.2789	2.244	2.2682
0.30107	0.32003	0.40925	0.5166	0.55664	0.48647	0.35594	0.28098	0.35154	0.54661	0.73321	0.76476	0.61075	0.41438	0.41976	0.80823	1.5576	2.4301	3.1051	3.3685	3.2307	2.8958	2.6141	2.5269	2.6082	2.7286	2.7751	2.7304	2.66	2.6347	2.6617	2.6844	2.6418	2.5317	2.4189	2.3825	2.4475	2.5603	2.6287	2.5923	2.4669	2.3279	2.25	2.2525	2.2941	2.3154	2.2895	2.2396	2.2101	2.2205
0.29489	0.28199	0.35667	0.47282	0.53999	0.50174	0.39307	0.32117	0.37698	0.54836	0.7134	0.73304	0.57821	0.38853	0.40306	0.79938	1.5537	2.4275	3.0999	3.3569	3.2109	2.871	2.5933	2.522	2.6275	2.7704	2.8251	2.7673	2.6654	2.6026	2.601	2.6126	2.5735	2.47	2.355	2.3033	2.3459	2.4403	2.5021	2.4701	2.3523	2.2165	2.1359	2.1366	2.1856	2.2257	2.223	2.1879	2.1547	2.1422
0.2851	0.24125	0.30027	0.42168	0.51072	0.49869	0.40665	0.33339	0.37106	0.51705	0.66193	0.67572	0.53133	0.36388	0.40467	0.82398	1.5929	2.4699	3.1323	3.3668	3.1895	2.8176	2.517	2.439	2.5537	2.7123	2.7769	2.7145	2.5955	2.5143	2.5065	2.5292	2.511	2.4211	2.2972	2.2111	2.2058	2.2594	2.304	2.2824	2.1937	2.0916	2.0397	2.0631	2.1328	2.1936	2.207	2.1743	2.1231	2.0738
0.2911	0.22527	0.26882	0.38674	0.48373	0.48436	0.40014	0.3229	0.34452	0.46933	0.5985	0.6111	0.48347	0.34765	0.42759	0.88503	1.6835	2.5755	3.234	3.4436	3.2234	2.7989	2.449	2.3368	2.4377	2.5993	2.6736	2.6185	2.5031	2.4283	2.4384	2.4924	2.5088	2.4391	2.3059	2.1796	2.1185	2.125	2.1518	2.1477	2.1018	2.0504	2.0425	2.0978	2.1889	2.2627	2.2785	2.2316	2.1459	2.0451
0.33244	0.2577	0.28532	0.38659	0.47194	0.46752	0.38156	0.30032	0.31211	0.4228	0.54011	0.55126	0.43819	0.33322	0.45548	0.95903	1.7991	2.7206	3.3897	3.5867	3.3304	2.8523	2.4434	2.2814	2.3522	2.5059	2.5887	2.5498	2.453	2.4003	2.4402	2.5321	2.5871	2.5421	2.4075	2.2523	2.1476	2.1174	2.1326	2.1476	2.143	2.1382	2.1679	2.2454	2.3446	2.415	2.4154	2.3376	2.2038	2.0424
0.41123	0.34019	0.35086	0.42231	0.47742	0.45244	0.3582	0.27591	0.28593	0.38932	0.49568	0.49947	0.39045	0.30469	0.45928	1.0022	1.8814	2.8356	3.5258	3.7278	3.4577	2.9479	2.4966	2.2928	2.3346	2.4783	2.5688	2.5478	2.4716	2.4391	2.5011	2.6197	2.7043	2.6846	2.5619	2.401	2.2784	2.2304	2.2401	2.2669	2.286	2.3057	2.3503	2.4288	2.516	2.5643	2.5329	2.4122	2.2249	2.0048
0.5039	0.4457	0.44025	0.47526	0.49067	0.43859	0.33607	0.25879	0.27508	0.37616	0.47015	0.4582	0.33927	0.25462	0.41986	0.97737	1.8705	2.837	3.5396	3.7552	3.4968	2.9926	2.5377	2.3238	2.3562	2.4982	2.5963	2.5878	2.5212	2.4917	2.5522	2.6724	2.7681	2.7695	2.6714	2.5302	2.4168	2.3681	2.3729	2.3955	2.4122	2.4281	2.4631	2.523	2.583	2.5967	2.5247	2.3585	2.1237	1.8605
0.57052	0.53013	0.51422	0.51797	0.49868	0.42548	0.3222	0.25812	0.28741	0.38947	0.47012	0.43734	0.29896	0.19937	0.34947	0.88421	1.7449	2.677	3.3576	3.5748	3.3435	2.8816	2.4694	2.2879	2.34	2.4933	2.5989	2.5932	2.52	2.4709	2.5029	2.5972	2.6831	2.6978	2.6319	2.5281	2.4419	2.4012	2.395	2.3951	2.3863	2.3785	2.3914	2.4275	2.4588	2.4381	2.328	2.1246	1.8595	1.5799
0.57762	0.55688	0.54193	0.53146	0.49564	0.41717	0.3249	0.28132	0.32739	0.43246	0.50198	0.45142	0.2953	0.17569	0.29184	0.76663	1.5411	2.378	2.9832	3.1708	2.9638	2.5668	2.2334	2.1192	2.2142	2.3874	2.4971	2.4847	2.3925	2.3097	2.2966	2.3474	2.4083	2.4277	2.3938	2.3329	2.2793	2.2459	2.2203	2.1852	2.1406	2.1067	2.104	2.1286	2.1448	2.1024	1.9677	1.7449	1.4747	1.2104
0.52001	0.51904	0.51952	0.5174	0.48796	0.42141	0.34911	0.32803	0.38968	0.49806	0.56195	0.50518	0.34575	0.21637	0.296	0.68917	1.3364	2.0254	2.5037	2.6241	2.4251	2.0963	1.8554	1.8216	1.9645	2.1535	2.2589	2.2328	2.1199	2.0054	1.9497	1.9561	1.9871	2.0043	1.9956	1.9721	1.9463	1.9153	1.8659	1.7945	1.7197	1.6733	1.6751	1.7108	1.7331	1.6882	1.5481	1.329	1.0812	0.86115
0.42652	0.44449	0.47241	0.4967	0.48962	0.44324	0.39021	0.3849	0.45475	0.56387	0.62802	0.58008	0.43872	0.32156	0.38025	0.69519	1.2044	1.7231	2.0477	2.0766	1.8684	1.5969	1.4398	1.4745	1.6486	1.8348	1.9221	1.8792	1.7549	1.6273	1.549	1.5252	1.5307	1.5404	1.5461	1.5487	1.5425	1.5112	1.442	1.3449	1.2558	1.2165	1.2431	1.3084	1.3535	1.3221	1.1954	1.0025	0.80186	0.64657
0.34456	0.37972	0.43933	0.49514	0.51108	0.47843	0.43223	0.42818	0.4943	0.59844	0.6652	0.63658	0.531	0.44932	0.51349	0.77686	1.1719	1.5388	1.7206	1.6612	1.4384	1.2103	1.1148	1.1893	1.3638	1.5206	1.5741	1.5148	1.3951	1.2807	1.2078	1.1747	1.1628	1.1608	1.169	1.1856	1.1933	1.1654	1.0884	0.98219	0.89538	0.87539	0.93327	1.0306	1.1004	1.0886	0.98789	0.83914	0.703	0.62134
0.31242	0.36211	0.448	0.52557	0.5498	0.51256	0.45435	0.43553	0.48663	0.57918	0.64536	0.63581	0.57028	0.53641	0.63029	0.87953	1.2081	1.4739	1.5577	1.4401	1.2135	1.0206	0.96354	1.0472	1.1913	1.295	1.3035	1.2305	1.1313	1.0537	1.0102	0.98491	0.96168	0.94313	0.94341	0.96503	0.98539	0.96943	0.90012	0.80024	0.72385	0.72017	0.79635	0.90838	0.98875	0.99134	0.92091	0.82601	0.76184	0.75121
0.33703	0.39807	0.49795	0.57837	0.58929	0.52755	0.44263	0.40068	0.43291	0.51046	0.56912	0.56712	0.52927	0.53791	0.67199	0.93863	1.2514	1.4772	1.5206	1.3868	1.1765	1.0176	0.98374	1.0565	1.1532	1.1941	1.1557	1.0742	1.005	0.97623	0.97348	0.96345	0.93024	0.89056	0.87546	0.89702	0.93169	0.93687	0.88772	0.80258	0.73393	0.73015	0.79791	0.89561	0.96367	0.96843	0.92555	0.88493	0.88899	0.93695
0.3915	0.46071	0.56116	0.62637	0.60766	0.51182	0.3992	0.33996	0.36107	0.4269	0.47176	0.46036	0.427	0.45796	0.62562	0.92361	1.2548	1.4864	1.5345	1.4171	1.2382	1.1138	1.0976	1.1561	1.2088	1.1958	1.1201	1.0359	0.99749	1.0148	1.0497	1.053	1.0085	0.94586	0.91263	0.93209	0.98194	1.0126	0.98855	0.91854	0.84861	0.82513	0.85818	0.91556	0.95172	0.94712	0.92475	0.92963	0.98706	1.0737
0.43387	0.50831	0.60005	0.64119	0.59045	0.4674	0.34214	0.28465	0.31185	0.37572	0.40517	0.37073	0.31964	0.34909	0.53315	0.85784	1.2159	1.4696	1.5377	1.4445	1.2957	1.201	1.2024	1.2574	1.2873	1.2445	1.1493	1.0669	1.0511	1.0996	1.1588	1.169	1.1142	1.0326	0.98413	1.001	1.0629	1.1153	1.1129	1.0535	0.97511	0.9216	0.90844	0.91587	0.91384	0.89482	0.88428	0.91812	1.0049	1.1055
0.43468	0.51113	0.591	0.61075	0.53974	0.40946	0.29564	0.26302	0.31456	0.38779	0.40561	0.34454	0.26574	0.27933	0.46402	0.80094	1.1735	1.4373	1.5111	1.424	1.2864	1.2086	1.2279	1.2962	1.3317	1.289	1.193	1.1136	1.1054	1.1638	1.2304	1.2428	1.184	1.0947	1.0388	1.0527	1.1187	1.1814	1.1909	1.1375	1.0516	0.9741	0.92447	0.89337	0.86271	0.83201	0.82458	0.86618	0.95373	1.043
0.39516	0.46957	0.53882	0.54713	0.47421	0.35912	0.27734	0.28433	0.369	0.45739	0.46967	0.38934	0.28943	0.28949	0.47007	0.80663	1.1742	1.4232	1.4738	1.3627	1.2097	1.1315	1.1662	1.2614	1.3267	1.3081	1.2243	1.1439	1.1255	1.1717	1.2314	1.2453	1.1943	1.1131	1.0601	1.0701	1.1286	1.186	1.1955	1.1459	1.0624	0.98101	0.92102	0.87753	0.83793	0.80295	0.79086	0.8193	0.88122	0.93843
0.34484	0.41253	0.47326	0.48004	0.42	0.33371	0.29066	0.3354	0.44651	0.54568	0.55633	0.47007	0.36734	0.36975	0.55338	0.88563	1.2347	1.4493	1.4547	1.2976	1.1095	1.0167	1.0617	1.188	1.2941	1.3104	1.2423	1.1534	1.1087	1.1255	1.1687	1.1866	1.156	1.0981	1.0571	1.0612	1.1006	1.1375	1.1366	1.0913	1.0235	0.9623	0.92108	0.89276	0.86377	0.83183	0.80947	0.81	0.82966	0.84431
0.3208	0.3779	0.43052	0.44003	0.39751	0.33971	0.32621	0.39136	0.50945	0.60615	0.6143	0.53391	0.44723	0.46978	0.66726	0.99794	1.3264	1.5042	1.4638	1.2611	1.0366	0.92504	0.97337	1.1239	1.2658	1.3137	1.2574	1.1534	1.073	1.0517	1.0737	1.0978	1.0953	1.0697	1.0455	1.0418	1.0543	1.061	1.0434	1.0032	0.96018	0.9344	0.92978	0.93254	0.92475	0.89971	0.86546	0.83439	0.8101	0.7849
0.34315	0.3884	0.4314	0.44135	0.41113	0.37087	0.36897	0.43175	0.53472	0.61392	0.61513	0.54539	0.4834	0.53291	0.74699	1.0776	1.3914	1.5471	1.4837	1.26	1.0177	0.89301	0.9371	1.0958	1.256	1.323	1.273	1.1538	1.0399	0.98167	0.98233	1.0115	1.036	1.0423	1.0352	1.0237	1.0085	0.98386	0.94826	0.91218	0.89309	0.90181	0.93238	0.96441	0.97631	0.95843	0.91617	0.86232	0.80733	0.75674
0.40242	0.43818	0.46987	0.47462	0.44724	0.41144	0.40547	0.44994	0.52462	0.57797	0.56825	0.50631	0.46326	0.52938	0.74801	1.0718	1.3771	1.5335	1.4827	1.2768	1.0457	0.9186	0.94985	1.0954	1.2516	1.3236	1.2792	1.155	1.0219	0.93775	0.9199	0.94887	0.99118	1.0211	1.0283	1.0126	0.97781	0.92989	0.88013	0.84488	0.83889	0.86565	0.91286	0.95778	0.97917	0.96739	0.92633	0.86772	0.8044	0.74821
0.46652	0.49778	0.51819	0.51336	0.48164	0.44264	0.42682	0.45074	0.49845	0.52874	0.50838	0.44767	0.40791	0.46783	0.66756	0.96954	1.2677	1.4444	1.4397	1.2873	1.0936	0.97263	0.98121	1.093	1.225	1.2932	1.2609	1.1508	1.0213	0.92785	0.89605	0.91737	0.96375	1.0059	1.0245	1.0125	0.9728	0.91642	0.86008	0.82171	0.81324	0.83453	0.87293	0.90955	0.92848	0.92281	0.8947	0.85139	0.80184	0.75655
0.50113	0.53309	0.54476	0.53016	0.49264	0.45035	0.42856	0.44077	0.47368	0.49228	0.4666	0.40249	0.35079	0.38221	0.54046	0.80525	1.0932	1.3002	1.3599	1.2806	1.137	1.0234	0.9997	1.0629	1.1589	1.2216	1.2125	1.1372	1.034	0.9476	0.90625	0.91285	0.95061	0.99496	1.0242	1.0256	0.99769	0.949	0.89481	0.85091	0.82712	0.82386	0.83366	0.84661	0.85552	0.85747	0.85179	0.83775	0.81513	0.78754
0.48971	0.52544	0.53294	0.51284	0.47307	0.43164	0.4107	0.4217	0.45281	0.47191	0.44864	0.38226	0.31368	0.30844	0.41727	0.63947	0.9147	1.1512	1.2746	1.266	1.1681	1.056	0.99407	1.004	1.0626	1.1233	1.1465	1.1188	1.0551	0.98497	0.93646	0.92404	0.9457	0.98675	1.0272	1.0496	1.045	1.015	0.9694	0.92044	0.87722	0.84343	0.81937	0.80538	0.80327	0.81381	0.83289	0.85053	0.85521	0.84148
0.44076	0.48037	0.48929	0.47081	0.4344	0.39722	0.37956	0.39253	0.42636	0.45141	0.43647	0.37469	0.29839	0.26852	0.3412	0.53116	0.79605	1.0537	1.2229	1.2637	1.1941	1.0753	0.97636	0.94038	0.96953	1.0328	1.0884	1.1061	1.0795	1.0246	0.96892	0.9375	0.94256	0.97962	1.031	1.0748	1.0943	1.0838	1.048	0.99714	0.94084	0.88614	0.83896	0.80657	0.79685	0.81335	0.84984	0.88949	0.91145	0.90198
0.37949	0.42127	0.43731	0.42826	0.40024	0.36741	0.34885	0.3575	0.38804	0.41549	0.41023	0.36209	0.29666	0.26911	0.33512	0.51544	0.77682	1.0428	1.23	1.2885	1.2246	1.0931	0.96739	0.90313	0.91657	0.9843	1.0615	1.1067	1.1007	1.0517	0.98822	0.94305	0.93759	0.97306	1.032	1.0883	1.1203	1.1188	1.0881	1.0397	0.98455	0.92985	0.88097	0.84506	0.83127	0.84561	0.88376	0.92814	0.95369	0.94071
0.33167	0.37379	0.40166	0.40842	0.39222	0.36194	0.33586	0.33062	0.34767	0.36928	0.37068	0.34221	0.30533	0.30807	0.39885	0.59369	0.85819	1.1179	1.2928	1.3364	1.2574	1.1127	0.97709	0.90756	0.92039	0.99074	1.0712	1.1177	1.1093	1.0554	0.98658	0.93825	0.9328	0.97006	1.0295	1.0824	1.1066	1.0967	1.0627	1.0209	0.98343	0.95262	0.92515	0.8998	0.88227	0.882	0.90262	0.93392	0.95297	0.93617
0.31085	0.35214	0.39386	0.41917	0.41616	0.3878	0.35205	0.32974	0.329	0.3394	0.34255	0.33259	0.33036	0.37762	0.51153	0.73517	1.0046	1.2439	1.381	1.3839	1.2757	1.1216	0.99442	0.94117	0.96564	1.0345	1.0997	1.1238	1.0958	1.0324	0.96644	0.92919	0.9354	0.97696	1.0283	1.0605	1.057	1.0221	0.97656	0.94447	0.93747	0.94855	0.95873	0.95197	0.92748	0.89997	0.88717	0.89369	0.90396	0.89109
0.31603	0.35511	0.40788	0.44861	0.45713	0.43253	0.3933	0.36296	0.35253	0.35467	0.35532	0.35411	0.37585	0.46052	0.63531	0.88748	1.1586	1.3679	1.4528	1.4015	1.2584	1.0999	0.99426	0.97097	1.0137	1.0773	1.1162	1.107	1.0554	0.98861	0.93852	0.92619	0.95252	0.99851	1.0345	1.035	0.99292	0.92511	0.86488	0.84362	0.87165	0.93038	0.98247	0.99469	0.95894	0.89685	0.84395	0.82383	0.8306	0.83332
0.33814	0.37213	0.42729	0.47327	0.48705	0.46839	0.43775	0.41825	0.41691	0.42147	0.41685	0.40815	0.42933	0.52638	0.7231	0.99349	1.2631	1.4429	1.4767	1.3722	1.1961	1.0363	0.95582	0.96486	1.0257	1.0826	1.0954	1.0578	0.99355	0.93756	0.91637	0.9365	0.98379	1.0307	1.0478	1.0165	0.93987	0.84487	0.77344	0.76188	0.81897	0.9167	1.0024	1.0279	0.9791	0.8844	0.79664	0.75763	0.77027	0.79807
0.3678	0.39239	0.43735	0.47318	0.48104	0.46715	0.45582	0.46654	0.4947	0.51414	0.50217	0.46808	0.45991	0.53861	0.73381	1.0122	1.2838	1.4476	1.4472	1.3039	1.1022	0.94103	0.87964	0.91278	0.98614	1.0373	1.0336	0.98451	0.92656	0.89641	0.91014	0.95893	1.0178	1.0578	1.0567	1.005	0.91216	0.8078	0.73429	0.72845	0.79908	0.91513	1.0168	1.0474	0.98836	0.87272	0.7654	0.72125	0.74856	0.8045
0.39805	0.41	0.43346	0.44409	0.43296	0.41758	0.42816	0.47875	0.54805	0.58954	0.56779	0.49483	0.43594	0.47395	0.65241	0.93674	1.2233	1.3948	1.3875	1.2272	1.0104	0.84518	0.79077	0.83367	0.91086	0.95856	0.95171	0.91048	0.87629	0.87967	0.92279	0.98428	1.0363	1.0588	1.043	0.9893	0.90695	0.81705	0.75239	0.74571	0.80878	0.91662	1.0132	1.0411	0.97917	0.86012	0.75287	0.71759	0.76405	0.84392
0.42161	0.42239	0.42111	0.3995	0.36045	0.33486	0.36028	0.446	0.55379	0.61568	0.58194	0.46616	0.35093	0.34304	0.5037	0.80088	1.1189	1.3226	1.3349	1.179	0.95719	0.78514	0.72556	0.7641	0.83664	0.88235	0.88266	0.8624	0.85979	0.89324	0.95015	1.0015	1.0256	1.0199	0.9944	0.95769	0.91123	0.85728	0.81016	0.7951	0.83035	0.9059	0.97953	1	0.944	0.83839	0.74751	0.7296	0.79331	0.88765
0.42834	0.42627	0.40914	0.3618	0.29623	0.25485	0.28292	0.38791	0.51955	0.59329	0.54764	0.39677	0.23696	0.19489	0.34735	0.66567	1.0246	1.2727	1.319	1.1804	0.961	0.78188	0.71076	0.73668	0.79908	0.84223	0.8525	0.85495	0.87991	0.93144	0.98377	1.0052	0.98625	0.94649	0.91606	0.90923	0.91433	0.90851	0.88289	0.85388	0.84892	0.8785	0.92028	0.93266	0.88946	0.80718	0.73935	0.73798	0.8105	0.90756
0.4084	0.41669	0.40272	0.34909	0.27041	0.21551	0.23601	0.34154	0.47811	0.55368	0.50045	0.33212	0.15163	0.096233	0.25145	0.59068	0.98314	1.2675	1.3435	1.2232	1.0105	0.82883	0.74883	0.76258	0.81357	0.85123	0.86598	0.88219	0.92243	0.97843	1.0144	0.99869	0.93477	0.86311	0.83135	0.85714	0.91474	0.95655	0.95148	0.90797	0.86317	0.84829	0.86092	0.86863	0.84101	0.78198	0.73227	0.7373	0.80555	0.89377
0.3609	0.39152	0.4014	0.36567	0.29433	0.23578	0.24508	0.33728	0.4634	0.53413	0.4817	0.31797	0.14372	0.094887	0.25676	0.60316	1.0037	1.2971	1.3832	1.2735	1.0707	0.89639	0.81871	0.82846	0.87041	0.89795	0.90613	0.92115	0.96241	1.0144	1.0347	0.9911	0.8953	0.80166	0.76983	0.81986	0.91611	0.9933	1.0043	0.95196	0.88079	0.8375	0.83405	0.84346	0.82998	0.78581	0.74109	0.73748	0.78779	0.85784
0.30114	0.3574	0.40218	0.40114	0.35465	0.30451	0.30514	0.37801	0.48542	0.54915	0.50681	0.36703	0.22018	0.18983	0.35308	0.6835	1.0581	1.3269	1.3993	1.2914	1.1037	0.9503	0.89039	0.9077	0.94453	0.95705	0.94654	0.94559	0.97695	1.0241	1.0407	0.99075	0.88578	0.78386	0.74997	0.80721	0.91797	1.0107	1.0316	0.98035	0.90439	0.85689	0.85541	0.87354	0.87023	0.82958	0.77593	0.7512	0.77473	0.8218
0.25804	0.33003	0.40318	0.43662	0.42049	0.38611	0.38275	0.43637	0.52265	0.57912	0.55238	0.44712	0.33795	0.32881	0.48378	0.77689	1.0988	1.319	1.3638	1.2558	1.0911	0.97154	0.94229	0.97618	1.011	1.0051	0.96753	0.94102	0.95721	1.0038	1.0323	0.99954	0.90809	0.80983	0.769	0.81316	0.91161	0.99859	1.0226	0.98249	0.92275	0.89346	0.90929	0.94072	0.94318	0.8978	0.82827	0.77952	0.77708	0.80312
0.25943	0.32553	0.40344	0.45327	0.45881	0.43978	0.43583	0.47286	0.53794	0.58522	0.57226	0.50072	0.4283	0.43724	0.5776	0.8253	1.0878	1.2577	1.2785	1.1778	1.0442	0.96464	0.96951	1.0216	1.0551	1.031	0.96547	0.91183	0.91253	0.96246	1.0129	1.012	0.94809	0.86007	0.80696	0.82173	0.887	0.95153	0.97259	0.9489	0.91735	0.91783	0.95681	1.0009	1.0055	0.95373	0.87219	0.8088	0.79214	0.80663
0.31289	0.34736	0.39895	0.43846	0.4496	0.44112	0.43895	0.46292	0.5068	0.53968	0.53126	0.48292	0.43843	0.46098	0.58869	0.80049	1.0201	1.1598	1.1757	1.0949	0.99523	0.94994	0.97923	1.042	1.073	1.0358	0.95054	0.8765	0.86434	0.91679	0.98765	1.0188	0.98452	0.90849	0.84173	0.82157	0.84557	0.88009	0.89362	0.88458	0.87996	0.90675	0.96259	1.0126	1.0162	0.96253	0.88145	0.82138	0.80911	0.82644
0.39545	0.37889	0.38005	0.38872	0.39403	0.39451	0.39868	0.41459	0.43755	0.44916	0.43224	0.39178	0.3632	0.39607	0.52021	0.71781	0.9249	1.0661	1.1009	1.0493	0.9765	0.94663	0.97897	1.0381	1.0652	1.0256	0.93674	0.85525	0.83386	0.88219	0.96078	1.0117	1.0004	0.93718	0.8633	0.81676	0.8064	0.8138	0.81745	0.8153	0.82505	0.86265	0.92018	0.96526	0.96518	0.91583	0.8492	0.81014	0.81924	0.85269
0.46205	0.3897	0.33522	0.31092	0.31316	0.32978	0.34935	0.3644	0.36838	0.35359	0.31678	0.27016	0.24635	0.28708	0.41754	0.62277	0.84602	1.0156	1.0855	1.0627	0.99994	0.95892	0.96848	1.0089	1.0328	1.005	0.93231	0.85849	0.83099	0.86516	0.93343	0.98672	0.98981	0.94327	0.87702	0.82406	0.79739	0.78799	0.78159	0.77623	0.78352	0.81301	0.8559	0.88592	0.87948	0.83843	0.79387	0.78391	0.82093	0.87571
0.47041	0.35469	0.26149	0.22263	0.23898	0.28602	0.3319	0.35358	0.34233	0.30056	0.23893	0.1783	0.15165	0.19679	0.33702	0.56008	0.81275	1.021	1.1275	1.1233	1.0505	0.97422	0.94094	0.95338	0.97775	0.9759	0.93653	0.88249	0.8504	0.86088	0.90311	0.94478	0.95719	0.93473	0.89421	0.85758	0.83459	0.81981	0.80405	0.78724	0.77925	0.78802	0.80733	0.81798	0.80408	0.77072	0.74548	0.75862	0.81561	0.88512
0.40802	0.27416	0.17396	0.15014	0.20199	0.29134	0.36876	0.40005	0.37726	0.31313	0.23039	0.1565	0.12414	0.16818	0.31164	0.54591	0.82087	1.0589	1.1906	1.1913	1.0948	0.97252	0.89082	0.87587	0.90681	0.93973	0.94205	0.91253	0.87523	0.85652	0.86509	0.88948	0.91123	0.92007	0.91815	0.91238	0.90464	0.89009	0.86459	0.83258	0.80593	0.79375	0.79266	0.78828	0.76878	0.73914	0.72209	0.74142	0.79946	0.86776
0.30312	0.18005	0.10542	0.12148	0.21959	0.34902	0.44969	0.48452	0.45153	0.37376	0.28161	0.2034	0.16721	0.20336	0.33545	0.56078	0.83539	1.0817	1.2216	1.2185	1.0988	0.93838	0.81985	0.78775	0.83063	0.89809	0.93828	0.92904	0.88435	0.83706	0.81454	0.82474	0.85835	0.89989	0.93663	0.96026	0.96483	0.94691	0.90928	0.86327	0.82443	0.80271	0.79482	0.78679	0.76648	0.73636	0.71458	0.72138	0.76027	0.80994
0.21073	0.12127	0.092007	0.15455	0.28881	0.43636	0.53674	0.56025	0.51609	0.43595	0.35123	0.28297	0.24844	0.27067	0.37447	0.56619	0.81298	1.0435	1.1776	1.1707	1.0421	0.86721	0.73553	0.7012	0.75745	0.84924	0.9125	0.9126	0.85877	0.7902	0.74795	0.75272	0.79933	0.86579	0.92667	0.96258	0.96412	0.93272	0.88022	0.82546	0.78665	0.77176	0.77353	0.77424	0.75864	0.72606	0.69177	0.67529	0.68398	0.70522
0.18068	0.13495	0.15148	0.2454	0.38633	0.51618	0.58542	0.58072	0.52534	0.45573	0.39633	0.35287	0.3265	0.33116	0.39371	0.53223	0.72937	0.92587	1.0461	1.0418	0.92488	0.7638	0.64445	0.62055	0.68584	0.78455	0.85049	0.84744	0.78576	0.70895	0.66354	0.67311	0.73024	0.80612	0.86774	0.8921	0.87273	0.81936	0.75295	0.69766	0.67092	0.67526	0.69662	0.71208	0.70354	0.66892	0.62275	0.58516	0.56701	0.5624
0.22719	0.22145	0.2678	0.36475	0.4767	0.55482	0.56932	0.52797	0.46676	0.42099	0.40099	0.39217	0.37793	0.3638	0.37995	0.45707	0.59451	0.74795	0.85047	0.85448	0.7648	0.63814	0.54817	0.54002	0.60509	0.69157	0.7413	0.72636	0.66241	0.59347	0.5619	0.58427	0.64604	0.71375	0.75426	0.74939	0.70105	0.62778	0.55619	0.51052	0.50303	0.52859	0.56678	0.59195	0.58672	0.55093	0.50014	0.45431	0.42444	0.40673
0.31957	0.34021	0.39414	0.46768	0.52662	0.53778	0.49441	0.42391	0.36944	0.3585	0.38322	0.40894	0.40489	0.37213	0.34543	0.36613	0.44696	0.55688	0.63917	0.65031	0.5906	0.50397	0.44738	0.45241	0.50652	0.56567	0.58703	0.55756	0.49975	0.45326	0.44789	0.48622	0.54505	0.59115	0.59939	0.56328	0.49508	0.41847	0.35867	0.3332	0.34539	0.38296	0.42307	0.44304	0.43163	0.39416	0.34781	0.30984	0.28661	0.27117
0.40063	0.4309	0.47516	0.51394	0.5194	0.47542	0.39495	0.31771	0.28589	0.31395	0.37628	0.42426	0.42148	0.37085	0.31247	0.29336	0.33204	0.40491	0.46435	0.47413	0.43475	0.38034	0.35098	0.36281	0.39835	0.42271	0.41162	0.36942	0.32463	0.30844	0.33294	0.38413	0.43236	0.4508	0.42914	0.37595	0.31153	0.25771	0.22987	0.2327	0.25923	0.29323	0.31547	0.3126	0.28423	0.24323	0.20767	0.18912	0.18521	0.18209
0.42133	0.44768	0.47652	0.48813	0.4625	0.39652	0.3142	0.25736	0.25931	0.31948	0.39972	0.44782	0.43287	0.36642	0.29337	0.25916	0.27802	0.32583	0.36152	0.35921	0.32563	0.29058	0.28002	0.29455	0.31033	0.30044	0.25856	0.20565	0.17477	0.18664	0.23468	0.28993	0.32069	0.31197	0.27181	0.22309	0.18885	0.18139	0.19966	0.23273	0.26506	0.28133	0.27136	0.23496	0.18407	0.13851	0.11565	0.11951	0.13748	0.148
0.37016	0.38548	0.4037	0.40791	0.3836	0.33323	0.28161	0.2633	0.29793	0.37189	0.44269	0.466	0.42653	0.34932	0.2819	0.26028	0.28463	0.32279	0.33779	0.31682	0.27854	0.25417	0.25895	0.27831	0.28	0.24201	0.17301	0.10838	0.084859	0.11347	0.17164	0.21957	0.22782	0.19582	0.14933	0.12146	0.13211	0.17904	0.24292	0.29933	0.32882	0.32161	0.27875	0.21223	0.14316	0.09514	0.083279	0.10474	0.13864	0.15787
0.27897	0.28217	0.2986	0.31451	0.31675	0.30588	0.2996	0.32003	0.37294	0.43663	0.47259	0.45295	0.38383	0.30487	0.26273	0.27762	0.32898	0.37202	0.37267	0.33313	0.28791	0.27355	0.29709	0.32897	0.32642	0.2688	0.17612	0.09603	0.0692	0.099948	0.15434	0.18622	0.17064	0.12018	0.073832	0.069293	0.11927	0.20677	0.29841	0.36313	0.38384	0.35891	0.29821	0.21963	0.1463	0.10098	0.096291	0.12619	0.16674	0.18917
0.20278	0.19575	0.21571	0.25095	0.28609	0.31541	0.34659	0.38962	0.44018	0.47417	0.46235	0.39609	0.3025	0.23298	0.22961	0.29376	0.38248	0.43804	0.42959	0.37516	0.32612	0.32574	0.37408	0.42696	0.42998	0.36112	0.24857	0.15039	0.11205	0.13478	0.17811	0.19277	0.15785	0.09446	0.048125	0.055605	0.1214	0.21852	0.3085	0.36317	0.37381	0.3466	0.29374	0.22918	0.16928	0.13175	0.12853	0.15654	0.19573	0.21971
0.18708	0.17153	0.19297	0.24066	0.29584	0.34651	0.39261	0.43658	0.46946	0.46868	0.41464	0.31427	0.20967	0.15853	0.19591	0.30572	0.42634	0.49061	0.47237	0.40455	0.3536	0.36862	0.44348	0.52097	0.53584	0.46349	0.33769	0.22464	0.17467	0.18875	0.22356	0.22861	0.18483	0.11595	0.06699	0.06967	0.12188	0.1941	0.25328	0.28331	0.28771	0.27751	0.2589	0.23189	0.19852	0.16941	0.15943	0.17553	0.20816	0.23617
0.24311	0.21905	0.2341	0.27836	0.33128	0.37811	0.41636	0.44695	0.46079	0.43756	0.36299	0.25139	0.15095	0.11996	0.18659	0.32271	0.45567	0.51457	0.47915	0.39438	0.33771	0.36202	0.45644	0.55446	0.58298	0.51506	0.38724	0.27024	0.21744	0.23052	0.26595	0.27342	0.23395	0.16898	0.11766	0.10419	0.12234	0.14688	0.15839	0.15857	0.16398	0.18638	0.2189	0.24088	0.23641	0.20962	0.18257	0.17778	0.2005	0.2357
0.34472	0.31122	0.31129	0.33691	0.36879	0.39405	0.4131	0.42989	0.43715	0.4147	0.34706	0.2468	0.15995	0.14177	0.21637	0.35145	0.47218	0.50934	0.44824	0.34102	0.27068	0.29183	0.39166	0.50013	0.5412	0.48641	0.37154	0.26639	0.2234	0.24437	0.28776	0.30594	0.28046	0.22851	0.1806	0.15212	0.13416	0.10907	0.07409	0.049463	0.062852	0.12325	0.20777	0.27408	0.28965	0.25476	0.20145	0.16971	0.18003	0.2224
0.4459	0.40282	0.38376	0.38388	0.38791	0.38804	0.39035	0.40336	0.42125	0.42091	0.38023	0.30361	0.23014	0.2114	0.27178	0.38254	0.47401	0.48181	0.39427	0.26441	0.17493	0.18063	0.27067	0.37836	0.43028	0.39733	0.31023	0.23126	0.20671	0.23732	0.28613	0.31242	0.30154	0.26777	0.23273	0.20232	0.16421	0.10703	0.041882	0.0036012	0.027265	0.11786	0.23888	0.33158	0.35234	0.30088	0.21881	0.16041	0.15751	0.20285
0.50584	0.45504	0.41913	0.39728	0.37911	0.36214	0.35749	0.37718	0.41548	0.44494	0.43511	0.38058	0.31278	0.28104	0.31393	0.39145	0.45306	0.43951	0.3381	0.19621	0.090858	0.07596	0.14646	0.24539	0.30697	0.302	0.25216	0.206	0.19901	0.23006	0.2699	0.28988	0.28415	0.2674	0.25382	0.23944	0.20607	0.14382	0.070849	0.029666	0.058741	0.16046	0.29169	0.38709	0.39998	0.33187	0.2298	0.15435	0.14146	0.18373
0.50626	0.45124	0.40575	0.37259	0.34484	0.32268	0.31913	0.34738	0.40151	0.45132	0.46083	0.41745	0.34694	0.29778	0.30412	0.35608	0.40282	0.38876	0.29638	0.16236	0.053869	0.022772	0.072092	0.1588	0.2282	0.25164	0.23934	0.22248	0.22313	0.23841	0.24947	0.24391	0.22881	0.22257	0.23391	0.24922	0.24213	0.19876	0.13663	0.098445	0.12252	0.21159	0.32497	0.40209	0.40144	0.32716	0.22494	0.15099	0.13655	0.17166
0.45364	0.39813	0.35201	0.32025	0.29616	0.27815	0.27719	0.30585	0.35954	0.40991	0.42114	0.37816	0.30306	0.24285	0.23522	0.27839	0.32988	0.33686	0.27565	0.17003	0.074859	0.038126	0.070557	0.14405	0.21653	0.26112	0.27714	0.27847	0.27407	0.25994	0.2286	0.18468	0.14912	0.14523	0.17801	0.22574	0.25383	0.24152	0.20004	0.16626	0.17518	0.23227	0.30702	0.3533	0.34131	0.27773	0.19988	0.14945	0.14521	0.17312
0.36987	0.31641	0.27755	0.25827	0.24822	0.23964	0.23816	0.25535	0.29098	0.32418	0.32527	0.28047	0.20821	0.15065	0.1442	0.19152	0.25748	0.29354	0.27224	0.20589	0.13617	0.10444	0.12578	0.18469	0.25157	0.30346	0.33245	0.33914	0.32214	0.27688	0.20523	0.12529	0.068234	0.06068	0.10518	0.17544	0.23231	0.24963	0.23068	0.20256	0.19367	0.21189	0.24038	0.25289	0.23547	0.19725	0.16276	0.15278	0.16889	0.1926
0.28051	0.22998	0.2039	0.20509	0.21624	0.22037	0.21624	0.2151	0.22418	0.23444	0.22605	0.18761	0.13153	0.089979	0.092579	0.14316	0.21475	0.26751	0.27606	0.24536	0.20438	0.18432	0.19901	0.24086	0.29137	0.33431	0.3605	0.3637	0.33631	0.27294	0.18014	0.082046	0.013024	-0.00079889	0.041744	0.11511	0.18268	0.2187	0.22056	0.20387	0.18627	0.17421	0.16263	0.14557	0.12647	0.11806	0.13191	0.16691	0.20683	0.22942
0.20764	0.15963	0.14895	0.17469	0.21098	0.2308	0.22621	0.20927	0.19615	0.19094	0.18399	0.16494	0.13681	0.11728	0.12517	0.16404	0.2174	0.25992	0.27526	0.26628	0.25026	0.24478	0.25632	0.27962	0.30524	0.32643	0.33895	0.33649	0.30915	0.24977	0.16371	0.072563	0.0058913	-0.014932	0.01094	0.06463	0.12055	0.1611	0.18229	0.18791	0.18046	0.15837	0.12222	0.082604	0.059887	0.072789	0.12393	0.19439	0.25311	0.27521
[truncated: 101 more columns]
