# Supplementary material for: Differential perovskite hemispherical photodetector for intelligent imaging and location tracking
Source: Nat Commun. 2024 Jan 17;15:577. doi: 10.1038/s41467-024-44857-4 (PMC10794423; doi:10.1038/s41467-024-44857-4)
Supplement: Supplementary file 7 — Supplementary Software 1 [file 41467_2024_44857_MOESM7_ESM.zip › Colorclassification/datacut6.txt]

0.28675	0.33612	0.37002	0.3704	0.33872	0.28718	0.23153	0.1914	0.19025	0.24453	0.3444	0.44431	0.48068	0.41332	0.262	0.10549	0.034966	0.091313	0.23338	0.36496	0.4033	0.33761	0.23186	0.16963	0.18558	0.23933	0.25336	0.18319	0.060888	-0.025755	-0.0029316	0.12712	0.28322	0.36537	0.33069	0.22518	0.14709	0.17196	0.29834	0.45416	0.55415	0.56002	0.49753	0.42333	0.37525	0.34883	0.31567	0.26104	0.20373	0.18012
0.27304	0.31564	0.34181	0.34232	0.32638	0.30606	0.28561	0.26505	0.25048	0.25514	0.28635	0.33052	0.35513	0.33247	0.26765	0.20417	0.19608	0.26506	0.37787	0.46635	0.47789	0.41634	0.33815	0.30455	0.32833	0.36107	0.3346	0.22446	0.081529	0.0016518	0.052795	0.21674	0.39371	0.47022	0.40035	0.23894	0.10176	0.083471	0.19489	0.36364	0.49233	0.52603	0.47908	0.4078	0.35857	0.33584	0.31227	0.26539	0.20489	0.16663
0.24602	0.26108	0.26875	0.27273	0.28704	0.31636	0.34627	0.35391	0.32914	0.28571	0.25098	0.24341	0.2591	0.28	0.29575	0.31661	0.36309	0.44036	0.52264	0.56637	0.54494	0.47541	0.41037	0.39681	0.43438	0.47058	0.44188	0.33068	0.19028	0.11252	0.15855	0.30576	0.45515	0.49791	0.39335	0.19965	0.033976	-0.0082552	0.084611	0.24086	0.36321	0.39716	0.35911	0.30886	0.2944	0.31541	0.33182	0.30541	0.23709	0.16937
0.25478	0.23197	0.21129	0.21007	0.24608	0.31635	0.39031	0.42681	0.40326	0.33306	0.25665	0.21363	0.21894	0.26097	0.31943	0.38351	0.45296	0.52346	0.57484	0.57899	0.52481	0.43729	0.36879	0.36294	0.41828	0.48375	0.49507	0.42648	0.31589	0.23979	0.25394	0.34566	0.43728	0.4414	0.32716	0.14656	-0.00047127	-0.03619	0.042346	0.16692	0.25285	0.26114	0.22079	0.19723	0.23471	0.31929	0.39032	0.38969	0.30927	0.20052
0.31766	0.2603	0.20781	0.18719	0.21936	0.29897	0.38992	0.44448	0.43417	0.36878	0.2887	0.23682	0.2326	0.26719	0.31941	0.37462	0.42898	0.47762	0.50323	0.48157	0.40365	0.29496	0.20981	0.19844	0.26963	0.3795	0.45943	0.46419	0.4036	0.33193	0.30265	0.32476	0.35607	0.33947	0.25282	0.13135	0.043355	0.037885	0.10633	0.18926	0.22366	0.1934	0.14241	0.13966	0.22247	0.36228	0.47984	0.49991	0.40574	0.25427
0.40309	0.32742	0.25161	0.20367	0.20546	0.25607	0.32774	0.38108	0.39038	0.35929	0.31484	0.28512	0.27991	0.28956	0.30033	0.30964	0.32517	0.34899	0.36371	0.33845	0.25456	0.13079	0.02348	-0.0047037	0.072409	0.22247	0.37217	0.45338	0.44455	0.37759	0.30737	0.26964	0.2606	0.25138	0.22182	0.18228	0.16446	0.18972	0.24414	0.28435	0.27227	0.21118	0.15176	0.15898	0.26206	0.42503	0.56236	0.59193	0.49021	0.3113
0.45092	0.38154	0.30444	0.23731	0.19799	0.19396	0.21682	0.24857	0.275	0.2941	0.31173	0.32956	0.33822	0.3245	0.28685	0.2435	0.22171	0.23366	0.25949	0.25564	0.1873	0.062044	-0.063638	-0.11482	-0.047271	0.11955	0.31057	0.43996	0.46186	0.39254	0.29143	0.21833	0.19899	0.22094	0.25596	0.28641	0.31315	0.34263	0.36938	0.37368	0.33928	0.27584	0.22393	0.2329	0.32423	0.46752	0.59022	0.61882	0.52616	0.35272
0.41849	0.38071	0.33243	0.27086	0.20308	0.14345	0.10665	0.10259	0.13491	0.19964	0.28211	0.35606	0.39116	0.36964	0.30182	0.22628	0.18852	0.20911	0.26463	0.29909	0.2626	0.15147	0.019328	-0.05258	-0.0082719	0.14311	0.3292	0.45801	0.47397	0.38893	0.26902	0.18928	0.18857	0.25379	0.33904	0.40083	0.42286	0.41572	0.39838	0.38038	0.35954	0.33413	0.31507	0.32397	0.37595	0.4605	0.53817	0.55998	0.49887	0.37172
0.316	0.32634	0.33296	0.30785	0.24133	0.14852	0.062211	0.018167	0.039609	0.12607	0.25029	0.36623	0.42835	0.41536	0.34508	0.26802	0.23892	0.28134	0.36909	0.44029	0.43821	0.3524	0.23071	0.15092	0.16919	0.28038	0.41857	0.49887	0.47282	0.35971	0.23306	0.17203	0.21104	0.32104	0.4326	0.48278	0.45337	0.37633	0.30664	0.28427	0.3119	0.36115	0.39862	0.41035	0.40703	0.40854	0.42259	0.43567	0.42388	0.37459
0.20312	0.26104	0.33084	0.36275	0.32833	0.23547	0.12397	0.04586	0.040402	0.11521	0.24164	0.36745	0.44222	0.44385	0.39152	0.33556	0.32751	0.38728	0.48849	0.57386	0.59241	0.53469	0.44105	0.37538	0.38082	0.44783	0.51819	0.52427	0.43769	0.29353	0.17161	0.14575	0.23393	0.38347	0.5021	0.51562	0.41471	0.26049	0.14546	0.13566	0.23154	0.37179	0.4754	0.49281	0.43233	0.34696	0.29409	0.29761	0.33795	0.37326
0.14843	0.2333	0.34912	0.43572	0.44939	0.38464	0.27549	0.17696	0.13689	0.17248	0.26327	0.36381	0.42926	0.44004	0.41158	0.38318	0.39224	0.44958	0.53186	0.59676	0.61163	0.57634	0.52395	0.49706	0.51537	0.55726	0.57079	0.50944	0.36986	0.20438	0.096029	0.10806	0.2395	0.4173	0.53444	0.51348	0.35651	0.14851	0.0090649	0.020974	0.17992	0.39751	0.55574	0.57813	0.47214	0.31735	0.21015	0.2035	0.28092	0.37801
0.18175	0.25813	0.38171	0.49733	0.55391	0.53034	0.44499	0.34397	0.27515	0.26334	0.30051	0.3554	0.39538	0.40611	0.39716	0.39133	0.40603	0.44011	0.47508	0.48974	0.47751	0.45372	0.44632	0.47489	0.53186	0.57984	0.5704	0.47536	0.31197	0.14376	0.051484	0.087239	0.23808	0.42408	0.53751	0.50449	0.33293	0.11494	-0.022506	0.0079225	0.19967	0.45368	0.63663	0.66028	0.53163	0.34256	0.20759	0.19253	0.28096	0.39695
0.27464	0.30531	0.39329	0.50197	0.58138	0.59629	0.54541	0.45943	0.38029	0.33638	0.3301	0.34403	0.35837	0.36539	0.37053	0.38157	0.39659	0.40199	0.38291	0.33814	0.28718	0.26261	0.29088	0.3733	0.47946	0.5585	0.56359	0.47782	0.32781	0.17629	0.094506	0.12554	0.25718	0.42158	0.52699	0.50842	0.36952	0.18775	0.074456	0.10947	0.28985	0.5271	0.69827	0.72006	0.59813	0.41907	0.29104	0.27431	0.34901	0.43972
0.36232	0.32407	0.34835	0.42328	0.50457	0.54599	0.52863	0.46887	0.40192	0.35614	0.33811	0.33706	0.34116	0.34914	0.36724	0.39574	0.41949	0.41354	0.36181	0.2745	0.18935	0.15323	0.19509	0.30759	0.44884	0.56242	0.60384	0.55994	0.45339	0.33251	0.25118	0.24572	0.31701	0.42684	0.51395	0.52633	0.45398	0.34097	0.26419	0.28703	0.41619	0.59207	0.72317	0.74392	0.65672	0.5278	0.43919	0.43145	0.47926	0.51729
0.38932	0.2835	0.24536	0.28358	0.35749	0.41199	0.41695	0.38233	0.34176	0.32263	0.32827	0.34412	0.3582	0.37441	0.40624	0.45723	0.50786	0.52351	0.47961	0.38473	0.28212	0.22672	0.25323	0.35678	0.49783	0.62509	0.69983	0.70806	0.65879	0.57566	0.48885	0.42809	0.41369	0.44639	0.50333	0.54802	0.55269	0.51929	0.48149	0.48236	0.54153	0.63705	0.71833	0.74255	0.70677	0.6493	0.61758	0.62777	0.64993	0.63342
0.34427	0.19635	0.12614	0.1501	0.22275	0.27996	0.28841	0.26333	0.24611	0.26544	0.31584	0.36916	0.405	0.43065	0.47266	0.54798	0.64129	0.70987	0.71372	0.6471	0.54636	0.46796	0.45404	0.5106	0.61122	0.71842	0.80342	0.85153	0.8559	0.81286	0.72652	0.61759	0.52297	0.47959	0.50137	0.56791	0.63673	0.67204	0.66825	0.64983	0.64816	0.67527	0.71679	0.7488	0.76184	0.76868	0.78746	0.816	0.82359	0.77317
0.26003	0.10762	0.050026	0.095227	0.1818	0.23492	0.22504	0.18398	0.17076	0.21951	0.31373	0.40554	0.46032	0.48703	0.52852	0.62142	0.76003	0.89485	0.96652	0.94784	0.86124	0.76088	0.69648	0.68751	0.72356	0.7831	0.8495	0.91131	0.95222	0.94806	0.88023	0.75673	0.61996	0.52849	0.52187	0.59405	0.69698	0.77307	0.79243	0.76741	0.73585	0.7294	0.75358	0.79304	0.83229	0.86948	0.90968	0.94632	0.95311	0.90068
0.18327	0.058811	0.051408	0.14737	0.26101	0.30549	0.25948	0.17832	0.14473	0.20187	0.32293	0.43923	0.50033	0.51555	0.5437	0.64142	0.81337	1.004	1.1353	1.1596	1.0871	0.97044	0.86617	0.80334	0.78101	0.78705	0.81471	0.86108	0.91299	0.94061	0.91197	0.81982	0.69687	0.60175	0.5822	0.64239	0.74057	0.81939	0.8455	0.82808	0.80404	0.80519	0.83559	0.87603	0.90733	0.92829	0.95116	0.98037	0.99799	0.97391
0.14058	0.057889	0.11411	0.26922	0.41218	0.44542	0.35711	0.22604	0.15797	0.20548	0.33402	0.45794	0.51387	0.51128	0.5211	0.61443	0.80197	1.0218	1.1823	1.224	1.1537	1.0288	0.91183	0.8332	0.78791	0.75967	0.74447	0.75161	0.78507	0.82776	0.84776	0.82332	0.76403	0.70717	0.69015	0.7218	0.777	0.81941	0.8321	0.82956	0.84093	0.88047	0.93233	0.96398	0.95631	0.9227	0.89869	0.90993	0.9469	0.97034
0.12788	0.07919	0.18402	0.38162	0.54341	0.56587	0.44498	0.27569	0.17863	0.21208	0.33691	0.45821	0.50656	0.49279	0.49422	0.58666	0.77883	1.0009	1.154	1.1792	1.0931	0.96606	0.86712	0.81945	0.79927	0.77077	0.72274	0.67664	0.66375	0.69546	0.75361	0.8067	0.83449	0.83858	0.83224	0.82327	0.80863	0.78584	0.76703	0.77722	0.83348	0.92224	0.99837	1.0131	0.95183	0.85055	0.77412	0.76985	0.83198	0.90606
0.12807	0.092049	0.21111	0.41749	0.5797	0.5957	0.46542	0.28745	0.1837	0.21139	0.32995	0.44512	0.491	0.48259	0.49785	0.60676	0.8068	1.0175	1.138	1.1201	1.0011	0.87207	0.80972	0.82539	0.86755	0.87022	0.80615	0.70488	0.62717	0.6204	0.68972	0.80118	0.90697	0.97015	0.97457	0.92284	0.83295	0.73778	0.68029	0.6963	0.78965	0.9185	1.0106	1.0054	0.89711	0.74444	0.63603	0.63146	0.72055	0.83187
0.13737	0.092256	0.18803	0.36671	0.5107	0.52723	0.41524	0.26285	0.17846	0.21088	0.32125	0.42609	0.47298	0.48486	0.53656	0.68406	0.90649	1.1102	1.194	1.1248	0.96437	0.82655	0.79735	0.87797	0.99054	1.0384	0.97453	0.82971	0.68709	0.62621	0.67737	0.81148	0.9632	1.0658	1.078	0.99571	0.85118	0.70334	0.6173	0.63495	0.74849	0.89577	0.98897	0.96595	0.83255	0.66385	0.55818	0.57224	0.68297	0.80487
0.17415	0.10797	0.15432	0.27919	0.39235	0.41593	0.34317	0.24014	0.19033	0.22913	0.32245	0.40562	0.44721	0.48129	0.57823	0.77703	1.0365	1.2492	1.3129	1.2061	1.0089	0.85259	0.83269	0.94764	1.1056	1.1905	1.1387	0.97514	0.7908	0.6829	0.70007	0.82289	0.98254	1.0993	1.1185	1.0301	0.87142	0.71147	0.62237	0.64448	0.76146	0.90316	0.98189	0.94521	0.81189	0.66334	0.59116	0.63466	0.75269	0.85268
0.26031	0.17326	0.1622	0.22427	0.30277	0.33647	0.30967	0.2606	0.24331	0.2789	0.34062	0.38618	0.40742	0.45004	0.58046	0.82335	1.122	1.3592	1.4303	1.3161	1.101	0.92131	0.87883	0.97928	1.1363	1.2339	1.2014	1.0527	0.86878	0.74382	0.73182	0.82387	0.96146	1.0708	1.0979	1.0305	0.90131	0.77334	0.71055	0.7445	0.85391	0.97237	1.0257	0.97913	0.86321	0.756	0.73002	0.79892	0.90403	0.95465
0.39111	0.29081	0.23072	0.23775	0.28618	0.32897	0.34058	0.33288	0.33382	0.3536	0.37407	0.37318	0.36144	0.39234	0.52903	0.78878	1.1102	1.3756	1.4789	1.3931	1.1893	0.99238	0.90378	0.94453	1.0533	1.1355	1.1262	1.0254	0.88855	0.78666	0.76466	0.82213	0.92057	1.0072	1.0409	1.0101	0.93701	0.86785	0.8489	0.89961	0.99715	1.086	1.1116	1.0584	0.96479	0.89937	0.91126	0.98942	1.0639	1.0539
0.52173	0.41626	0.32538	0.29683	0.32604	0.37473	0.40925	0.42293	0.42713	0.42742	0.41367	0.37672	0.33511	0.34196	0.45638	0.69631	1.0096	1.2905	1.4367	1.4074	1.246	1.0498	0.91132	0.86952	0.90084	0.9481	0.9626	0.93083	0.87356	0.82539	0.81217	0.83918	0.89214	0.94646	0.97933	0.98105	0.96164	0.94779	0.96797	1.0319	1.1182	1.1831	1.1889	1.1332	1.0569	1.0175	1.0456	1.1146	1.1527	1.0935
0.58732	0.48145	0.38114	0.34147	0.36551	0.41744	0.45936	0.47717	0.47791	0.46929	0.44713	0.4052	0.35712	0.3454	0.42225	0.61196	0.88319	1.155	1.3365	1.3741	1.2767	1.1046	0.93282	0.81509	0.76756	0.77544	0.81106	0.8496	0.87638	0.88762	0.88835	0.88861	0.89741	0.91634	0.938	0.95252	0.9586	0.96903	1.0029	1.0679	1.1467	1.2027	1.2043	1.1519	1.0829	1.0474	1.0683	1.1173	1.1298	1.0529
0.546	0.44236	0.35246	0.3248	0.35718	0.41136	0.44982	0.4619	0.46085	0.46151	0.46317	0.45441	0.43379	0.42501	0.46929	0.5979	0.80495	1.0414	1.236	1.329	1.299	1.1687	0.99142	0.82771	0.72492	0.70391	0.75537	0.84573	0.93192	0.98077	0.98381	0.95812	0.93171	0.92295	0.92956	0.93566	0.93081	0.92394	0.93829	0.98976	1.067	1.1326	1.1479	1.1037	1.0307	0.97829	0.97537	1.0052	1.0155	0.96069
0.41344	0.31618	0.25218	0.25281	0.30238	0.35824	0.38755	0.38985	0.38987	0.41112	0.45495	0.50221	0.53428	0.55381	0.58758	0.66872	0.81159	0.9971	1.1776	1.2972	1.3169	1.2315	1.0737	0.90258	0.78147	0.75154	0.81317	0.92583	1.0296	1.0782	1.0629	1.0128	0.96924	0.95447	0.95732	0.94776	0.90777	0.85258	0.8228	0.85192	0.93506	1.0259	1.0668	1.0308	0.94179	0.85666	0.82271	0.84299	0.87711	0.87673
0.26084	0.17733	0.14776	0.18201	0.24957	0.3052	0.32333	0.31439	0.3126	0.34766	0.42316	0.5172	0.60174	0.66442	0.71665	0.78396	0.88671	1.0239	1.1692	1.28	1.3166	1.2622	1.1358	0.98895	0.8852	0.86808	0.9365	1.0438	1.1251	1.1376	1.0868	1.0188	0.9833	0.99429	1.019	1.0058	0.92951	0.81832	0.7387	0.74676	0.84303	0.96639	1.034	0.9986	0.88097	0.7537	0.68942	0.71239	0.7882	0.8557
0.17368	0.11197	0.11581	0.17632	0.25391	0.30583	0.31427	0.29509	0.28338	0.30865	0.37825	0.47817	0.58681	0.68963	0.78505	0.8805	0.98336	1.0927	1.1953	1.2677	1.2855	1.2374	1.1386	1.0314	0.9677	0.97934	1.0547	1.1411	1.1771	1.1353	1.0442	0.96955	0.96585	1.0315	1.1056	1.1111	1.0155	0.86221	0.7448	0.74139	0.85544	1.0087	1.0931	1.0453	0.88905	0.71793	0.63044	0.66672	0.78924	0.9165
0.19843	0.16182	0.18737	0.25604	0.32982	0.3752	0.38072	0.35838	0.33149	0.32084	0.33878	0.39126	0.48108	0.60679	0.75876	0.91818	1.0624	1.1727	1.2392	1.2586	1.232	1.1666	1.082	1.0121	0.99278	1.0379	1.122	1.1873	1.1789	1.0872	0.96397	0.89309	0.93152	1.0621	1.1971	1.2368	1.1423	0.96939	0.83411	0.83089	0.96287	1.1358	1.2223	1.1504	0.95342	0.74683	0.64955	0.70758	0.87099	1.0349
0.31394	0.2969	0.3245	0.37861	0.43441	0.47375	0.48926	0.47948	0.44392	0.38632	0.32372	0.29022	0.32599	0.45439	0.66297	0.90364	1.1146	1.2491	1.2934	1.2627	1.1859	1.092	1.0082	0.9615	0.97341	1.0434	1.1361	1.1909	1.1576	1.0381	0.89858	0.83438	0.90462	1.0826	1.2641	1.3344	1.2503	1.0755	0.93895	0.9435	1.0891	1.2695	1.3461	1.2471	1.0191	0.79585	0.70737	0.79449	0.98802	1.1617
0.44745	0.43676	0.44574	0.46656	0.49551	0.5331	0.57394	0.59728	0.57216	0.48014	0.34079	0.2171	0.18911	0.3083	0.56247	0.87698	1.1529	1.3171	1.3515	1.287	1.1752	1.0604	0.97229	0.93113	0.95013	1.0249	1.1205	1.178	1.1474	1.0293	0.88985	0.82634	0.90074	1.0873	1.2796	1.3592	1.2814	1.1115	0.98167	0.99508	1.1473	1.3256	1.3888	1.2707	1.031	0.81537	0.75468	0.87626	1.0892	1.2511
0.52334	0.50458	0.4824	0.46293	0.46447	0.50511	0.5805	0.65134	0.65806	0.5607	0.37839	0.19578	0.12372	0.23496	0.51709	0.87599	1.1882	1.3663	1.3951	1.3194	1.2028	1.091	1.0049	0.95529	0.95447	1.008	1.0951	1.1644	1.161	1.0706	0.94378	0.87071	0.91773	1.071	1.2361	1.301	1.2207	1.056	0.93365	0.9521	1.1038	1.2755	1.3292	1.2065	0.97584	0.78705	0.76508	0.92087	1.1444	1.2833
0.51023	0.47608	0.42496	0.3733	0.35436	0.39833	0.50257	0.61686	0.66375	0.58889	0.40881	0.21759	0.1395	0.2543	0.54552	0.9085	1.2129	1.3759	1.3958	1.3304	1.2434	1.1654	1.0955	1.0307	0.98856	0.99721	1.0622	1.1455	1.1838	1.1378	1.0313	0.94143	0.94107	1.0367	1.1552	1.196	1.1121	0.95403	0.83748	0.85517	1.0003	1.1644	1.2157	1.1009	0.89074	0.73313	0.74521	0.9256	1.1522	1.2685
0.43519	0.39006	0.32717	0.26355	0.2348	0.27503	0.38524	0.51646	0.58971	0.54776	0.40429	0.25011	0.20378	0.33609	0.62153	0.95291	1.2097	1.3301	1.3359	1.2963	1.2656	1.2467	1.2069	1.1267	1.0326	0.98273	1.0158	1.1101	1.1928	1.1956	1.1119	1.0049	0.95663	0.99758	1.0781	1.1073	1.0318	0.88642	0.77421	0.78498	0.91834	1.0752	1.1296	1.0275	0.83516	0.69479	0.7197	0.90601	1.1297	1.2336
0.35868	0.31637	0.26637	0.21478	0.18607	0.21036	0.29475	0.40374	0.47277	0.45319	0.35707	0.26289	0.26957	0.42784	0.70011	0.98213	1.1728	1.2396	1.2305	1.2237	1.2589	1.3071	1.3028	1.2105	1.0669	0.95987	0.96007	1.0611	1.1809	1.2247	1.16	1.0403	0.95894	0.96948	1.0409	1.0855	1.0365	0.9107	0.8	0.7971	0.91434	1.0648	1.1255	1.0348	0.84736	0.69925	0.70715	0.87736	1.0951	1.2043
0.33179	0.30715	0.29018	0.26773	0.24452	0.24214	0.27582	0.33109	0.36689	0.34931	0.28967	0.25077	0.30784	0.49001	0.74929	0.987	1.1216	1.1464	1.1289	1.1518	1.2413	1.3427	1.3659	1.265	1.0856	0.93793	0.91519	1.0205	1.1638	1.2314	1.175	1.0459	0.94992	0.95877	1.0515	1.1347	1.1239	1.0174	0.90111	0.8771	0.97559	1.1228	1.1943	1.1141	0.92011	0.74224	0.70782	0.84474	1.057	1.1916
0.36684	0.36649	0.38728	0.39588	0.37735	0.34575	0.32535	0.32249	0.31773	0.28917	0.24587	0.23697	0.32051	0.51304	0.76351	0.97947	1.091	1.1024	1.0876	1.128	1.2415	1.3629	1.3938	1.2866	1.0923	0.93094	0.90321	1.0132	1.1644	1.2348	1.1717	1.0318	0.93283	0.95725	1.0853	1.2121	1.2343	1.1361	1.003	0.95185	1.0328	1.184	1.2759	1.213	1.0126	0.79826	0.71152	0.8081	1.0167	1.19
0.43936	0.45711	0.50103	0.52491	0.50366	0.45042	0.3982	0.36607	0.34362	0.30948	0.2659	0.2538	0.32789	0.50872	0.75339	0.9756	1.1045	1.1364	1.1345	1.1731	1.2713	1.3717	1.3863	1.2745	1.0881	0.94204	0.92887	1.0454	1.1917	1.2468	1.1645	1.0103	0.91035	0.95048	1.1061	1.26	1.2949	1.1875	1.028	0.94911	1.0193	1.1857	1.3112	1.2795	1.0865	0.84739	0.71593	0.7746	0.97782	1.1869
0.51413	0.53424	0.57256	0.58309	0.54644	0.48493	0.43895	0.42757	0.43087	0.41211	0.36071	0.31579	0.3446	0.48949	0.72725	0.97733	1.1561	1.2342	1.2499	1.2674	1.3156	1.3612	1.3414	1.2282	1.0687	0.95983	0.97455	1.0984	1.2319	1.2639	1.1595	0.99194	0.88926	0.93389	1.095	1.2484	1.2722	1.1428	0.95666	0.85841	0.9288	1.1202	1.289	1.3019	1.1351	0.89376	0.73656	0.76439	0.95285	1.1749
0.572	0.57825	0.58041	0.54678	0.48007	0.4216	0.41721	0.47335	0.54362	0.56251	0.50229	0.40592	0.3652	0.45666	0.68385	0.97119	1.2147	1.3495	1.3824	1.3667	1.3475	1.3247	1.2665	1.1581	1.0359	0.97162	1.0151	1.1426	1.2614	1.2749	1.1592	0.98884	0.88488	0.92167	1.0652	1.1944	1.1933	1.0435	0.84478	0.74409	0.82527	1.0429	1.2517	1.3099	1.1812	0.95851	0.79636	0.80105	0.96039	1.16
0.61726	0.60232	0.54925	0.45079	0.34274	0.29086	0.34401	0.48803	0.64165	0.70604	0.63693	0.48507	0.37081	0.40668	0.62232	0.94528	1.2501	1.437	1.4834	1.4352	1.3549	1.2745	1.1902	1.0942	1.0084	0.97937	1.0383	1.1601	1.2659	1.2751	1.1693	1.0144	0.91564	0.93735	1.0488	1.1433	1.1202	0.96792	0.7816	0.69806	0.79417	1.0255	1.253	1.3395	1.2452	1.052	0.90129	0.89145	1.0118	1.1582
0.66364	0.63273	0.52468	0.35982	0.2086	0.15956	0.26128	0.47789	0.69676	0.79318	0.71327	0.51734	0.34893	0.34651	0.55662	0.90697	1.2556	1.4786	1.5344	1.4661	1.3507	1.2428	1.1542	1.0767	1.0158	0.99931	1.0505	1.1536	1.2491	1.2704	1.1965	1.0743	0.98738	0.99081	1.0649	1.1271	1.0976	0.96854	0.82042	0.76761	0.87243	1.0927	1.3052	1.39	1.3139	1.1502	1.022	1.0103	1.0969	1.1832
0.71435	0.68079	0.53588	0.32371	0.14107	0.089985	0.21425	0.46119	0.70097	0.80038	0.70778	0.49252	0.30821	0.30016	0.51677	0.88266	1.2493	1.4853	1.5451	1.474	1.3567	1.2559	1.1848	1.1266	1.0728	1.042	1.0618	1.1346	1.222	1.2669	1.2374	1.1549	1.0794	1.0609	1.0975	1.136	1.1174	1.0322	0.93673	0.91533	1.0132	1.1941	1.359	1.414	1.3384	1.1994	1.1007	1.1036	1.1792	1.2297
0.75437	0.7297	0.57434	0.34792	0.15847	0.10673	0.22594	0.45454	0.66478	0.73648	0.6331	0.43036	0.27504	0.29719	0.53128	0.89714	1.2516	1.4744	1.53	1.4689	1.3754	1.3061	1.2639	1.2197	1.1561	1.0919	1.0675	1.1064	1.1884	1.2596	1.2723	1.2218	1.1483	1.1024	1.1036	1.1273	1.1305	1.0949	1.0484	1.0448	1.1161	1.238	1.3393	1.3534	1.271	1.1524	1.0849	1.115	1.2081	1.2668
0.76098	0.74595	0.60258	0.39709	0.23181	0.19023	0.2888	0.46448	0.60908	0.63388	0.52687	0.36571	0.27481	0.35098	0.60397	0.95024	1.2637	1.4491	1.4902	1.4422	1.3812	1.3484	1.3319	1.2925	1.2106	1.1111	1.0482	1.0619	1.1426	1.2346	1.275	1.2391	1.155	1.0791	1.0515	1.0695	1.0971	1.1018	1.0843	1.0757	1.1045	1.1643	1.2109	1.1968	1.1149	1.0138	0.96816	1.0213	1.1449	1.2486
0.72278	0.70533	0.58411	0.42504	0.31128	0.29652	0.37546	0.48809	0.55613	0.53184	0.43069	0.3271	0.31345	0.44518	0.70558	1.0128	1.2661	1.4014	1.4217	1.3824	1.3455	1.3356	1.3297	1.2868	1.191	1.0737	0.99606	1.0033	1.088	1.1904	1.239	1.1998	1.0989	1.0008	0.96046	0.98527	1.0363	1.0641	1.0488	1.0117	0.99099	1.0028	1.0243	1.0128	0.94793	0.85872	0.81027	0.85594	0.99046	1.1418
0.65087	0.61311	0.51156	0.40821	0.36036	0.3866	0.45823	0.5195	0.5233	0.46148	0.37275	0.32383	0.37383	0.54092	0.78992	1.0484	1.2434	1.3377	1.3442	1.3098	1.2801	1.2687	1.2538	1.2034	1.1097	1.0053	0.94533	0.96734	1.0587	1.1587	1.1977	1.1457	1.0343	0.93483	0.90694	0.9558	1.0308	1.0658	1.0299	0.94911	0.88173	0.86926	0.90154	0.92594	0.89355	0.80496	0.7173	0.70413	0.79754	0.95696
0.57358	0.50389	0.41366	0.35986	0.37491	0.44564	0.52319	0.55546	0.52012	0.43808	0.36181	0.34765	0.42859	0.60008	0.82348	1.0435	1.2108	1.3008	1.3197	1.2951	1.2569	1.2198	1.1787	1.1221	1.0514	0.99092	0.9759	1.025	1.1184	1.2018	1.2195	1.1556	1.0502	0.97593	0.98652	1.0751	1.1754	1.2085	1.1416	1.0145	0.91106	0.8964	0.96567	1.0461	1.0516	0.94969	0.78918	0.66705	0.65825	0.76097
0.51966	0.42257	0.33809	0.3182	0.37759	0.48221	0.57108	0.59529	0.54693	0.46067	0.39105	0.3837	0.4581	0.60702	0.80553	1.0204	1.216	1.3605	1.4331	1.4326	1.3775	1.2973	1.2195	1.1611	1.1304	1.1329	1.1729	1.2453	1.3269	1.3793	1.3706	1.3028	1.2208	1.1904	1.2515	1.3825	1.5048	1.5333	1.4389	1.2764	1.1518	1.1475	1.2595	1.3944	1.4316	1.308	1.0635	0.81298	0.66704	0.65866
0.50311	0.40036	0.32344	0.31944	0.39566	0.51221	0.60729	0.63593	0.5943	0.51545	0.4453	0.42004	0.45944	0.5728	0.76301	1.0198	1.3083	1.5687	1.7371	1.7772	1.7027	1.5711	1.4533	1.3978	1.414	1.4801	1.5643	1.6404	1.6905	1.7013	1.6683	1.6068	1.5573	1.5696	1.668	1.8223	1.9525	1.9763	1.8693	1.6935	1.564	1.5712	1.7113	1.8794	1.9345	1.7942	1.4894	1.1411	0.87596	0.74557
0.51982	0.44091	0.37837	0.37441	0.43921	0.54186	0.63105	0.66773	0.64445	0.58095	0.50675	0.45028	0.44213	0.52119	0.72571	1.0655	1.4945	1.911	2.1989	2.2874	2.1929	2.0095	1.8551	1.806	1.8655	1.9794	2.0819	2.1349	2.1364	2.1043	2.0575	2.0132	1.9938	2.0264	2.1243	2.2626	2.3763	2.3953	2.2969	2.1357	2.0182	2.0309	2.1724	2.3419	2.4001	2.2613	1.9498	1.5783	1.2652	1.056
0.55506	0.52229	0.47881	0.46256	0.49411	0.5619	0.63311	0.67647	0.67701	0.63489	0.55929	0.47169	0.41793	0.47063	0.70342	1.1414	1.7207	2.2939	2.6945	2.8238	2.7079	2.4796	2.2984	2.2597	2.3528	2.4907	2.5821	2.5893	2.5364	2.4729	2.4321	2.4171	2.4192	2.4397	2.4895	2.5663	2.6372	2.6517	2.5837	2.4647	2.3744	2.3856	2.5021	2.6432	2.6921	2.5769	2.3191	2.0124	1.746	1.5363
0.59338	0.60959	0.58153	0.54448	0.53245	0.55644	0.6041	0.65255	0.67877	0.66282	0.59343	0.4847	0.3956	0.42785	0.68442	1.2014	1.8976	2.5876	3.0656	3.2162	3.0788	2.8197	2.6282	2.606	2.7228	2.863	2.9209	2.8719	2.7723	2.7	2.6902	2.7182	2.7354	2.7178	2.6838	2.6675	2.6792	2.6923	2.6714	2.6138	2.5615	2.5674	2.6431	2.7376	2.7694	2.6902	2.5238	2.3422	2.1967	2.0623
0.62293	0.66928	0.64448	0.5836	0.53207	0.51869	0.54717	0.60148	0.65279	0.66551	0.61125	0.49564	0.38389	0.39618	0.65541	1.206	1.9572	2.7003	3.2084	3.3596	3.2065	2.9375	2.7562	2.7586	2.8924	3.0206	3.035	2.9327	2.8034	2.7462	2.7886	2.8709	2.9031	2.8402	2.7148	2.6027	2.5581	2.5756	2.6077	2.6152	2.6022	2.6031	2.6384	2.6859	2.6982	2.6508	2.5721	2.5196	2.514	2.4938
0.63411	0.67924	0.64373	0.56451	0.49194	0.46169	0.48417	0.54709	0.61999	0.65966	0.62679	0.51796	0.39604	0.38684	0.62314	1.1571	1.8988	2.635	3.1338	3.2753	3.1199	2.8644	2.7115	2.744	2.89	3.0005	2.9733	2.8298	2.6878	2.6598	2.7606	2.8979	2.9477	2.852	2.6586	2.4783	2.3987	2.4272	2.5031	2.5594	2.5744	2.5729	2.5838	2.6033	2.6026	2.5693	2.5368	2.5606	2.6531	2.7358
0.61881	0.63416	0.58131	0.49933	0.43434	0.4153	0.44841	0.5219	0.60885	0.66823	0.65779	0.56592	0.44595	0.41796	0.61603	1.1001	1.7908	2.485	2.9579	3.0934	2.9524	2.727	2.6096	2.6689	2.8211	2.9143	2.8566	2.6883	2.5445	2.5427	2.6864	2.8619	2.9272	2.8202	2.6009	2.399	2.3154	2.3575	2.4537	2.5248	2.5449	2.5432	2.556	2.5816	2.5856	2.5486	2.5052	2.5239	2.6362	2.775
0.57469	0.54765	0.48326	0.42066	0.39261	0.40991	0.46598	0.54773	0.63698	0.70391	0.71119	0.64161	0.53508	0.49853	0.66133	1.0905	1.7228	2.3723	2.8255	2.9676	2.8515	2.6569	2.5641	2.6344	2.7833	2.8643	2.7939	2.6197	2.4794	2.4871	2.6401	2.8206	2.8882	2.7873	2.5841	2.4074	2.3484	2.4008	2.4858	2.5302	2.5269	2.5253	2.568	2.6388	2.6739	2.6274	2.529	2.4719	2.5298	2.6723
0.51201	0.44999	0.38934	0.36531	0.39177	0.4562	0.53631	0.61806	0.69562	0.75602	0.77236	0.72506	0.64069	0.61058	0.75637	1.1504	1.7449	2.3706	2.8224	2.9814	2.887	2.7049	2.6087	2.6643	2.7988	2.8766	2.8169	2.6594	2.528	2.5258	2.65	2.7959	2.8434	2.7535	2.593	2.4732	2.4565	2.5127	2.5587	2.5422	2.492	2.4882	2.58	2.7258	2.8174	2.7698	2.6035	2.4399	2.4059	2.5211
0.45456	0.37924	0.33742	0.35675	0.43295	0.53385	0.62539	0.69487	0.74921	0.79223	0.80853	0.77878	0.71947	0.7086	0.86	1.2486	1.8371	2.4664	2.9334	3.1097	3.0201	2.8199	2.686	2.7006	2.8125	2.8995	2.8761	2.7606	2.649	2.6273	2.6965	2.7772	2.7827	2.6967	2.5848	2.532	2.5628	2.6187	2.6143	2.5236	2.4168	2.4072	2.5497	2.7769	2.9351	2.9007	2.6829	2.4282	2.3119	2.3995
0.42951	0.36561	0.34761	0.39417	0.49079	0.59781	0.67904	0.72578	0.75388	0.77745	0.78848	0.7689	0.73028	0.74298	0.91545	1.3225	1.9304	2.5823	3.0705	3.2555	3.1494	2.904	2.7073	2.6658	2.7543	2.8629	2.8966	2.8441	2.7673	2.7312	2.742	2.7487	2.7013	2.6081	2.5342	2.5395	2.6136	2.6724	2.6286	2.4776	2.3226	2.3027	2.4778	2.7624	2.9723	2.9572	2.719	2.4189	2.2624	2.3439
0.45045	0.41611	0.41319	0.45368	0.52636	0.60112	0.65145	0.67413	0.68587	0.69965	0.70696	0.69047	0.66256	0.69329	0.88962	1.3244	1.9614	2.6399	3.145	3.3276	3.1927	2.8936	2.6323	2.5387	2.6105	2.7475	2.844	2.861	2.829	2.7937	2.7646	2.7133	2.6195	2.5121	2.4576	2.5005	2.608	2.6798	2.6254	2.4498	2.2698	2.2359	2.4109	2.7056	2.9287	2.9246	2.6933	2.399	2.2518	2.351
0.50614	0.50903	0.50401	0.50188	0.50952	0.52265	0.53402	0.54458	0.56176	0.58466	0.59572	0.57753	0.54876	0.5861	0.79873	1.2565	1.9171	2.6135	3.1254	3.3001	3.1415	2.8058	2.5045	2.3812	2.4469	2.6075	2.7507	2.8209	2.8292	2.8091	2.7697	2.6938	2.5755	2.4546	2.4008	2.4559	2.5828	2.6776	2.6463	2.4881	2.3123	2.2626	2.4029	2.6548	2.8452	2.8339	2.6255	2.3742	2.2714	2.3986
0.5654	0.60447	0.58229	0.51503	0.43849	0.38378	0.36633	0.38724	0.43545	0.48682	0.50956	0.48673	0.44777	0.48068	0.69877	1.1677	1.8378	2.5368	3.045	3.2138	3.0513	2.715	2.4151	2.2943	2.3635	2.5304	2.6846	2.7706	2.798	2.7977	2.7763	2.713	2.5987	2.4711	2.4029	2.4448	2.5725	2.6915	2.7055	2.5965	2.4481	2.384	2.4667	2.64	2.7657	2.7335	2.5547	2.3635	2.3163	2.4646
0.59688	0.66585	0.62236	0.4928	0.34433	0.24229	0.22052	0.27459	0.37033	0.45824	0.4933	0.46203	0.40758	0.4304	0.64678	1.1162	1.7807	2.4667	2.9617	3.1294	2.9858	2.6866	2.4295	2.3402	2.4177	2.5682	2.6913	2.7485	2.7651	2.7796	2.7939	2.7722	2.6862	2.5603	2.4676	2.4748	2.5818	2.7131	2.7727	2.7216	2.6102	2.5359	2.559	2.649	2.708	2.6572	2.5122	2.3812	2.3806	2.5319
0.58996	0.67903	0.62241	0.45771	0.2759	0.1645	0.16507	0.26277	0.40225	0.51534	0.55117	0.50453	0.4331	0.44709	0.66163	1.1267	1.7761	2.4372	2.9108	3.078	2.966	2.7257	2.535	2.4932	2.5792	2.6958	2.7583	2.7548	2.7373	2.7579	2.8136	2.847	2.8024	2.6841	2.5627	2.5219	2.5891	2.7112	2.7964	2.7882	2.7074	2.6283	2.6095	2.6426	2.6624	2.6125	2.5055	2.4231	2.4478	2.5826
0.56068	0.65593	0.60041	0.43946	0.27242	0.18984	0.22777	0.35919	0.51631	0.62549	0.64096	0.57028	0.48356	0.49532	0.71418	1.1776	1.8104	2.4423	2.8886	3.0497	2.9646	2.7803	2.6544	2.6589	2.7516	2.8317	2.8293	2.7606	2.7043	2.7265	2.8193	2.9048	2.9008	2.7918	2.6444	2.5553	2.5741	2.6672	2.7492	2.7546	2.6869	2.6072	2.5744	2.5934	2.6156	2.591	2.5218	2.4672	2.491	2.5948
0.53762	0.62103	0.57783	0.45437	0.33985	0.30815	0.37923	0.51668	0.6532	0.72467	0.6999	0.60017	0.50308	0.5212	0.75296	1.2228	1.8466	2.4554	2.8755	3.0227	2.9469	2.7942	2.7092	2.7446	2.8428	2.8992	2.8545	2.7434	2.6626	2.6875	2.8061	2.9266	2.9499	2.8481	2.6846	2.5619	2.541	2.5986	2.6552	2.6455	2.571	2.4921	2.4705	2.5142	2.573	2.5873	2.5438	2.4888	2.4854	2.5509
0.53851	0.59177	0.56382	0.4942	0.44644	0.46424	0.54763	0.65824	0.74237	0.75626	0.68617	0.56249	0.46286	0.49358	0.74397	1.2294	1.8594	2.4627	2.8689	3.0002	2.9138	2.7597	2.681	2.7248	2.8275	2.8817	2.8302	2.7125	2.63	2.6591	2.7861	2.9154	2.9451	2.8459	2.6809	2.5514	2.5161	2.5505	2.5766	2.5359	2.4405	2.3614	2.3647	2.4529	2.5604	2.6072	2.5648	2.478	2.4255	2.452
0.55645	0.56874	0.55234	0.53336	0.54173	0.58787	0.65675	0.71828	0.74167	0.70577	0.6081	0.47746	0.38354	0.42616	0.69277	1.1993	1.8533	2.4774	2.8929	3.0169	2.9081	2.7246	2.62	2.6503	2.7553	2.8255	2.7972	2.7018	2.6331	2.6626	2.7768	2.8868	2.9007	2.7988	2.647	2.5401	2.5237	2.5605	2.5686	2.4979	2.3779	2.2963	2.325	2.456	2.6016	2.659	2.5893	2.4462	2.334	2.3274
0.56705	0.54288	0.53434	0.55006	0.58766	0.63213	0.66537	0.67602	0.65912	0.60895	0.51999	0.4054	0.32061	0.36367	0.63297	1.158	1.8505	2.5225	2.9752	3.1083	2.9762	2.7478	2.597	2.5986	2.7018	2.7943	2.8003	2.7355	2.6799	2.6987	2.7814	2.8513	2.8343	2.7256	2.5963	2.5329	2.5621	2.6275	2.6383	2.5506	2.4117	2.3266	2.3726	2.5311	2.693	2.7376	2.6225	2.4169	2.2516	2.2246
0.55081	0.51215	0.51368	0.54559	0.58185	0.59719	0.5855	0.56201	0.54411	0.52778	0.48686	0.40574	0.32319	0.34425	0.59311	1.1258	1.863	2.6014	3.1127	3.27	3.1196	2.8436	2.6409	2.6089	2.7063	2.8156	2.8466	2.7993	2.7426	2.7386	2.7822	2.8086	2.7592	2.6431	2.5368	2.52	2.6029	2.7102	2.7402	2.6515	2.504	2.4161	2.4698	2.6381	2.7977	2.8178	2.6596	2.4082	2.2138	2.1854
0.51201	0.49125	0.51149	0.54595	0.55691	0.52527	0.46988	0.43592	0.45539	0.51122	0.54204	0.4959	0.39726	0.36843	0.5716	1.0975	1.8766	2.6863	3.262	3.4476	3.282	2.9632	2.7158	2.6566	2.7484	2.8639	2.8994	2.8457	2.7707	2.7405	2.7555	2.7563	2.6897	2.5701	2.478	2.4915	2.6132	2.7564	2.8103	2.7317	2.5857	2.4976	2.5516	2.7174	2.8659	2.8656	2.6847	2.4204	2.2305	2.2206
0.47736	0.5033	0.55192	0.58241	0.55587	0.4711	0.37839	0.35104	0.4272	0.56666	0.66652	0.63905	0.50081	0.39958	0.54095	1.0505	1.8649	2.7372	3.3663	3.57	3.3858	3.0313	2.7548	2.6849	2.7783	2.8928	2.9132	2.8317	2.7281	2.681	2.6949	2.7048	2.6474	2.5315	2.4385	2.4529	2.5823	2.7402	2.8114	2.7475	2.6104	2.5248	2.5755	2.7324	2.8691	2.86	2.6819	2.4373	2.2806	2.3026
0.47443	0.55825	0.63852	0.6641	0.60053	0.46751	0.34475	0.32765	0.45445	0.65977	0.80316	0.76916	0.5743	0.39498	0.47695	0.97285	1.8177	2.7374	3.3979	3.6	3.3889	3.0059	2.7199	2.6612	2.7702	2.8836	2.8779	2.7569	2.6239	2.577	2.6226	2.6787	2.6577	2.5513	2.4407	2.4245	2.528	2.6763	2.7545	2.7063	2.5833	2.503	2.5484	2.6931	2.8183	2.8083	2.6477	2.4394	2.3269	2.3821
0.50689	0.63578	0.74069	0.76389	0.67484	0.5081	0.36324	0.34954	0.50326	0.74017	0.89427	0.83446	0.58307	0.34194	0.38633	0.88347	1.7585	2.7103	3.3794	3.5604	3.3152	2.9114	2.6344	2.6079	2.7477	2.8658	2.8322	2.6687	2.5097	2.4767	2.5757	2.7005	2.7302	2.6337	2.4918	2.4228	2.4786	2.6025	2.6827	2.652	2.5471	2.4743	2.5134	2.6431	2.7542	2.7413	2.5954	2.4177	2.3403	2.418
0.54777	0.69007	0.80462	0.83046	0.73558	0.55706	0.40072	0.38171	0.53642	0.77321	0.91574	0.8282	0.54	0.26949	0.3075	0.82398	1.73	2.7016	3.3632	3.5122	3.2319	2.8154	2.5601	2.5787	2.7595	2.8889	2.8314	2.628	2.4445	2.4257	2.5768	2.7671	2.8422	2.7488	2.5686	2.4415	2.4471	2.5476	2.6328	2.6232	2.5389	2.4746	2.5074	2.621	2.7149	2.6916	2.5465	2.3798	2.3166	2.4014
0.55789	0.6771	0.78543	0.82117	0.74327	0.57755	0.42302	0.39512	0.53521	0.75656	0.88521	0.78651	0.49256	0.22645	0.28211	0.82599	1.7576	2.7388	3.3864	3.5043	3.1946	2.7711	2.5397	2.6028	2.8251	2.9707	2.8981	2.6618	2.4527	2.4348	2.6144	2.8427	2.9408	2.8395	2.6234	2.4504	2.4219	2.5126	2.6103	2.6231	2.557	2.4989	2.5261	2.6274	2.7072	2.6715	2.517	2.344	2.2771	2.3579
0.51629	0.58671	0.67946	0.73329	0.69156	0.55831	0.41718	0.38207	0.50494	0.71331	0.84235	0.75779	0.48604	0.2437	0.32074	0.88167	1.8237	2.8051	3.4407	3.5375	3.2073	2.7759	2.5563	2.6479	2.9024	3.0685	2.9959	2.7423	2.5104	2.4764	2.6506	2.8787	2.9715	2.854	2.6139	2.4195	2.3826	2.4806	2.595	2.6236	2.5648	2.5054	2.5276	2.6256	2.7051	2.6688	2.5101	2.329	2.2532	2.3279
0.43864	0.45484	0.53258	0.61091	0.61424	0.52059	0.39615	0.35506	0.4646	0.67096	0.81871	0.76842	0.53166	0.31105	0.39205	0.9451	1.8775	2.8536	3.4867	3.5774	3.2332	2.7829	2.549	2.6402	2.9111	3.1036	3.055	2.8114	2.5709	2.5125	2.6543	2.8501	2.9165	2.7822	2.537	2.3496	2.3288	2.445	2.5711	2.5991	2.5286	2.4546	2.4703	2.5762	2.6759	2.6629	2.5206	2.3451	2.2675	2.339
0.36798	0.34434	0.41574	0.52033	0.5642	0.50187	0.38576	0.33405	0.43184	0.64373	0.81989	0.80941	0.60283	0.38658	0.44583	0.96672	1.8772	2.8528	3.5004	3.6015	3.2453	2.7568	2.4732	2.5285	2.7972	3.0238	3.0285	2.8311	2.6078	2.5313	2.6306	2.7792	2.8128	2.6701	2.4401	2.2821	2.2916	2.4266	2.5518	2.5587	2.4556	2.3519	2.3564	2.4773	2.6145	2.6482	2.5457	2.3932	2.3216	2.3879
0.34368	0.30557	0.38214	0.5092	0.57875	0.52898	0.40516	0.33288	0.41451	0.62972	0.83016	0.85034	0.65918	0.42951	0.45163	0.93387	1.8292	2.8232	3.5092	3.6376	3.2689	2.7212	2.3536	2.3396	2.5884	2.854	2.9363	2.8169	2.6378	2.559	2.6215	2.7261	2.734	2.5955	2.3947	2.2755	2.3161	2.4619	2.5735	2.546	2.3985	2.2562	2.2431	2.3768	2.5548	2.6432	2.5899	2.4654	2.3953	2.4414
0.37229	0.34404	0.43453	0.57666	0.65469	0.59926	0.45436	0.35339	0.41211	0.62082	0.83116	0.86566	0.67691	0.42929	0.42107	0.8824	1.7881	2.8288	3.5776	3.7483	3.3689	2.7506	2.2789	2.1745	2.3888	2.6894	2.8552	2.8254	2.7034	2.6345	2.6726	2.7466	2.7423	2.6179	2.4488	2.3618	2.4216	2.5677	2.6617	2.6037	2.4191	2.242	2.2075	2.3424	2.5459	2.6743	2.6568	2.5448	2.4545	2.4524
0.42308	0.41853	0.52521	0.67446	0.74992	0.68197	0.51565	0.38815	0.42176	0.61333	0.81687	0.85104	0.66116	0.40785	0.39496	0.86677	1.8115	2.9196	3.7445	3.9666	3.5846	2.9038	2.3339	2.1395	2.3114	2.6315	2.8606	2.9013	2.8245	2.7644	2.7877	2.8466	2.8431	2.7358	2.5878	2.5132	2.5724	2.7101	2.7952	2.7297	2.5351	2.342	2.2876	2.4075	2.6085	2.7448	2.7315	2.6017	2.4607	2.3804
0.45258	0.47131	0.58879	0.73843	0.80998	0.73784	0.56586	0.42694	0.44131	0.60942	0.79323	0.81865	0.63327	0.39534	0.4062	0.91136	1.9029	3.0714	3.9604	4.2307	3.8611	3.1499	2.5194	2.2615	2.3942	2.7103	2.9611	3.0272	2.9615	2.8958	2.9086	2.9659	2.9735	2.8803	2.7353	2.6467	2.6835	2.8075	2.8998	2.8597	2.6923	2.5098	2.4424	2.5332	2.703	2.8129	2.7709	2.5948	2.3798	2.2056
0.4391	0.46867	0.58483	0.72862	0.80148	0.74299	0.59024	0.46188	0.46754	0.6099	0.76592	0.77959	0.60752	0.40241	0.45048	0.98396	1.9923	3.1742	4.0829	4.3821	4.0433	3.3526	2.725	2.4535	2.5634	2.8542	3.0787	3.1162	3.021	2.9324	2.9381	3.0068	3.0345	2.9516	2.7923	2.6665	2.6628	2.7696	2.8831	2.8951	2.7846	2.6348	2.562	2.6166	2.7379	2.8014	2.7142	2.4822	2.1926	1.934
0.40044	0.42262	0.5215	0.65182	0.73076	0.70213	0.58987	0.48953	0.49384	0.60802	0.73069	0.73193	0.5797	0.41387	0.4911	1.0173	1.9777	3.0927	3.9516	4.2462	3.9531	3.3392	2.7871	2.5619	2.6753	2.9297	3.092	3.0604	2.9081	2.7888	2.7955	2.8894	2.9463	2.8734	2.6916	2.5173	2.4645	2.5512	2.6891	2.7603	2.7141	2.6022	2.5265	2.5451	2.6186	2.6388	2.5151	2.2435	1.9048	1.5965
0.38022	0.37846	0.44505	0.55299	0.63714	0.64392	0.57955	0.51134	0.51256	0.59278	0.67729	0.66629	0.53761	0.40926	0.49528	0.96566	1.8026	2.7639	3.4988	3.7496	3.5079	3.0131	2.5946	2.4652	2.6081	2.8274	2.9149	2.8021	2.5903	2.4483	2.469	2.5988	2.6913	2.6317	2.431	2.2139	2.117	2.1837	2.3374	2.4513	2.4501	2.3612	2.2772	2.266	2.3077	2.3085	2.1777	1.9016	1.555	1.2435
0.41269	0.37854	0.40456	0.48331	0.56684	0.60284	0.57869	0.53331	0.52181	0.56059	0.60409	0.5832	0.48237	0.39059	0.47062	0.8509	1.5123	2.2602	2.8182	2.9929	2.7953	2.4325	2.1692	2.1549	2.3394	2.5318	2.5551	2.3783	2.1288	1.9838	2.0288	2.1953	2.3199	2.2758	2.0694	1.8311	1.7102	1.7631	1.9189	2.0447	2.0521	1.958	1.8553	1.8237	1.8582	1.8721	1.7698	1.5265	1.2112	0.936
0.49301	0.42932	0.41792	0.46788	0.54546	0.59917	0.60022	0.56354	0.52988	0.52406	0.52901	0.50425	0.43853	0.38979	0.46778	0.75806	1.2396	1.7651	2.1341	2.217	2.0448	1.7923	1.6607	1.7411	1.9569	2.1284	2.1116	1.9062	1.6534	1.5253	1.5947	1.7822	1.9217	1.8887	1.6925	1.4637	1.3496	1.4036	1.5518	1.6597	1.6396	1.5135	1.3842	1.3434	1.394	1.4482	1.4003	1.2135	0.95115	0.73068
0.57618	0.49627	0.46266	0.49389	0.56567	0.62813	0.64225	0.60626	0.55061	0.50748	0.48363	0.46327	0.43969	0.4447	0.54149	0.77596	1.1217	1.4689	1.6789	1.6757	1.5055	1.3155	1.257	1.38	1.5967	1.7467	1.7152	1.5195	1.2956	1.1964	1.277	1.4563	1.5822	1.5485	1.3745	1.1848	1.1098	1.1843	1.3247	1.3987	1.3311	1.1607	1.0057	0.96715	1.0489	1.1553	1.1684	1.0404	0.83064	0.65999
0.6066	0.52971	0.4964	0.52514	0.59603	0.66337	0.68622	0.6544	0.59057	0.52912	0.49171	0.48142	0.49883	0.56094	0.69828	0.92501	1.205	1.4492	1.5591	1.4929	1.3058	1.1255	1.0724	1.1773	1.3591	1.4824	1.4555	1.2979	1.1239	1.0551	1.1281	1.2689	1.3532	1.3053	1.1581	1.0257	1.0108	1.121	1.2597	1.3007	1.1875	0.97992	0.81027	0.7836	0.89877	1.0509	1.1123	1.0282	0.85572	0.71636
0.55713	0.50227	0.49045	0.53055	0.6034	0.67205	0.70346	0.68709	0.63796	0.58377	0.54847	0.54624	0.58858	0.69245	0.87429	1.1283	1.4061	1.6226	1.6957	1.5989	1.3898	1.1843	1.0893	1.1356	1.26	1.3538	1.3419	1.2353	1.1175	1.0753	1.1286	1.2158	1.246	1.1771	1.0548	0.97976	1.0251	1.1716	1.3129	1.3323	1.1923	0.96922	0.80135	0.79037	0.9281	1.1044	1.1896	1.1286	0.97647	0.85104
0.44953	0.43035	0.45209	0.50661	0.57439	0.63364	0.66933	0.67776	0.66491	0.6413	0.61898	0.61413	0.65161	0.76231	0.96719	1.2537	1.5621	1.7997	1.8832	1.7874	1.5677	1.3344	1.191	1.1758	1.2459	1.3152	1.3197	1.2601	1.1919	1.1724	1.2094	1.2533	1.2415	1.1574	1.0541	1.0186	1.1009	1.2652	1.4047	1.4152	1.2734	1.0604	0.9084	0.90865	1.0477	1.2192	1.3025	1.2486	1.1096	0.99278
0.34157	0.36453	0.42001	0.47918	0.52353	0.55302	0.57939	0.61166	0.64558	0.66574	0.66017	0.63825	0.63812	0.71385	0.90465	1.2024	1.5396	1.8112	1.9252	1.8523	1.6453	1.4114	1.2521	1.2094	1.2515	1.3069	1.3203	1.2887	1.2526	1.2534	1.2917	1.3244	1.3028	1.2204	1.1287	1.1033	1.1838	1.3342	1.4594	1.4698	1.348	1.1655	1.0359	1.0355	1.1504	1.2897	1.3526	1.3006	1.1799	1.0794
0.2903	0.35578	0.43703	0.48483	0.4841	0.46078	0.45836	0.50232	0.57869	0.64248	0.65139	0.6021	0.54364	0.55555	0.70076	0.98123	1.3249	1.6164	1.7559	1.7128	1.5409	1.3454	1.2206	1.2004	1.2495	1.3004	1.3064	1.2726	1.2436	1.2599	1.3203	1.3796	1.3852	1.3232	1.2349	1.1892	1.2292	1.3351	1.4336	1.45	1.363	1.2225	1.1144	1.0992	1.1694	1.259	1.2942	1.2484	1.1574	1.0856
0.31732	0.42143	0.51914	0.54461	0.48764	0.3993	0.35357	0.39291	0.49616	0.59209	0.60984	0.53254	0.41692	0.36385	0.45659	0.70552	1.035	1.3227	1.4674	1.4449	1.3164	1.1859	1.1347	1.1758	1.2563	1.3038	1.2813	1.2134	1.1641	1.1865	1.28	1.3895	1.4447	1.4121	1.3188	1.2318	1.2086	1.2556	1.3257	1.3552	1.3117	1.2165	1.1257	1.0865	1.104	1.1417	1.1537	1.1223	1.0684	1.0301
0.39911	0.53361	0.64171	0.64726	0.5439	0.40038	0.31271	0.33661	0.44771	0.55786	0.57731	0.48035	0.32901	0.23757	0.29992	0.52746	0.83826	1.1053	1.2325	1.2096	1.1114	1.0436	1.0718	1.1821	1.2968	1.3336	1.2661	1.1429	1.0548	1.0712	1.1927	1.3499	1.4507	1.4401	1.333	1.1998	1.116	1.1141	1.1684	1.2208	1.2238	1.1709	1.0932	1.0311	1.0046	1.0043	1.0063	0.99484	0.97388	0.95887
0.48665	0.63663	0.75142	0.75209	0.63247	0.46603	0.35635	0.36507	0.46843	0.57399	0.58721	0.48186	0.32445	0.23418	0.30435	0.53823	0.84311	1.0873	1.1821	1.1348	1.0374	1.0006	1.0783	1.233	1.3648	1.3829	1.2694	1.0937	0.96723	0.97085	1.1029	1.2818	1.3995	1.3888	1.2613	1.0935	0.97479	0.95333	1.0138	1.0965	1.1407	1.1205	1.0532	0.97873	0.93085	0.91821	0.92666	0.93495	0.93034	0.91405
0.53835	0.68058	0.79575	0.80979	0.71162	0.56438	0.4627	0.4653	0.55192	0.63775	0.63703	0.53112	0.39074	0.33351	0.44407	0.71177	1.0304	1.262	1.3236	1.2367	1.1088	1.0584	1.1356	1.2916	1.4159	1.4148	1.2761	1.0782	0.93778	0.93389	1.058	1.2222	1.3173	1.2805	1.1308	0.95127	0.83444	0.82794	0.91269	1.0232	1.0918	1.0876	1.027	0.95531	0.91408	0.91699	0.94617	0.96811	0.9568	0.9101
0.54284	0.64856	0.75174	0.78931	0.74054	0.64553	0.57668	0.5829	0.6496	0.70769	0.68852	0.58473	0.46962	0.45541	0.61592	0.92765	1.2731	1.5082	1.5499	1.4259	1.2515	1.1526	1.184	1.3013	1.3991	1.3893	1.2617	1.0894	0.97518	0.98095	1.0869	1.207	1.2471	1.1662	0.99964	0.83387	0.75153	0.78334	0.89563	1.0169	1.0832	1.0731	1.0138	0.95735	0.94543	0.98371	1.0401	1.0663	1.0284	0.93079
0.51778	0.56168	0.63742	0.69577	0.70313	0.66995	0.64065	0.65269	0.69949	0.73101	0.6963	0.59614	0.50183	0.51819	0.71181	1.0545	1.4256	1.6778	1.723	1.5832	1.3711	1.2144	1.1786	1.2359	1.3003	1.2968	1.2155	1.1122	1.0611	1.0962	1.1842	1.2483	1.222	1.0958	0.92446	0.79225	0.76062	0.83327	0.95842	1.0636	1.0991	1.0639	1.0008	0.96566	0.99211	1.0697	1.149	1.1697	1.0972	0.94697
0.48923	0.46133	0.50035	0.56911	0.6195	0.6327	0.62848	0.63783	0.66579	0.68062	0.64296	0.55259	0.47112	0.49467	0.6891	1.0335	1.4161	1.6916	1.7642	1.6407	1.4192	1.223	1.127	1.126	1.16	1.1721	1.1518	1.1339	1.1595	1.2327	1.3089	1.3245	1.2438	1.0887	0.92857	0.83835	0.8531	0.94914	1.0618	1.1261	1.1143	1.0478	0.98118	0.96708	1.025	1.1279	1.215	1.2232	1.1229	0.9402
0.46928	0.38259	0.39147	0.46401	0.53658	0.56692	0.56037	0.55138	0.56143	0.57433	0.5531	0.48497	0.41358	0.42489	0.59014	0.90634	1.2809	1.5771	1.6915	1.611	1.4127	1.2089	1.0795	1.0386	1.0502	1.0741	1.1003	1.1474	1.2304	1.3317	1.4015	1.3894	1.2841	1.1276	0.99316	0.94059	0.98069	1.0717	1.1484	1.1623	1.1084	1.0241	0.96346	0.96638	1.0362	1.137	1.2104	1.2029	1.0947	0.91502
0.44873	0.3365	0.33963	0.42149	0.50184	0.52281	0.48775	0.44535	0.438	0.46202	0.47483	0.44254	0.38535	0.37826	0.5009	0.77276	1.1248	1.4318	1.5854	1.5551	1.398	1.2139	1.0825	1.0272	1.0257	1.0477	1.085	1.1491	1.2453	1.3499	1.4152	1.401	1.3067	1.1775	1.077	1.0474	1.0838	1.1422	1.1711	1.1448	1.0761	1.0035	0.96555	0.97989	1.0363	1.1032	1.1415	1.1199	1.0296	0.89226
0.40911	0.31095	0.34097	0.44818	0.53493	0.53463	0.45813	0.3752	0.3507	0.39078	0.44361	0.45243	0.41472	0.39589	0.48328	0.71536	1.0419	1.3473	1.5209	1.5229	1.4003	1.2458	1.1354	1.0909	1.0885	1.0967	1.1078	1.1377	1.1998	1.2807	1.3425	1.3495	1.2966	1.2145	1.1474	1.1208	1.1265	1.1341	1.1178	1.0757	1.0284	0.99997	0.99954	1.0179	1.0374	1.0446	1.0341	1.0048	0.95583	0.89083
0.34349	0.28701	0.36771	0.51515	0.61544	0.59782	0.48422	0.36518	0.3245	0.37511	0.45706	0.49682	0.4771	0.45819	0.53232	0.747	1.0584	1.3526	1.5184	1.5175	1.4015	1.2671	1.188	1.1754	1.1889	1.1839	1.1504	1.1159	1.1154	1.1582	1.2202	1.2643	1.2691	1.24	1.1971	1.1551	1.1134	1.0661	1.0172	0.98447	0.98564	1.0191	1.0589	1.0707	1.0378	0.9745	0.91529	0.88837	0.89526	0.91352
0.26947	0.25791	0.38964	0.57723	0.69539	0.67229	0.53869	0.39824	0.34484	0.3938	0.48091	0.52712	0.51326	0.50195	0.58762	0.81468	1.1304	1.4115	1.5456	1.5055	1.362	1.2282	1.1801	1.2132	1.2617	1.2585	1.1875	1.0902	1.0285	1.0378	1.1071	1.1935	1.2542	1.268	1.2354	1.1673	1.0775	0.98577	0.92115	0.91214	0.96599	1.0536	1.1186	1.1107	1.022	0.89664	0.80398	0.79228	0.85702	0.94739
0.22373	0.23693	0.3942	0.60087	0.72941	0.71001	0.57688	0.43518	0.37681	0.41352	0.48042	0.50425	0.47719	0.47241	0.58565	0.84927	1.1893	1.464	1.5572	1.4577	1.264	1.1136	1.0895	1.1722	1.268	1.2855	1.2009	1.0674	0.96991	0.96485	1.0485	1.1695	1.2668	1.3012	1.2644	1.1713	1.0499	0.9376	0.87482	0.88979	0.97674	1.087	1.1484	1.1089	0.97461	0.81344	0.71473	0.73108	0.84367	0.97705
0.24044	0.24865	0.39235	0.58332	0.70298	0.68751	0.56979	0.44579	0.39439	0.4176	0.45078	0.433	0.37596	0.36903	0.51066	0.81871	1.1941	1.4732	1.5341	1.3798	1.1358	0.96343	0.95341	1.0754	1.2143	1.2603	1.1844	1.048	0.94925	0.95277	1.0531	1.1896	1.2919	1.318	1.2656	1.1598	1.0373	0.93718	0.8939	0.92457	1.0127	1.1045	1.1321	1.0557	0.89733	0.73657	0.66309	0.7168	0.85897	0.998
0.32709	0.30896	0.40685	0.55056	0.63978	0.62053	0.52258	0.42755	0.39575	0.41558	0.42075	0.36184	0.26954	0.2497	0.40561	0.74545	1.1514	1.4427	1.4917	1.3094	1.0373	0.85049	0.84382	0.98111	1.1381	1.2001	1.1401	1.0247	0.95326	0.98321	1.0968	1.2241	1.2966	1.2866	1.2119	1.1117	1.0229	0.96918	0.9623	1.0005	1.0618	1.1031	1.0781	0.96973	0.81376	0.68756	0.6635	0.75655	0.9073	1.0185
0.45385	0.40771	0.45116	0.53628	0.58386	0.55126	0.4666	0.39948	0.39429	0.42682	0.42614	0.34699	0.22978	0.19049	0.33818	0.68081	1.0961	1.3983	1.4571	1.283	1.0173	0.83232	0.81928	0.94073	1.0776	1.1267	1.0734	0.98818	0.96065	1.0273	1.1487	1.2461	1.2622	1.1968	1.0973	1.0186	0.98968	1.0067	1.0482	1.0909	1.113	1.093	1.0156	0.88941	0.758	0.68592	0.71862	0.8431	0.98414	1.0485
0.56455	0.5068	0.51456	0.55686	0.5697	0.51891	0.43377	0.38027	0.39727	0.45462	0.47537	0.40825	0.28892	0.23198	0.35047	0.66183	1.0562	1.358	1.44	1.3053	1.0786	0.91315	0.88773	0.96668	1.0483	1.0551	0.99323	0.93745	0.96051	1.069	1.1966	1.2561	1.2062	1.0801	0.95687	0.90549	0.94282	1.034	1.1242	1.1716	1.1594	1.0902	0.97835	0.85187	0.75474	0.73405	0.80972	0.94811	1.0679	1.0862
0.60496	0.55777	0.56513	0.60037	0.60163	0.53573	0.43489	0.37183	0.39394	0.47597	0.53689	0.51133	0.41612	0.35181	0.43086	0.68601	1.0326	1.3185	1.4253	1.3455	1.1771	1.0437	1.0059	1.0313	1.0421	0.99312	0.91495	0.88577	0.95934	1.1111	1.2486	1.2777	1.173	0.99677	0.85449	0.82407	0.91056	1.0542	1.1767	1.2267	1.1955	1.1044	0.98554	0.87349	0.80516	0.81209	0.89974	1.029	1.1242	1.1151
0.553	0.53008	0.57022	0.63698	0.6558	0.58481	0.45816	0.36262	0.366	0.45881	0.56107	0.59099	0.53872	0.48178	0.52629	0.72008	1.008	1.2668	1.391	1.3633	1.2539	1.1557	1.1113	1.0923	1.0436	0.94917	0.85971	0.85459	0.97093	1.1601	1.3116	1.3282	1.1961	0.99507	0.84342	0.82041	0.92217	1.0773	1.2013	1.2462	1.2127	1.1307	1.0324	0.9436	0.88808	0.88837	0.95137	1.0499	1.1244	1.1152
0.43368	0.43272	0.52045	0.64199	0.70042	0.63754	0.48566	0.34616	0.31135	0.39361	0.52027	0.59774	0.59124	0.55382	0.58116	0.73042	0.97035	1.2025	1.3338	1.341	1.2739	1.2036	1.161	1.1217	1.0459	0.93458	0.84694	0.85943	0.99867	1.206	1.3673	1.3892	1.2635	1.0717	0.92712	0.90017	0.98145	1.103	1.1937	1.2219	1.1988	1.1511	1.0948	1.0334	0.9741	0.93837	0.94901	1.0042	1.0659	1.081
0.30889	0.31395	0.43921	0.61293	0.71658	0.67394	0.51053	0.33514	0.25813	0.31174	0.43499	0.53234	0.55541	0.54019	0.57166	0.70786	0.92809	1.1466	1.2776	1.2957	1.2434	1.1849	1.1499	1.1181	1.0541	0.95849	0.88391	0.89879	1.0274	1.2183	1.3719	1.407	1.3167	1.1685	1.0528	1.0209	1.0594	1.1162	1.1484	1.1507	1.145	1.1468	1.1446	1.1124	1.0412	0.95771	0.90833	0.92113	0.9788	1.0293
0.24598	0.23635	0.36914	0.56764	0.70367	0.68901	0.53839	0.35521	0.25231	0.2713	0.36338	0.44266	0.46424	0.46132	0.51235	0.66849	0.90374	1.129	1.257	1.2637	1.1969	1.1298	1.102	1.0978	1.0757	1.0193	0.96072	0.95597	1.0344	1.1677	1.2864	1.3302	1.2908	1.2111	1.1459	1.1192	1.1138	1.099	1.0671	1.0427	1.0572	1.1111	1.1637	1.1608	1.0811	0.95927	0.86464	0.84958	0.91003	0.99001
0.28168	0.2409	0.34369	0.52579	0.66852	0.68337	0.57295	0.42135	0.32431	0.31748	0.36057	0.3867	0.37168	0.36193	0.4365	0.63506	0.91329	1.1645	1.2914	1.2722	1.1686	1.0747	1.048	1.0779	1.1104	1.1019	1.0556	1.0128	1.0122	1.0571	1.1169	1.1571	1.1678	1.1639	1.1608	1.1533	1.1197	1.0501	0.96879	0.92618	0.9595	1.0558	1.1511	1.1726	1.0937	0.95739	0.84745	0.8274	0.89479	0.98603
0.4015	0.3222	0.36408	0.49096	0.61209	0.65164	0.60172	0.51714	0.46033	0.44656	0.43809	0.39148	0.31461	0.27905	0.37114	0.61835	0.95177	1.2395	1.3694	1.3208	1.1723	1.0421	1.0081	1.0658	1.1479	1.1835	1.1465	1.0633	0.98165	0.93488	0.92898	0.95392	0.99945	1.057	1.1094	1.1277	1.0867	0.99147	0.88789	0.84057	0.88725	1.0049	1.1184	1.1505	1.0787	0.95299	0.85983	0.85791	0.93446	1.0165
0.54715	0.43162	0.39967	0.44988	0.52941	0.58392	0.59894	0.59784	0.60314	0.60215	0.55441	0.43851	0.29605	0.22675	0.32705	0.61439	0.99714	1.3198	1.4563	1.3861	1.2004	1.0367	0.98957	1.0608	1.1756	1.244	1.219	1.1144	0.98165	0.87261	0.81726	0.82225	0.87851	0.96447	1.0455	1.0812	1.0464	0.95384	0.85625	0.81767	0.86895	0.98096	1.0804	1.101	1.0332	0.93262	0.87809	0.91012	0.99711	1.0572
0.6482	0.50741	0.41233	0.39068	0.42451	0.48207	0.54724	0.61879	0.68523	0.70854	0.64346	0.48417	0.29743	0.20362	0.30628	0.61605	1.0273	1.3714	1.5152	1.4379	1.2356	1.0531	0.99238	1.0608	1.185	1.2713	1.2649	1.1714	1.0378	0.91739	0.8453	0.83326	0.87442	0.94708	1.0174	1.0491	1.0224	0.95114	0.88097	0.86127	0.90885	0.99118	1.047	1.0323	0.9573	0.88227	0.87196	0.94203	1.0398	1.0778
0.65988	0.51244	0.387	0.32401	0.32533	0.375	0.45995	0.5683	0.67136	0.71766	0.65886	0.49556	0.30371	0.20876	0.31318	0.62376	1.0333	1.3758	1.5225	1.4536	1.2608	1.0808	1.0114	1.0628	1.1725	1.259	1.2742	1.2209	1.1341	1.0519	0.9966	0.97402	0.97999	1.0037	1.0277	1.0323	1.0078	0.96552	0.93437	0.94013	0.98101	1.0223	1.0194	0.95544	0.86224	0.80364	0.82878	0.92928	1.0357	1.0606
0.58484	0.45482	0.3446	0.28605	0.27948	0.31336	0.38147	0.47806	0.57892	0.63562	0.60095	0.47242	0.31707	0.24723	0.35415	0.64278	1.0169	1.3298	1.4692	1.419	1.258	1.1019	1.0318	1.0577	1.1331	1.201	1.2313	1.2284	1.2119	1.1946	1.1752	1.1475	1.1104	1.0696	1.0314	0.99776	0.97053	0.95672	0.96653	1.0008	1.0394	1.0456	0.99077	0.88205	0.7691	0.71732	0.76207	0.87741	0.98599	1.0078
0.46668	0.37807	0.32617	0.31582	0.32636	0.33988	0.35971	0.40062	0.46166	0.51186	0.50895	0.43999	0.34862	0.31968	0.42528	0.67003	0.97796	1.2339	1.3518	1.3216	1.205	1.0878	1.0263	1.0258	1.0569	1.0912	1.1215	1.1571	1.2026	1.2452	1.2601	1.2299	1.1574	1.0637	0.97526	0.91135	0.88194	0.89049	0.93336	0.9936	1.0381	1.0289	0.94779	0.81714	0.69611	0.64801	0.69759	0.80987	0.90968	0.9311
0.36114	0.32905	0.35974	0.42176	0.4632	0.4541	0.40897	0.37066	0.37076	0.40222	0.42882	0.42316	0.39918	0.40873	0.50241	0.68578	0.90703	1.0871	1.1697	1.1526	1.0804	1.0074	0.96293	0.94387	0.93475	0.93159	0.94754	0.99665	1.0731	1.1465	1.1785	1.1475	1.061	0.94886	0.84499	0.77344	0.74568	0.76396	0.82116	0.89565	0.95075	0.9484	0.87367	0.7524	0.64316	0.603	0.64876	0.74361	0.82191	0.83601
0.30444	0.3272	0.43581	0.56495	0.63347	0.60095	0.49362	0.38115	0.32448	0.33652	0.38438	0.42644	0.45028	0.47977	0.54812	0.66292	0.79411	0.89458	0.93441	0.91955	0.88117	0.84771	0.8253	0.80235	0.77073	0.74153	0.73935	0.78006	0.85249	0.92121	0.94888	0.91992	0.84721	0.75918	0.68113	0.6263	0.60028	0.60789	0.65111	0.71854	0.77995	0.79815	0.75444	0.66776	0.58784	0.56259	0.60292	0.67389	0.7217	0.71666
0.2989	0.35696	0.51188	0.67649	0.75297	0.69822	0.54953	0.39416	0.30853	0.31308	0.37288	0.43618	0.47571	0.50059	0.53532	0.58969	0.64765	0.68267	0.68263	0.65993	0.6386	0.63176	0.63143	0.61988	0.59062	0.55849	0.54838	0.57273	0.61871	0.65705	0.66475	0.64141	0.60525	0.57416	0.55064	0.52493	0.49199	0.46383	0.46258	0.4986	0.55475	0.59427	0.58916	0.54522	0.50011	0.49318	0.53144	0.58198	0.59953	0.56725
0.3224	0.38681	0.54384	0.70082	0.76083	0.68849	0.5302	0.37725	0.30251	0.31832	0.38241	0.43987	0.46399	0.46539	0.46931	0.48638	0.50374	0.5011	0.47329	0.43686	0.41528	0.41796	0.43339	0.44205	0.43582	0.42458	0.42414	0.43825	0.4533	0.45216	0.43353	0.4168	0.42504	0.46045	0.49596	0.49415	0.43931	0.35505	0.28965	0.27952	0.32092	0.37448	0.39938	0.38747	0.36741	0.375	0.41646	0.45876	0.45779	0.40069
0.35107	0.39784	0.52007	0.63419	0.66014	0.57897	0.44309	0.33448	0.30555	0.34806	0.40998	0.44139	0.43027	0.40196	0.38854	0.39836	0.41143	0.40136	0.36129	0.31017	0.27587	0.2726	0.29308	0.32016	0.3437	0.36527	0.38759	0.40267	0.39481	0.35849	0.31364	0.29861	0.34067	0.42678	0.50274	0.50745	0.41884	0.27464	0.14859	0.098812	0.12856	0.1904	0.22917	0.22675	0.21101	0.22285	0.27208	0.32294	0.32373	0.25533
0.37662	0.39829	0.4709	0.52863	0.51737	0.43833	0.34619	0.30466	0.33653	0.40852	0.46097	0.45612	0.40502	0.35311	0.33976	0.3667	0.4003	0.40237	0.36132	0.2985	0.24816	0.23157	0.2475	0.28254	0.32629	0.37448	0.41924	0.44183	0.42217	0.3609	0.29219	0.26823	0.32018	0.42546	0.51248	0.50654	0.38529	0.19998	0.042756	-0.017404	0.01934	0.091398	0.12972	0.11293	0.078322	0.081401	0.14046	0.21528	0.2394	0.17858
0.40569	0.41253	0.44484	0.45598	0.41808	0.35022	0.30552	0.32684	0.40849	0.49695	0.53121	0.49005	0.4077	0.34585	0.34557	0.39794	0.45517	0.47002	0.43009	0.36126	0.30269	0.2782	0.28744	0.31835	0.36269	0.41711	0.47104	0.49964	0.4768	0.40151	0.31209	0.26759	0.30357	0.3964	0.47001	0.44744	0.31057	0.12008	-0.024298	-0.055359	0.013645	0.10321	0.13282	0.084556	0.013303	-0.0038905	0.063503	0.17066	0.23282	0.19554
0.44469	0.45474	0.46959	0.45765	0.41013	0.35669	0.34555	0.4022	0.50218	0.58361	0.59233	0.52404	0.42867	0.37282	0.39002	0.45832	0.52111	0.53203	0.48693	0.41957	0.36996	0.35505	0.36558	0.38563	0.41129	0.44853	0.49421	0.52383	0.50455	0.42632	0.32187	0.25092	0.25464	0.31677	0.36797	0.33694	0.21039	0.051508	-0.042896	-0.016489	0.10028	0.21113	0.22824	0.14132	0.025566	-0.019009	0.05156	0.18932	0.29242	0.28596
0.48555	0.51055	0.529	0.51756	0.47541	0.43311	0.43149	0.4858	0.56679	0.61831	0.6002	0.5217	0.43646	0.4017	0.43421	0.4991	0.53978	0.52347	0.46434	0.40684	0.38652	0.40325	0.42878	0.43824	0.43391	0.43841	0.46474	0.49424	0.48696	0.4184	0.30892	0.21511	0.18545	0.21694	0.25307	0.23019	0.13585	0.028143	-0.0058253	0.077666	0.23499	0.35992	0.36223	0.2393	0.082273	0.0089966	0.075031	0.23227	0.36754	0.39002
0.50645	0.54384	0.57504	0.57841	0.55005	0.51239	0.49751	0.5181	0.55298	0.56305	0.52579	0.45816	0.40563	0.40436	0.44877	0.49365	0.49116	0.43191	0.35454	0.3145	0.33808	0.40121	0.45121	0.45244	0.41542	0.38382	0.39115	0.42671	0.44261	0.39702	0.29509	0.18953	0.13773	0.15229	0.18975	0.19031	0.13556	0.072201	0.076476	0.18552	0.35369	0.47553	0.46274	0.31583	0.13117	0.034024	0.087459	0.24745	0.39879	0.44284
0.48818	0.52441	0.5659	0.58797	0.5758	0.53804	0.49806	0.47168	0.45354	0.42642	0.38447	0.34627	0.34149	0.38056	0.4359	0.45641	0.40806	0.3074	0.21648	0.19835	0.26713	0.37427	0.44472	0.43523	0.36696	0.30514	0.30254	0.35446	0.40356	0.39035	0.30575	0.20024	0.1413	0.15621	0.21044	0.24128	0.21737	0.17071	0.17033	0.25756	0.39894	0.50078	0.47898	0.32918	0.13894	0.028284	0.063061	0.20838	0.35792	0.41496
0.43254	0.45463	0.49993	0.53834	0.54143	0.5033	0.44048	0.3745	0.31656	0.26867	0.23653	0.23571	0.27923	0.35578	0.42247	0.4274	0.35015	0.22714	0.13507	0.13819	0.23827	0.36846	0.44056	0.41088	0.31307	0.23036	0.22864	0.30431	0.38924	0.40846	0.34249	0.24254	0.18642	0.21311	0.29158	0.35002	0.33973	0.27801	0.23239	0.25894	0.34797	0.42521	0.4103	0.28527	0.11565	0.0050887	0.018515	0.13508	0.26729	0.32942
0.36623	0.37207	0.41779	0.46776	0.48266	0.44667	0.37308	0.28882	0.21621	0.1677	0.15272	0.18165	0.25648	0.35533	0.43106	0.43556	0.35707	0.23948	0.16067	0.17898	0.28659	0.40938	0.45875	0.39852	0.27436	0.18026	0.18638	0.28487	0.39728	0.4379	0.38219	0.2847	0.23241	0.27228	0.37273	0.45038	0.43915	0.34407	0.23557	0.18985	0.2257	0.29026	0.30473	0.23122	0.10516	0.007365	-2.6299e-05	0.079405	0.1833	0.24281
0.32491	0.3244	0.37079	0.42493	0.4439	0.41062	0.34	0.26214	0.20124	0.1683	0.16811	0.20602	0.28227	0.37869	0.45577	0.47234	0.41781	0.32941	0.27324	0.2968	0.38824	0.47842	0.49002	0.39889	0.25829	0.16312	0.17898	0.2909	0.41383	0.45828	0.39985	0.29713	0.24313	0.28912	0.40198	0.48938	0.4724	0.34737	0.18819	0.088769	0.092616	0.16497	0.22665	0.21912	0.14745	0.069382	0.044	0.084956	0.15541	0.20443
0.32878	0.33522	0.38081	0.42686	0.43652	0.40138	0.34282	0.29078	0.26153	0.25333	0.25961	0.28227	0.32916	0.39807	0.46593	0.49928	0.48142	0.43211	0.39785	0.41514	0.47554	0.52509	0.5042	0.39921	0.26222	0.17848	0.20277	0.31446	0.42932	0.46212	0.39217	0.27961	0.21794	0.2593	0.37123	0.45983	0.4414	0.30703	0.1302	0.012865	0.012633	0.1065	0.2154	0.2663	0.2418	0.18194	0.14319	0.15226	0.19181	0.22437
0.3687	0.38766	0.42446	0.44602	0.43052	0.38605	0.34298	0.32748	0.34032	0.35981	0.36495	0.35658	0.35625	0.38392	0.43571	0.48385	0.50045	0.48336	0.45936	0.45904	0.48532	0.50533	0.47688	0.38931	0.28235	0.22256	0.25199	0.35028	0.44389	0.45931	0.38023	0.26237	0.19201	0.21879	0.31541	0.39658	0.38362	0.26512	0.10716	0.0059054	0.019469	0.13016	0.2629	0.3419	0.34081	0.29059	0.24524	0.23704	0.25733	0.27358
0.41387	0.43865	0.45397	0.43741	0.3871	0.32985	0.30361	0.32715	0.38259	0.42757	0.42859	0.38831	0.3435	0.33475	0.37323	0.43232	0.47072	0.46675	0.4341	0.4061	0.40355	0.41563	0.41176	0.37377	0.31873	0.28933	0.31749	0.39188	0.45946	0.46359	0.38972	0.28071	0.20683	0.21222	0.27977	0.34334	0.33865	0.25379	0.1399	0.073825	0.10183	0.20718	0.32494	0.39023	0.3822	0.33133	0.28853	0.28318	0.30362	0.31283
0.43522	0.4521	0.43726	0.38181	0.3026	0.24	0.23357	0.29159	0.37967	0.44127	0.4376	0.37659	0.30739	0.28319	0.32083	0.3889	0.4334	0.42007	0.35963	0.29664	0.27298	0.29657	0.34024	0.36925	0.37209	0.36764	0.3835	0.426	0.46951	0.47579	0.42724	0.34525	0.27642	0.25695	0.28415	0.31915	0.31913	0.27311	0.21187	0.18365	0.21509	0.28888	0.35607	0.37337	0.33563	0.27823	0.2478	0.2646	0.30617	0.32469
0.42563	0.42423	0.38331	0.30701	0.2231	0.17407	0.19185	0.27253	0.37224	0.43256	0.42024	0.35206	0.28401	0.27036	0.32249	0.39916	0.4368	0.39733	0.29758	0.19805	0.16002	0.20385	0.29877	0.38947	0.43665	0.44024	0.43005	0.43526	0.45954	0.48099	0.47408	0.43302	0.3766	0.33194	0.31274	0.31103	0.30859	0.29626	0.28291	0.28561	0.30978	0.33831	0.34124	0.30035	0.2285	0.16614	0.15429	0.20281	0.27804	0.32151
[truncated: 101 more columns]
