# Supplementary material for: Differential perovskite hemispherical photodetector for intelligent imaging and location tracking
Source: Nat Commun. 2024 Jan 17;15:577. doi: 10.1038/s41467-024-44857-4 (PMC10794423; doi:10.1038/s41467-024-44857-4)
Supplement: Supplementary file 7 — Supplementary Software 1 [file 41467_2024_44857_MOESM7_ESM.zip › Colorclassification/datacut7.txt]

0.21822	0.15645	0.07894	0.036868	0.064744	0.1609	0.28563	0.37859	0.38842	0.30104	0.15149	0.01018	-0.0528	-0.0079092	0.113	0.23114	0.26634	0.18809	0.03968	-0.083039	-0.088552	0.052188	0.28358	0.49464	0.58236	0.50975	0.32335	0.12164	-0.0030974	-0.01273	0.065619	0.16589	0.22507	0.21422	0.14428	0.051168	-0.025529	-0.057929	-0.036319	0.029823	0.11373	0.17807	0.18928	0.13628	0.043046	-0.03693	-0.046496	0.041384	0.20298	0.37181
0.27402	0.22532	0.12785	0.048474	0.044828	0.13482	0.28523	0.42608	0.48537	0.42834	0.28	0.11594	0.022547	0.046837	0.16591	0.29755	0.34927	0.27729	0.11756	-0.0333	-0.077361	0.022381	0.21733	0.4026	0.48103	0.4203	0.26722	0.11309	0.035837	0.05717	0.13927	0.21705	0.24022	0.19784	0.11487	0.030238	-0.025049	-0.037414	-0.0085494	0.050031	0.11965	0.17607	0.19575	0.168	0.10608	0.046494	0.032118	0.087212	0.2003	0.32778
0.33642	0.31175	0.20841	0.096799	0.051057	0.11116	0.26076	0.43291	0.54322	0.53544	0.41499	0.24928	0.13096	0.12316	0.22001	0.34893	0.41604	0.36697	0.22318	0.068933	-0.0036385	0.045495	0.1794	0.31066	0.36005	0.30664	0.19637	0.10601	0.090176	0.1482	0.23095	0.27829	0.25832	0.18255	0.091322	0.024885	0.002069	0.018122	0.056918	0.10387	0.14985	0.18733	0.20718	0.20218	0.17458	0.13976	0.12011	0.13223	0.17677	0.23882
0.39801	0.39703	0.30176	0.17246	0.086465	0.099681	0.21663	0.38514	0.52158	0.55599	0.47291	0.32261	0.1928	0.15582	0.22374	0.34148	0.42362	0.41113	0.30973	0.18346	0.10864	0.12109	0.194	0.26116	0.26706	0.20685	0.12746	0.090983	0.1284	0.21753	0.29963	0.32046	0.26537	0.16508	0.071543	0.023999	0.029317	0.066597	0.10775	0.13643	0.15298	0.16622	0.18212	0.19867	0.20898	0.20728	0.19259	0.16885	0.14432	0.13153
0.44265	0.45995	0.38663	0.26184	0.15084	0.11355	0.17256	0.29808	0.42108	0.47106	0.41796	0.29211	0.16704	0.11409	0.15773	0.2616	0.35516	0.38228	0.33727	0.26337	0.21617	0.22063	0.25411	0.26761	0.22773	0.14627	0.074191	0.064425	0.1317	0.23949	0.32336	0.3334	0.2651	0.15858	0.069328	0.033167	0.049022	0.087785	0.11678	0.12102	0.10842	0.099565	0.11203	0.14948	0.19981	0.24064	0.24886	0.21174	0.1368	0.055351
0.45088	0.48168	0.4427	0.34742	0.23732	0.16325	0.15806	0.2156	0.29108	0.32656	0.28775	0.18794	0.081427	0.028883	0.057893	0.1464	0.2407	0.29423	0.2981	0.28077	0.27887	0.30334	0.32868	0.31428	0.24092	0.13278	0.046292	0.032748	0.10203	0.21422	0.30506	0.32659	0.27463	0.18576	0.10917	0.075028	0.080468	0.099006	0.10293	0.081941	0.04761	0.024348	0.034875	0.087948	0.17226	0.25772	0.30508	0.28326	0.18914	0.058588
0.41582	0.45602	0.4568	0.40951	0.32805	0.24488	0.19319	0.18501	0.20155	0.2053	0.16736	0.090672	0.010672	-0.028481	-0.0050045	0.065731	0.14421	0.19716	0.22106	0.23973	0.27848	0.33633	0.38046	0.36904	0.28579	0.15884	0.048057	0.0085622	0.056246	0.15935	0.26066	0.31326	0.30497	0.25731	0.20421	0.16826	0.15048	0.1368	0.11269	0.074452	0.03187	0.0037005	0.01014	0.064202	0.16267	0.27978	0.37033	0.38708	0.30799	0.15762
0.35562	0.39708	0.42884	0.43097	0.3952	0.3332	0.26973	0.2246	0.1981	0.17268	0.13038	0.07158	0.018433	-0.0012233	0.023271	0.07528	0.12322	0.14617	0.15152	0.1687	0.2225	0.3071	0.38258	0.39933	0.33329	0.20622	0.075677	0.0015216	0.012351	0.093528	0.20183	0.29321	0.34382	0.35353	0.33525	0.30224	0.26238	0.21961	0.17691	0.13702	0.10234	0.077386	0.072827	0.10494	0.18544	0.30531	0.42597	0.49047	0.45432	0.31812
0.30835	0.33546	0.37299	0.4041	0.41092	0.38908	0.3499	0.30898	0.27266	0.23531	0.18996	0.14136	0.10757	0.10627	0.13686	0.17541	0.18997	0.16617	0.12254	0.10063	0.13503	0.22458	0.32728	0.38429	0.357	0.25177	0.11617	0.011114	-0.021168	0.026103	0.12909	0.25087	0.35795	0.42819	0.45193	0.43164	0.3815	0.32368	0.2787	0.25421	0.24149	0.22539	0.2021	0.1895	0.21799	0.30442	0.4285	0.53311	0.55438	0.46359
0.30825	0.30189	0.31159	0.33617	0.36273	0.38045	0.38717	0.38474	0.37135	0.34141	0.29473	0.24513	0.21684	0.22729	0.26905	0.30799	0.30354	0.23891	0.13843	0.056651	0.044155	0.11312	0.22692	0.32112	0.34165	0.27477	0.15156	0.027787	-0.044995	-0.039792	0.041066	0.17261	0.31764	0.43713	0.50134	0.5011	0.45355	0.39506	0.36071	0.3619	0.37858	0.37523	0.33134	0.26341	0.21888	0.24278	0.3401	0.4636	0.53914	0.51267
0.35901	0.30793	0.26479	0.24953	0.26501	0.30447	0.35679	0.4063	0.43301	0.42066	0.37001	0.30581	0.2666	0.27955	0.33712	0.39529	0.39907	0.32018	0.18049	0.042982	-0.02542	0.0052725	0.11043	0.22673	0.2893	0.26583	0.16856	0.042351	-0.05921	-0.095151	-0.048735	0.069752	0.22638	0.37337	0.46639	0.48507	0.44519	0.39119	0.3688	0.39355	0.43807	0.45071	0.39496	0.28152	0.16743	0.11968	0.1683	0.2831	0.39196	0.42771
0.4253	0.33803	0.24235	0.17507	0.15763	0.1949	0.27434	0.36598	0.42955	0.43261	0.3719	0.28187	0.21873	0.22558	0.3007	0.39315	0.43211	0.37258	0.2266	0.058306	-0.054195	-0.064686	0.016897	0.13474	0.22159	0.2339	0.16841	0.056586	-0.053618	-0.11688	-0.10451	-0.013339	0.13113	0.28095	0.38446	0.41221	0.37511	0.31969	0.29853	0.33314	0.3959	0.42705	0.37757	0.24787	0.09314	-0.010634	-0.01633	0.064658	0.17352	0.24604
0.45256	0.36022	0.24279	0.1412	0.089676	0.10717	0.1879	0.29679	0.37942	0.38849	0.31413	0.19636	0.10608	0.1021	0.19126	0.32008	0.40589	0.38837	0.26717	0.10115	-0.028924	-0.068017	-0.014421	0.08679	0.1748	0.20587	0.16966	0.086153	-0.0080079	-0.073717	-0.080726	-0.017611	0.10049	0.23274	0.32804	0.35182	0.30845	0.24151	0.20672	0.23323	0.3006	0.35058	0.32748	0.21903	0.067481	-0.057697	-0.10525	-0.072229	0.0020678	0.070577
0.40387	0.34907	0.25922	0.16298	0.095864	0.088456	0.14822	0.24673	0.32706	0.33399	0.25096	0.11749	0.01044	-0.0025714	0.092182	0.24308	0.36413	0.38815	0.30652	0.17012	0.053595	0.0096478	0.043228	0.11842	0.18703	0.21634	0.20001	0.15216	0.095796	0.054906	0.050437	0.094578	0.18176	0.28355	0.35707	0.36788	0.31398	0.23192	0.176	0.18214	0.24188	0.30687	0.32228	0.26486	0.15771	0.051471	-0.011951	-0.02437	-0.0066393	0.018496
0.28836	0.30462	0.286	0.23564	0.1784	0.15096	0.17691	0.24446	0.30666	0.30979	0.23261	0.10782	0.0066497	-0.0058718	0.085191	0.23305	0.35872	0.40115	0.35312	0.25956	0.18273	0.16152	0.19288	0.24412	0.28137	0.29099	0.28078	0.26633	0.25814	0.25999	0.27523	0.30989	0.36585	0.43047	0.47558	0.47246	0.41411	0.32656	0.25677	0.24291	0.28844	0.35998	0.41117	0.41405	0.37394	0.31793	0.26924	0.2309	0.19286	0.15459
0.15964	0.25288	0.32036	0.33522	0.3046	0.26496	0.25428	0.28163	0.31866	0.32164	0.26825	0.18042	0.11339	0.11762	0.20137	0.32289	0.41852	0.44605	0.41121	0.35858	0.33595	0.36027	0.41035	0.4488	0.45335	0.43213	0.41321	0.41999	0.45415	0.49894	0.53679	0.56348	0.58637	0.61007	0.6254	0.61387	0.56534	0.49281	0.42953	0.40859	0.44059	0.50756	0.57742	0.62639	0.65023	0.65641	0.64721	0.61264	0.54273	0.44935
0.084152	0.22738	0.35819	0.42646	0.42199	0.37596	0.33421	0.32319	0.33482	0.34071	0.32245	0.29184	0.28319	0.32391	0.40785	0.49502	0.53983	0.5263	0.48176	0.45709	0.48805	0.56768	0.65144	0.69088	0.66976	0.61503	0.5753	0.58496	0.64153	0.71198	0.75999	0.77103	0.7565	0.73741	0.72428	0.71111	0.68652	0.64983	0.61627	0.60663	0.63147	0.68438	0.7496	0.81535	0.87879	0.93765	0.97808	0.97458	0.90809	0.79051
0.10086	0.24564	0.38964	0.47545	0.48297	0.43498	0.37492	0.33595	0.32484	0.3301	0.34341	0.37268	0.43398	0.5295	0.63304	0.7001	0.69872	0.63791	0.56886	0.55363	0.62199	0.74826	0.86678	0.91607	0.88016	0.7974	0.73137	0.72642	0.78005	0.85023	0.88874	0.874	0.82034	0.76121	0.72325	0.71183	0.71603	0.7239	0.73296	0.74839	0.77446	0.81008	0.85308	0.90657	0.97735	1.0641	1.1458	1.185	1.1502	1.0441
0.20015	0.298	0.40054	0.46283	0.46622	0.42355	0.36413	0.3131	0.28188	0.27442	0.29917	0.37088	0.49685	0.65847	0.80744	0.88706	0.86856	0.77641	0.68046	0.65536	0.73261	0.87883	1.0168	1.0756	1.0357	0.93711	0.84873	0.81989	0.85065	0.89836	0.91233	0.86916	0.78456	0.69748	0.64265	0.63234	0.6572	0.69954	0.74533	0.78709	0.82067	0.84426	0.86243	0.8894	0.94293	1.029	1.1282	1.1993	1.2022	1.1285
0.33466	0.35648	0.38069	0.39207	0.38418	0.35947	0.32282	0.27717	0.2275	0.19018	0.1961	0.2785	0.4487	0.67625	0.89247	1.0222	1.0273	0.93345	0.81859	0.76753	0.82049	0.94988	1.0809	1.1413	1.1063	1.0091	0.9121	0.86226	0.86287	0.87837	0.86528	0.80401	0.70961	0.61785	0.56069	0.55014	0.57855	0.62963	0.68833	0.74331	0.78522	0.80805	0.81498	0.82208	0.85187	0.91683	1.0045	1.0786	1.0998	1.0546
0.45165	0.39517	0.33267	0.28809	0.27374	0.28196	0.28724	0.2612	0.19443	0.11224	0.070678	0.12959	0.3152	0.59518	0.88561	1.0906	1.1535	1.0875	0.96679	0.88091	0.8827	0.96185	1.0596	1.112	1.0904	1.0139	0.9284	0.87097	0.84708	0.83379	0.80277	0.7432	0.66784	0.60112	0.56163	0.55311	0.56824	0.59819	0.6378	0.68311	0.72683	0.7594	0.77652	0.78589	0.80416	0.84346	0.89774	0.9419	0.9481	0.90872
0.52174	0.40556	0.27271	0.18573	0.17622	0.22725	0.28327	0.28359	0.20202	0.069773	-0.034026	-0.02212	0.15117	0.459	0.80956	1.0902	1.2233	1.2029	1.0895	0.97076	0.91121	0.92335	0.97342	1.0131	1.0127	0.97423	0.92048	0.87291	0.83717	0.80537	0.76907	0.72979	0.69775	0.68152	0.67929	0.68025	0.67465	0.66329	0.65737	0.66906	0.70112	0.74482	0.78759	0.82264	0.85131	0.87613	0.89207	0.8863	0.84948	0.79006
0.5451	0.39545	0.221	0.11315	0.1176	0.20973	0.31061	0.33481	0.24306	0.070078	-0.089101	-0.12766	0.015676	0.32212	0.70004	1.0296	1.2194	1.2451	1.1498	1.0121	0.90251	0.85386	0.85871	0.88799	0.91404	0.92312	0.91391	0.88972	0.85413	0.81314	0.77866	0.76608	0.78478	0.82836	0.87408	0.89438	0.87393	0.82013	0.75939	0.72178	0.72489	0.76727	0.83334	0.90342	0.96035	0.99015	0.98125	0.92844	0.84128	0.74929
0.536	0.37521	0.1881	0.079293	0.099624	0.21879	0.34576	0.38406	0.28969	0.099245	-0.087154	-0.15758	-0.046146	0.23399	0.59836	0.93303	1.1465	1.2047	1.1348	1.001	0.86996	0.78559	0.76076	0.78468	0.8352	0.88828	0.92323	0.92677	0.89816	0.85273	0.81839	0.82307	0.87822	0.96873	1.0575	1.1037	1.0846	1.0073	0.90423	0.81676	0.77619	0.79367	0.86023	0.95272	1.0406	1.0921	1.0826	1.0062	0.88501	0.76724
0.50342	0.34552	0.1685	0.073196	0.10538	0.2311	0.35978	0.39956	0.3119	0.13451	-0.038626	-0.10684	-0.013682	0.22751	0.54383	0.83968	1.0386	1.1095	1.0688	0.9628	0.84457	0.75591	0.71961	0.73903	0.80094	0.87969	0.9445	0.97063	0.95142	0.90425	0.86438	0.86742	0.92922	1.0352	1.1458	1.216	1.2167	1.1471	1.0327	0.91244	0.82388	0.79243	0.82546	0.90994	1.0135	1.0916	1.104	1.0352	0.90911	0.78507
0.44591	0.29862	0.14754	0.075612	0.11482	0.22901	0.33822	0.36826	0.29484	0.15714	0.034972	0.0051903	0.10303	0.30837	0.56056	0.78971	0.94561	1.0113	0.999	0.93724	0.85786	0.78905	0.75243	0.76017	0.81073	0.88646	0.95792	0.99629	0.98848	0.94583	0.8997	0.88528	0.92263	1.006	1.107	1.1886	1.2208	1.1906	1.1039	0.98248	0.85829	0.76722	0.73843	0.781	0.87403	0.96964	1.0134	0.9748	0.86961	0.75803
0.36306	0.23165	0.11659	0.074872	0.11971	0.21318	0.29112	0.30359	0.24546	0.15871	0.1069	0.13876	0.26317	0.44847	0.64306	0.80224	0.90504	0.95415	0.96406	0.94872	0.9172	0.8776	0.84221	0.82662	0.84198	0.88598	0.94088	0.98165	0.98988	0.96452	0.92234	0.88844	0.88332	0.91427	0.97435	1.0465	1.1085	1.1368	1.1121	1.0272	0.89658	0.75788	0.66025	0.64014	0.69796	0.79237	0.86073	0.8568	0.78241	0.69063
0.26966	0.15842	0.083355	0.075151	0.12805	0.20212	0.24803	0.23878	0.18783	0.14175	0.15226	0.24542	0.40712	0.5929	0.754	0.86247	0.92013	0.94834	0.96826	0.98637	0.99422	0.98038	0.9439	0.89877	0.86638	0.86212	0.88605	0.9234	0.95369	0.96139	0.9421	0.90255	0.85724	0.82458	0.82251	0.86177	0.93728	1.0229	1.0768	1.0601	0.96084	0.80763	0.66051	0.57972	0.58986	0.66358	0.73802	0.75607	0.70534	0.62811
0.19552	0.10633	0.067666	0.090635	0.15527	0.21921	0.24198	0.21099	0.1524	0.11855	0.15834	0.28828	0.48202	0.68472	0.84307	0.93214	0.96334	0.97026	0.98361	1.012	1.0404	1.0443	1.0096	0.94368	0.87162	0.82243	0.81405	0.84575	0.89999	0.95044	0.97176	0.94858	0.88264	0.7961	0.72697	0.71428	0.77689	0.897	1.0216	1.0861	1.0501	0.92348	0.76397	0.64474	0.61042	0.65086	0.71091	0.73061	0.68804	0.61505
0.16813	0.098514	0.084848	0.13008	0.20848	0.27551	0.29105	0.24419	0.16414	0.10853	0.13346	0.26199	0.4697	0.69657	0.87834	0.97861	1.0031	0.98924	0.97877	0.99264	1.022	1.0391	1.0191	0.95756	0.87388	0.8013	0.77011	0.79395	0.86399	0.95172	1.0184	1.0294	0.96929	0.85406	0.7301	0.65725	0.67925	0.79676	0.9606	1.0937	1.1324	1.0627	0.92779	0.80015	0.73569	0.74054	0.77295	0.77829	0.73163	0.65707
0.19205	0.13565	0.13077	0.18469	0.27579	0.35896	0.38674	0.33714	0.23177	0.13091	0.10504	0.19719	0.39774	0.64746	0.86757	0.99956	1.0316	0.99731	0.95039	0.93167	0.94928	0.98103	0.99429	0.96889	0.90943	0.84224	0.8013	0.81173	0.87795	0.97984	1.0778	1.1264	1.094	0.98129	0.82839	0.70221	0.66542	0.74201	0.90015	1.0661	1.1637	1.1568	1.0667	0.95395	0.87643	0.85273	0.85637	0.84323	0.79045	0.71727
0.24452	0.19427	0.18257	0.23071	0.3299	0.43751	0.49489	0.46051	0.33988	0.19172	0.10264	0.1419	0.32203	0.58925	0.85054	1.0216	1.0678	1.0155	0.92926	0.87258	0.87518	0.92503	0.98443	1.0167	1.0068	0.96628	0.92447	0.9128	0.94996	1.0324	1.1324	1.2061	1.211	1.1285	0.97959	0.82251	0.72708	0.73809	0.84853	1.0012	1.1207	1.1561	1.1074	1.0183	0.94161	0.90291	0.88854	0.86502	0.81316	0.74909
0.29303	0.24507	0.21653	0.24673	0.34494	0.47525	0.56945	0.56529	0.44871	0.2724	0.13495	0.12925	0.28957	0.56959	0.86568	1.0718	1.1335	1.0698	0.95415	0.86848	0.8608	0.92826	1.0302	1.1173	1.1574	1.1468	1.1054	1.0646	1.0534	1.0864	1.1563	1.232	1.27	1.2346	1.1217	0.96737	0.8346	0.77978	0.81969	0.9208	1.0197	1.0622	1.0344	0.9651	0.89917	0.86319	0.84966	0.8307	0.78859	0.73731
0.32112	0.27673	0.22907	0.23272	0.31557	0.45283	0.57375	0.60198	0.50677	0.33174	0.17914	0.15517	0.30825	0.5983	0.91697	1.1466	1.2219	1.1586	1.0346	0.94072	0.93251	1.0103	1.132	1.244	1.3079	1.3119	1.2675	1.1995	1.1381	1.1098	1.1276	1.1812	1.2367	1.2508	1.1959	1.08	0.94696	0.85182	0.82658	0.86045	0.90897	0.9261	0.89559	0.83859	0.79254	0.77924	0.78807	0.78808	0.75852	0.71238
0.33957	0.30431	0.24208	0.2145	0.26393	0.37995	0.4994	0.54424	0.47536	0.32685	0.19494	0.18484	0.34709	0.64418	0.96934	1.2061	1.2909	1.2414	1.1353	1.0595	1.0628	1.1396	1.2474	1.3389	1.3853	1.3802	1.3313	1.2521	1.1615	1.0844	1.0467	1.0603	1.1109	1.1606	1.1685	1.1169	1.024	0.93056	0.87087	0.8493	0.8411	0.81671	0.76909	0.72096	0.70501	0.73341	0.78283	0.80981	0.78601	0.72568
0.37198	0.3528	0.28528	0.22716	0.22765	0.29152	0.3728	0.40567	0.35359	0.24316	0.15672	0.18468	0.36741	0.66536	0.97849	1.2033	1.2898	1.2631	1.1971	1.1633	1.19	1.2568	1.3209	1.351	1.343	1.3101	1.2632	1.2014	1.12	1.027	0.94792	0.91289	0.93355	0.99103	1.0462	1.0654	1.0411	0.9914	0.93969	0.89412	0.84492	0.78205	0.71577	0.67837	0.70114	0.78368	0.88283	0.93566	0.90358	0.80537
0.42623	0.42842	0.36769	0.28774	0.23564	0.22878	0.24397	0.23808	0.18665	0.11228	0.079241	0.15423	0.35884	0.64778	0.93073	1.1246	1.2012	1.1971	1.1807	1.2022	1.2613	1.3168	1.3247	1.2746	1.1957	1.1307	1.1001	1.0878	1.0579	0.98806	0.89098	0.80709	0.77528	0.80585	0.87621	0.94982	1.0001	1.0198	1.0124	0.97834	0.91466	0.82838	0.74965	0.72485	0.78693	0.92294	1.0676	1.1366	1.0814	0.92846
0.478	0.50295	0.46171	0.37771	0.28776	0.21635	0.16229	0.10845	0.047095	-8.9375e-06	0.01377	0.1297	0.34844	0.61791	0.85789	1.0073	1.0611	1.0692	1.0961	1.171	1.2656	1.317	1.278	1.157	1.0164	0.92964	0.93029	0.98969	1.0399	1.0231	0.93015	0.80351	0.70535	0.67827	0.7258	0.82079	0.92749	1.0174	1.0707	1.0728	1.0186	0.9255	0.8404	0.82392	0.91296	1.0853	1.2574	1.3274	1.2401	1.0316
0.48406	0.52779	0.5157	0.45029	0.35324	0.24905	0.15169	0.065078	-0.0036582	-0.032162	0.012867	0.15304	0.37319	0.61671	0.81176	0.91438	0.93783	0.9432	0.99409	1.1065	1.2321	1.2906	1.2296	1.0687	0.89337	0.80164	0.83951	0.97131	1.1044	1.1496	1.0745	0.91663	0.75304	0.6536	0.64916	0.72911	0.85858	0.99634	1.1035	1.1482	1.1169	1.0286	0.9394	0.92012	1.0126	1.1911	1.3629	1.4175	1.299	1.0525
0.41809	0.4705	0.48893	0.45989	0.38969	0.29681	0.19992	0.11284	0.049891	0.033148	0.089129	0.23105	0.43881	0.65659	0.81804	0.88692	0.88392	0.87556	0.92749	1.0534	1.1983	1.2732	1.2192	1.0559	0.87672	0.792	0.85735	1.0374	1.2284	1.3222	1.2686	1.0961	0.88603	0.7236	0.65939	0.69937	0.8167	0.96813	1.1051	1.183	1.1772	1.1006	1.0084	0.97466	1.0451	1.197	1.3398	1.3661	1.2259	0.97132
0.29985	0.34561	0.38355	0.39322	0.37021	0.32415	0.26843	0.2135	0.17015	0.15739	0.20156	0.32069	0.50315	0.70093	0.85038	0.91175	0.89957	0.87712	0.91321	1.0295	1.1787	1.273	1.2474	1.1113	0.95048	0.87396	0.94304	1.1302	1.3358	1.4498	1.4138	1.2471	1.0249	0.83235	0.72612	0.7222	0.80425	0.93671	1.0735	1.1667	1.1828	1.1235	1.034	0.98266	1.0159	1.1185	1.2121	1.2036	1.0544	0.8218
0.19063	0.2129	0.24831	0.27959	0.29986	0.31156	0.3167	0.3114	0.29299	0.27355	0.28398	0.35803	0.50439	0.6896	0.85084	0.93542	0.9393	0.91339	0.92817	1.02	1.1595	1.2695	1.2807	1.186	1.0518	0.97579	1.0208	1.1723	1.3482	1.4511	1.4259	1.2851	1.0906	0.91374	0.80219	0.7713	0.81278	0.90485	1.0154	1.1042	1.1357	1.0998	1.025	0.96592	0.96469	1.0141	1.0535	1.0105	0.86176	0.66807
0.15343	0.14037	0.14861	0.17224	0.21093	0.26522	0.32519	0.36749	0.36971	0.33361	0.29591	0.31145	0.41569	0.59386	0.78366	0.91454	0.95662	0.94195	0.93967	1.0022	1.1231	1.2408	1.2846	1.2302	1.1205	1.036	1.0382	1.1272	1.244	1.3134	1.2922	1.1906	1.0555	0.93631	0.86022	0.83091	0.84193	0.88615	0.95254	1.019	1.0564	1.0466	0.99979	0.95156	0.93456	0.94629	0.9429	0.87236	0.72622	0.56746
0.20614	0.1576	0.12405	0.11445	0.14142	0.21005	0.30283	0.37852	0.39439	0.34002	0.25578	0.21569	0.28083	0.45501	0.67725	0.86013	0.94821	0.95344	0.94106	0.97667	1.0753	1.1915	1.2561	1.2314	1.1394	1.0441	1.0034	1.0285	1.0817	1.1104	1.0873	1.0255	0.96099	0.9216	0.90934	0.90846	0.90654	0.90671	0.92008	0.94847	0.97719	0.9869	0.97314	0.95224	0.94406	0.94564	0.92348	0.83906	0.69247	0.54658
0.30462	0.23476	0.16438	0.11487	0.11291	0.17259	0.27551	0.36975	0.39744	0.33682	0.22746	0.1543	0.19547	0.36844	0.61449	0.83542	0.95784	0.97855	0.95854	0.97158	1.0477	1.1542	1.2253	1.2162	1.1356	1.036	0.97048	0.95479	0.9635	0.95954	0.92945	0.89379	0.88596	0.92004	0.97663	1.0183	1.0199	0.98674	0.94693	0.92579	0.9276	0.93918	0.94879	0.95873	0.97708	0.99675	0.98613	0.90871	0.76192	0.60237
0.37136	0.30414	0.22126	0.14902	0.12304	0.16637	0.26584	0.36901	0.41255	0.36737	0.26785	0.19836	0.24074	0.41743	0.67203	0.90406	1.0343	1.0538	1.0217	1.0148	1.07	1.1609	1.2255	1.2181	1.144	1.0508	0.98723	0.96658	0.9634	0.94434	0.90351	0.87081	0.8861	0.96212	1.0683	1.1495	1.1647	1.113	1.0298	0.95743	0.91795	0.90895	0.91963	0.94709	0.99391	1.0498	1.0793	1.0366	0.90271	0.7173
0.35	0.30848	0.24586	0.18327	0.15527	0.18896	0.27948	0.38387	0.445	0.43347	0.37637	0.34706	0.4174	0.60483	0.85404	1.0698	1.179	1.1773	1.1254	1.1	1.1368	1.2098	1.2588	1.2418	1.1684	1.0883	1.0484	1.0546	1.0713	1.0572	1.005	0.95239	0.95167	1.0261	1.147	1.2509	1.2823	1.2291	1.1235	1.014	0.93359	0.88949	0.87691	0.89685	0.9562	1.0484	1.1355	1.1565	1.0646	0.86901
0.24502	0.23984	0.22272	0.20061	0.1954	0.22989	0.30678	0.39951	0.46783	0.49031	0.48837	0.51867	0.63374	0.83826	1.0758	1.2601	1.3319	1.2977	1.2227	1.1817	1.205	1.2619	1.2919	1.258	1.1777	1.1081	1.0974	1.1445	1.1999	1.2066	1.1482	1.0641	1.0194	1.0546	1.154	1.257	1.3015	1.2634	1.1649	1.0495	0.94984	0.87544	0.82629	0.81233	0.85447	0.96124	1.1017	1.2038	1.1891	1.0258
0.11671	0.14042	0.17494	0.20826	0.24028	0.28074	0.33578	0.39738	0.44857	0.48303	0.52111	0.60369	0.76223	0.98609	1.2158	1.3738	1.4138	1.3533	1.2619	1.2121	1.2285	1.2752	1.2897	1.2377	1.1437	1.0728	1.0786	1.1584	1.2526	1.2885	1.2353	1.1265	1.0334	1.0124	1.0661	1.1471	1.1966	1.185	1.1231	1.0416	0.96135	0.88256	0.80197	0.73633	0.7254	0.80417	0.96397	1.1363	1.2198	1.1388
0.036505	0.067344	0.1398	0.22361	0.29292	0.33826	0.36369	0.37659	0.38332	0.39563	0.43813	0.54261	0.72594	0.96652	1.202	1.3586	1.3955	1.3335	1.2421	1.1925	1.2081	1.2519	1.2602	1.1974	1.0884	1.0027	1.0014	1.0885	1.2048	1.2694	1.2372	1.1279	1.0078	0.94032	0.94429	0.9908	1.0343	1.0491	1.0401	1.0241	1.0027	0.95595	0.86518	0.74434	0.64844	0.64436	0.76069	0.95389	1.1202	1.1505
0.038111	0.051531	0.13767	0.25368	0.35071	0.39917	0.39642	0.35826	0.30769	0.27139	0.28129	0.36951	0.55098	0.80349	1.0649	1.2587	1.3365	1.3086	1.2374	1.1939	1.2089	1.2538	1.2677	1.2094	1.0948	0.98906	0.95896	1.0227	1.1352	1.22	1.2226	1.1447	1.036	0.95364	0.92403	0.93536	0.96088	0.98789	1.0246	1.0798	1.137	1.1511	1.0776	0.91361	0.71684	0.58066	0.57799	0.71046	0.89912	1.0255
0.10187	0.083189	0.16098	0.28775	0.40006	0.45335	0.43706	0.36747	0.27276	0.18548	0.14353	0.18761	0.3452	0.60713	0.91693	1.1896	1.3546	1.3962	1.3603	1.3202	1.3247	1.3668	1.3953	1.3615	1.2619	1.1453	1.0782	1.0962	1.1793	1.2688	1.3104	1.2888	1.2294	1.1716	1.1376	1.125	1.1241	1.1393	1.1904	1.2892	1.4112	1.4916	1.4574	1.2766	0.99093	0.70285	0.52281	0.50728	0.62736	0.7864
0.18109	0.13247	0.19046	0.30981	0.42399	0.48391	0.47479	0.40788	0.30427	0.18983	0.10245	0.095338	0.22023	0.49376	0.87167	1.2569	1.545	1.6806	1.685	1.6355	1.6096	1.6349	1.6798	1.6882	1.6299	1.5258	1.432	1.3983	1.4345	1.5092	1.5786	1.6168	1.6262	1.6226	1.6147	1.5987	1.5726	1.5537	1.5764	1.6662	1.8072	1.9311	1.9452	1.7842	1.4556	1.0452	0.67875	0.46047	0.42455	0.52519
0.24445	0.18299	0.22079	0.31821	0.41678	0.47615	0.48586	0.45158	0.37847	0.27364	0.1661	0.12007	0.21692	0.50722	0.9644	1.4789	1.9065	2.1442	2.1838	2.1073	2.0273	2.0159	2.0694	2.1286	2.1341	2.071	1.9752	1.9019	1.8863	1.9269	1.9974	2.072	2.1391	2.1955	2.2336	2.2386	2.2029	2.1438	2.1049	2.1306	2.2299	2.3539	2.41	2.3076	2.0094	1.5582	1.0627	0.65015	0.41239	0.37138
0.29654	0.24553	0.26904	0.33192	0.39156	0.42885	0.44864	0.45574	0.43666	0.37194	0.27314	0.20946	0.2899	0.6002	1.1342	1.7726	2.3328	2.6645	2.7294	2.6128	2.4624	2.3966	2.4442	2.5489	2.6262	2.6254	2.5559	2.4674	2.4093	2.4025	2.4403	2.5067	2.5908	2.6841	2.7691	2.8165	2.8	2.7202	2.6154	2.545	2.5518	2.6278	2.7062	2.6899	2.5001	2.1195	1.6068	1.0765	0.65441	0.42877
0.35977	0.3384	0.35492	0.37414	0.37177	0.35775	0.3617	0.39508	0.42905	0.41626	0.3455	0.28322	0.35802	0.68515	1.2781	2.0128	2.6773	3.0828	3.1645	3.0083	2.7888	2.6629	2.6895	2.8205	2.9569	3.0213	2.9977	2.9218	2.842	2.7877	2.7654	2.7745	2.8196	2.905	3.0177	3.1179	3.1545	3.0958	2.9566	2.7971	2.6915	2.6832	2.7536	2.8251	2.7947	2.584	2.1803	1.6502	1.1182	0.71872
0.43634	0.45275	0.46937	0.44532	0.37154	0.28726	0.25044	0.28521	0.35417	0.38701	0.34982	0.30011	0.37521	0.70935	1.3316	2.1189	2.8442	3.2959	3.3912	3.2128	2.9476	2.7738	2.7702	2.8999	3.0632	3.1726	3.197	3.1554	3.0816	2.9964	2.9072	2.8267	2.784	2.8123	2.9192	3.0665	3.1807	3.191	3.0735	2.8699	2.67	2.5637	2.5914	2.7183	2.8446	2.8487	2.6449	2.2282	1.6862	1.1676
0.48845	0.53829	0.56248	0.51057	0.38156	0.23616	0.15562	0.1774	0.26219	0.32585	0.31776	0.28455	0.36239	0.69198	1.311	2.1022	2.8394	3.3073	3.4174	3.2461	2.9754	2.7824	2.75	2.8509	2.9983	3.1147	3.1701	3.1718	3.1317	3.0468	2.9108	2.7408	2.5903	2.5278	2.5935	2.7649	2.9581	3.0687	3.0287	2.8451	2.5994	2.4076	2.3627	2.4853	2.7076	2.8969	2.9131	2.6764	2.2121	1.6481
0.46038	0.52988	0.56903	0.51761	0.37459	0.20865	0.11134	0.12729	0.21882	0.29868	0.3104	0.29353	0.37705	0.69626	1.2885	2.0434	2.749	3.2048	3.3302	3.1952	2.9632	2.7881	2.7391	2.7932	2.8852	2.9656	3.0225	3.062	3.0744	3.0256	2.8841	2.6597	2.4201	2.2635	2.2645	2.4255	2.6693	2.8757	2.942	2.8344	2.6037	2.3622	2.232	2.2864	2.5096	2.7934	2.9781	2.9247	2.588	2.047
0.32858	0.4002	0.45794	0.43645	0.32906	0.19803	0.12828	0.16033	0.25781	0.34035	0.35924	0.35586	0.45105	0.76555	1.3257	2.0244	2.6697	3.0899	3.2247	3.1424	2.9807	2.8562	2.8098	2.8153	2.8304	2.8427	2.8711	2.931	2.9985	3.0111	2.909	2.6859	2.4086	2.1887	2.1227	2.2387	2.4808	2.738	2.8965	2.8902	2.7272	2.4867	2.2866	2.2337	2.3696	2.6388	2.8995	2.984	2.7842	2.3156
0.13788	0.19633	0.26809	0.29113	0.25287	0.19916	0.19327	0.25928	0.35914	0.42688	0.43511	0.43867	0.55386	0.881	1.4246	2.0715	2.6479	3.0159	3.1449	3.1101	3.0259	2.969	2.9452	2.9171	2.8604	2.7971	2.7788	2.8366	2.9426	3.0177	2.9821	2.8119	2.5606	2.3312	2.2203	2.2695	2.4513	2.6872	2.8833	2.9644	2.8986	2.7123	2.4871	2.3333	2.3383	2.5118	2.76	2.9196	2.8402	2.4735
-0.0123	0.025085	0.097126	0.15514	0.18621	0.21772	0.28317	0.38134	0.4687	0.49772	0.47243	0.47209	0.61446	0.97735	1.5341	2.1537	2.6706	2.9778	3.079	3.0652	3.0391	3.0456	3.058	3.0236	2.9256	2.8078	2.7448	2.7818	2.8952	3.0053	3.0294	2.9359	2.7606	2.5792	2.4629	2.4463	2.5248	2.6671	2.8273	2.9505	2.9824	2.8925	2.7032	2.4981	2.3869	2.4386	2.6223	2.8055	2.8212	2.5689
-0.029521	-0.010737	0.044124	0.10808	0.1772	0.2663	0.38005	0.48923	0.5417	0.50816	0.4279	0.4112	0.58317	1.0007	1.6012	2.2253	2.7035	2.9504	3.0018	2.9721	2.9666	3.0139	3.0654	3.0537	2.9585	2.8286	2.7435	2.7526	2.8394	2.9375	2.9817	2.95	2.8667	2.773	2.6947	2.6372	2.603	2.6076	2.669	2.7786	2.8834	2.9078	2.8088	2.6208	2.4494	2.4038	2.5134	2.6905	2.7747	2.6334
0.10466	0.11712	0.14342	0.18173	0.24588	0.3489	0.47509	0.57075	0.57339	0.46717	0.32269	0.28094	0.47814	0.95542	1.6166	2.2699	2.7324	2.9287	2.9196	2.8442	2.8208	2.8782	2.9596	2.9883	2.9354	2.8389	2.7661	2.7563	2.7949	2.8355	2.8448	2.8286	2.8153	2.8167	2.8081	2.7492	2.6304	2.499	2.4345	2.4867	2.6258	2.7526	2.768	2.6512	2.4823	2.3865	2.4375	2.5932	2.7157	2.6626
0.31389	0.33759	0.3381	0.3351	0.36423	0.44716	0.56017	0.63305	0.59254	0.42796	0.22993	0.16262	0.37391	0.89719	1.6129	2.3031	2.7687	2.9347	2.8755	2.7485	2.687	2.7289	2.8215	2.8877	2.8918	2.8565	2.8265	2.8197	2.8134	2.7755	2.7075	2.6532	2.6609	2.7312	2.799	2.7766	2.6264	2.4044	2.232	2.2112	2.3466	2.5379	2.6522	2.6222	2.4941	2.3879	2.3992	2.5211	2.6447	2.6371
0.47231	0.5231	0.51532	0.47951	0.46971	0.5225	0.61818	0.68016	0.6256	0.43929	0.21622	0.13079	0.33999	0.87897	1.6215	2.3381	2.8198	2.9864	2.9129	2.7611	2.6708	2.6877	2.769	2.846	2.8866	2.906	2.9297	2.951	2.9289	2.8313	2.6803	2.5538	2.5302	2.6199	2.7417	2.7742	2.6475	2.4039	2.1767	2.0983	2.2046	2.4109	2.5766	2.6092	2.5257	2.4279	2.412	2.4888	2.5747	2.5587
0.48671	0.57257	0.58079	0.53759	0.50554	0.53669	0.6247	0.69708	0.66459	0.49952	0.2855	0.19252	0.38189	0.89931	1.6303	2.3534	2.8606	3.0659	3.0329	2.9102	2.8282	2.8303	2.8808	2.9262	2.9511	2.9814	3.0402	3.1046	3.1108	3.0072	2.812	2.6173	2.5289	2.5839	2.7142	2.7914	2.7217	2.5202	2.3029	2.2029	2.2726	2.4499	2.6096	2.6594	2.6019	2.5173	2.486	2.5167	2.5403	2.4697
0.35805	0.47685	0.52009	0.49476	0.45937	0.47797	0.56346	0.65711	0.66857	0.55387	0.37374	0.28134	0.4369	0.90235	1.5896	2.3021	2.8441	3.1247	3.1878	3.1546	3.1295	3.1404	3.1508	3.1227	3.068	3.0426	3.091	3.1927	3.2648	3.2223	3.0513	2.8296	2.6743	2.6552	2.7416	2.8274	2.8149	2.6908	2.5341	2.4515	2.4926	2.6152	2.724	2.7495	2.6974	2.6317	2.6069	2.6128	2.5784	2.4339
0.17861	0.32058	0.4035	0.40556	0.37136	0.37246	0.44383	0.5478	0.59936	0.53928	0.4006	0.31255	0.42988	0.83213	1.4641	2.1618	2.7473	3.1258	3.318	3.4118	3.479	3.523	3.4982	3.3757	3.1952	3.0533	3.0352	3.1446	3.2929	3.3597	3.2802	3.09	2.895	2.7902	2.7932	2.8431	2.8597	2.812	2.7365	2.6975	2.7249	2.7881	2.826	2.8048	2.7489	2.7146	2.7294	2.7526	2.6961	2.4937
0.068369	0.22086	0.33193	0.3507	0.30482	0.27036	0.30415	0.39277	0.46148	0.44013	0.336	0.25398	0.34155	0.6935	1.2844	1.9792	2.6137	3.0869	3.3988	3.6108	3.7692	3.8575	3.8168	3.6158	3.3088	3.0262	2.899	2.971	3.168	3.3471	3.3915	3.2805	3.0876	2.9157	2.8252	2.8077	2.8166	2.8178	2.8135	2.8238	2.8504	2.8646	2.8343	2.7636	2.703	2.7112	2.7946	2.8803	2.8525	2.6341
0.096791	0.24761	0.36436	0.37689	0.3005	0.21476	0.19449	0.24768	0.31079	0.30739	0.22571	0.15204	0.22858	0.56159	1.1458	1.8609	2.5436	3.0811	3.4578	3.7258	3.9296	4.051	4.0227	3.7984	3.4218	3.0307	2.787	2.7782	2.9641	3.2051	3.3526	3.3342	3.1799	2.9809	2.8211	2.735	2.7122	2.7283	2.767	2.815	2.8471	2.8294	2.7467	2.6325	2.5632	2.6075	2.763	2.9328	2.973	2.7845
0.2443	0.38182	0.47949	0.46435	0.34885	0.21536	0.14875	0.16949	0.22085	0.22299	0.15349	0.089846	0.17501	0.52476	1.1426	1.9053	2.6322	3.1882	3.5475	3.7746	3.9436	4.0647	4.0763	3.9083	3.5636	3.1484	2.8239	2.7101	2.8138	3.0297	3.211	3.2569	3.1577	2.9771	2.7975	2.6734	2.6204	2.6293	2.6812	2.7477	2.7863	2.754	2.6391	2.4883	2.3957	2.4448	2.6388	2.8745	2.9893	2.8596
0.42531	0.5372	0.5968	0.54529	0.4011	0.24679	0.1664	0.18044	0.23149	0.23675	0.17071	0.11276	0.21525	0.60561	1.2893	2.1251	2.8972	3.4354	3.7035	3.7946	3.8419	3.9157	3.9811	3.9432	3.7403	3.4086	3.0703	2.8562	2.8227	2.9231	3.049	3.1027	3.0503	2.9222	2.7773	2.6636	2.6039	2.6015	2.647	2.7149	2.7595	2.7294	2.6036	2.4242	2.2892	2.2966	2.4695	2.7188	2.8806	2.8123
0.54964	0.62406	0.6384	0.55821	0.41065	0.27287	0.21741	0.25444	0.31979	0.32734	0.25314	0.18616	0.29651	0.72948	1.4936	2.4243	3.2583	3.7772	3.9258	3.8283	3.6925	3.6721	3.7801	3.9067	3.9177	3.7555	3.4739	3.1899	3.001	2.9297	2.9294	2.9333	2.9024	2.8383	2.765	2.7043	2.6676	2.6622	2.6931	2.7516	2.8019	2.7891	2.6757	2.4827	2.2973	2.2264	2.3206	2.5228	2.6871	2.6634
0.57512	0.60643	0.58409	0.49629	0.37282	0.27771	0.26631	0.33629	0.41705	0.41994	0.3227	0.22482	0.31817	0.77403	1.6138	2.6559	3.5883	4.1328	4.1989	3.9273	3.5949	3.4455	3.5563	3.8208	4.0443	4.0769	3.8934	3.581	3.2623	3.0207	2.8738	2.7966	2.7596	2.747	2.7507	2.76	2.7641	2.7648	2.779	2.8205	2.8737	2.888	2.809	2.628	2.4079	2.2541	2.2434	2.3594	2.4887	2.487
0.51781	0.51409	0.4805	0.41351	0.33146	0.27852	0.29599	0.37871	0.45881	0.44724	0.31782	0.17198	0.21986	0.66551	1.5594	2.7205	3.7977	4.4476	4.5234	4.1545	3.662	3.3685	3.4216	3.7392	4.0951	4.2722	4.18	3.8732	3.4832	3.1309	2.8773	2.7295	2.6707	2.6807	2.735	2.8001	2.8427	2.8518	2.8477	2.8637	2.9091	2.9471	2.9149	2.7747	2.5573	2.3539	2.2558	2.2837	2.3621	2.3643
0.42218	0.40828	0.40176	0.38458	0.34639	0.30887	0.31219	0.36871	0.42867	0.40442	0.2534	0.061048	0.044242	0.44335	1.3563	2.6278	3.8855	4.7226	4.9182	4.558	3.9732	3.5408	3.4741	3.733	4.0929	4.3088	4.2563	3.9691	3.5767	3.2081	2.9323	2.7613	2.6827	2.6829	2.7432	2.8286	2.8934	2.9089	2.886	2.8663	2.8826	2.9224	2.9293	2.8479	2.6761	2.4784	2.343	2.3122	2.3442	2.3369
0.32295	0.3338	0.3947	0.44958	0.44525	0.38458	0.32622	0.32438	0.36276	0.35283	0.21756	0.002771	-0.083674	0.23562	1.1232	2.4743	3.9171	4.9883	5.3835	5.1204	4.5101	3.9584	3.7324	3.8399	4.0832	4.2252	4.1418	3.8674	3.5275	3.235	3.0312	2.8998	2.8167	2.7813	2.8035	2.8718	2.9427	2.9677	2.9328	2.871	2.8321	2.836	2.8519	2.825	2.7276	2.5888	2.4732	2.4241	2.4212	2.3895
0.22957	0.29496	0.44991	0.58427	0.59646	0.48018	0.33253	0.26885	0.31377	0.36924	0.30342	0.10087	-0.052331	0.1592	0.97524	2.3593	3.9552	5.252	5.8614	5.7264	5.1253	4.4779	4.0915	4.0161	4.0855	4.0867	3.9196	3.6392	3.375	3.2147	3.1486	3.1061	3.0357	2.9504	2.905	2.933	3.007	3.0572	3.0299	2.9312	2.8179	2.7469	2.7303	2.7339	2.7163	2.6682	2.6142	2.5778	2.546	2.4696
0.13957	0.26857	0.51683	0.71703	0.72466	0.53703	0.30339	0.20649	0.30666	0.48173	0.5287	0.36021	0.13887	0.22301	0.93572	2.312	4.012	5.4791	6.2484	6.1999	5.5914	4.8617	4.3521	4.1383	4.0676	3.94	3.6804	3.3759	3.1744	3.1469	3.2311	3.2927	3.242	3.1025	2.9796	2.9632	3.0508	3.1513	3.1618	3.0468	2.8591	2.6923	2.6112	2.6178	2.6687	2.7181	2.7424	2.7317	2.6684	2.5259
0.060489	0.23587	0.54668	0.77863	0.75896	0.50105	0.20907	0.12364	0.32305	0.64481	0.80881	0.66299	0.36095	0.3147	0.92887	2.2949	4.0697	5.6403	6.473	6.4116	5.7281	4.9068	4.3286	4.0767	3.9767	3.8062	3.4929	3.1547	2.9738	3.0278	3.2209	3.3636	3.326	3.1348	2.9398	2.8865	3.0002	3.1719	3.2482	3.1466	2.9079	2.656	2.5079	2.5057	2.6111	2.7476	2.8449	2.8568	2.7561	2.5342
0.015473	0.20333	0.52817	0.74784	0.68046	0.36404	0.049376	0.012724	0.32596	0.77411	1.0086	0.83856	0.43764	0.28629	0.86059	2.2765	4.1496	5.7858	6.5863	6.3906	5.5319	4.5815	3.9775	3.797	3.8058	3.7126	3.4116	3.0383	2.8219	2.876	3.1036	3.2813	3.2434	3.0087	2.7557	2.673	2.8121	3.0537	3.2047	3.1416	2.8905	2.595	2.4113	2.413	2.5657	2.7693	2.9178	2.9376	2.7953	2.4967
0.025677	0.19533	0.49046	0.66158	0.53536	0.17742	-0.13051	-0.10358	0.30096	0.81252	1.0358	0.77898	0.27082	0.07332	0.71675	2.3005	4.3519	6.0655	6.775	6.3432	5.2084	4.0709	3.4495	3.4111	3.6345	3.7192	3.4902	3.0826	2.7783	2.7527	2.9401	3.1084	3.0624	2.8011	2.5085	2.3976	2.5412	2.8212	3.0258	3.0076	2.7813	2.4981	2.3307	2.3638	2.5591	2.7995	2.9613	2.963	2.7758	2.4182
0.086455	0.22849	0.47535	0.58538	0.4051	0.025503	-0.25786	-0.17442	0.27585	0.77385	0.90565	0.51558	-0.084826	-0.24756	0.59017	2.4733	4.8035	6.6404	7.2488	6.5305	5.0544	3.6756	3.0107	3.122	3.5929	3.8959	3.7656	3.3215	2.8962	2.7399	2.8408	2.978	2.9328	2.6724	2.3634	2.222	2.336	2.6015	2.8129	2.8225	2.6419	2.4175	2.3134	2.3999	2.6222	2.8531	2.9728	2.9167	2.677	2.2844
0.16131	0.2919	0.50334	0.56779	0.35461	-0.025525	-0.27635	-0.15359	0.2992	0.72909	0.72832	0.19968	-0.45455	-0.51052	0.60544	2.8628	5.5271	7.5239	8.0549	7.0641	5.2486	3.6122	2.8691	3.0844	3.7596	4.2514	4.2065	3.722	3.1718	2.8778	2.8875	3.0009	2.9812	2.7573	2.4609	2.2927	2.3482	2.547	2.7118	2.7168	2.58	2.4346	2.4141	2.5519	2.7658	2.9258	2.9364	2.7745	2.4687	2.0633
0.20235	0.35113	0.5597	0.6114	0.39415	0.031292	-0.18636	-0.040049	0.39409	0.74677	0.62979	0.0031362	-0.65862	-0.58213	0.79977	3.3861	6.3336	8.4693	8.9531	7.7639	5.6926	3.8504	3.0217	3.278	4.0683	4.6716	4.6725	4.1496	3.5032	3.1067	3.0557	3.1717	3.206	3.0513	2.7982	2.6202	2.6116	2.7171	2.7993	2.7683	2.6565	2.5799	2.6297	2.7898	2.947	2.9751	2.8187	2.512	2.1307	1.7323
0.18239	0.3719	0.60792	0.67766	0.47897	0.14104	-0.050616	0.10796	0.52681	0.83633	0.66751	0.012885	-0.62291	-0.45608	1.063	3.7938	6.8483	9.0232	9.4743	8.202	6.0328	4.1116	3.2424	3.4968	4.3085	4.9341	4.9391	4.3942	3.7072	3.2717	3.207	3.3508	3.4522	3.3816	3.1949	3.0351	2.9861	3.01	3.0067	2.9248	2.8141	2.7756	2.8585	2.9996	3.0591	2.922	2.5789	2.1241	1.6791	1.3116
0.11314	0.34333	0.61684	0.71764	0.54407	0.22473	0.042684	0.202	0.61992	0.93974	0.80187	0.19327	-0.4061	-0.24648	1.1988	3.7958	6.6966	8.7541	9.1672	7.9432	5.8745	4.0515	3.233	3.4781	4.2421	4.8186	4.8017	4.2677	3.6106	3.2068	3.1706	3.3482	3.5011	3.5004	3.3848	3.2712	3.225	3.2105	3.1511	3.0247	2.8972	2.8603	2.9337	3.0221	2.9728	2.6871	2.1971	1.6439	1.1806	0.87644
0.034974	0.28245	0.57972	0.70459	0.54817	0.23158	0.036565	0.17967	0.60388	0.9769	0.93861	0.43399	-0.13297	-0.087502	1.0702	3.2579	5.748	7.5314	7.8951	6.8396	5.0597	3.5096	2.8429	3.0931	3.7682	4.2513	4.206	3.7241	3.1643	2.851	2.8659	3.0587	3.2192	3.2455	3.1822	3.1294	3.1282	3.129	3.0589	2.9095	2.7572	2.6923	2.7233	2.7466	2.614	2.2469	1.7044	1.1489	0.73935	0.53398
-0.012473	0.21859	0.51354	0.64663	0.4971	0.17054	-0.056882	0.048761	0.46891	0.90728	1.002	0.63606	0.10399	-0.023961	0.7188	2.3285	4.2496	5.6652	5.9801	5.1784	3.8142	2.6509	2.1991	2.46	3.0186	3.3831	3.3125	2.9166	2.5007	2.3106	2.3766	2.5496	2.6612	2.6582	2.6108	2.6126	2.679	2.7347	2.6935	2.5452	2.3693	2.2598	2.2322	2.1977	2.0303	1.673	1.1934	0.7441	0.45982	0.37397
-0.015063	0.17275	0.44334	0.57486	0.43342	0.10032	-0.16422	-0.11366	0.27671	0.7586	0.98013	0.76578	0.29367	0.016134	0.35582	1.3864	2.7342	3.7873	4.0757	3.5626	2.6473	1.8872	1.6431	1.8899	2.3039	2.5325	2.4364	2.1388	1.8794	1.8133	1.9129	2.0314	2.0488	1.9701	1.9003	1.9333	2.0618	2.183	2.1896	2.0596	1.8677	1.7118	1.6247	1.5483	1.3916	1.119	0.79078	0.52299	0.40127	0.423
0.014128	0.14857	0.38619	0.51907	0.40265	0.086441	-0.19945	-0.20904	0.12172	0.60229	0.91225	0.84279	0.47422	0.145	0.22085	0.82662	1.7392	2.5248	2.824	2.5803	2.0533	1.6185	1.5099	1.6915	1.9339	2.016	1.8867	1.6724	1.545	1.5737	1.6805	1.7249	1.6337	1.4637	1.3489	1.3845	1.547	1.7145	1.764	1.6598	1.4655	1.2765	1.1413	1.0367	0.9114	0.75099	0.60049	0.52539	0.54962	0.63057
0.053779	0.13938	0.34576	0.48917	0.42071	0.15509	-0.12089	-0.17956	0.070266	0.49894	0.83985	0.88712	0.65931	0.40012	0.40845	0.82096	1.5086	2.1632	2.5071	2.4703	2.2096	1.9686	1.8971	1.9658	2.0297	1.9713	1.8005	1.6346	1.5857	1.6584	1.7448	1.7178	1.5409	1.3022	1.1467	1.164	1.3226	1.4986	1.5689	1.4914	1.314	1.1189	0.95803	0.83441	0.73317	0.66109	0.64918	0.71459	0.82284	0.89617
0.094661	0.14102	0.31747	0.47286	0.46394	0.27472	0.041754	-0.042443	0.1221	0.45929	0.76942	0.88276	0.79709	0.69028	0.79358	1.2195	1.8737	2.5149	2.9158	3.0021	2.8724	2.6978	2.5888	2.535	2.4536	2.2902	2.0812	1.9242	1.8886	1.9468	1.9895	1.912	1.7003	1.4461	1.2791	1.2721	1.3927	1.5351	1.5974	1.5435	1.4052	1.2394	1.084	0.95181	0.85414	0.81806	0.86902	0.99109	1.1083	1.1202
0.14316	0.15697	0.29656	0.44815	0.4863	0.37626	0.2072	0.1257	0.22019	0.45002	0.67955	0.79381	0.80362	0.85284	1.1161	1.6625	2.3888	3.0745	3.5165	3.6455	3.5422	3.3547	3.1889	3.0554	2.9041	2.701	2.4758	2.2999	2.2208	2.2141	2.1982	2.0994	1.9126	1.7063	1.5695	1.546	1.6074	1.6818	1.7083	1.6704	1.5877	1.4839	1.3678	1.2441	1.1368	1.09	1.1333	1.2386	1.3122	1.2475
0.20698	0.19201	0.28214	0.40064	0.45108	0.39732	0.294	0.24067	0.29732	0.43399	0.56067	0.61642	0.64366	0.77995	1.164	1.8228	2.6264	3.3495	3.7978	3.9125	3.7817	3.5614	3.3705	3.2343	3.1075	2.9418	2.7362	2.5342	2.3802	2.2802	2.2016	2.108	1.9936	1.8858	1.8166	1.7921	1.7886	1.7762	1.7455	1.7099	1.6834	1.6574	1.6051	1.5114	1.3997	1.3245	1.3248	1.3777	1.3949	1.2795
0.27893	0.24272	0.27682	0.33504	0.3564	0.32113	0.26883	0.26118	0.32126	0.40626	0.44457	0.41242	0.38532	0.51237	0.91985	1.6098	2.4302	3.1457	3.5646	3.639	3.4722	3.2379	3.0706	3.0018	2.9736	2.9048	2.7541	2.5387	2.3104	2.1175	1.9838	1.9109	1.8889	1.9003	1.9179	1.9088	1.8511	1.7535	1.6557	1.6038	1.6137	1.6544	1.6693	1.6211	1.5239	1.4328	1.3937	1.3969	1.3745	1.253
0.33618	0.29621	0.28525	0.27536	0.23957	0.18671	0.16166	0.20505	0.30578	0.39372	0.3902	0.28434	0.17304	0.22217	0.56368	1.1965	1.9632	2.6261	2.9958	3.0303	2.8425	2.6178	2.5009	2.5247	2.6163	2.6631	2.587	2.3827	2.1087	1.8494	1.6763	1.6238	1.6807	1.7958	1.8955	1.9144	1.8282	1.6698	1.5133	1.43	1.4432	1.5147	1.5742	1.5704	1.5052	1.4238	1.3695	1.3432	1.3029	1.2056
0.35697	0.33929	0.31352	0.25412	0.15815	0.06576	0.042035	0.12581	0.28482	0.42079	0.4334	0.30343	0.13148	0.093796	0.33476	0.86579	1.5412	2.1324	2.4543	2.4643	2.272	2.0621	1.9822	2.0682	2.2432	2.3795	2.3763	2.209	1.9324	1.6468	1.451	1.4025	1.4964	1.669	1.8242	1.878	1.7994	1.6259	1.4414	1.3268	1.3132	1.3702	1.434	1.4543	1.424	1.3708	1.3232	1.2829	1.2297	1.1534
0.33963	0.36909	0.36699	0.29508	0.15882	0.022288	-0.024003	0.072647	0.27711	0.47503	0.54485	0.44828	0.27368	0.19402	0.3606	0.80092	1.3904	1.9187	2.2087	2.2117	2.0233	1.8147	1.7307	1.8156	2.0055	2.1795	2.2309	2.119	1.8808	1.607	1.399	1.3267	1.4005	1.5684	1.7398	1.8288	1.7955	1.6631	1.4996	1.3756	1.3251	1.334	1.3621	1.3757	1.3663	1.3425	1.309	1.2572	1.1794	1.0938
0.30563	0.39337	0.44397	0.39708	0.2509	0.079128	-0.007619	0.064162	0.27305	0.50759	0.63805	0.60925	0.48849	0.4308	0.58043	0.97334	1.5061	1.9916	2.2654	2.2736	2.0919	1.8703	1.7458	1.7746	1.9185	2.0809	2.1637	2.113	1.9375	1.6984	1.4801	1.3559	1.3576	1.4639	1.6119	1.7287	1.7668	1.7234	1.6324	1.5375	1.4657	1.4197	1.3899	1.3697	1.3588	1.3517	1.3285	1.2628	1.1487	1.024
0.2825	0.41897	0.52809	0.52751	0.39851	0.20902	0.076373	0.090919	0.25326	0.47222	0.62878	0.66282	0.62107	0.63032	0.81231	1.198	1.6987	2.1527	2.4148	2.4322	2.2624	2.0313	1.8623	1.8202	1.8944	2.0194	2.1138	2.1154	2.0034	1.8025	1.5718	1.382	1.2868	1.3015	1.3996	1.5294	1.6408	1.7049	1.7176	1.688	1.6272	1.5466	1.4623	1.3964	1.3644	1.3575	1.3389	1.2649	1.1226	0.95602
0.28153	0.43968	0.58765	0.63153	0.53592	0.3522	0.18795	0.13694	0.21857	0.37076	0.50152	0.56173	0.58571	0.66937	0.90114	1.2943	1.767	2.183	2.4238	2.4475	2.3008	2.0852	1.9043	1.8209	1.8424	1.9299	2.0205	2.0516	1.9821	1.8087	1.5684	1.3271	1.1522	1.0862	1.1312	1.2555	1.4128	1.5606	1.6686	1.7172	1.6975	1.6161	1.5008	1.3939	1.3299	1.31	1.2948	1.23	1.0912	0.91416
0.29076	0.4374	0.58856	0.65637	0.59893	0.44826	0.28805	0.19732	0.20105	0.26366	0.32831	0.37051	0.42412	0.55928	0.82835	1.2196	1.6516	2.0123	2.2154	2.2392	2.1276	1.9605	1.8154	1.7404	1.7456	1.8076	1.8798	1.9077	1.8475	1.686	1.4506	1.2014	1.0058	0.91032	0.92488	1.0274	1.1814	1.3507	1.5036	1.6096	1.6418	1.5898	1.4733	1.3401	1.2418	1.1996	1.1879	1.1529	1.057	0.91648
0.29033	0.39915	0.51678	0.58017	0.5567	0.46424	0.35499	0.27671	0.24231	0.23124	0.22027	0.21677	0.26553	0.42086	0.70392	1.0772	1.4559	1.7491	1.9028	1.92	1.848	1.7488	1.6719	1.6419	1.6587	1.7027	1.7401	1.7318	1.6482	1.4869	1.2798	1.0821	0.94553	0.89429	0.9188	0.99143	1.0889	1.2019	1.3257	1.4418	1.514	1.5066	1.4134	1.2708	1.1405	1.069	1.0564	1.0597	1.0305	0.95871
0.2763	0.33607	0.39515	0.42833	0.42727	0.40573	0.38499	0.37267	0.355	0.31223	0.2461	0.19552	0.22315	0.37809	0.65965	1.0091	1.3366	1.5669	1.6728	1.6792	1.6387	1.6002	1.5892	1.6071	1.6391	1.6629	1.6527	1.5869	1.4597	1.293	1.1348	1.0374	1.0266	1.0845	1.16	1.2055	1.2102	1.2051	1.2337	1.3095	1.3975	1.4351	1.3791	1.2417	1.0855	0.98106	0.95813	0.99004	1.0213	1.0155
0.26961	0.28507	0.27843	0.26476	0.268	0.30795	0.38292	0.46227	0.50029	0.46758	0.37978	0.30044	0.31056	0.46109	0.73933	1.0724	1.3664	1.5551	1.628	1.6235	1.5971	1.5892	1.611	1.6499	1.6819	1.6808	1.6243	1.5024	1.3308	1.1577	1.0517	1.0666	1.2029	1.3958	1.545	1.5745	1.4813	1.338	1.2425	1.2494	1.333	1.4079	1.3937	1.2733	1.1035	0.97116	0.93094	0.97141	1.0329	1.059
0.29864	0.28579	0.22399	0.1593	0.14545	0.2145	0.35392	0.5072	0.60311	0.60018	0.51841	0.43495	0.44256	0.59504	0.87468	1.2024	1.4831	1.6553	1.715	1.7034	1.6735	1.6607	1.6729	1.698	1.7136	1.6937	1.6137	1.4635	1.2665	1.0876	1.0136	1.1061	1.3523	1.6536	1.8692	1.8958	1.7317	1.479	1.2794	1.223	1.2957	1.3983	1.4227	1.3282	1.163	1.0212	0.97	1.0055	1.0647	1.0803
0.36811	0.34762	0.25497	0.14927	0.10165	0.15628	0.3024	0.47647	0.59774	0.61843	0.55704	0.49156	0.51435	0.67672	0.95864	1.282	1.5564	1.7251	1.7849	1.7713	1.7287	1.6883	1.663	1.6533	1.6502	1.6329	1.57	1.4377	1.2482	1.0662	0.98943	1.0927	1.3685	1.7096	1.9568	1.9894	1.8003	1.502	1.2555	1.1691	1.2365	1.3546	1.4052	1.3381	1.197	1.0743	1.0353	1.0712	1.1134	1.0931
0.44209	0.43329	0.34199	0.21944	0.13583	0.14146	0.23655	0.3701	0.47162	0.4977	0.46315	0.43472	0.48991	0.66792	0.94515	1.2501	1.5046	1.6626	1.7219	1.7089	1.6554	1.586	1.52	1.4764	1.4666	1.4794	1.4755	1.408	1.2624	1.0864	0.97748	1.0257	1.2452	1.5465	1.778	1.817	1.6482	1.3743	1.1481	1.0731	1.1424	1.258	1.3106	1.2596	1.1525	1.0761	1.0803	1.1386	1.1727	1.1181
0.46048	0.47669	0.41929	0.31416	0.21206	0.15975	0.17225	0.22546	0.27593	0.29536	0.29514	0.32194	0.42599	0.62456	0.88705	1.1517	1.3602	1.4849	1.5304	1.5166	1.4609	1.3769	1.2862	1.2231	1.2198	1.2783	1.3551	1.3806	1.3077	1.156	1.0114	0.97391	1.0851	1.2896	1.4649	1.5019	1.3794	1.1782	1.0214	0.98738	1.0591	1.148	1.169	1.1081	1.0276	1.0084	1.0779	1.1825	1.2289	1.1589
0.38104	0.4263	0.42706	0.3743	0.28607	0.19576	0.13124	0.10065	0.096022	0.11066	0.1541	0.24963	0.41445	0.63856	0.88133	1.0909	1.2323	1.3017	1.3176	1.2986	1.2494	1.1697	1.0748	1.0056	1.0099	1.1049	1.251	1.3664	1.3781	1.2755	1.1233	1.0192	1.024	1.1178	1.216	1.2352	1.1569	1.0395	0.96808	0.98437	1.0529	1.0932	1.0506	0.94713	0.86853	0.89454	1.0292	1.189	1.2619	1.1939
0.21614	0.28401	0.35118	0.37384	0.33268	0.24104	0.13336	0.045705	0.003426	0.021441	0.10946	0.27111	0.49463	0.7454	0.97263	1.1315	1.2065	1.2166	1.1966	1.1693	1.1316	1.0687	0.98349	0.91284	0.91178	1.0119	1.1874	1.3605	1.4475	1.4148	1.3007	1.1852	1.1306	1.1386	1.1594	1.1414	1.0805	1.0236	1.0237	1.0849	1.1478	1.1332	1.0117	0.84113	0.73407	0.77546	0.95263	1.1557	1.2536	1.1919
0.033619	0.1093	0.23197	0.33137	0.35544	0.2961	0.18675	0.079634	0.021933	0.043704	0.15674	0.355	0.61183	0.87969	1.1016	1.2348	1.2723	1.2452	1.2	1.1664	1.1401	1.0971	1.0265	0.95388	0.93211	1.0031	1.1601	1.3437	1.4775	1.5178	1.4779	1.409	1.3552	1.3203	1.2767	1.2045	1.1242	1.0876	1.131	1.2288	1.2958	1.2437	1.0554	0.81445	0.65797	0.6823	0.86894	1.0912	1.2018	1.1404
-0.082433	-0.016289	0.13574	0.29	0.37364	0.36183	0.28112	0.1853	0.1263	0.13815	0.2355	0.41592	0.65814	0.91989	1.146	1.2902	1.3385	1.3165	1.271	1.2373	1.2178	1.1894	1.1334	1.0622	1.0185	1.0458	1.1534	1.3058	1.4468	1.5368	1.5732	1.5778	1.5652	1.5248	1.436	1.3035	1.1766	1.1257	1.187	1.318	1.4096	1.3562	1.137	0.84597	0.63808	0.62488	0.79386	1.0139	1.1272	1.0628
-0.084255	-0.039947	0.11024	0.28254	0.3991	0.42823	0.38803	0.32118	0.26691	0.2501	0.2866	0.38924	0.56205	0.78727	1.0214	1.2106	1.319	1.3478	1.3293	1.3007	1.2781	1.2523	1.2084	1.1498	1.1041	1.1045	1.1638	1.2646	1.3736	1.4673	1.5422	1.6022	1.6356	1.6107	1.5009	1.3225	1.1475	1.0689	1.1342	1.2972	1.4326	1.4141	1.2061	0.89849	0.65455	0.60107	0.7404	0.94881	1.0651	1.0062
0.011876	0.033046	0.15686	0.30929	0.42283	0.47163	0.46905	0.43995	0.39784	0.34638	0.29804	0.2861	0.35241	0.51748	0.75781	1.0118	1.212	1.3213	1.346	1.3202	1.2781	1.2361	1.1969	1.1636	1.1476	1.1607	1.2024	1.2571	1.308	1.3531	1.4047	1.4698	1.5267	1.5266	1.4284	1.2431	1.049	0.95324	1.0179	1.2044	1.3836	1.4153	1.2459	0.95227	0.69532	0.61227	0.7231	0.9196	1.0451	1.007
0.14221	0.15117	0.23872	0.3447	0.42305	0.46614	0.49054	0.5042	0.48984	0.42206	0.30313	0.1834	0.14304	0.24413	0.48741	0.80604	1.1012	1.2941	1.3597	1.3254	1.2434	1.1619	1.1112	1.1045	1.1414	1.2069	1.2725	1.3064	1.2943	1.254	1.2267	1.2444	1.2972	1.3311	1.2862	1.1506	0.98643	0.89777	0.95716	1.1426	1.3377	1.4036	1.2753	1.0128	0.76451	0.66792	0.75602	0.93881	1.0717	1.0602
0.24209	0.25797	0.31518	0.36543	0.38854	0.40355	0.4397	0.49577	0.5276	0.4797	0.33776	0.15873	0.049657	0.10581	0.35015	0.71574	1.0816	1.3358	1.4258	1.3696	1.2323	1.0905	1.005	1.0072	1.0941	1.2287	1.3487	1.3931	1.3354	1.2053	1.0759	1.0188	1.0546	1.1366	1.1861	1.1548	1.0675	1.0068	1.0483	1.1937	1.3565	1.4183	1.3148	1.0894	0.86834	0.77501	0.84445	1.0022	1.1219	1.1189
0.28624	0.32934	0.37312	0.3747	0.33679	0.30706	0.33458	0.42007	0.50409	0.50784	0.39807	0.2257	0.10577	0.1494	0.39395	0.77773	1.1732	1.4533	1.5488	1.4676	1.2773	1.0699	0.92935	0.90881	1.015	1.2017	1.3813	1.4606	1.3905	1.1997	0.98603	0.86187	0.88585	1.0279	1.1941	1.2948	1.3058	1.2763	1.2793	1.3442	1.428	1.448	1.3525	1.1698	0.99525	0.92335	0.97743	1.0921	1.1634	1.1283
0.29385	0.37874	0.42951	0.40077	0.30932	0.22572	0.22038	0.30594	0.42293	0.48284	0.43766	0.32337	0.24375	0.30515	0.54761	0.91815	1.2996	1.5715	1.6629	1.5728	1.3578	1.1055	0.90756	0.83553	0.91615	1.1132	1.3315	1.455	1.4083	1.2062	0.95483	0.79506	0.81932	1.0172	1.2866	1.503	1.596	1.5804	1.5247	1.4863	1.4691	1.4332	1.3446	1.2177	1.1115	1.0816	1.1281	1.1878	1.1792	1.0692
0.29951	0.43026	0.50475	0.46928	0.34333	0.20845	0.15047	0.19838	0.30652	0.39342	0.40713	0.36738	0.35364	0.44963	0.68542	1.0166	1.3495	1.5893	1.6792	1.6119	1.4218	1.1712	0.93974	0.80738	0.82589	0.98629	1.2076	1.3674	1.3685	1.2024	0.96439	0.80327	0.83153	1.0565	1.3779	1.6525	1.7799	1.7505	1.6292	1.4961	1.3939	1.3191	1.2535	1.1986	1.1783	1.2082	1.262	1.2732	1.1796	0.97788
0.31823	0.48622	0.59166	0.57192	0.43947	0.27219	0.15904	0.14199	0.19676	0.26362	0.301	0.31913	0.36961	0.50278	0.72789	1.005	1.2691	1.4639	1.5585	1.5453	1.4311	1.2389	1.0179	0.84303	0.7876	0.87877	1.067	1.2417	1.2942	1.19	0.99896	0.85676	0.87883	1.0852	1.3875	1.6452	1.7513	1.6873	1.5164	1.3294	1.1897	1.1135	1.0905	1.1114	1.1754	1.2691	1.3461	1.3365	1.1895	0.92222
0.33535	0.51941	0.6494	0.65951	0.55103	0.38565	0.24039	0.15963	0.13914	0.14882	0.17025	0.21562	0.31405	0.48042	0.69617	0.91851	1.1082	1.2495	1.3456	1.3964	1.3853	1.2929	1.1281	0.94674	0.83296	0.84687	0.97715	1.1385	1.2242	1.1793	1.0426	0.92242	0.92226	1.0683	1.2911	1.4719	1.5195	1.4211	1.2384	1.0576	0.93892	0.89726	0.92026	0.99425	1.1105	1.2478	1.3551	1.3619	1.2207	0.95116
0.32829	0.49777	0.6308	0.6694	0.60685	0.48252	0.34868	0.23805	0.15682	0.10296	0.087715	0.13652	0.26678	0.46359	0.67866	0.85819	0.97839	1.058	1.1352	1.2265	1.305	1.3185	1.2361	1.086	0.94716	0.89893	0.96284	1.0845	1.1715	1.1611	1.0658	0.96242	0.93285	1.0024	1.1219	1.2049	1.19	1.0799	0.93236	0.8147	0.76241	0.77078	0.81871	0.89602	1.0065	1.1446	1.2727	1.3258	1.2511	1.0526
0.29785	0.41975	0.52295	0.56989	0.55535	0.4988	0.42162	0.33243	0.23366	0.14124	0.094067	0.13752	0.28926	0.51545	0.74175	0.8972	0.96031	0.97111	0.99742	1.0797	1.1974	1.2843	1.2815	1.1868	1.0596	0.97876	0.98432	1.0499	1.1069	1.0993	1.026	0.93676	0.88862	0.89886	0.93342	0.93811	0.88498	0.7949	0.71907	0.69704	0.7277	0.77684	0.81265	0.8362	0.879	0.96913	1.0956	1.2041	1.2313	1.1533
0.27787	0.32788	0.36736	0.38877	0.40055	0.41187	0.41601	0.39111	0.32255	0.22942	0.16873	0.2061	0.36906	0.61811	0.86184	1.0109	1.0343	0.97745	0.92689	0.94822	1.0418	1.1486	1.1989	1.1652	1.0783	0.99845	0.96648	0.97564	0.98456	0.95676	0.8917	0.8216	0.77961	0.76906	0.76208	0.72849	0.66863	0.61909	0.62403	0.69505	0.79472	0.86051	0.8524	0.78649	0.72659	0.73838	0.84078	0.99132	1.1162	1.1617
0.31087	0.28458	0.24022	0.20289	0.20422	0.25608	0.33378	0.38706	0.37647	0.31007	0.24966	0.27563	0.4307	0.68274	0.93629	1.0886	1.093	0.98526	0.85628	0.79038	0.8149	0.89364	0.9634	0.98181	0.95027	0.89973	0.85759	0.82618	0.78921	0.73561	0.67573	0.63331	0.62142	0.62638	0.6179	0.57898	0.52893	0.51567	0.5783	0.70838	0.84328	0.90229	0.84244	0.69302	0.54185	0.48124	0.55094	0.71734	0.90046	1.0265
0.4082	0.32637	0.20427	0.093471	0.051564	0.10391	0.22151	0.3351	0.38057	0.34601	0.28524	0.28449	0.40226	0.62402	0.86468	1.0187	1.0245	0.89887	0.72159	0.58277	0.53198	0.56103	0.62501	0.67915	0.70261	0.69697	0.66985	0.62394	0.56102	0.493	0.44353	0.43317	0.45981	0.4941	0.49948	0.46403	0.41729	0.41372	0.49049	0.63065	0.76277	0.80268	0.71052	0.52258	0.33377	0.2415	0.28896	0.44494	0.63031	0.76876
0.52941	0.43225	0.26671	0.097532	0.0023967	0.024486	0.14257	0.28167	0.36064	0.34604	0.27504	0.22998	0.28118	0.43676	0.63423	0.77865	0.8008	0.69622	0.52193	0.35799	0.26281	0.25039	0.29759	0.36771	0.43031	0.4671	0.46878	0.43386	0.37298	0.31145	0.28051	0.2978	0.3511	0.40148	0.40904	0.36465	0.30215	0.27762	0.32732	0.43504	0.53547	0.55505	0.46296	0.29588	0.13784	0.068618	0.11616	0.24454	0.38249	0.46944
0.60214	0.533	0.37455	0.18855	0.059828	0.045665	0.13923	0.27278	0.36029	0.35228	0.26616	0.17197	0.14398	0.21134	0.34047	0.45875	0.50077	0.44562	0.32312	0.19037	0.098249	0.069859	0.09925	0.1636	0.23631	0.29418	0.32089	0.31135	0.27655	0.24224	0.23639	0.27008	0.32551	0.36357	0.34959	0.28032	0.19085	0.13297	0.13856	0.19463	0.25024	0.25212	0.18386	0.079546	0.0011596	-0.0041953	0.063576	0.1588	0.22249	0.22177
0.57122	0.55708	0.45122	0.29855	0.17536	0.14298	0.20891	0.32178	0.40378	0.39947	0.30876	0.18345	0.091544	0.074715	0.12656	0.20296	0.25356	0.25153	0.2036	0.13876	0.087825	0.068415	0.082053	0.11958	0.1677	0.21296	0.24457	0.25854	0.26111	0.26695	0.28936	0.32765	0.36196	0.36267	0.31075	0.21454	0.10898	0.034808	0.011602	0.024842	0.038007	0.021816	-0.021438	-0.057981	-0.048479	0.018968	0.11403	0.1801	0.17105	0.08327
0.44038	0.47991	0.44762	0.36412	0.28394	0.26008	0.30905	0.39979	0.47337	0.47994	0.40813	0.28885	0.17345	0.10297	0.08857	0.11326	0.14923	0.1763	0.18951	0.19447	0.1977	0.2009	0.20194	0.19945	0.19572	0.19589	0.20525	0.22739	0.26353	0.31118	0.36145	0.3977	0.3997	0.35402	0.26507	0.15762	0.06573	0.01311	-0.0017528	-0.0034543	-0.019896	-0.058266	-0.095414	-0.092243	-0.024054	0.094544	0.20977	0.2569	0.19977	0.056036
0.27358	0.34002	0.37106	0.36347	0.34315	0.34473	0.38612	0.45561	0.51949	0.54356	0.51333	0.44	0.35066	0.27178	0.21778	0.19047	0.18598	0.2013	0.23459	0.28058	0.32677	0.35556	0.35215	0.31339	0.25159	0.19074	0.15686	0.16708	0.22172	0.30227	0.37656	0.41055	0.38333	0.29882	0.18685	0.090085	0.041563	0.045563	0.074707	0.087697	0.058046	-0.0049795	-0.058888	-0.054718	0.028204	0.16273	0.28409	0.32513	0.25557	0.10123
0.15354	0.21102	0.27338	0.32067	0.35108	0.37616	0.40839	0.45108	0.49684	0.53363	0.55208	0.54862	0.52373	0.47927	0.4187	0.35026	0.28918	0.25461	0.26074	0.30688	0.37326	0.42688	0.43578	0.38495	0.28564	0.17282	0.090919	0.073762	0.12744	0.22484	0.31602	0.35133	0.30707	0.19986	0.080096	0.0056178	0.0091697	0.078724	0.164	0.20693	0.17803	0.095871	0.016209	-0.0028601	0.061944	0.18321	0.29794	0.34375	0.29372	0.16993
0.12796	0.15131	0.21044	0.27907	0.33505	0.36817	0.38131	0.38658	0.39924	0.43111	0.48452	0.54885	0.6021	0.6187	0.58166	0.49338	0.3787	0.27678	0.22428	0.23756	0.303	0.38112	0.42388	0.39742	0.29994	0.16505	0.047655	-0.0025106	0.032868	0.12868	0.22706	0.26743	0.22051	0.10684	-0.012808	-0.071495	-0.03552	0.074957	0.19751	0.26483	0.24492	0.1589	0.065979	0.02602	0.064128	0.15867	0.25782	0.31132	0.29679	0.22665
0.18304	0.16923	0.20481	0.26719	0.32449	0.35065	0.3376	0.29955	0.26702	0.27253	0.33361	0.44132	0.5606	0.64364	0.65095	0.57056	0.42575	0.26708	0.1515	0.11758	0.168	0.26745	0.35811	0.38649	0.3298	0.20858	0.077705	-0.0017138	0.0043051	0.082349	0.17765	0.22502	0.18772	0.080713	-0.036934	-0.097298	-0.064891	0.041954	0.1632	0.23462	0.22606	0.15644	0.077448	0.039269	0.06181	0.12869	0.20384	0.25555	0.27097	0.2545
0.2621	0.22692	0.23766	0.28244	0.32997	0.34589	0.312	0.23845	0.16168	0.12792	0.16968	0.28702	0.4436	0.58036	0.64057	0.59507	0.45603	0.27325	0.11421	0.036302	0.062321	0.17022	0.30241	0.39199	0.39485	0.31177	0.18806	0.088884	0.062556	0.11267	0.19629	0.25048	0.23158	0.14249	0.030321	-0.044048	-0.044337	0.020202	0.10424	0.1582	0.15957	0.1229	0.084042	0.073021	0.095938	0.13738	0.17745	0.20719	0.22966	0.24832
0.31183	0.27535	0.27117	0.30104	0.34146	0.35644	0.31939	0.23167	0.12664	0.055585	0.062367	0.15992	0.32102	0.48797	0.59667	0.60371	0.50486	0.33757	0.16647	0.057602	0.05097	0.14291	0.28685	0.41413	0.46673	0.42611	0.32205	0.21521	0.16196	0.182	0.24844	0.30676	0.31023	0.24872	0.15231	0.068759	0.031776	0.042431	0.075119	0.10095	0.10919	0.11065	0.12282	0.15097	0.1824	0.19832	0.19247	0.17897	0.18103	0.20905
0.31885	0.29022	0.27945	0.3012	0.34254	0.3698	0.34979	0.27269	0.16233	0.067264	0.037177	0.097591	0.23606	0.40632	0.54742	0.60865	0.56971	0.44867	0.29524	0.17151	0.1266	0.17514	0.28971	0.41287	0.48503	0.47488	0.39524	0.29446	0.22731	0.22293	0.26962	0.32564	0.34779	0.31806	0.25089	0.17844	0.12701	0.10287	0.096332	0.097609	0.10854	0.1392	0.19279	0.25359	0.2915	0.28237	0.22888	0.16356	0.12857	0.14552
0.30965	0.28133	0.26301	0.27902	0.32565	0.37221	0.38039	0.32941	0.23131	0.12727	0.067426	0.086067	0.18541	0.33489	0.48444	0.5844	0.60386	0.54141	0.42546	0.30366	0.224	0.21413	0.26827	0.34968	0.40962	0.41364	0.36032	0.28054	0.21744	0.19975	0.22593	0.26882	0.29614	0.29124	0.25989	0.22035	0.18725	0.1633	0.14467	0.13295	0.14016	0.17979	0.24997	0.32455	0.36322	0.33705	0.25144	0.14771	0.07927	0.077633
0.31819	0.27259	0.23863	0.24609	0.29617	0.35927	0.39289	0.36789	0.28664	0.18257	0.10279	0.084933	0.14079	0.25351	0.38656	0.49833	0.55597	0.54523	0.4745	0.37203	0.27551	0.21665	0.2069	0.2326	0.26367	0.27173	0.24672	0.20125	0.15991	0.14164	0.14797	0.16511	0.17698	0.17786	0.17427	0.17571	0.18349	0.18874	0.18219	0.16685	0.16083	0.18483	0.2426	0.31062	0.34815	0.32335	0.23738	0.12792	0.047651	0.031877
0.35162	0.27419	0.21821	0.21481	0.26486	0.33655	0.38374	0.37286	0.30165	0.19913	0.10878	0.066628	0.08662	0.15887	0.25785	0.35345	0.41971	0.44026	0.41157	0.34421	0.26021	0.18523	0.13791	0.12209	0.12723	0.13698	0.13982	0.13426	0.12537	0.11685	0.10659	0.089979	0.06796	0.051322	0.055272	0.087	0.13641	0.17941	0.19367	0.17571	0.14554	0.13321	0.15612	0.20402	0.24403	0.24322	0.19255	0.11454	0.049042	0.027626
0.38346	0.27298	0.1978	0.18749	0.23824	0.31308	0.36251	0.35232	0.28127	0.17893	0.086967	0.037082	0.038606	0.080314	0.14136	0.20218	0.24941	0.2753	0.27599	0.25184	0.20901	0.15919	0.11592	0.089236	0.08245	0.092859	0.11469	0.14094	0.1628	0.16916	0.14991	0.1034	0.0429	-0.0051761	-0.013835	0.027085	0.10082	0.17008	0.1982	0.17195	0.11024	0.051871	0.030503	0.053799	0.10096	0.13916	0.14605	0.12244	0.08773	0.064285
0.37895	0.24837	0.16613	0.15896	0.21644	0.29528	0.34312	0.32744	0.25175	0.15018	0.065338	0.024672	0.029395	0.060367	0.094013	0.11636	0.12708	0.13381	0.14326	0.156	0.16735	0.17198	0.16815	0.15929	0.15286	0.15741	0.1785	0.21422	0.25238	0.27287	0.25666	0.19843	0.11488	0.04093	0.012676	0.045555	0.12186	0.19758	0.22643	0.18696	0.095421	-0.0038996	-0.064515	-0.063003	-0.0085191	0.067061	0.12931	0.15788	0.15125	0.12118
0.32858	0.19744	0.1227	0.12845	0.19891	0.28604	0.33581	0.31784	0.2406	0.14358	0.072263	0.052168	0.077336	0.1185	0.14366	0.13731	0.10717	0.076651	0.069549	0.096755	0.1516	0.21469	0.26445	0.28775	0.28586	0.27324	0.26918	0.28585	0.31921	0.34884	0.34895	0.3055	0.22887	0.15224	0.11413	0.13443	0.19927	0.26599	0.2866	0.23605	0.12761	0.0059738	-0.077191	-0.089882	-0.033476	0.062068	0.15548	0.21248	0.21674	0.17194
[truncated: 101 more columns]
