# Supplementary material for: Differential perovskite hemispherical photodetector for intelligent imaging and location tracking
Source: Nat Commun. 2024 Jan 17;15:577. doi: 10.1038/s41467-024-44857-4 (PMC10794423; doi:10.1038/s41467-024-44857-4)
Supplement: Supplementary file 7 — Supplementary Software 1 [file 41467_2024_44857_MOESM7_ESM.zip › Colorclassification/datacut8.txt]

0.04525	0.023359	0.14169	0.38112	0.65436	0.84699	0.87856	0.74602	0.52289	0.31614	0.20979	0.22948	0.34484	0.49995	0.64639	0.75808	0.82528	0.84137	0.79808	0.69351	0.54406	0.38709	0.26878	0.22366	0.25834	0.34894	0.45247	0.52521	0.53939	0.49206	0.4043	0.31103	0.24481	0.22027	0.22777	0.24212	0.24271	0.23185	0.23603	0.2855	0.38475	0.49731	0.5608	0.52699	0.39957	0.24042	0.13525	0.13983	0.24413	0.38035
0.027336	-0.042405	0.046812	0.27667	0.55321	0.75436	0.79616	0.67607	0.46725	0.27119	0.16231	0.15944	0.23597	0.35216	0.48126	0.61186	0.73223	0.81693	0.8321	0.75751	0.60736	0.43192	0.29586	0.24668	0.2929	0.40338	0.52546	0.60898	0.62444	0.56968	0.46637	0.3494	0.25233	0.19332	0.16822	0.15677	0.14057	0.1215	0.12532	0.18335	0.30263	0.44765	0.55244	0.56041	0.46604	0.32645	0.23003	0.24056	0.35555	0.50874
0.031402	-0.067655	-0.00086774	0.21215	0.4751	0.66696	0.70929	0.60535	0.42734	0.26488	0.17295	0.15369	0.17787	0.22164	0.28631	0.38684	0.52287	0.66069	0.74475	0.73197	0.62326	0.46819	0.33897	0.29178	0.34026	0.45481	0.58294	0.67475	0.69998	0.65293	0.54911	0.41806	0.29312	0.19901	0.1419	0.10955	0.084833	0.064652	0.068844	0.12771	0.25373	0.41879	0.55909	0.61069	0.55367	0.43189	0.32982	0.31939	0.41337	0.55871
0.081791	-0.020533	0.034025	0.22525	0.46065	0.62864	0.66342	0.57754	0.44171	0.32999	0.27234	0.24798	0.21937	0.17498	0.14463	0.17503	0.28667	0.44811	0.58943	0.64554	0.59773	0.4841	0.37401	0.32675	0.36255	0.46052	0.57755	0.671	0.71192	0.68812	0.60341	0.47695	0.33976	0.22414	0.14887	0.11072	0.091638	0.078755	0.081094	0.12621	0.23512	0.39413	0.54889	0.63177	0.60647	0.49732	0.37842	0.32738	0.37561	0.49072
0.17879	0.091152	0.13739	0.30048	0.49832	0.63448	0.65836	0.59151	0.50195	0.44796	0.43531	0.42036	0.3546	0.23328	0.10837	0.054732	0.1155	0.26839	0.43792	0.54354	0.54814	0.47428	0.38174	0.32749	0.33683	0.40036	0.48983	0.5751	0.63157	0.64059	0.59196	0.49136	0.3649	0.251	0.18024	0.15724	0.16072	0.16457	0.16363	0.18128	0.24906	0.37295	0.51497	0.60934	0.60526	0.50515	0.3678	0.27191	0.26564	0.33885
0.29318	0.22037	0.25154	0.37848	0.53455	0.63973	0.65556	0.60791	0.56017	0.55804	0.59042	0.59787	0.52268	0.36102	0.17555	0.05744	0.065777	0.18867	0.35311	0.47355	0.50283	0.45133	0.36776	0.30228	0.28063	0.30216	0.35329	0.41869	0.4817	0.52077	0.51391	0.45329	0.35777	0.26821	0.22342	0.23341	0.2726	0.30123	0.29937	0.28525	0.30048	0.37206	0.48206	0.57181	0.58075	0.49124	0.34472	0.21587	0.164	0.19751
0.38525	0.31254	0.31602	0.40137	0.51933	0.60289	0.61811	0.58781	0.56853	0.5992	0.66366	0.69877	0.64341	0.49037	0.29989	0.16326	0.14303	0.23372	0.36988	0.47206	0.49504	0.44575	0.36475	0.29275	0.2494	0.23538	0.24638	0.28062	0.33275	0.38472	0.40904	0.38749	0.33027	0.27578	0.26574	0.31303	0.38904	0.44403	0.4463	0.40885	0.38008	0.40399	0.48109	0.56235	0.58286	0.51011	0.36966	0.22873	0.15106	0.15725
0.43395	0.34481	0.31267	0.35916	0.45057	0.52659	0.54899	0.53028	0.51889	0.55361	0.62584	0.68187	0.66473	0.56206	0.42126	0.31887	0.30769	0.38183	0.4846	0.55034	0.54668	0.4869	0.40906	0.34408	0.29969	0.26875	0.24769	0.24393	0.26529	0.30421	0.33607	0.33751	0.30971	0.28365	0.2984	0.36788	0.46433	0.53552	0.54444	0.5	0.45218	0.4533	0.5152	0.59684	0.63316	0.58342	0.4618	0.32753	0.24363	0.23666
0.45126	0.34095	0.27827	0.29863	0.37926	0.46033	0.49317	0.47614	0.45001	0.45884	0.51046	0.56987	0.59041	0.55543	0.49487	0.46254	0.49304	0.57374	0.65419	0.68424	0.64942	0.57622	0.50623	0.46325	0.44073	0.41682	0.38003	0.34069	0.31895	0.32249	0.33697	0.33943	0.32258	0.30596	0.32124	0.38246	0.46797	0.5325	0.54234	0.50486	0.46631	0.47678	0.54918	0.64547	0.70225	0.67677	0.57778	0.45847	0.37871	0.36669
0.468	0.34799	0.2725	0.28499	0.36822	0.45966	0.49958	0.4735	0.41667	0.38049	0.39096	0.43337	0.47323	0.492	0.50482	0.5447	0.62799	0.73256	0.80928	0.81832	0.76021	0.67571	0.61463	0.59937	0.61227	0.6153	0.58335	0.52289	0.46221	0.42467	0.41002	0.39976	0.37923	0.35423	0.34563	0.36699	0.40714	0.43617	0.43192	0.40386	0.39129	0.43355	0.53529	0.65571	0.73303	0.72669	0.64511	0.53833	0.46257	0.44528
0.50239	0.39304	0.32604	0.34573	0.43656	0.5345	0.57403	0.53374	0.44616	0.3677	0.33603	0.34958	0.38246	0.41693	0.46201	0.54118	0.66132	0.79299	0.8829	0.89107	0.82278	0.72801	0.66709	0.6688	0.7132	0.75108	0.74275	0.68511	0.60775	0.54524	0.51075	0.49193	0.4684	0.43196	0.39098	0.3573	0.33152	0.30312	0.26669	0.23741	0.24778	0.32331	0.45592	0.5988	0.69114	0.69625	0.62466	0.52475	0.44894	0.42252
0.53958	0.45681	0.41142	0.44297	0.53642	0.63111	0.66459	0.61636	0.51818	0.42525	0.37447	0.3641	0.36906	0.37439	0.39455	0.45991	0.58234	0.73139	0.84535	0.87181	0.80663	0.69968	0.62129	0.61458	0.66924	0.7348	0.76062	0.73064	0.66811	0.61115	0.58206	0.57448	0.56462	0.53246	0.47396	0.39712	0.31122	0.22307	0.14392	0.096724	0.11045	0.20008	0.34726	0.50045	0.59999	0.61253	0.54985	0.45755	0.38302	0.34779
0.54234	0.48786	0.46257	0.499	0.58409	0.66657	0.69537	0.65724	0.58329	0.51973	0.48915	0.47567	0.44649	0.39027	0.33701	0.33944	0.42887	0.58153	0.72549	0.78604	0.73652	0.61637	0.50296	0.45908	0.49474	0.56922	0.62737	0.63974	0.61718	0.59353	0.5947	0.61954	0.64413	0.64113	0.59617	0.51105	0.39729	0.27113	0.15481	0.078193	0.071112	0.14587	0.28201	0.42888	0.52964	0.55262	0.50747	0.43384	0.37171	0.33701
0.48669	0.44789	0.42901	0.45707	0.52377	0.59133	0.62419	0.61852	0.60298	0.60882	0.63559	0.64475	0.59056	0.46517	0.31912	0.23567	0.27395	0.42265	0.60072	0.70735	0.68623	0.55883	0.40492	0.30719	0.30108	0.36321	0.44034	0.49206	0.51457	0.53237	0.57075	0.63327	0.69989	0.742	0.73917	0.68588	0.58875	0.46276	0.33154	0.22757	0.18444	0.22019	0.32231	0.44854	0.54761	0.58788	0.57315	0.53373	0.5002	0.48163
0.39236	0.35088	0.32133	0.32934	0.37378	0.4306	0.47802	0.51885	0.57673	0.66652	0.76502	0.81222	0.75042	0.57461	0.35347	0.19781	0.19298	0.34122	0.55614	0.71506	0.73404	0.61475	0.43423	0.28934	0.23772	0.27421	0.35159	0.42306	0.47251	0.51464	0.57236	0.65389	0.74641	0.82623	0.87266	0.8746	0.82943	0.74169	0.6262	0.51136	0.43378	0.42207	0.47886	0.57625	0.67111	0.73122	0.75264	0.75515	0.76009	0.77017
0.31941	0.2618	0.20992	0.19277	0.21748	0.27013	0.33618	0.41881	0.5345	0.68594	0.83681	0.91695	0.86394	0.67485	0.42704	0.24474	0.22737	0.38656	0.63601	0.84304	0.9076	0.81648	0.63979	0.47799	0.39981	0.41198	0.47402	0.53843	0.58329	0.61724	0.66126	0.7274	0.81104	0.89753	0.97198	1.0227	1.0388	1.0106	0.93716	0.83575	0.74152	0.69236	0.70711	0.77387	0.85884	0.92998	0.97693	1.0113	1.0483	1.0869
0.32909	0.25276	0.17606	0.13501	0.14466	0.196	0.27337	0.37337	0.50447	0.66525	0.82177	0.91089	0.87668	0.71738	0.50529	0.35695	0.36681	0.54759	0.81916	1.0554	1.1582	1.1098	0.97132	0.83449	0.76343	0.76586	0.80606	0.84173	0.85389	0.85135	0.85423	0.87563	0.9161	0.97016	1.0332	1.0999	1.1576	1.1857	1.1663	1.1009	1.0164	0.95321	0.94101	0.9805	1.0464	1.1088	1.155	1.194	1.2399	1.2919
0.43744	0.34975	0.25313	0.19207	0.1887	0.23473	0.30713	0.39093	0.48707	0.59822	0.70782	0.77623	0.76482	0.67216	0.55199	0.49189	0.56164	0.76584	1.0357	1.2681	1.3862	1.3802	1.3026	1.2256	1.194	1.2054	1.2259	1.224	1.1922	1.1459	1.1044	1.0768	1.0619	1.0589	1.0744	1.1162	1.1791	1.2403	1.2701	1.2534	1.2032	1.1535	1.1353	1.1549	1.1934	1.2252	1.2409	1.2528	1.2794	1.3222
0.59879	0.51202	0.40382	0.3262	0.30775	0.33988	0.39064	0.43234	0.45939	0.48327	0.51293	0.54172	0.55464	0.55016	0.55477	0.61303	0.75643	0.97454	1.213	1.4032	1.5039	1.5232	1.5069	1.5021	1.525	1.5557	1.5613	1.5248	1.4569	1.3833	1.3222	1.2721	1.2213	1.1663	1.1219	1.1116	1.1463	1.211	1.2729	1.3042	1.3023	1.2872	1.2824	1.2929	1.3028	1.2925	1.2604	1.2269	1.2169	1.2347
0.73415	0.66066	0.55024	0.45929	0.4225	0.4333	0.45451	0.44877	0.40495	0.3424	0.29393	0.28464	0.32311	0.40786	0.5375	0.71145	0.92001	1.1356	1.3185	1.4375	1.4911	1.5096	1.5344	1.5874	1.6551	1.6999	1.6904	1.6267	1.5399	1.4675	1.4247	1.3955	1.3507	1.2764	1.1899	1.1281	1.1203	1.1663	1.2388	1.3049	1.3488	1.3755	1.3958	1.4086	1.3986	1.3526	1.2783	1.2052	1.1634	1.157
0.78406	0.73379	0.63145	0.53293	0.47793	0.46593	0.4617	0.42449	0.33882	0.22628	0.13306	0.1052	0.16858	0.3228	0.54606	0.80297	1.0511	1.2491	1.3691	1.4108	1.4058	1.4026	1.4392	1.5176	1.6016	1.6417	1.6104	1.5241	1.4321	1.3816	1.3844	1.4103	1.4118	1.3611	1.2707	1.1838	1.143	1.1632	1.2274	1.3057	1.3766	1.4346	1.4794	1.5027	1.4883	1.4279	1.3368	1.2505	1.2005	1.1868
0.74588	0.72515	0.64223	0.54636	0.47923	0.44922	0.43078	0.38751	0.30171	0.19032	0.098529	0.077434	0.16029	0.34903	0.61407	0.90381	1.1596	1.3333	1.4047	1.391	1.3411	1.312	1.3377	1.4084	1.4772	1.4914	1.4305	1.3225	1.2279	1.1993	1.2465	1.331	1.394	1.3961	1.3409	1.2673	1.2198	1.2209	1.2639	1.3278	1.3953	1.4596	1.5156	1.5504	1.5463	1.4966	1.4195	1.3513	1.3202	1.3195
0.66798	0.67751	0.62423	0.54433	0.47572	0.43502	0.41137	0.38004	0.32487	0.25408	0.19986	0.20345	0.29522	0.48007	0.73313	1.0063	1.2428	1.3966	1.4499	1.4222	1.3618	1.3215	1.3298	1.3739	1.4088	1.3881	1.2983	1.1719	1.0699	1.0441	1.1049	1.2163	1.3215	1.3781	1.3801	1.3526	1.3279	1.3239	1.3395	1.3653	1.3971	1.4371	1.4836	1.5234	1.5368	1.5148	1.4723	1.4405	1.441	1.4609
0.60752	0.63974	0.62108	0.56922	0.51058	0.46489	0.43638	0.41683	0.39692	0.37732	0.37238	0.40468	0.4942	0.64765	0.85247	1.0776	1.2816	1.4271	1.4957	1.4971	1.4645	1.437	1.4365	1.4543	1.4573	1.4117	1.309	1.177	1.0657	1.0192	1.0507	1.1385	1.2425	1.3294	1.3869	1.4204	1.4387	1.4435	1.4319	1.4062	1.38	1.3717	1.39	1.4248	1.4544	1.464	1.4593	1.4617	1.4846	1.5124
0.58682	0.62524	0.63771	0.62054	0.58105	0.53385	0.49372	0.46993	0.46517	0.47861	0.51025	0.56369	0.64553	0.76169	0.91182	1.085	1.2596	1.4094	1.5145	1.57	1.5887	1.5919	1.5957	1.5998	1.5882	1.542	1.4545	1.3403	1.2292	1.1515	1.1237	1.1454	1.2045	1.287	1.3801	1.4693	1.5351	1.5568	1.5244	1.4486	1.3609	1.2976	1.2798	1.3028	1.3433	1.3789	1.4034	1.4247	1.4472	1.4564
0.58289	0.60632	0.63863	0.65598	0.64193	0.59777	0.54093	0.49457	0.47592	0.49019	0.53238	0.59425	0.67147	0.76626	0.88417	1.0272	1.1883	1.3503	1.4925	1.599	1.6655	1.6993	1.7129	1.7156	1.7084	1.6855	1.6399	1.5693	1.4788	1.3812	1.2942	1.238	1.2309	1.2826	1.385	1.5093	1.6117	1.6508	1.6079	1.4986	1.3665	1.2611	1.2135	1.2245	1.2711	1.3257	1.3704	1.3984	1.4035	1.3721
0.55599	0.54714	0.58502	0.63121	0.64666	0.61467	0.54703	0.47315	0.4222	0.41004	0.43682	0.49386	0.57312	0.67263	0.79546	0.94374	1.1126	1.288	1.45	1.5798	1.6668	1.7125	1.7288	1.7323	1.7366	1.7457	1.7519	1.7387	1.6901	1.6008	1.4851	1.3758	1.3137	1.3277	1.4179	1.5497	1.6665	1.7155	1.6729	1.5553	1.4095	1.2882	1.2259	1.228	1.2769	1.3456	1.4097	1.448	1.4403	1.3689
0.49132	0.44531	0.47696	0.54245	0.58808	0.58105	0.52191	0.43648	0.35747	0.30932	0.3034	0.34178	0.42325	0.54578	0.70482	0.89034	1.086	1.2721	1.43	1.547	1.6186	1.65	1.6546	1.6516	1.6593	1.6875	1.7304	1.7668	1.7688	1.7177	1.6192	1.5057	1.4244	1.4133	1.4792	1.5913	1.6955	1.7411	1.7059	1.6043	1.4762	1.3655	1.3018	1.2944	1.337	1.4139	1.5021	1.5692	1.5763	1.4927
0.41792	0.34506	0.36339	0.43446	0.50363	0.53098	0.50555	0.44038	0.359	0.2851	0.23999	0.24376	0.31335	0.45575	0.66058	0.89925	1.1334	1.3286	1.4659	1.5441	1.5748	1.574	1.5572	1.5396	1.5355	1.556	1.6018	1.6584	1.7004	1.7036	1.662	1.5943	1.5367	1.5222	1.5609	1.6327	1.6994	1.726	1.6987	1.628	1.5382	1.4536	1.3913	1.364	1.3827	1.4537	1.5658	1.6802	1.7372	1.6835
0.38886	0.30942	0.3102	0.3676	0.442	0.50069	0.52673	0.51509	0.4669	0.39088	0.30992	0.26303	0.29435	0.43162	0.6672	0.95555	1.2315	1.4391	1.5544	1.589	1.5746	1.5421	1.5084	1.4782	1.4539	1.443	1.4554	1.4945	1.5503	1.6029	1.6351	1.6436	1.6403	1.642	1.6569	1.6788	1.693	1.6883	1.6638	1.6259	1.5787	1.5209	1.4525	1.3877	1.3585	1.3998	1.5208	1.6836	1.8096	1.8184
0.43891	0.37327	0.35241	0.37272	0.42299	0.49293	0.56985	0.6312	0.64686	0.59655	0.49218	0.38615	0.35325	0.45223	0.68982	1.0113	1.3262	1.5533	1.6584	1.6624	1.6172	1.5696	1.5374	1.511	1.4746	1.4268	1.3863	1.379	1.419	1.4989	1.5946	1.68	1.7388	1.7663	1.7654	1.7415	1.7034	1.6637	1.6352	1.6212	1.6074	1.5676	1.4838	1.3692	1.2737	1.2605	1.3625	1.5496	1.7319	1.8062
0.55374	0.51482	0.46942	0.43244	0.42687	0.47588	0.58263	0.71416	0.8084	0.80779	0.70115	0.544	0.43799	0.47691	0.69123	1.027	1.3742	1.6263	1.7352	1.7262	1.6687	1.6257	1.6171	1.6189	1.5937	1.5265	1.4395	1.3785	1.3827	1.4611	1.5896	1.7263	1.832	1.8839	1.8782	1.8267	1.753	1.6858	1.6484	1.6439	1.6475	1.6165	1.5181	1.3608	1.2026	1.1248	1.1805	1.3519	1.5491	1.6586
0.67503	0.66796	0.60244	0.50305	0.42223	0.4191	0.52192	0.69938	0.8664	0.92947	0.84728	0.66658	0.50507	0.48683	0.66886	1.0056	1.3752	1.6502	1.7672	1.7527	1.6908	1.6611	1.6885	1.7379	1.7514	1.696	1.59	1.4901	1.4542	1.5072	1.6308	1.7784	1.9015	1.9683	1.9701	1.918	1.8371	1.7594	1.7119	1.7017	1.706	1.6797	1.5828	1.4145	1.2269	1.1023	1.1027	1.223	1.3848	1.4809
0.73738	0.76539	0.69841	0.55614	0.40552	0.33395	0.39877	0.58414	0.79885	0.92494	0.89161	0.72686	0.54929	0.50047	0.65877	0.99025	1.369	1.6535	1.7687	1.741	1.6671	1.6428	1.7016	1.803	1.8718	1.8566	1.7645	1.6521	1.5856	1.6006	1.6874	1.8062	1.9137	1.9817	2.0011	1.9759	1.9189	1.8505	1.7941	1.7647	1.7549	1.7333	1.6626	1.5301	1.3676	1.2396	1.2023	1.2597	1.3524	1.3933
0.7094	0.7794	0.7441	0.60206	0.41364	0.27887	0.28166	0.43342	0.65698	0.82852	0.85592	0.74299	0.59392	0.55077	0.70246	1.0256	1.3973	1.671	1.7661	1.7099	1.6092	1.574	1.6474	1.788	1.9097	1.9454	1.8883	1.7871	1.7057	1.6826	1.7159	1.7785	1.8439	1.8988	1.9391	1.959	1.9493	1.9067	1.8438	1.785	1.7484	1.7296	1.7033	1.646	1.5603	1.4793	1.4408	1.4517	1.4732	1.445
0.61041	0.7316	0.76468	0.67444	0.49445	0.31883	0.25001	0.33304	0.52225	0.70782	0.78899	0.7454	0.6556	0.64629	0.80493	1.1157	1.4641	1.7086	1.7698	1.6776	1.5445	1.4889	1.5605	1.7192	1.8741	1.9492	1.9274	1.8476	1.7657	1.7151	1.6962	1.6944	1.7037	1.7324	1.7876	1.8555	1.902	1.8946	1.8293	1.7375	1.6653	1.6411	1.6583	1.6863	1.6991	1.6951	1.6891	1.6864	1.6645	1.5863
0.49452	0.66913	0.79192	0.79009	0.65816	0.46907	0.33286	0.32715	0.44703	0.61136	0.72339	0.74332	0.71945	0.7532	0.92172	1.214	1.5284	1.7362	1.7656	1.6489	1.4984	1.4314	1.4974	1.6561	1.8168	1.9038	1.899	1.8365	1.7635	1.7031	1.6499	1.5943	1.5475	1.5404	1.5958	1.699	1.7961	1.8268	1.7674	1.6502	1.5422	1.501	1.5393	1.6255	1.7141	1.7779	1.8145	1.8272	1.803	1.7155
0.41697	0.62959	0.83179	0.92079	0.85218	0.67042	0.48237	0.3897	0.42624	0.54447	0.66019	0.72136	0.74869	0.81655	0.98851	1.2572	1.5367	1.7152	1.732	1.62	1.4845	1.432	1.5028	1.6532	1.7961	1.8646	1.8504	1.7925	1.7334	1.6836	1.624	1.5392	1.4481	1.4002	1.4373	1.5529	1.6847	1.7527	1.7136	1.5917	1.4617	1.397	1.4243	1.5164	1.6224	1.7074	1.766	1.8039	1.8111	1.7578
0.40693	0.62187	0.85951	1.0044	0.98556	0.82098	0.60589	0.45197	0.41927	0.48818	0.58936	0.66611	0.71993	0.80387	0.97021	1.2155	1.469	1.6364	1.667	1.5924	1.505	1.4942	1.5849	1.7269	1.8379	1.8657	1.8206	1.7546	1.7116	1.6903	1.6528	1.568	1.4514	1.3639	1.3667	1.4701	1.6172	1.7195	1.7178	1.621	1.4956	1.4141	1.4074	1.4542	1.5117	1.5566	1.597	1.6492	1.7026	1.712
0.46066	0.63271	0.84436	0.98897	0.98866	0.84385	0.63306	0.46206	0.39831	0.43682	0.5201	0.59338	0.6503	0.73306	0.88837	1.1169	1.3599	1.5358	1.6002	1.5803	1.555	1.5952	1.7105	1.8441	1.9187	1.898	1.8127	1.7321	1.7055	1.7231	1.7272	1.6661	1.5436	1.424	1.3851	1.4584	1.6028	1.7331	1.7802	1.7352	1.6449	1.5668	1.5248	1.5016	1.4699	1.4301	1.4166	1.4629	1.5579	1.6357
0.55231	0.64683	0.781	0.87511	0.86352	0.74054	0.56623	0.42684	0.37848	0.4157	0.48749	0.54611	0.58888	0.65863	0.8029	1.026	1.2748	1.4727	1.5754	1.6037	1.6252	1.6986	1.8244	1.9428	1.9822	1.9184	1.7978	1.7035	1.6913	1.7464	1.7964	1.7702	1.6573	1.5185	1.4422	1.4791	1.6074	1.7532	1.8455	1.8612	1.8254	1.7742	1.7176	1.6372	1.5193	1.3899	1.3113	1.3371	1.4579	1.59
0.64943	0.66046	0.69928	0.72143	0.68558	0.5892	0.47514	0.40242	0.40326	0.46064	0.5256	0.56114	0.5772	0.62658	0.7626	0.99166	1.2597	1.486	1.6192	1.672	1.7053	1.7745	1.8817	1.9718	1.9793	1.8864	1.7452	1.644	1.6414	1.7217	1.8058	1.8117	1.7168	1.5753	1.4771	1.4836	1.5884	1.7307	1.8452	1.9037	1.9179	1.9068	1.8655	1.769	1.6086	1.4249	1.3002	1.3042	1.4325	1.5926
0.7237	0.67845	0.64414	0.60783	0.55438	0.48909	0.44125	0.44285	0.49925	0.57821	0.63123	0.63386	0.6132	0.63677	0.76633	1.0093	1.3057	1.564	1.72	1.7756	1.7879	1.8173	1.8773	1.926	1.9062	1.801	1.6577	1.5586	1.5597	1.6469	1.744	1.7689	1.6944	1.5664	1.4681	1.4595	1.5393	1.6567	1.7564	1.8172	1.8518	1.8743	1.8708	1.8062	1.6639	1.4827	1.3487	1.3397	1.4592	1.6176
0.75626	0.70231	0.64299	0.58399	0.52961	0.49329	0.49626	0.55087	0.64187	0.72538	0.75418	0.7155	0.65234	0.64641	0.7682	1.0268	1.3563	1.6525	1.8349	1.8915	1.8741	1.8505	1.8514	1.854	1.813	1.7101	1.5807	1.4924	1.4932	1.5714	1.6608	1.6895	1.633	1.5307	1.4528	1.4466	1.5048	1.5798	1.628	1.6444	1.6572	1.6902	1.7297	1.7299	1.6558	1.5267	1.4169	1.4033	1.4995	1.6307
0.74191	0.72396	0.68757	0.64151	0.59892	0.57934	0.60228	0.67195	0.76425	0.83126	0.82832	0.74997	0.64817	0.61321	0.72296	0.9913	1.3521	1.6928	1.9175	1.9966	1.9712	1.9113	1.8639	1.8274	1.7718	1.6797	1.5734	1.5026	1.5037	1.5665	1.6374	1.6597	1.6172	1.5447	1.498	1.5059	1.5479	1.5736	1.5489	1.4886	1.445	1.4622	1.5344	1.6071	1.6214	1.5666	1.4937	1.4741	1.5343	1.6221
0.69309	0.73247	0.74394	0.72789	0.69738	0.67567	0.68609	0.73591	0.80422	0.84661	0.82091	0.72148	0.59826	0.54111	0.63259	0.89634	1.2758	1.6602	1.9431	2.0756	2.0801	2.0199	1.9502	1.889	1.8237	1.7428	1.6603	1.6101	1.6168	1.6693	1.7245	1.7398	1.7073	1.6598	1.6406	1.6625	1.6917	1.6727	1.5777	1.4377	1.3279	1.3144	1.4035	1.5349	1.6265	1.6358	1.5885	1.5503	1.5642	1.6058
0.63862	0.7263	0.77975	0.78775	0.75908	0.71892	0.69718	0.7111	0.75093	0.78057	0.7586	0.67097	0.55385	0.48666	0.55299	0.79066	1.1633	1.5741	1.9145	2.1178	2.1821	2.1539	2.0879	2.0155	1.9418	1.8657	1.7998	1.7686	1.7871	1.8418	1.8949	1.9112	1.8871	1.8529	1.8452	1.869	1.8843	1.8338	1.6922	1.4986	1.3413	1.3018	1.3965	1.5629	1.7017	1.7446	1.6968	1.6226	1.585	1.5896
0.61228	0.71756	0.78534	0.79757	0.7594	0.69614	0.64277	0.62701	0.65242	0.69274	0.70589	0.66379	0.58045	0.51668	0.55266	0.74179	1.0747	1.4782	1.8508	2.113	2.2388	2.2533	2.2032	2.1269	2.0434	1.9634	1.9028	1.8831	1.9149	1.9829	2.0496	2.0794	2.0653	2.0333	2.0176	2.0256	2.0231	1.9571	1.803	1.5978	1.4293	1.3824	1.4793	1.6585	1.8123	1.8562	1.7831	1.6597	1.5707	1.5516
0.63438	0.72199	0.77221	0.76961	0.71881	0.64246	0.57477	0.54852	0.5778	0.64609	0.71168	0.73274	0.69928	0.64969	0.65626	0.78464	1.052	1.4118	1.776	2.0596	2.219	2.2609	2.2227	2.1441	2.0518	1.963	1.8972	1.8765	1.9135	1.995	2.0833	2.1371	2.139	2.1056	2.0706	2.0513	2.029	1.9625	1.8274	1.6502	1.5054	1.4704	1.569	1.745	1.8912	1.9167	1.8068	1.6308	1.4921	1.4545
0.69822	0.74291	0.75401	0.72819	0.67248	0.60275	0.54397	0.52527	0.56592	0.65914	0.76819	0.84428	0.85912	0.83053	0.81962	0.897	1.098	1.3974	1.7205	1.9838	2.1365	2.177	2.1383	2.0593	1.9661	1.8733	1.797	1.7608	1.7841	1.8641	1.9682	2.0496	2.0759	2.0492	1.9993	1.9552	1.9188	1.8648	1.7693	1.6434	1.5403	1.5239	1.6189	1.7797	1.9085	1.9142	1.7736	1.5516	1.3613	1.2911
0.77271	0.76449	0.72972	0.68341	0.63628	0.59309	0.56139	0.55808	0.60228	0.69729	0.81795	0.91928	0.96592	0.96214	0.95763	1.0197	1.1889	1.448	1.7294	1.9529	2.0709	2.0865	2.0379	1.9652	1.8875	1.8052	1.7214	1.6568	1.6423	1.6944	1.7954	1.8985	1.9566	1.9522	1.9058	1.8538	1.8172	1.787	1.7394	1.6684	1.6036	1.5951	1.6716	1.8057	1.9162	1.914	1.7623	1.5081	1.2595	1.122
0.82184	0.7624	0.6854	0.626	0.59845	0.5937	0.59713	0.60795	0.64114	0.70973	0.80491	0.89535	0.95087	0.97272	1.0032	1.1017	1.3012	1.5772	1.8563	2.0578	2.1417	2.1269	2.0682	2.0125	1.9692	1.9167	1.8352	1.7368	1.6649	1.6623	1.7362	1.8482	1.9394	1.9714	1.9492	1.9104	1.8896	1.891	1.8903	1.8642	1.8204	1.7979	1.8352	1.9298	2.0233	2.0303	1.8929	1.6252	1.3127	1.0662
0.82774	0.72442	0.61273	0.54591	0.54093	0.57547	0.61342	0.63576	0.65105	0.67931	0.7274	0.78137	0.82475	0.86665	0.95087	1.131	1.4261	1.7921	2.1348	2.3626	2.4406	2.4079	2.3446	2.3126	2.3156	2.308	2.242	2.1156	1.9815	1.911	1.941	2.0478	2.1657	2.2362	2.247	2.2318	2.2342	2.2681	2.3075	2.3131	2.2722	2.2157	2.1958	2.2394	2.3161	2.3458	2.2468	1.9892	1.6198	1.24
0.80067	0.66405	0.52686	0.45519	0.46793	0.53339	0.6003	0.63609	0.64258	0.64131	0.64724	0.65879	0.67468	0.7202	0.85242	1.1291	1.5588	2.0717	2.5418	2.8525	2.9637	2.9319	2.8663	2.8523	2.8973	2.9378	2.899	2.7614	2.5811	2.452	2.4383	2.5319	2.664	2.76	2.7924	2.7912	2.8078	2.8649	2.9344	2.9622	2.9165	2.82	2.7371	2.7247	2.7825	2.8411	2.798	2.5785	2.1813	1.6829
0.76854	0.6148	0.46564	0.39234	0.41416	0.49619	0.5825	0.63599	0.65405	0.65326	0.64423	0.62543	0.60458	0.62647	0.77294	1.1205	1.6786	2.3554	2.9869	3.4192	3.5938	3.5749	3.4994	3.4829	3.5483	3.6255	3.62	3.4937	3.2991	3.1416	3.103	3.186	3.3197	3.4183	3.4451	3.4313	3.4385	3.4998	3.5876	3.6345	3.5896	3.4643	3.3297	3.2668	3.3043	3.3892	3.4098	3.2565	2.8813	2.3238
0.75498	0.6086	0.46843	0.40108	0.42346	0.50353	0.59286	0.66173	0.70843	0.74025	0.75099	0.72384	0.66417	0.63353	0.74554	1.1092	1.7495	2.5627	3.3484	3.9092	4.1561	4.1497	4.0488	4.0018	4.0561	4.1486	4.1741	4.0786	3.904	3.7555	3.7202	3.8037	3.9316	4.0118	4.0049	3.9489	3.9197	3.964	4.0576	4.1235	4.0931	3.963	3.8023	3.7056	3.7249	3.8275	3.9076	3.8395	3.5413	3.0125
0.76347	0.65462	0.5494	0.49914	0.51437	0.57043	0.63734	0.70505	0.78083	0.86298	0.9208	0.90967	0.81997	0.72201	0.76067	1.0844	1.7456	2.6407	3.5416	4.2084	4.5165	4.5141	4.374	4.2741	4.2909	4.3761	4.4226	4.3642	4.2295	4.1153	4.1045	4.1995	4.3214	4.3744	4.3209	4.2082	4.1276	4.14	4.2283	4.3111	4.307	4.1973	4.0419	3.9363	3.9449	4.0547	4.1777	4.195	4.0116	3.5942
0.7796	0.73441	0.68564	0.66086	0.66042	0.6693	0.6832	0.72126	0.8083	0.93854	1.0565	1.084	0.98701	0.83375	0.79197	1.0467	1.682	2.6045	3.57	4.3058	4.6547	4.6491	4.468	4.3117	4.282	4.3461	4.3994	4.3674	4.2674	4.1862	4.2005	4.3083	4.4272	4.4593	4.3687	4.2094	4.0831	4.0619	4.1363	4.2274	4.2497	4.1753	4.0515	3.964	3.9755	4.0843	4.2255	4.3047	4.2381	3.9765
0.7878	0.81578	0.82875	0.82765	0.80153	0.74541	0.68236	0.66402	0.73805	0.9013	1.0796	1.1642	1.0927	0.92161	0.8284	1.0233	1.6174	2.5323	3.5199	4.2888	4.6598	4.6517	4.4445	4.2508	4.1872	4.2309	4.2785	4.2503	4.1572	4.0815	4.0988	4.2072	4.324	4.3506	4.2495	4.0738	3.9257	3.8803	3.9343	4.0172	4.0509	4.0087	3.9294	3.8821	3.9136	4.0195	4.1526	4.2522	4.2655	4.1499
0.7869	0.87351	0.93114	0.93923	0.87891	0.75444	0.61161	0.52937	0.5766	0.7573	0.98796	1.1382	1.1215	0.97741	0.8801	1.05	1.6149	2.5108	3.4948	4.2715	4.6529	4.6506	4.4428	4.2444	4.175	4.212	4.2488	4.2022	4.0822	3.9753	3.9637	4.0529	4.1651	4.2013	4.1187	3.9611	3.8203	3.7645	3.7923	3.8449	3.8624	3.8319	3.7926	3.7964	3.864	3.9723	4.0788	4.1537	4.1861	4.1612
0.79083	0.90126	0.96905	0.96474	0.8691	0.69384	0.49723	0.372	0.39877	0.5882	0.85617	1.0638	1.1101	1.0191	0.95431	1.1334	1.6896	2.5693	3.5394	4.3106	4.6972	4.7099	4.5245	4.3517	4.3049	4.3535	4.3838	4.3095	4.144	3.9833	3.923	3.9806	4.0859	4.1404	4.0942	3.9768	3.8627	3.8063	3.8027	3.8047	3.7756	3.7268	3.708	3.7593	3.8719	3.9923	4.0671	4.0857	4.079	4.0725
0.81382	0.90766	0.94867	0.91456	0.79458	0.6051	0.40321	0.27723	0.30497	0.49908	0.78105	1.0165	1.1031	1.0569	1.0295	1.2297	1.7886	2.6575	3.6132	4.3758	4.766	4.797	4.6422	4.5066	4.4949	4.5665	4.5997	4.506	4.3029	4.097	3.9963	4.0299	4.1337	4.2097	4.2015	4.1262	4.0418	3.9871	3.9503	3.8914	3.7953	3.7007	3.6752	3.7567	3.9118	4.0532	4.1052	4.0611	3.9832	3.9382
0.85374	0.90301	0.89516	0.82828	0.70632	0.54608	0.39029	0.30611	0.35512	0.54673	0.81206	1.0316	1.1136	1.0749	1.0602	1.2692	1.8282	2.6901	3.6375	4.3965	4.7912	4.8352	4.7001	4.588	4.5992	4.6886	4.7308	4.6359	4.4247	4.2093	4.1043	4.1426	4.2614	4.361	4.3816	4.3345	4.2692	4.2143	4.1498	4.0369	3.873	3.7186	3.6621	3.7483	3.9313	4.0972	4.1442	4.0568	3.9119	3.8078
0.88843	0.88926	0.83515	0.7497	0.65186	0.55375	0.47496	0.45255	0.5259	0.69999	0.91875	1.0832	1.1186	1.0485	1.0152	1.2129	1.765	2.625	3.5763	4.3436	4.7463	4.7929	4.6533	4.5316	4.5334	4.6184	4.6641	4.582	4.3932	4.2094	4.143	4.2222	4.378	4.5055	4.5439	4.5068	4.4464	4.3901	4.3125	4.169	3.9578	3.7494	3.649	3.7154	3.905	4.0916	4.1531	4.0576	3.8802	3.7332
0.88962	0.86098	0.7847	0.70509	0.65016	0.62257	0.61715	0.64297	0.72201	0.85994	1.0165	1.1136	1.0914	0.9787	0.91613	1.0958	1.642	2.51	3.4814	4.2721	4.6883	4.7279	4.5583	4.3917	4.3478	4.3997	4.4334	4.3625	4.2065	4.073	4.0674	4.2083	4.4153	4.5749	4.6246	4.5852	4.5198	4.464	4.3916	4.2491	4.0242	3.7844	3.6431	3.6753	3.852	4.0511	4.1413	4.0741	3.9099	3.7576
0.84381	0.81444	0.74729	0.6955	0.68662	0.71104	0.74437	0.77948	0.83427	0.92456	1.0282	1.0826	1.0338	0.90692	0.83628	1.0125	1.5644	2.4527	3.4573	4.2823	4.7162	4.7431	4.5293	4.299	4.1902	4.1926	4.1997	4.1255	3.9857	3.8843	3.9232	4.1143	4.3668	4.5563	4.6153	4.5692	4.4946	4.4407	4.3862	4.27	4.0639	3.8222	3.6567	3.6555	3.8096	4.0133	4.1378	4.1225	4.0082	3.887
0.76407	0.75569	0.71932	0.70383	0.72777	0.76971	0.79585	0.79831	0.80588	0.8533	0.93605	0.99849	0.9797	0.88937	0.8487	1.0456	1.6162	2.5307	3.5704	4.4288	4.878	4.8907	4.6345	4.3478	4.1865	4.1513	4.1356	4.0459	3.8918	3.7778	3.8119	4.0107	4.2807	4.4876	4.5532	4.5004	4.4139	4.3572	4.3191	4.2364	4.0673	3.8484	3.6823	3.6621	3.7967	4.0002	4.1548	4.1949	4.1432	4.0711
0.68379	0.7005	0.69698	0.7095	0.74423	0.77164	0.75807	0.70639	0.66495	0.68978	0.78974	0.90721	0.96437	0.94791	0.96211	1.1919	1.7829	2.717	3.7796	4.6574	5.1113	5.1082	4.8227	4.5089	4.3362	4.306	4.2987	4.202	4.0142	3.8446	3.819	3.973	4.222	4.4257	4.4915	4.4306	4.3273	4.2555	4.2178	4.1567	4.0238	3.8407	3.6957	3.6775	3.8037	4.0045	4.1753	4.2527	4.2494	4.2195
0.63709	0.66681	0.68057	0.70192	0.72799	0.72692	0.67063	0.57487	0.50494	0.53189	0.67043	0.85547	0.99065	1.0417	1.0997	1.35	1.9483	2.8875	3.9559	4.8348	5.2783	5.255	4.9529	4.6444	4.509	4.5397	4.5913	4.5212	4.3101	4.0726	3.9586	4.0337	4.232	4.4135	4.4708	4.3978	4.2712	4.1709	4.1134	4.0535	3.9446	3.7986	3.6883	3.6902	3.8189	4.0118	4.176	4.2568	4.2669	4.2534
0.63999	0.66591	0.67528	0.6861	0.69516	0.67429	0.60072	0.49542	0.42807	0.47197	0.63991	0.85959	1.0241	1.0904	1.1482	1.3892	1.9792	2.9162	3.9851	4.8573	5.2805	5.2294	4.9115	4.6216	4.5503	4.6796	4.8333	4.8328	4.6356	4.3569	4.169	4.1681	4.3106	4.4616	4.5035	4.415	4.2634	4.1306	4.045	3.9744	3.879	3.766	3.6943	3.7237	3.8576	4.0317	4.1617	4.2059	4.1879	4.1581
0.68425	0.69811	0.68844	0.67809	0.67388	0.65587	0.60205	0.52603	0.48594	0.54447	0.70787	0.90222	1.0238	1.0376	1.046	1.2541	1.8356	2.7855	3.8739	4.753	5.1593	5.0732	4.7242	4.4346	4.4114	4.6313	4.8929	4.9848	4.8403	4.5688	4.3549	4.3149	4.4223	4.5488	4.5743	4.471	4.3018	4.1499	4.0499	3.9774	3.8968	3.8131	3.7751	3.8274	3.9591	4.0998	4.171	4.1464	4.0677	3.9976
0.74586	0.75391	0.724	0.69275	0.68475	0.69013	0.68218	0.65686	0.65032	0.70859	0.83217	0.95282	0.98141	0.90331	0.84221	1.0203	1.617	2.6165	3.7641	4.6828	5.0898	4.9664	4.5626	4.2302	4.1991	4.4521	4.7762	4.9397	4.8579	4.6309	4.4426	4.4125	4.518	4.635	4.6478	4.5345	4.3633	4.2201	4.1382	4.09	4.0366	3.9802	3.9646	4.0262	4.144	4.2413	4.243	4.1382	3.9889	3.8733
0.80026	0.81778	0.77652	0.73098	0.72563	0.75915	0.79663	0.8142	0.82751	0.8707	0.94423	0.98952	0.93317	0.77963	0.67255	0.85012	1.4965	2.584	3.8297	4.8226	5.254	5.0993	4.6237	4.2056	4.1003	4.3057	4.612	4.7841	4.7321	4.5498	4.4118	4.4256	4.5572	4.6789	4.6833	4.5649	4.4071	4.3008	4.271	4.2748	4.2605	4.2256	4.2163	4.2716	4.3689	4.4273	4.3726	4.204	4.0013	3.8571
0.83433	0.87233	0.82896	0.77542	0.77144	0.819	0.8742	0.90065	0.90755	0.93186	0.9818	1.005	0.93068	0.76613	0.6629	0.87158	1.5855	2.7727	4.1291	5.2121	5.6854	5.5132	4.9686	4.4501	4.2341	4.3336	4.5494	4.6556	4.5715	4.3948	4.2932	4.3548	4.5228	4.6566	4.6542	4.5308	4.3916	4.3344	4.3717	4.4369	4.4585	4.4299	4.4076	4.4452	4.5274	4.571	4.4967	4.3051	4.0863	3.9445
0.84926	0.90253	0.85823	0.79961	0.79132	0.82942	0.86127	0.85113	0.82345	0.83736	0.9149	0.99841	0.99562	0.89117	0.82893	1.0713	1.832	3.0908	4.5352	5.6978	6.2161	6.0411	5.4505	4.8568	4.5487	4.5447	4.6492	4.6466	4.4743	4.2486	4.1423	4.2298	4.4281	4.575	4.5659	4.4326	4.3022	4.2818	4.3717	4.4799	4.5144	4.467	4.4125	4.4284	4.5128	4.5791	4.5342	4.3684	4.1733	4.0624
0.85517	0.90034	0.84755	0.7867	0.77359	0.78575	0.7603	0.67517	0.5913	0.60692	0.75946	0.96965	1.0973	1.0818	1.0507	1.2863	2.0405	3.3215	4.8173	6.0369	6.5902	6.4171	5.8045	5.1821	4.8459	4.8053	4.849	4.7561	4.48	4.1666	4.013	4.0958	4.3125	4.4739	4.4611	4.3119	4.1709	4.1564	4.2622	4.3764	4.3905	4.2986	4.198	4.1945	4.3016	4.4257	4.4504	4.3452	4.1952	4.1238
0.86205	0.86788	0.79808	0.74481	0.74084	0.73105	0.63776	0.4602	0.30947	0.33186	0.5763	0.92609	1.1751	1.2088	1.1465	1.3098	2.0086	3.2877	4.8285	6.1009	6.6763	6.4865	5.8447	5.2176	4.918	4.9364	5.0198	4.9138	4.5703	4.1667	3.9423	3.9983	4.2258	4.4084	4.4015	4.2355	4.0659	4.0248	4.109	4.1961	4.1666	4.018	3.8683	3.8502	3.991	4.1871	4.2941	4.253	4.1387	4.0865
0.87171	0.81605	0.7301	0.70546	0.74049	0.73521	0.59077	0.32855	0.11294	0.13688	0.45238	0.89454	1.188	1.1761	0.9958	1.0372	1.6842	3.0104	4.6602	6.027	6.6188	6.3616	5.6236	4.9485	4.6951	4.839	5.0633	5.0445	4.7036	4.24	3.9452	3.9655	4.2026	4.4168	4.4299	4.2539	4.0488	3.9646	4.0108	4.0639	3.996	3.8024	3.6137	3.5826	3.7489	4.001	4.1684	4.1639	4.0504	3.9762
0.87465	0.75752	0.67051	0.70281	0.81247	0.84843	0.68657	0.36703	0.10158	0.11957	0.46478	0.91972	1.1505	0.98678	0.62128	0.5441	1.221	2.7299	4.629	6.1799	6.7925	6.3872	5.4226	4.573	4.2896	4.5528	4.9702	5.1165	4.8475	4.3643	4.0112	3.9936	4.2388	4.4914	4.5368	4.3612	4.1267	4.005	4.0268	4.0726	4.0027	3.7987	3.5894	3.5396	3.703	3.9697	4.1539	4.146	3.9961	3.861
0.85452	0.69906	0.63477	0.74692	0.95426	1.0579	0.91054	0.56821	0.27965	0.29551	0.63895	1.0397	1.1231	0.73882	0.17244	0.039049	0.88444	2.7584	5.079	6.9215	7.5623	6.9157	5.5637	4.3629	3.907	4.2103	4.8052	5.1426	4.9834	4.5075	4.1043	4.0433	4.2885	4.5758	4.6559	4.4881	4.2359	4.0969	4.1274	4.2127	4.1928	4.0206	3.8082	3.7261	3.8479	4.0812	4.242	4.2069	4.0101	3.8045
0.79981	0.64021	0.61771	0.81216	1.1109	1.2802	1.1599	0.82253	0.54401	0.58082	0.92414	1.2518	1.1639	0.5542	-0.17574	-0.27623	0.8693	3.2557	6.125	8.3322	9.0006	8.0381	6.1694	4.4653	3.6953	3.9321	4.6422	5.1466	5.0949	4.6292	4.173	4.0579	4.288	4.5965	4.7032	4.5419	4.2797	4.1416	4.2112	4.3757	4.4468	4.3359	4.1277	3.9955	4.0423	4.2106	4.3352	4.2864	4.0751	3.832
0.71755	0.58135	0.60212	0.85332	1.2035	1.4034	1.2957	0.97433	0.73517	0.82904	1.2074	1.497	1.2793	0.49803	-0.33138	-0.33467	1.1624	4.0912	7.5173	10.082	10.763	9.4642	7.048	4.7951	3.6504	3.7522	4.5132	5.1354	5.1616	4.6921	4.1758	3.9985	4.2016	4.5167	4.637	4.4739	4.1989	4.0643	4.1799	4.4328	4.6027	4.5553	4.3447	4.1487	4.1073	4.21	4.3211	4.307	4.1464	3.9286
0.63885	0.53428	0.57895	0.84006	1.1812	1.357	1.2284	0.91467	0.72807	0.90838	1.3669	1.6822	1.4159	0.5467	-0.32419	-0.22848	1.551	4.8966	8.7399	11.562	12.231	10.651	7.7933	5.0998	3.6496	3.6302	4.4124	5.1063	5.1737	4.6845	4.1092	3.8767	4.0557	4.3739	4.4997	4.3255	4.0267	3.8801	4.0191	4.3316	4.5703	4.5614	4.3339	4.073	3.9572	4.0236	4.1653	4.2422	4.1938	4.0578
0.60765	0.52323	0.56107	0.78382	1.0612	1.1651	0.98177	0.65525	0.51013	0.77695	1.3369	1.7311	1.4979	0.62349	-0.25373	-0.11861	1.7719	5.2832	9.2891	12.199	12.835	11.104	8.0357	5.1472	3.5774	3.5282	4.3401	5.0729	5.1501	4.6351	4.0193	3.7592	3.9367	4.2693	4.4031	4.2141	3.8803	3.6978	3.8196	4.1389	4.3933	4.3855	4.1301	3.8215	3.668	3.7408	3.9501	4.1434	4.2218	4.1761
0.65436	0.5698	0.57558	0.7331	0.92439	0.94176	0.69174	0.333	0.19598	0.50909	1.1446	1.6291	1.4816	0.66655	-0.19698	-0.10422	1.6919	5.0765	8.9543	11.768	12.364	10.659	7.6704	4.8933	3.4359	3.4742	4.3339	5.0755	5.1361	4.5999	3.9768	3.7319	3.9414	4.3075	4.4579	4.2578	3.8863	3.6509	3.7193	3.9938	4.2132	4.1763	3.8964	3.5739	3.4293	3.5432	3.8237	4.101	4.2491	4.2341
0.76969	0.67001	0.63749	0.73663	0.86345	0.82442	0.53068	0.13566	-0.035342	0.25274	0.8924	1.4303	1.3826	0.67289	-0.15091	-0.15281	1.3899	4.4088	7.918	10.488	11.055	9.5455	6.9033	4.5038	3.3455	3.5474	4.4441	5.1503	5.1669	4.6195	4.0273	3.8393	4.1084	4.5185	4.6895	4.4849	4.0848	3.7991	3.8011	4.0039	4.161	4.0856	3.8004	3.5054	3.4104	3.577	3.8916	4.1662	4.268	4.1723
0.89966	0.78325	0.72611	0.80082	0.91721	0.88602	0.6026	0.19065	-0.045239	0.14235	0.69526	1.2199	1.2573	0.68682	-0.051269	-0.13999	1.0863	3.6143	6.6176	8.8619	9.4183	8.2208	6.0916	4.2173	3.4337	3.7924	4.6674	5.2766	5.2208	4.6744	4.1456	4.0406	4.3738	4.8158	4.9954	4.7891	4.3798	4.0687	4.022	4.1592	4.2562	4.1537	3.8898	3.657	3.6341	3.8408	4.1278	4.2941	4.2236	3.9338
0.97236	0.84856	0.78809	0.87634	1.0384	1.0835	0.87542	0.48636	0.18254	0.22183	0.61455	1.0605	1.1566	0.74912	0.15514	0.039105	0.97881	3.0072	5.4744	7.3713	7.9264	7.0784	5.5003	4.157	3.704	4.1362	4.8998	5.3503	5.2048	4.6758	4.2334	4.2152	4.5888	5.0245	5.1829	4.971	4.5762	4.2799	4.2248	4.3275	4.3867	4.2763	4.0537	3.8988	3.9481	4.1684	4.3727	4.3562	4.0377	3.4977
0.94403	0.8239	0.77166	0.88889	1.1216	1.2809	1.1964	0.87706	0.53478	0.42635	0.63203	0.96116	1.0908	0.85388	0.44905	0.37723	1.108	2.7016	4.6744	6.2404	6.7849	6.2491	5.1526	4.2395	3.9984	4.3915	4.9637	5.223	4.9967	4.5117	4.1707	4.224	4.5944	4.9708	5.0695	4.8442	4.4875	4.2482	4.2302	4.3354	4.3813	4.2759	4.0967	4.0111	4.1136	4.3228	4.4229	4.2165	3.665	2.9114
0.83335	0.72168	0.66951	0.79505	1.0739	1.3339	1.3825	1.1688	0.83999	0.63244	0.67835	0.88999	1.0336	0.94933	0.73914	0.75212	1.3457	2.5885	4.1369	5.4028	5.9129	5.6085	4.87	4.2465	4.091	4.3601	4.7099	4.7944	4.5281	4.1232	3.8923	3.9924	4.3126	4.581	4.5893	4.3462	4.0464	3.8956	3.9468	4.0792	4.1245	4.0227	3.8707	3.8267	3.9535	4.1377	4.1532	3.8205	3.1388	2.2926
0.71566	0.61085	0.53594	0.62171	0.88159	1.1804	1.3286	1.2318	0.97074	0.74008	0.6918	0.81441	0.95599	0.97972	0.92234	1.0111	1.5039	2.4657	3.6611	4.6629	5.1144	4.9568	4.4545	4.0005	3.8484	3.9689	4.1261	4.0963	3.8502	3.56	3.4397	3.5609	3.7965	3.931	3.8392	3.5833	3.3519	3.3007	3.4282	3.5904	3.6322	3.5221	3.3736	3.3382	3.4603	3.6167	3.5926	3.2351	2.5686	1.7859
0.67487	0.57632	0.45876	0.4563	0.62287	0.87826	1.0642	1.068	0.91164	0.73113	0.66306	0.73546	0.85935	0.93068	0.95424	1.0748	1.4744	2.2095	3.1216	3.904	4.2889	4.2171	3.8645	3.5076	3.3334	3.3361	3.3704	3.3029	3.1303	2.9717	2.949	3.0687	3.2068	3.212	3.0364	2.782	2.6209	2.6564	2.8402	3.0143	3.0407	2.9122	2.7518	2.7022	2.7989	2.9284	2.9066	2.6148	2.0884	1.4955
0.74329	0.65961	0.50096	0.39142	0.41882	0.56576	0.72683	0.79668	0.75356	0.66846	0.63548	0.68817	0.77878	0.84025	0.87457	0.98238	1.2957	1.8604	2.5662	3.188	3.5201	3.5028	3.2499	2.9581	2.7724	2.7103	2.6936	2.6466	2.5706	2.531	2.5782	2.6788	2.728	2.6353	2.4118	2.1776	2.0769	2.166	2.3664	2.5232	2.5236	2.3797	2.2119	2.1456	2.2085	2.3081	2.3048	2.1192	1.7893	1.4371
0.87351	0.82345	0.65299	0.46181	0.35615	0.37482	0.47329	0.57244	0.6251	0.64273	0.66531	0.71029	0.75431	0.7682	0.77192	0.85115	1.1074	1.5728	2.1589	2.688	2.9934	3.0166	2.8329	2.5892	2.4067	2.3211	2.2975	2.2919	2.2982	2.3393	2.4192	2.4901	2.4744	2.3304	2.102	1.904	1.8443	1.943	2.1134	2.2244	2.1964	2.0556	1.9049	1.839	1.8718	1.9335	1.9344	1.8381	1.683	1.5402
0.96662	0.96997	0.83298	0.61995	0.43547	0.35589	0.39045	0.49415	0.61114	0.70808	0.77504	0.80702	0.79642	0.75104	0.71936	0.7884	1.039	1.4831	2.0321	2.5288	2.8289	2.8784	2.7344	2.5183	2.3394	2.2453	2.2251	2.2488	2.2998	2.3735	2.4522	2.4915	2.4426	2.2947	2.0992	1.9463	1.9048	1.9718	2.0734	2.1196	2.0696	1.9571	1.8557	1.8164	1.8306	1.8467	1.8226	1.764	1.713	1.6984
0.94111	1.0046	0.93857	0.76834	0.57899	0.46063	0.45874	0.5595	0.71002	0.85015	0.93445	0.94067	0.87492	0.77912	0.73154	0.8249	1.121	1.605	2.1727	2.6704	2.9679	3.0209	2.8845	2.671	2.4853	2.3803	2.3555	2.3847	2.4428	2.5116	2.5689	2.5841	2.5321	2.4167	2.2784	2.1726	2.1318	2.1421	2.156	2.1323	2.0693	2.0032	1.9723	1.9793	1.9884	1.9593	1.8891	1.8199	1.8002	1.8306
0.79414	0.9025	0.9156	0.82535	0.6878	0.58668	0.58348	0.68603	0.8495	1.0024	1.0801	1.0526	0.93954	0.81161	0.77111	0.91346	1.2799	1.8253	2.4246	2.9222	3.2008	3.2317	3.078	2.8513	2.6535	2.5367	2.5018	2.5217	2.5664	2.6139	2.6468	2.6497	2.6146	2.5495	2.4761	2.4156	2.3704	2.3232	2.2553	2.1703	2.0996	2.0794	2.1158	2.1704	2.1835	2.1215	2.0088	1.9124	1.885	1.911
0.60955	0.72896	0.79459	0.77743	0.70604	0.64744	0.66391	0.77423	0.94164	1.0927	1.1556	1.0989	0.95451	0.81294	0.7913	0.98226	1.4063	1.9916	2.5967	3.0679	3.3051	3.2991	3.1236	2.8896	2.6915	2.5746	2.5359	2.5467	2.5764	2.6043	2.6196	2.6189	2.6054	2.5871	2.5707	2.5512	2.5099	2.4274	2.3053	2.178	2.0988	2.1037	2.179	2.2618	2.2804	2.2068	2.0798	1.9754	1.9425	1.9556
0.50389	0.59777	0.66862	0.68173	0.64832	0.61948	0.65182	0.76789	0.93662	1.0861	1.1425	1.0744	0.91997	0.77988	0.77604	0.99417	1.4374	2.0167	2.585	3.0002	3.184	3.1467	2.9688	2.7536	2.5805	2.4823	2.4511	2.4594	2.4802	2.4964	2.5012	2.4971	2.4937	2.5015	2.5216	2.5363	2.5144	2.4313	2.294	2.1482	2.0563	2.0557	2.1288	2.2096	2.2292	2.1663	2.0622	1.9855	1.9712	1.9845
0.54698	0.59467	0.62849	0.62042	0.57737	0.54233	0.56762	0.67744	0.84471	0.99915	1.065	1.0082	0.86627	0.73978	0.74784	0.96753	1.3907	1.9222	2.4218	2.7675	2.9048	2.8597	2.7108	2.5442	2.4175	2.3487	2.3273	2.333	2.3473	2.3566	2.3534	2.339	2.3256	2.3302	2.3595	2.3976	2.408	2.3569	2.2414	2.1003	1.9939	1.9633	2.0006	2.0543	2.0702	2.0334	1.9787	1.9553	1.9764	1.9977
0.71321	0.71991	0.70157	0.64248	0.55451	0.48076	0.474	0.56169	0.72106	0.88353	0.9706	0.94244	0.82965	0.72623	0.74376	0.95117	1.3347	1.8019	2.2272	2.5117	2.6233	2.5964	2.4997	2.3953	2.316	2.2671	2.2419	2.234	2.2375	2.2416	2.2321	2.2015	2.1606	2.1355	2.1482	2.1949	2.2404	2.2394	2.1694	2.051	1.9356	1.8691	1.8608	1.8817	1.8949	1.8898	1.8883	1.916	1.9643	1.9816
0.89755	0.88902	0.8364	0.73414	0.60038	0.48115	0.43246	0.48748	0.63003	0.79529	0.90321	0.90747	0.82966	0.75435	0.7844	0.98182	1.3306	1.7442	2.1125	2.3574	2.4629	2.4662	2.4212	2.3658	2.311	2.2556	2.2037	2.1681	2.1574	2.1613	2.1527	2.1091	2.0353	1.9667	1.9454	1.9856	2.0582	2.1072	2.089	2.0032	1.891	1.8036	1.7669	1.7714	1.7917	1.8153	1.8494	1.9002	1.9453	1.933
0.98442	0.9897	0.94096	0.83524	0.69	0.54939	0.47067	0.49354	0.61148	0.76761	0.88418	0.91106	0.86221	0.81363	0.86048	1.0592	1.3919	1.7762	2.1125	2.3364	2.4421	2.4657	2.4486	2.4094	2.3458	2.2569	2.162	2.0946	2.0758	2.0919	2.0988	2.0545	1.9553	1.8446	1.7842	1.8081	1.8949	1.9814	2.0068	1.9545	1.859	1.7765	1.7442	1.7613	1.8027	1.8469	1.8887	1.9252	1.9339	1.8726
0.92047	0.95373	0.94489	0.88454	0.77788	0.65696	0.57413	0.57437	0.66354	0.79757	0.90613	0.93939	0.90665	0.87772	0.94211	1.1518	1.4859	1.8619	2.184	2.3938	2.4908	2.5112	2.4892	2.434	2.3385	2.2069	2.0732	1.9867	1.9758	2.0194	2.0552	2.0227	1.9101	1.7679	1.675	1.6819	1.7741	1.8833	1.9378	1.912	1.84	1.783	1.7828	1.8361	1.9073	1.9615	1.9855	1.9801	1.9368	1.8306
0.74271	0.79555	0.84201	0.85945	0.82994	0.76296	0.69908	0.6866	0.74573	0.84906	0.93749	0.96428	0.93615	0.91849	0.99701	1.2203	1.564	1.9419	2.2562	2.4497	2.5248	2.5207	2.4725	2.3888	2.2632	2.1054	1.9575	1.8762	1.8896	1.9676	2.0328	2.0122	1.8909	1.7275	1.6146	1.6134	1.7117	1.8356	1.9061	1.8953	1.8413	1.8119	1.8495	1.942	2.0378	2.0883	2.0789	2.0242	1.9386	1.8168
0.54742	0.59598	0.68781	0.78468	0.84002	0.83505	0.79521	0.77139	0.79933	0.86975	0.93543	0.95259	0.92492	0.9137	1.0021	1.237	1.5912	1.9739	2.2826	2.4589	2.5081	2.4754	2.4025	2.3027	2.172	2.0209	1.8912	1.837	1.8805	1.9832	2.0597	2.0341	1.8966	1.7158	1.5947	1.599	1.7124	1.8519	1.9314	1.9228	1.8709	1.8508	1.9061	2.0161	2.1155	2.1467	2.0989	2.0052	1.9041	1.806
0.42693	0.44813	0.55962	0.70963	0.82472	0.85997	0.8278	0.78324	0.77763	0.81819	0.86679	0.87953	0.85494	0.84974	0.94577	1.1905	1.5557	1.947	2.2572	2.4254	2.4598	2.413	2.3352	2.2455	2.1407	2.0267	1.9375	1.9179	1.9823	2.0871	2.1472	2.093	1.9259	1.7265	1.6051	1.6262	1.7645	1.9246	2.0111	1.9945	1.9253	1.8864	1.9249	2.0176	2.0928	2.0906	2.0077	1.8933	1.8039	1.7575
0.41889	0.40469	0.51003	0.67463	0.80646	0.8435	0.79206	0.71392	0.67414	0.69157	0.73164	0.74625	0.72717	0.72728	0.82926	1.0836	1.4636	1.8723	2.1976	2.3753	2.4151	2.3755	2.3139	2.2539	2.1909	2.1236	2.0757	2.0818	2.1504	2.2373	2.2632	2.1693	1.969	1.7529	1.6351	1.6763	1.8411	2.0219	2.1137	2.0837	1.9847	1.9055	1.8992	1.9459	1.9767	1.9357	1.827	1.7096	1.6471	1.6557
0.49724	0.45784	0.54264	0.68896	0.7981	0.80366	0.71417	0.59946	0.53321	0.53799	0.57608	0.59237	0.57306	0.57068	0.67257	0.93499	1.3336	1.7686	2.1222	2.3252	2.3856	2.3649	2.3252	2.2924	2.2605	2.2227	2.196	2.2098	2.2712	2.3389	2.3402	2.2234	2.0081	1.788	1.6766	1.7311	1.9102	2.1003	2.1913	2.1468	2.0188	1.8977	1.8411	1.836	1.8218	1.7504	1.6313	1.5248	1.4904	1.5355
0.60139	0.55636	0.61915	0.73046	0.79702	0.76017	0.63694	0.5029	0.43166	0.43944	0.47911	0.48838	0.45266	0.43061	0.51906	0.78193	1.1967	1.6593	2.0443	2.2751	2.3561	2.3484	2.3156	2.2853	2.2517	2.2084	2.1727	2.1771	2.2325	2.3023	2.3158	2.2196	2.0281	1.828	1.727	1.7804	1.9495	2.1259	2.2032	2.1454	2.0013	1.8575	1.7711	1.734	1.6949	1.614	1.5038	1.4193	1.4082	1.4654
0.67636	0.64095	0.68655	0.7617	0.78805	0.72323	0.59476	0.47798	0.43542	0.46677	0.51104	0.50134	0.42941	0.36732	0.42555	0.67594	1.0959	1.5751	1.9795	2.2254	2.3126	2.2997	2.2496	2.1904	2.119	2.0344	1.9628	1.9465	2.0055	2.1071	2.1773	2.1515	2.027	1.8735	1.7878	1.8247	1.9565	2.0912	2.1377	2.0668	1.9239	1.7868	1.7048	1.6692	1.634	1.5671	1.4827	1.4286	1.4388	1.4944
0.69754	0.67417	0.70576	0.75122	0.75255	0.68741	0.59209	0.5341	0.55493	0.63036	0.68413	0.64906	0.52985	0.41684	0.43498	0.66166	1.0715	1.5477	1.9499	2.1905	2.2667	2.2343	2.1526	2.0478	1.919	1.7736	1.6506	1.6071	1.6743	1.8235	1.9744	2.0465	2.0144	1.9245	1.8586	1.8706	1.9466	2.0187	2.0191	1.9321	1.8024	1.6958	1.6477	1.6409	1.6304	1.5895	1.5361	1.5143	1.5472	1.6052
0.67187	0.65225	0.66852	0.69019	0.68064	0.63712	0.60132	0.62732	0.73052	0.86109	0.93001	0.87453	0.71571	0.56149	0.5468	0.74913	1.1377	1.5913	1.9699	2.1892	2.2482	2.1997	2.0958	1.9559	1.7778	1.5751	1.3998	1.3232	1.3885	1.5716	1.7888	1.9465	1.9997	1.973	1.9309	1.9221	1.9431	1.9484	1.8959	1.788	1.6724	1.6039	1.6003	1.6307	1.6455	1.6224	1.5865	1.5856	1.6402	1.7138
0.62497	0.60013	0.59889	0.59914	0.5828	0.56346	0.5854	0.68833	0.86386	1.0421	1.1277	1.0666	0.89475	0.7308	0.7097	0.90099	1.2664	1.6852	2.0271	2.2204	2.2712	2.229	2.1342	1.993	1.796	1.5587	1.3417	1.2276	1.2687	1.4477	1.6829	1.8786	1.9812	2.0012	1.9868	1.9752	1.9628	1.9172	1.8177	1.6855	1.576	1.5371	1.5702	1.6273	1.6501	1.6192	1.5706	1.5643	1.6279	1.725
0.58671	0.55654	0.54056	0.52109	0.49295	0.48113	0.53093	0.67163	0.8801	1.0778	1.1727	1.122	0.97189	0.83998	0.84841	1.0499	1.3975	1.7773	2.0782	2.2499	2.3096	2.302	2.2516	2.1467	1.9666	1.7247	1.4852	1.3362	1.3346	1.4688	1.666	1.8406	1.9455	1.9888	2.006	2.017	2.006	1.9401	1.8106	1.6559	1.5431	1.5196	1.5742	1.6418	1.6523	1.5861	1.4911	1.4451	1.4922	1.6034
0.58	0.55434	0.53365	0.50044	0.4554	0.42879	0.46588	0.59141	0.77946	0.95651	1.0435	1.0112	0.90936	0.84292	0.90947	1.1382	1.4736	1.8136	2.0736	2.229	2.3086	2.3512	2.3631	2.3142	2.1732	1.9512	1.7131	1.5456	1.5032	1.5756	1.7005	1.8115	1.881	1.9264	1.9765	2.0319	2.0549	2.0007	1.8632	1.6942	1.5752	1.5588	1.6266	1.6986	1.6905	1.578	1.4174	1.3052	1.3067	1.4072
0.61102	0.60102	0.58863	0.55391	0.4967	0.44577	0.44379	0.51504	0.64013	0.7612	0.81945	0.80044	0.75252	0.76085	0.89252	1.1511	1.4739	1.7738	1.9934	2.1326	2.2291	2.3136	2.3761	2.3733	2.2701	2.0796	1.867	1.7118	1.6567	1.6844	1.7393	1.7758	1.7926	1.8249	1.902	2.0076	2.0804	2.0581	1.9309	1.7599	1.6405	1.6338	1.7193	1.8053	1.7932	1.6496	1.4326	1.2515	1.1908	1.254
0.66182	0.66769	0.6711	0.65002	0.59869	0.53769	0.50229	0.51541	0.56678	0.6178	0.63228	0.6106	0.59907	0.66323	0.84214	1.1176	1.4225	1.6837	1.8662	1.9865	2.0853	2.1841	2.2618	2.2719	2.1857	2.0255	1.8577	1.7496	1.7239	1.7469	1.7618	1.7395	1.7044	1.7128	1.8002	1.9407	2.0551	2.0657	1.9574	1.7964	1.6874	1.6993	1.8125	1.9289	1.9393	1.8	1.5633	1.3408	1.2274	1.2415
0.69323	0.69788	0.71235	0.71589	0.69552	0.6586	0.62679	0.61586	0.61957	0.61417	0.58264	0.53932	0.53177	0.61367	0.80638	1.0788	1.3629	1.5949	1.7519	1.8556	1.9425	2.0252	2.0788	2.0644	1.9698	1.8317	1.7178	1.6804	1.7168	1.7715	1.7802	1.7235	1.6456	1.6215	1.6956	1.8403	1.9689	1.9969	1.906	1.7625	1.6732	1.7089	1.8515	2.0038	2.0552	1.9559	1.7484	1.5341	1.4038	1.381
0.66491	0.63932	0.6481	0.67677	0.70678	0.73051	0.75119	0.7698	0.77447	0.74616	0.67939	0.60041	0.56358	0.62286	0.79645	1.0513	1.3211	1.5449	1.6995	1.7999	1.8722	1.922	1.9286	1.869	1.752	1.6285	1.5657	1.5986	1.7004	1.7958	1.8136	1.7397	1.6301	1.5702	1.611	1.7284	1.8394	1.863	1.7821	1.6593	1.5929	1.6468	1.8029	1.973	2.0581	2.0137	1.8738	1.7198	1.6214	1.5925
0.56591	0.48422	0.46669	0.50918	0.59161	0.69396	0.80046	0.89243	0.94331	0.92782	0.84298	0.72383	0.63639	0.64633	0.78205	1.0179	1.2902	1.5341	1.715	1.8326	1.8999	1.9198	1.8815	1.7815	1.6471	1.5371	1.5118	1.5896	1.7267	1.8391	1.8571	1.7725	1.6451	1.5592	1.5639	1.6382	1.71	1.7123	1.6348	1.5333	1.4882	1.546	1.6856	1.8341	1.9186	1.914	1.8527	1.7918	1.7663	1.7644
0.43419	0.2896	0.23278	0.27095	0.38709	0.55516	0.74554	0.92119	1.0373	1.0554	0.96757	0.81371	0.67293	0.62869	0.72695	0.95405	1.2483	1.5357	1.7639	1.9142	1.9887	1.9925	1.9293	1.8129	1.6808	1.5888	1.5829	1.6663	1.7897	1.8773	1.8743	1.7833	1.661	1.5773	1.5662	1.6043	1.6331	1.6071	1.5296	1.4497	1.4242	1.4736	1.5684	1.6538	1.6925	1.6915	1.6908	1.7247	1.7874	1.8311
0.34337	0.15486	0.061622	0.079253	0.19708	0.39105	0.62736	0.85853	1.0255	1.0758	0.99343	0.81855	0.64002	0.55739	0.63344	0.8655	1.1922	1.5285	1.8046	1.9861	2.0699	2.0686	2.0014	1.8949	1.7867	1.7184	1.7152	1.7682	1.8341	1.8612	1.8232	1.7376	1.6532	1.613	1.6226	1.6475	1.642	1.5872	1.5067	1.4482	1.4443	1.4855	1.528	1.5311	1.494	1.4608	1.4864	1.5891	1.7251	1.8096
0.35717	0.16235	0.051208	0.041746	0.13029	0.30153	0.52811	0.76371	0.9446	1.0103	0.93675	0.76048	0.57247	0.47965	0.55393	0.79873	1.1519	1.52	1.8217	2.0139	2.0946	2.0871	2.0248	1.9414	1.8673	1.8232	1.8122	1.8159	1.8054	1.7614	1.6924	1.6329	1.6191	1.6598	1.7235	1.7577	1.7269	1.641	1.5506	1.5097	1.5327	1.5813	1.5927	1.5313	1.4229	1.3431	1.3639	1.4957	1.6687	1.7708
0.48016	0.31794	0.21442	0.18348	0.22636	0.33943	0.5093	0.70142	0.85861	0.92098	0.86005	0.7051	0.53989	0.4664	0.55478	0.80886	1.1668	1.5341	1.8269	2.0019	2.0615	2.0386	1.9763	1.9109	1.8636	1.8363	1.8133	1.7711	1.6956	1.5982	1.5184	1.5035	1.5762	1.7103	1.8379	1.8871	1.8301	1.7048	1.5916	1.5584	1.6117	1.691	1.713	1.6359	1.4952	1.3836	1.3849	1.5095	1.6784	1.7694
0.64423	0.53692	0.46129	0.42263	0.42341	0.47001	0.56467	0.69003	0.80373	0.85448	0.81366	0.70125	0.58541	0.55167	0.65882	0.90771	1.2413	1.5736	1.8288	1.969	1.9998	1.9568	1.8852	1.821	1.7801	1.7549	1.7208	1.6529	1.5465	1.4314	1.3641	1.3972	1.5412	1.7447	1.9133	1.9619	1.8691	1.6945	1.5448	1.5053	1.5847	1.7112	1.7846	1.7483	1.63	1.5202	1.5048	1.5992	1.7319	1.791
0.74833	0.69294	0.65088	0.61831	0.59547	0.59366	0.62639	0.69225	0.76618	0.81014	0.7988	0.74233	0.68824	0.69851	0.81542	1.0374	1.3191	1.5934	1.8009	1.9109	1.9262	1.8739	1.7914	1.712	1.6539	1.6141	1.5724	1.5056	1.4101	1.3151	1.2754	1.3394	1.5105	1.7286	1.892	1.9136	1.777	1.5531	1.3631	1.3059	1.3988	1.5709	1.714	1.7555	1.7021	1.6259	1.6041	1.6583	1.7378	1.7577
0.72827	0.70088	0.68191	0.66182	0.63712	0.61798	0.62127	0.65503	0.70841	0.75688	0.78017	0.77957	0.7812	0.82201	0.92799	1.0989	1.3083	1.5161	1.6845	1.7885	1.8193	1.7834	1.7004	1.5988	1.5066	1.4393	1.3935	1.352	1.3029	1.2569	1.2489	1.3148	1.4576	1.6278	1.7384	1.7135	1.5402	1.2869	1.0714	0.99535	1.0857	1.283	1.4832	1.6032	1.6257	1.5948	1.5712	1.5818	1.6034	1.5874
0.60542	0.5752	0.55903	0.5478	0.53528	0.52611	0.53263	0.56391	0.61703	0.67801	0.73165	0.7724	0.80784	0.85325	0.92231	1.0208	1.1459	1.2885	1.4334	1.5584	1.6367	1.6454	1.5791	1.4591	1.3271	1.2263	1.1786	1.1764	1.1946	1.2137	1.2362	1.28	1.3535	1.4327	1.4634	1.3921	1.2078	0.96304	0.75453	0.67234	0.74906	0.94293	1.1653	1.3329	1.4091	1.4102	1.3773	1.3414	1.3066	1.2614
0.4744	0.41862	0.38569	0.37319	0.375	0.38882	0.41737	0.46398	0.52733	0.59985	0.67052	0.72929	0.77017	0.79277	0.80356	0.81712	0.8546	0.93585	1.066	1.2241	1.3637	1.4312	1.3947	1.2658	1.099	0.96534	0.91491	0.95245	1.0407	1.1283	1.1818	1.1986	1.1936	1.1748	1.1283	1.0286	0.86665	0.67149	0.50688	0.44004	0.50276	0.67144	0.87936	1.0523	1.1436	1.1481	1.0906	1.0048	0.91779	0.8489
0.43485	0.34701	0.28728	0.26409	0.27452	0.31022	0.36303	0.42747	0.49989	0.5758	0.64728	0.7021	0.72606	0.70935	0.65531	0.58682	0.54372	0.56783	0.67967	0.85952	1.0471	1.1655	1.1605	1.0329	0.84317	0.68223	0.62392	0.68695	0.82908	0.97579	1.0634	1.0687	1.0092	0.9187	0.81958	0.71385	0.59563	0.47229	0.37384	0.34095	0.39922	0.53863	0.7133	0.86208	0.93628	0.91841	0.82377	0.68911	0.55807	0.47011
0.51751	0.40517	0.32089	0.28481	0.29839	0.3488	0.41847	0.49371	0.56787	0.63815	0.69914	0.73832	0.73786	0.68368	0.57824	0.44914	0.34577	0.32104	0.40415	0.57867	0.78084	0.9244	0.94255	0.8252	0.62866	0.44946	0.37474	0.43725	0.60079	0.78366	0.9047	0.92318	0.85041	0.73066	0.60872	0.50741	0.42754	0.3648	0.32621	0.33141	0.39776	0.52137	0.66943	0.79062	0.83774	0.78909	0.65761	0.48487	0.32499	0.2264
0.66197	0.53728	0.439	0.39661	0.41431	0.47498	0.55376	0.63158	0.70076	0.76069	0.80862	0.83306	0.81575	0.74207	0.61455	0.46094	0.32999	0.27378	0.32274	0.46551	0.64643	0.78575	0.81626	0.71837	0.53393	0.34849	0.24922	0.28089	0.42426	0.60903	0.7528	0.80227	0.75357	0.64297	0.51873	0.41471	0.34193	0.29866	0.28614	0.31495	0.39609	0.52459	0.6699	0.78268	0.81591	0.7482	0.5957	0.40635	0.24011	0.14544
0.7648	0.6342	0.53287	0.49548	0.52472	0.59725	0.682	0.75759	0.81844	0.86795	0.90653	0.92434	0.90446	0.83414	0.71686	0.57737	0.45608	0.39437	0.41657	0.5163	0.654	0.76941	0.80596	0.73763	0.58468	0.40799	0.28218	0.25974	0.34552	0.49564	0.64141	0.72377	0.71836	0.63872	0.51992	0.39692	0.29238	0.21883	0.18778	0.2134	0.30474	0.45173	0.61756	0.74722	0.79053	0.72719	0.57863	0.39909	0.25085	0.17711
0.76076	0.62025	0.52029	0.49678	0.54595	0.63481	0.72557	0.79669	0.84756	0.88761	0.92086	0.93887	0.92621	0.87327	0.78601	0.68628	0.60335	0.56257	0.57644	0.64041	0.73278	0.81879	0.85992	0.82832	0.72161	0.56955	0.42562	0.34427	0.35473	0.44601	0.57242	0.67608	0.71316	0.66907	0.55701	0.40572	0.24734	0.11258	0.030719	0.0271	0.1134	0.27518	0.46749	0.62712	0.69873	0.66153	0.54015	0.39212	0.27883	0.23652
0.67285	0.5111	0.40834	0.39969	0.47148	0.57803	0.67369	0.7375	0.77569	0.80506	0.83329	0.85193	0.84565	0.80782	0.74877	0.69077	0.65484	0.65068	0.676	0.72275	0.78194	0.84222	0.8855	0.88782	0.83023	0.71436	0.57055	0.44912	0.39656	0.43038	0.52833	0.63875	0.70527	0.69067	0.58802	0.41729	0.21485	0.023816	-0.11263	-0.1587	-0.097453	0.057408	0.25879	0.43994	0.54191	0.541	0.45944	0.3519	0.27519	0.25959
0.59103	0.39816	0.28362	0.28241	0.37081	0.48988	0.58554	0.63739	0.65903	0.67505	0.69612	0.71169	0.70352	0.66599	0.61499	0.57808	0.57518	0.60603	0.65423	0.70248	0.74464	0.78392	0.81994	0.83846	0.81573	0.7369	0.61437	0.48972	0.41441	0.42048	0.50052	0.61011	0.69021	0.69466	0.6071	0.4416	0.23242	0.022749	-0.14333	-0.22775	-0.20855	-0.091401	0.085707	0.26267	0.38171	0.41396	0.37191	0.29925	0.24429	0.23384
0.59729	0.37386	0.2408	0.23572	0.32852	0.44978	0.53817	0.5737	0.57676	0.57931	0.59409	0.6061	0.5903	0.53835	0.47074	0.42443	0.42667	0.47633	0.54724	0.60908	0.64757	0.66791	0.68082	0.68577	0.66792	0.61264	0.52508	0.43673	0.3908	0.41535	0.50328	0.61388	0.69412	0.70493	0.63565	0.50122	0.32947	0.15047	-0.0064179	-0.11221	-0.14259	-0.088944	0.031233	0.17542	0.29262	0.3473	0.3355	0.28265	0.22524	0.1897
0.69844	0.45927	0.30905	0.29116	0.37543	0.48783	0.56283	0.58103	0.56841	0.5633	0.57987	0.5971	0.57962	0.51141	0.41406	0.33498	0.31537	0.36283	0.44863	0.52934	0.57423	0.57823	0.55411	0.5154	0.46687	0.41005	0.35554	0.32731	0.35119	0.43512	0.55753	0.67496	0.74484	0.74727	0.69042	0.59799	0.49072	0.37764	0.26234	0.15569	0.080772	0.062809	0.11095	0.20664	0.30919	0.37584	0.38279	0.33366	0.25216	0.16697
0.82163	0.59228	0.43519	0.40155	0.46785	0.56292	0.62146	0.62519	0.60419	0.60191	0.63402	0.67358	0.67298	0.60386	0.48338	0.36651	0.31089	0.34014	0.43134	0.5322	0.59281	0.58927	0.52719	0.42982	0.32499	0.23971	0.20024	0.22856	0.33145	0.48945	0.65767	0.78403	0.83568	0.81559	0.75657	0.69615	0.65084	0.60901	0.54703	0.45518	0.35241	0.27784	0.26496	0.31774	0.40537	0.47858	0.49538	0.43986	0.32528	0.18427
0.876	0.68345	0.53415	0.48648	0.52899	0.6005	0.64074	0.63344	0.61106	0.62084	0.68061	0.7595	0.79831	0.75359	0.63215	0.49046	0.40006	0.40377	0.49184	0.61089	0.69558	0.701	0.61855	0.47309	0.30987	0.18055	0.1306	0.18604	0.34086	0.55256	0.75452	0.88438	0.91462	0.86561	0.79035	0.73941	0.72918	0.73533	0.71566	0.64525	0.53818	0.44048	0.39978	0.4335	0.51661	0.59549	0.61673	0.55281	0.41184	0.23081
0.82877	0.69141	0.56164	0.50191	0.51542	0.55641	0.57405	0.55504	0.53256	0.55587	0.64564	0.77023	0.86213	0.86314	0.76551	0.61994	0.5054	0.48207	0.55784	0.68725	0.79879	0.83133	0.7597	0.60106	0.40543	0.23796	0.15824	0.19982	0.35491	0.57261	0.77682	0.89961	0.91383	0.84492	0.75262	0.69281	0.68405	0.70095	0.69811	0.64672	0.55779	0.47574	0.44804	0.49248	0.58401	0.66804	0.68976	0.62096	0.47095	0.2799
0.7323	0.65432	0.54789	0.47473	0.45233	0.45343	0.44004	0.40294	0.37434	0.4032	0.51271	0.67346	0.81471	0.86715	0.80771	0.67546	0.5485	0.49816	0.55009	0.67405	0.80413	0.87347	0.84382	0.71815	0.53629	0.35924	0.24817	0.24262	0.34401	0.51222	0.68075	0.78656	0.80008	0.73764	0.64748	0.57788	0.54827	0.5426	0.52838	0.48627	0.42797	0.38947	0.40503	0.48092	0.58729	0.67261	0.69043	0.62161	0.48116	0.30968
0.67956	0.65226	0.56542	0.47496	0.40991	0.36204	0.30833	0.24477	0.2012	0.22325	0.3347	0.51002	0.68045	0.7719	0.74933	0.63787	0.50723	0.43113	0.44813	0.5461	0.67494	0.77502	0.80383	0.74946	0.63022	0.48533	0.36144	0.29736	0.3099	0.38631	0.48898	0.5727	0.60632	0.58601	0.53177	0.47028	0.41704	0.37086	0.32368	0.27625	0.24542	0.2558	0.32128	0.43038	0.5469	0.62607	0.63589	0.57084	0.45196	0.3161
0.72487	0.73337	0.66016	0.5512	0.44273	0.34359	0.24635	0.15316	0.090631	0.097932	0.19605	0.36278	0.5354	0.64236	0.64355	0.55229	0.42545	0.33006	0.30887	0.36477	0.46839	0.57839	0.65961	0.69116	0.66653	0.59183	0.48526	0.37513	0.29282	0.26106	0.2839	0.3449	0.41529	0.46678	0.48136	0.45402	0.39028	0.3033	0.21305	0.14491	0.12405	0.16498	0.26186	0.38687	0.50003	0.56574	0.56697	0.50937	0.41524	0.31292
0.83614	0.86681	0.80521	0.68484	0.54382	0.4038	0.27161	0.15623	0.081008	0.076394	0.1568	0.30093	0.45384	0.55297	0.56157	0.48711	0.37342	0.27397	0.22545	0.23729	0.29871	0.392	0.49971	0.60239	0.67443	0.68774	0.62524	0.49583	0.33839	0.20864	0.15444	0.1931	0.30336	0.43569	0.53442	0.56044	0.505	0.39057	0.26045	0.16183	0.12835	0.16839	0.26343	0.37732	0.47211	0.52237	0.52136	0.47756	0.40624	0.32289
[truncated: 101 more columns]
