# Supplementary material for: Differential perovskite hemispherical photodetector for intelligent imaging and location tracking
Source: Nat Commun. 2024 Jan 17;15:577. doi: 10.1038/s41467-024-44857-4 (PMC10794423; doi:10.1038/s41467-024-44857-4)
Supplement: Supplementary file 7 — Supplementary Software 1 [file 41467_2024_44857_MOESM7_ESM.zip › Colorclassification/datacut9.txt]

0.29731	0.33193	0.4533	0.63438	0.80796	0.90502	0.89771	0.81668	0.73001	0.69836	0.73692	0.80919	0.85411	0.82593	0.71981	0.56919	0.42169	0.31291	0.2548	0.24134	0.2617	0.30866	0.37684	0.45566	0.52518	0.55995	0.5388	0.45493	0.32103	0.16783	0.037218	-0.028817	-0.0017488	0.12072	0.3084	0.50485	0.64703	0.6915	0.63409	0.51163	0.3833	0.30118	0.28593	0.32038	0.36336	0.37471	0.33727	0.26481	0.19324	0.16088
0.27314	0.30497	0.38463	0.49798	0.60714	0.67282	0.68136	0.65519	0.63714	0.65883	0.716	0.76917	0.76935	0.69092	0.54893	0.39011	0.26537	0.20329	0.20088	0.23466	0.28075	0.32907	0.38313	0.44833	0.51936	0.57609	0.59118	0.54461	0.43697	0.29415	0.16069	0.083586	0.092949	0.18775	0.33389	0.4772	0.56647	0.5761	0.51658	0.42701	0.35362	0.32594	0.34341	0.37881	0.39533	0.36733	0.29395	0.19995	0.12438	0.10299
0.31271	0.30532	0.30687	0.32086	0.34265	0.36477	0.38717	0.42098	0.47918	0.56019	0.6381	0.67077	0.62372	0.49475	0.3218	0.16681	0.084391	0.094555	0.1757	0.28108	0.36701	0.41507	0.43602	0.45532	0.49152	0.54163	0.58202	0.5835	0.53092	0.43536	0.33152	0.26124	0.25213	0.30296	0.38443	0.45511	0.48372	0.46502	0.42022	0.38216	0.37474	0.39894	0.43342	0.44809	0.42175	0.35366	0.26394	0.18435	0.14539	0.16499
0.36077	0.32267	0.26531	0.20363	0.15759	0.14394	0.17289	0.24635	0.35435	0.47101	0.55648	0.56974	0.48954	0.33167	0.14983	0.015031	-0.017529	0.063737	0.2208	0.38594	0.49657	0.52541	0.48963	0.43528	0.40778	0.42617	0.47572	0.52128	0.53177	0.49993	0.44538	0.40013	0.3868	0.40436	0.4305	0.43888	0.41883	0.38378	0.36222	0.37732	0.42919	0.49233	0.53009	0.5167	0.45258	0.36381	0.28749	0.25317	0.27113	0.33168
0.35589	0.33454	0.28079	0.20726	0.14193	0.11286	0.13651	0.21256	0.32344	0.43687	0.51254	0.51496	0.43023	0.27908	0.116	0.010033	0.013328	0.13339	0.3254	0.51137	0.61743	0.60968	0.50873	0.37538	0.27615	0.24909	0.28885	0.35782	0.41383	0.4357	0.43084	0.42223	0.42651	0.44003	0.44328	0.4197	0.37377	0.33333	0.33264	0.38743	0.48005	0.56656	0.60248	0.57039	0.49091	0.41016	0.37215	0.39431	0.46046	0.53329
0.27231	0.32028	0.33509	0.3139	0.27693	0.2512	0.25635	0.29806	0.3678	0.44535	0.5028	0.51231	0.4584	0.3506	0.22757	0.14558	0.15272	0.26108	0.43389	0.59813	0.67893	0.63766	0.49194	0.30543	0.15333	0.084074	0.099563	0.16399	0.2326	0.27987	0.30867	0.33703	0.37529	0.413	0.42633	0.40012	0.34641	0.30296	0.31023	0.38226	0.49303	0.59003	0.62715	0.5949	0.52687	0.47766	0.48709	0.55454	0.63952	0.68648
0.14195	0.27829	0.38603	0.44302	0.45437	0.439	0.41729	0.40534	0.41364	0.44495	0.49047	0.52915	0.53552	0.49529	0.41967	0.34631	0.32161	0.37241	0.48439	0.60325	0.66123	0.61466	0.46955	0.27881	0.11256	0.020271	0.0088113	0.04852	0.10051	0.14404	0.18458	0.23884	0.31104	0.38122	0.41643	0.39717	0.33773	0.28276	0.27981	0.34635	0.45595	0.55478	0.59812	0.58104	0.54108	0.5306	0.57815	0.66578	0.73787	0.735
0.040273	0.23257	0.39951	0.50878	0.55432	0.54602	0.5016	0.4445	0.40265	0.40127	0.44986	0.53194	0.60853	0.63794	0.60176	0.51959	0.44016	0.41177	0.4505	0.52742	0.58489	0.57202	0.47623	0.33009	0.18965	0.10008	0.072411	0.08606	0.11228	0.13864	0.17506	0.23772	0.32545	0.41003	0.45082	0.42446	0.34664	0.26734	0.24032	0.2876	0.38507	0.48032	0.53018	0.53065	0.51691	0.53358	0.59725	0.67904	0.7204	0.67103
0.040902	0.21917	0.37187	0.47509	0.5233	0.51984	0.47401	0.40575	0.34827	0.33918	0.40046	0.51972	0.64878	0.72564	0.70969	0.60784	0.47321	0.37484	0.35687	0.41325	0.49439	0.54049	0.51881	0.44027	0.34636	0.27844	0.2527	0.25777	0.27311	0.29058	0.32006	0.37481	0.45005	0.51514	0.52941	0.47197	0.36235	0.25418	0.2033	0.23222	0.31669	0.40474	0.45412	0.46048	0.45539	0.4763	0.5322	0.59171	0.60339	0.53324
0.16532	0.25816	0.325	0.36927	0.39787	0.40939	0.3969	0.36228	0.32748	0.329	0.39521	0.52105	0.66039	0.74605	0.7283	0.6076	0.439	0.30299	0.25998	0.31726	0.42891	0.52754	0.56571	0.53997	0.48418	0.44072	0.4324	0.45423	0.48706	0.51806	0.54917	0.58736	0.6272	0.64407	0.60761	0.50714	0.36825	0.24457	0.18703	0.21159	0.28935	0.36733	0.40503	0.39981	0.38236	0.38695	0.42036	0.45469	0.44996	0.38868
0.36084	0.33126	0.28099	0.25027	0.26322	0.31251	0.36789	0.40171	0.41183	0.42376	0.46929	0.5568	0.65614	0.71173	0.67763	0.5515	0.38317	0.24965	0.21134	0.27736	0.40252	0.51723	0.57004	0.55493	0.50756	0.47634	0.49063	0.54725	0.62087	0.68564	0.72956	0.75195	0.75064	0.71437	0.63041	0.50192	0.35887	0.24891	0.21064	0.24793	0.32529	0.39018	0.40729	0.37945	0.34002	0.32299	0.33511	0.35261	0.34516	0.30706
0.52537	0.38636	0.24147	0.16246	0.18566	0.29452	0.43342	0.54312	0.59458	0.59983	0.59446	0.60573	0.62974	0.63421	0.58497	0.47663	0.34452	0.24731	0.23109	0.29886	0.40714	0.49258	0.51129	0.4648	0.39622	0.36078	0.39161	0.48312	0.59993	0.70122	0.76146	0.77496	0.74646	0.68081	0.58263	0.465	0.35556	0.28911	0.2879	0.34389	0.41902	0.46688	0.46219	0.41603	0.3648	0.34092	0.34834	0.36301	0.35838	0.33464
0.5678	0.37185	0.19209	0.1135	0.17303	0.34304	0.54896	0.70986	0.77811	0.75641	0.68497	0.61016	0.55601	0.51642	0.47038	0.40681	0.33916	0.29832	0.30876	0.36592	0.433	0.4616	0.42335	0.33081	0.2326	0.18529	0.22045	0.32806	0.46541	0.58323	0.65038	0.66235	0.63269	0.57863	0.51358	0.44962	0.40261	0.39002	0.41983	0.47977	0.53896	0.56511	0.54653	0.5014	0.46488	0.46226	0.48882	0.5141	0.50912	0.47551
0.46685	0.27906	0.12817	0.089461	0.1888	0.39072	0.61671	0.78319	0.83894	0.78347	0.65911	0.52394	0.42233	0.3691	0.3536	0.35701	0.36878	0.39034	0.42515	0.4652	0.48704	0.46336	0.38335	0.26652	0.15797	0.10566	0.13349	0.22804	0.34768	0.44744	0.50274	0.51711	0.51167	0.50705	0.51186	0.5241	0.54027	0.56127	0.58943	0.62091	0.64351	0.64506	0.62661	0.60747	0.61412	0.65844	0.72279	0.76686	0.7558	0.69008
0.28827	0.15899	0.075556	0.085611	0.19863	0.38047	0.56796	0.69579	0.72324	0.64939	0.51089	0.36423	0.26125	0.22946	0.26585	0.34535	0.43697	0.51716	0.57361	0.6005	0.59269	0.54608	0.46448	0.36615	0.28148	0.23981	0.25298	0.30771	0.37377	0.42361	0.44973	0.46741	0.50076	0.56293	0.64523	0.72278	0.77144	0.78242	0.76453	0.73455	0.70606	0.68656	0.683	0.7069	0.76942	0.86727	0.97185	1.0356	1.018	0.91595
0.14535	0.094756	0.081301	0.11894	0.20394	0.31546	0.42201	0.49068	0.49762	0.43789	0.33115	0.21838	0.14774	0.15443	0.24451	0.39224	0.55305	0.68446	0.7627	0.78675	0.77061	0.73178	0.6844	0.6388	0.6034	0.58383	0.5792	0.58063	0.57676	0.56466	0.55742	0.57997	0.65263	0.77278	0.9088	1.0132	1.0479	1.0054	0.9115	0.80911	0.7354	0.70862	0.73031	0.79593	0.90016	1.0309	1.1586	1.237	1.2222	1.1032
0.12626	0.14381	0.17547	0.20801	0.23333	0.25303	0.27383	0.29691	0.31116	0.29902	0.25298	0.19034	0.15231	0.18406	0.30707	0.50262	0.71861	0.89631	0.99977	1.0298	1.0159	0.99402	0.9865	0.99515	1.0072	1.0069	0.98388	0.93661	0.87387	0.81524	0.78877	0.82138	0.92292	1.0727	1.2203	1.3055	1.2894	1.1762	1.0129	0.86336	0.77606	0.76481	0.81399	0.8996	1.0067	1.1282	1.2497	1.3366	1.3432	1.2429
0.23671	0.29123	0.33451	0.33997	0.30396	0.25165	0.22187	0.23902	0.29309	0.34492	0.35594	0.32151	0.28216	0.30176	0.42575	0.64826	0.91136	1.1372	1.2716	1.3097	1.2905	1.2659	1.2686	1.2978	1.3282	1.3307	1.291	1.2156	1.1277	1.0593	1.0407	1.0908	1.2049	1.349	1.4664	1.5007	1.4256	1.2633	1.0764	0.93588	0.88266	0.91042	0.97928	1.05	1.1111	1.1783	1.2667	1.3611	1.4117	1.3664
0.39846	0.45271	0.48241	0.46119	0.39326	0.31944	0.29463	0.34901	0.4611	0.56644	0.60052	0.54759	0.4597	0.42924	0.53098	0.77249	1.0863	1.369	1.5399	1.5812	1.5365	1.4733	1.4395	1.4411	1.4514	1.4383	1.3883	1.3136	1.2428	1.2059	1.2222	1.2935	1.4014	1.5086	1.5685	1.5445	1.4327	1.2715	1.1269	1.0578	1.0803	1.1584	1.2294	1.2498	1.2269	1.2125	1.2585	1.368	1.4816	1.5126
0.50611	0.53117	0.5385	0.50917	0.45179	0.40917	0.434	0.54678	0.70835	0.83375	0.84523	0.73053	0.56401	0.4705	0.55178	0.82279	1.1999	1.5483	1.757	1.7926	1.7024	1.5709	1.4656	1.4064	1.3736	1.3387	1.2911	1.2449	1.2249	1.2476	1.3115	1.3982	1.4804	1.5291	1.5219	1.4526	1.3414	1.2343	1.1854	1.2256	1.3371	1.455	1.5045	1.4518	1.3341	1.2421	1.2593	1.3985	1.582	1.6859
0.50306	0.48913	0.48066	0.46533	0.44849	0.46233	0.54493	0.70115	0.87801	0.98241	0.93857	0.74887	0.51233	0.37976	0.46856	0.79062	1.2406	1.6529	1.8905	1.9096	1.7645	1.5584	1.3787	1.26	1.1907	1.1462	1.118	1.1186	1.1633	1.2501	1.3545	1.4404	1.4786	1.4579	1.3875	1.2935	1.2139	1.1904	1.2524	1.3961	1.5718	1.6982	1.7038	1.5765	1.3852	1.2495	1.2682	1.449	1.6909	1.8388
0.42211	0.38233	0.37308	0.38278	0.40686	0.46127	0.56814	0.72228	0.86926	0.92302	0.82125	0.58316	0.32362	0.20308	0.33779	0.72628	1.2415	1.696	1.9398	1.93	1.7339	1.4724	1.2477	1.1026	1.0275	0.99752	1.0036	1.0545	1.1563	1.2904	1.4135	1.4782	1.4599	1.3695	1.2475	1.1453	1.1081	1.1628	1.3082	1.5091	1.6975	1.7935	1.7444	1.5644	1.3446	1.2137	1.264	1.4846	1.7526	1.8979
0.36094	0.3249	0.32931	0.35766	0.39418	0.44213	0.51652	0.61541	0.69784	0.69639	0.56554	0.33364	0.11447	0.057944	0.26352	0.71137	1.2599	1.7157	1.9331	1.8827	1.6485	1.3647	1.1387	1.0107	0.96429	0.96912	1.0133	1.1036	1.2407	1.3956	1.5136	1.5428	1.467	1.3176	1.1589	1.0571	1.0539	1.1546	1.3303	1.5263	1.6743	1.7133	1.6183	1.4254	1.23	1.1465	1.2412	1.4789	1.7257	1.8181
0.40905	0.40667	0.43032	0.45747	0.46607	0.45661	0.45001	0.46095	0.47209	0.43802	0.32452	0.15541	0.025548	0.058547	0.32933	0.80305	1.3365	1.7471	1.9088	1.8126	1.5578	1.2836	1.0917	1.0097	1.0087	1.0504	1.1214	1.2301	1.3772	1.5301	1.6293	1.6226	1.5016	1.3128	1.1346	1.0371	1.0505	1.1588	1.3139	1.4565	1.5345	1.5163	1.4047	1.245	1.1173	1.1019	1.2292	1.4444	1.6201	1.6223
0.5789	0.62154	0.65658	0.6597	0.61062	0.5172	0.41587	0.34429	0.30953	0.28256	0.22945	0.15627	0.12788	0.23666	0.53643	0.98812	1.4611	1.7963	1.8929	1.7608	1.5064	1.2634	1.1194	1.0854	1.1198	1.1796	1.2542	1.3578	1.4953	1.6347	1.715	1.6844	1.5396	1.3355	1.1552	1.0649	1.0811	1.1707	1.2767	1.3486	1.3598	1.31	1.2214	1.1335	1.0949	1.1421	1.2716	1.4222	1.4921	1.393
0.79125	0.86148	0.88879	0.85345	0.74288	0.57673	0.40823	0.29473	0.25962	0.27907	0.30837	0.3287	0.37454	0.51422	0.79314	1.1821	1.5735	1.8354	1.8877	1.7484	1.5189	1.3182	1.2165	1.2106	1.2528	1.302	1.3554	1.4356	1.5532	1.6776	1.7465	1.7078	1.5604	1.3616	1.1936	1.1146	1.1283	1.1906	1.2451	1.2572	1.2278	1.1819	1.1492	1.1511	1.197	1.2821	1.38	1.4396	1.3983	1.2187
0.92592	0.9848	0.98407	0.91181	0.76266	0.56453	0.38082	0.27877	0.28637	0.37404	0.47989	0.56125	0.63132	0.74908	0.96722	1.2778	1.5999	1.823	1.8752	1.7689	1.5888	1.4347	1.3616	1.3596	1.3836	1.4011	1.4191	1.4686	1.5638	1.6744	1.7372	1.6998	1.5617	1.3799	1.2323	1.1681	1.1803	1.2194	1.2343	1.2087	1.1664	1.1485	1.1822	1.2645	1.3687	1.4596	1.5041	1.4737	1.3491	1.1348
0.90198	0.91252	0.87662	0.78612	0.63524	0.45127	0.29854	0.24473	0.31377	0.46484	0.61911	0.71728	0.76414	0.82398	0.96817	1.2142	1.5035	1.7358	1.8342	1.7939	1.678	1.5687	1.5127	1.5023	1.5006	1.4856	1.4723	1.4953	1.5696	1.6647	1.7184	1.6805	1.5526	1.3904	1.2659	1.2184	1.2319	1.2541	1.2416	1.1935	1.1506	1.1613	1.244	1.3735	1.4974	1.5661	1.5539	1.4607	1.3024	1.1079
0.73113	0.68485	0.63016	0.55124	0.43064	0.28676	0.17971	0.17472	0.29063	0.47702	0.6435	0.72304	0.7223	0.71878	0.80488	1.0191	1.3152	1.5917	1.7584	1.7904	1.7325	1.6573	1.6121	1.5969	1.584	1.5575	1.5327	1.542	1.598	1.6717	1.7067	1.6601	1.5382	1.3953	1.2952	1.2661	1.2829	1.2919	1.257	1.1898	1.1413	1.1611	1.2579	1.3905	1.4945	1.522	1.4645	1.3475	1.2077	1.0764
0.50841	0.437	0.40111	0.36296	0.28471	0.17395	0.089551	0.0996	0.22383	0.4086	0.55877	0.60601	0.56265	0.5185	0.5803	0.79661	1.1224	1.4476	1.6675	1.7433	1.7127	1.6498	1.6102	1.603	1.6052	1.5976	1.5873	1.5974	1.6374	1.6837	1.6916	1.631	1.515	1.395	1.3242	1.3169	1.339	1.3365	1.2807	1.1931	1.1299	1.1374	1.215	1.3128	1.3672	1.3436	1.2559	1.1486	1.0627	1.0129
0.34954	0.3113	0.33571	0.35326	0.3051	0.19456	0.088975	0.068624	0.16177	0.3176	0.4408	0.46404	0.40358	0.35463	0.42703	0.66713	1.022	1.3709	1.6005	1.6696	1.6217	1.5428	1.5009	1.5123	1.5513	1.5868	1.6096	1.6305	1.6565	1.6734	1.6536	1.5829	1.481	1.3938	1.3601	1.3793	1.4092	1.3981	1.3264	1.224	1.1482	1.1382	1.1829	1.2282	1.2189	1.1415	1.0333	0.9521	0.93094	0.95634
0.32022	0.36684	0.47255	0.53722	0.49046	0.34361	0.1825	0.10534	0.15124	0.27323	0.37671	0.39512	0.34561	0.32176	0.42689	0.69614	1.0642	1.4018	1.5951	1.6113	1.5093	1.3917	1.3393	1.3711	1.4533	1.538	1.5973	1.6297	1.6423	1.6332	1.5933	1.5238	1.4484	1.404	1.4127	1.4594	1.4973	1.4813	1.404	1.3033	1.2341	1.2233	1.246	1.244	1.1737	1.0451	0.91944	0.86401	0.89921	0.98051
0.40462	0.54793	0.71843	0.79921	0.72494	0.52652	0.31112	0.19029	0.20679	0.31225	0.41128	0.43896	0.41364	0.42517	0.56637	0.85798	1.2224	1.5259	1.6604	1.6072	1.4422	1.2833	1.2188	1.2666	1.3831	1.5046	1.5882	1.624	1.6214	1.5912	1.5406	1.4824	1.4403	1.4397	1.4859	1.552	1.5916	1.5713	1.4986	1.4194	1.3826	1.3983	1.424	1.3951	1.2784	1.1069	0.96478	0.92814	1.0058	1.126
0.5287	0.72898	0.91283	0.96921	0.85486	0.62452	0.39782	0.28354	0.31286	0.42757	0.53118	0.56521	0.5548	0.58972	0.754	1.0556	1.4077	1.6764	1.7623	1.6601	1.4578	1.2797	1.2147	1.2757	1.4109	1.5477	1.6357	1.6619	1.64	1.5908	1.5332	1.4866	1.4718	1.5022	1.5689	1.6373	1.6654	1.6345	1.5684	1.52	1.5303	1.5907	1.6396	1.6045	1.4605	1.2606	1.1083	1.0879	1.1997	1.3522
0.61553	0.79995	0.93397	0.93535	0.79325	0.57993	0.40857	0.36296	0.44632	0.58505	0.68571	0.70521	0.68412	0.71774	0.88465	1.183	1.5209	1.768	1.835	1.7262	1.5327	1.3747	1.3324	1.411	1.554	1.6874	1.762	1.7672	1.7211	1.6509	1.5818	1.5362	1.5315	1.5714	1.6369	1.6893	1.6922	1.6409	1.5728	1.546	1.5946	1.6937	1.7666	1.735	1.5809	1.3718	1.2243	1.2265	1.3718	1.5561
0.6315	0.73239	0.77295	0.7142	0.57707	0.43649	0.37748	0.44014	0.59118	0.74426	0.81852	0.79653	0.74048	0.75294	0.90659	1.1906	1.5111	1.746	1.8182	1.7393	1.5965	1.4961	1.5021	1.6086	1.757	1.8786	1.9313	1.9106	1.8382	1.7439	1.6556	1.5969	1.5837	1.6148	1.6653	1.6941	1.6685	1.5917	1.5095	1.4825	1.5401	1.6491	1.7265	1.6946	1.5422	1.3449	1.2222	1.2577	1.436	1.6461
0.59576	0.58534	0.52926	0.43269	0.33763	0.3044	0.3746	0.53853	0.73134	0.86613	0.88718	0.80934	0.71533	0.70838	0.84831	1.1122	1.4063	1.6219	1.6997	1.6601	1.5841	1.5592	1.6279	1.7706	1.9274	2.0375	2.0693	2.0257	1.9305	1.8136	1.7029	1.6236	1.5929	1.61	1.6481	1.6636	1.6229	1.5295	1.4293	1.3823	1.4167	1.5001	1.5548	1.5121	1.3686	1.201	1.1203	1.1952	1.3974	1.613
0.55509	0.45585	0.3382	0.24007	0.20884	0.27789	0.44319	0.65493	0.83435	0.91179	0.86688	0.74599	0.64218	0.64538	0.79085	1.0381	1.2948	1.4715	1.5327	1.5133	1.4902	1.5318	1.658	1.8344	1.9991	2.0998	2.1158	2.0571	1.9488	1.8183	1.692	1.5963	1.5525	1.5635	1.6041	1.6291	1.5995	1.512	1.4055	1.3352	1.3302	1.3666	1.381	1.3203	1.1901	1.0622	1.0302	1.1397	1.3461	1.5357
0.54873	0.41465	0.28565	0.21485	0.24129	0.36889	0.55924	0.74382	0.85292	0.8495	0.75129	0.62687	0.56396	0.62383	0.80709	1.052	1.2689	1.3909	1.411	1.3819	1.3804	1.4596	1.6195	1.8124	1.975	2.0629	2.0661	2.0008	1.8922	1.7632	1.6361	1.5368	1.4906	1.5063	1.5636	1.6174	1.6233	1.5675	1.4772	1.3996	1.3638	1.3564	1.3322	1.2558	1.1408	1.0522	1.0619	1.1905	1.3777	1.5133
0.58799	0.47054	0.36667	0.32895	0.38136	0.50552	0.64804	0.74539	0.75479	0.6771	0.56044	0.48072	0.50599	0.66076	0.90977	1.1724	1.3632	1.4366	1.4108	1.3548	1.3467	1.4294	1.5896	1.7717	1.9138	1.9796	1.9688	1.903	1.8058	1.6938	1.5815	1.4908	1.4486	1.4702	1.5432	1.6271	1.6754	1.6655	1.6117	1.5508	1.5094	1.4813	1.436	1.3528	1.2519	1.1911	1.2246	1.3528	1.5053	1.5786
0.65808	0.57919	0.50711	0.48496	0.52275	0.5925	0.64507	0.63822	0.56118	0.4443	0.34941	0.34434	0.47146	0.72394	1.0425	1.3377	1.5297	1.5867	1.5397	1.4639	1.4369	1.4968	1.6265	1.7713	1.8748	1.9098	1.8835	1.8209	1.7428	1.6571	1.5681	1.49	1.4481	1.4637	1.5344	1.6292	1.7048	1.7341	1.7214	1.6927	1.6689	1.6456	1.5999	1.519	1.4261	1.3747	1.4094	1.5218	1.6398	1.6685
0.73176	0.67999	0.62211	0.59012	0.58567	0.58342	0.55085	0.47118	0.35681	0.24821	0.20034	0.2621	0.45539	0.76103	1.1188	1.4456	1.6679	1.7541	1.7287	1.658	1.6142	1.6369	1.7167	1.8095	1.8688	1.8745	1.8374	1.7822	1.7251	1.6658	1.5982	1.5274	1.4758	1.4693	1.5159	1.5955	1.672	1.7177	1.7307	1.7291	1.7281	1.7214	1.6866	1.6112	1.5174	1.4569	1.4742	1.5642	1.6616	1.6799
0.78155	0.73054	0.66646	0.61149	0.56411	0.50888	0.43363	0.34129	0.25061	0.18977	0.18883	0.27381	0.45971	0.74076	1.0822	1.4226	1.6931	1.8462	1.8797	1.8366	1.7806	1.7601	1.7851	1.8298	1.8587	1.8531	1.8198	1.7778	1.7385	1.6962	1.6391	1.5669	1.4998	1.4664	1.4819	1.5344	1.5927	1.6296	1.6408	1.6417	1.6466	1.6487	1.6232	1.5521	1.4518	1.3722	1.3638	1.4336	1.5291	1.5694
0.78564	0.71993	0.64732	0.57949	0.51268	0.44284	0.37637	0.32734	0.30595	0.31149	0.33865	0.39228	0.49507	0.67652	0.94698	1.2762	1.5957	1.8294	1.9339	1.9212	1.8487	1.7823	1.76	1.7784	1.8083	1.8225	1.8138	1.7903	1.7596	1.7181	1.6569	1.5778	1.5012	1.4565	1.4596	1.4985	1.5399	1.5541	1.5364	1.507	1.4884	1.4802	1.4568	1.3918	1.29	1.1959	1.1663	1.2239	1.3308	1.4082
0.73277	0.6625	0.60279	0.54949	0.49307	0.43895	0.41012	0.42822	0.48956	0.55966	0.59632	0.58674	0.56906	0.61677	0.7911	1.093	1.4501	1.7516	1.9099	1.9085	1.8055	1.6924	1.6396	1.6631	1.7312	1.7968	1.8293	1.823	1.786	1.7259	1.6474	1.5618	1.4927	1.4668	1.4931	1.5496	1.5923	1.5839	1.5208	1.435	1.3671	1.3327	1.3102	1.263	1.1782	1.0882	1.0518	1.1063	1.2281	1.3384
0.63014	0.58571	0.57105	0.55819	0.5266	0.48955	0.48829	0.5564	0.68256	0.80528	0.85064	0.7897	0.6729	0.61033	0.70494	0.98149	1.361	1.7016	1.8801	1.8622	1.7157	1.5616	1.4999	1.558	1.6911	1.8239	1.898	1.8962	1.8337	1.7377	1.6341	1.5473	1.5038	1.5236	1.603	1.7033	1.7646	1.7397	1.627	1.4747	1.3488	1.2875	1.2768	1.2686	1.2272	1.1652	1.1375	1.1936	1.3253	1.4553
0.50976	0.52159	0.57284	0.60602	0.58721	0.53824	0.52332	0.59727	0.75414	0.9185	0.99254	0.92943	0.77959	0.67095	0.73019	0.99594	1.3844	1.7343	1.9032	1.8521	1.6638	1.4853	1.4365	1.5455	1.7472	1.9361	2.031	2.0102	1.904	1.7638	1.6367	1.5569	1.5483	1.6203	1.7545	1.8977	1.9765	1.9364	1.7792	1.5693	1.3977	1.3251	1.3451	1.3973	1.4197	1.4005	1.3869	1.4398	1.5704	1.7096
0.42185	0.49974	0.61056	0.66946	0.63211	0.53135	0.4576	0.49379	0.65049	0.85059	0.97964	0.96973	0.85676	0.76599	0.83033	1.0957	1.4804	1.8197	1.9682	1.8913	1.6841	1.5079	1.4887	1.6455	1.8922	2.1008	2.1795	2.1139	1.9553	1.7781	1.6422	1.5806	1.6052	1.7112	1.8701	2.0237	2.0972	2.0364	1.8473	1.6046	1.4153	1.3547	1.4208	1.5405	1.6268	1.6443	1.6317	1.6628	1.7746	1.917
0.41127	0.53617	0.67345	0.72294	0.63806	0.46366	0.31275	0.29365	0.43575	0.66679	0.86139	0.92988	0.885	0.8366	0.91445	1.1717	1.5386	1.8614	2.002	1.9299	1.7417	1.5966	1.6127	1.7958	2.0453	2.2256	2.2503	2.1237	1.9206	1.7311	1.6145	1.5873	1.6389	1.7485	1.8861	2.0044	2.0433	1.9589	1.7597	1.5196	1.3458	1.3158	1.4269	1.5974	1.7226	1.7484	1.7068	1.6853	1.7507	1.8839
0.48794	0.61976	0.73915	0.74997	0.61312	0.38179	0.17835	0.12217	0.25328	0.50459	0.74531	0.86933	0.86814	0.8357	0.89941	1.1249	1.4629	1.778	1.9401	1.9142	1.7829	1.6878	1.7314	1.9089	2.1174	2.2299	2.1792	1.9944	1.771	1.6053	1.5424	1.5695	1.646	1.7361	1.8176	1.8694	1.8606	1.7644	1.5879	1.3894	1.2584	1.2623	1.3967	1.5798	1.7018	1.6986	1.5957	1.4884	1.4706	1.5616
0.61332	0.70826	0.77452	0.73996	0.57963	0.34554	0.14899	0.098758	0.23166	0.48346	0.72525	0.84621	0.82801	0.75783	0.76791	0.9419	1.2541	1.5856	1.8062	1.8629	1.8111	1.7672	1.8188	1.9605	2.1007	2.132	2.0112	1.7899	1.5776	1.4681	1.4851	1.5825	1.6887	1.7556	1.7756	1.762	1.7203	1.6423	1.5262	1.4015	1.3258	1.3492	1.4698	1.6196	1.6996	1.6437	1.4659	1.2554	1.1193	1.1127
0.7178	0.74503	0.74557	0.68435	0.55062	0.38206	0.25798	0.25668	0.40024	0.6272	0.82013	0.87814	0.78782	0.64113	0.58185	0.71286	1.0275	1.4137	1.7282	1.8885	1.917	1.9074	1.9433	2.0323	2.1038	2.0723	1.9118	1.6858	1.508	1.4664	1.5665	1.7352	1.8762	1.9329	1.9128	1.8624	1.8211	1.7948	1.7665	1.7286	1.7011	1.7167	1.7848	1.8669	1.8892	1.7888	1.5592	1.2615	0.99234	0.82956
0.74204	0.69261	0.63887	0.58383	0.52408	0.47047	0.45719	0.52279	0.67228	0.85172	0.96505	0.93295	0.75725	0.54119	0.44119	0.57456	0.94361	1.43	1.8658	2.1333	2.2245	2.2226	2.2236	2.2606	2.2888	2.2365	2.0795	1.8767	1.7374	1.7463	1.9028	2.122	2.2942	2.3565	2.3257	2.271	2.2561	2.2948	2.353	2.3869	2.3821	2.3601	2.3505	2.3552	2.3355	2.2336	2.0122	1.6826	1.3036	0.95471
0.67467	0.56181	0.48118	0.46257	0.49851	0.56636	0.65508	0.76917	0.90509	1.0248	1.0598	0.95567	0.73018	0.49592	0.41708	0.61734	1.0976	1.7229	2.294	2.6583	2.787	2.7676	2.7238	2.724	2.7467	2.7213	2.6065	2.4409	2.3235	2.3428	2.5083	2.7416	2.9302	3.0044	2.9792	2.9321	2.9389	3.0184	3.1247	3.1888	3.1724	3.0931	3.0042	2.9496	2.9263	2.8817	2.7437	2.4617	2.0369	1.527
0.5582	0.41221	0.33737	0.37099	0.49033	0.64106	0.78017	0.89625	0.99257	1.0545	1.0398	0.91207	0.69622	0.50597	0.50656	0.82233	1.4476	2.2272	2.9302	3.3738	3.5174	3.4642	3.375	3.3565	3.4055	3.4404	3.3888	3.2585	3.1366	3.1229	3.2515	3.4635	3.6505	3.7323	3.7098	3.654	3.6446	3.7072	3.7975	3.8388	3.783	3.6478	3.5043	3.4269	3.4403	3.4971	3.497	3.334	2.9485	2.3598
0.45741	0.31787	0.2785	0.36404	0.52987	0.69989	0.82058	0.88744	0.92507	0.94386	0.91861	0.81636	0.65545	0.54227	0.64006	1.0746	1.8364	2.7541	3.569	4.0729	4.2174	4.1245	3.9924	3.964	4.0495	4.1513	4.1614	4.0546	3.9075	3.836	3.9047	4.0796	4.2572	4.3416	4.3098	4.2165	4.1409	4.1227	4.1348	4.1122	4.0104	3.846	3.6925	3.6332	3.7049	3.8661	4.0066	3.9913	3.7173	3.1618
0.41306	0.31919	0.33656	0.46351	0.63396	0.76478	0.81356	0.80082	0.77924	0.77805	0.77423	0.72223	0.6229	0.5718	0.73353	1.2427	2.0949	3.1099	4.0073	4.5552	4.6954	4.5633	4.3874	4.3411	4.4476	4.596	4.6488	4.5529	4.3766	4.2508	4.2678	4.4153	4.5919	4.6832	4.6383	4.4916	4.3214	4.1864	4.0896	3.993	3.8644	3.7157	3.604	3.5955	3.7197	3.9419	4.1664	4.2675	4.1332	3.7089
0.41596	0.39524	0.4778	0.63218	0.77808	0.83988	0.80066	0.71272	0.65286	0.65691	0.68971	0.68286	0.61666	0.57961	0.74537	1.2664	2.1518	3.2194	4.1714	4.752	4.888	4.7181	4.4913	4.4062	4.5007	4.6606	4.7308	4.6392	4.4465	4.2917	4.2846	4.4278	4.6199	4.731	4.6862	4.5007	4.2503	4.012	3.8212	3.6728	3.5525	3.4649	3.4368	3.4964	3.6481	3.8618	4.0769	4.215	4.1941	3.9489
0.42119	0.47893	0.6185	0.78573	0.89734	0.89514	0.79071	0.66202	0.59745	0.62639	0.69396	0.70915	0.63822	0.57086	0.6963	1.1884	2.0715	3.1642	4.153	4.7592	4.8911	4.6832	4.3965	4.25	4.2998	4.4391	4.5077	4.4221	4.2333	4.0783	4.0721	4.225	4.439	4.5788	4.5566	4.3731	4.0971	3.8126	3.5775	3.4157	3.3326	3.3295	3.4014	3.5296	3.6818	3.8262	3.945	4.0295	4.0581	3.9786
0.39041	0.50578	0.67719	0.84161	0.92411	0.88674	0.76158	0.6369	0.59711	0.65704	0.74479	0.75803	0.66189	0.55509	0.64189	1.1108	1.9942	3.1079	4.1257	4.7507	4.8757	4.6296	4.2798	4.0622	4.0521	4.1564	4.2184	4.147	3.9798	3.841	3.8405	3.9925	4.2103	4.3691	4.384	4.2473	4.0134	3.7552	3.533	3.3871	3.3436	3.4106	3.5653	3.7485	3.8881	3.9407	3.9222	3.8933	3.9034	3.9323
0.32767	0.46078	0.62835	0.77356	0.83774	0.79909	0.6955	0.60717	0.60207	0.6804	0.76551	0.76161	0.64657	0.53074	0.62388	1.1132	2.0251	3.1679	4.2077	4.8403	4.9529	4.6723	4.2702	3.9934	3.9327	4.0093	4.0725	4.0258	3.8896	3.7686	3.7599	3.8808	4.0638	4.2104	4.2543	4.1876	4.0437	3.866	3.694	3.5685	3.5347	3.6223	3.813	4.0276	4.16	4.1446	4.009	3.8612	3.8117	3.8795
0.27933	0.38851	0.51905	0.63162	0.68673	0.6707	0.6116	0.56679	0.58211	0.65019	0.70619	0.67823	0.56596	0.48713	0.64168	1.1968	2.1599	3.3303	4.3757	4.9993	5.0953	4.7932	4.3649	4.0597	3.9753	4.043	4.119	4.1033	4.0011	3.8949	3.865	3.9291	4.0408	4.1365	4.1799	4.1717	4.1247	4.0427	3.9278	3.8057	3.7363	3.7815	3.9505	4.1684	4.3087	4.2777	4.0893	3.866	3.754	3.8078
0.29775	0.3587	0.43486	0.50944	0.56099	0.5759	0.56174	0.54586	0.55332	0.57907	0.58359	0.52878	0.43666	0.42328	0.66441	1.2948	2.2987	3.4716	4.4953	5.0941	5.1774	4.8773	4.4588	4.1616	4.0806	4.1522	4.2418	4.2532	4.1842	4.0988	4.0579	4.0712	4.1052	4.1266	4.1331	4.143	4.1594	4.151	4.0782	3.9415	3.8057	3.7648	3.8676	4.0634	4.2225	4.2252	4.055	3.8187	3.6694	3.6844
0.39815	0.41376	0.43931	0.48001	0.52977	0.57108	0.58836	0.58046	0.55746	0.52402	0.47033	0.39015	0.32007	0.36445	0.66822	1.3343	2.3317	3.4645	4.4403	5.0103	5.0983	4.8319	4.4574	4.194	4.1255	4.1927	4.2761	4.2959	4.2556	4.2094	4.1967	4.2067	4.1992	4.1545	4.0983	4.0758	4.0991	4.1221	4.0736	3.9247	3.7314	3.6052	3.6302	3.7884	3.9625	4.0187	3.9087	3.7074	3.5526	3.5289
0.54374	0.538	0.53064	0.54562	0.5908	0.64656	0.67973	0.66869	0.6154	0.53544	0.44191	0.34746	0.28986	0.3551	0.66154	1.2944	2.2257	3.2825	4.2032	4.7618	4.885	4.6829	4.3729	4.1473	4.0769	4.1093	4.1487	4.1446	4.1211	4.1337	4.2007	4.2775	4.2938	4.2194	4.095	3.998	3.972	3.9843	3.9525	3.8211	3.621	3.4575	3.43	3.5489	3.7201	3.8135	3.7624	3.6113	3.4723	3.4241
0.67118	0.67062	0.64677	0.63923	0.67084	0.72612	0.76494	0.75599	0.69824	0.61316	0.52174	0.43649	0.38252	0.42647	0.67367	1.2139	2.0427	3.0198	3.9098	4.4943	4.6859	4.566	4.3195	4.1147	4.0144	3.9773	3.9347	3.8718	3.8437	3.9173	4.0955	4.2937	4.3943	4.3345	4.1538	3.961	3.8474	3.8198	3.8075	3.7353	3.5975	3.4676	3.4351	3.5253	3.6711	3.7638	3.7389	3.6244	3.5085	3.4545
0.73551	0.75058	0.71293	0.67635	0.68058	0.72117	0.76146	0.76991	0.74489	0.70572	0.66477	0.61686	0.56518	0.56196	0.7171	1.1463	1.8829	2.8182	3.7281	4.3812	4.6607	4.6163	4.41	4.1998	4.0502	3.9311	3.7943	3.6535	3.5939	3.7022	3.9769	4.3014	4.5089	4.4922	4.2754	3.9898	3.7776	3.6979	3.7078	3.7224	3.6962	3.6561	3.6621	3.7394	3.8453	3.9023	3.8663	3.7653	3.6714	3.6293
0.73799	0.75698	0.69479	0.61857	0.5846	0.60202	0.64307	0.68092	0.71388	0.75284	0.79078	0.79556	0.74714	0.69242	0.76125	1.1082	1.8059	2.7647	3.7501	4.4978	4.8552	4.8504	4.6448	4.4085	4.2179	4.0473	3.8488	3.6424	3.5308	3.6233	3.9317	4.3294	4.6162	4.6445	4.4136	4.0621	3.7691	3.641	3.6668	3.761	3.8472	3.9079	3.9688	4.0456	4.1124	4.1217	4.0555	3.9524	3.8778	3.8601
0.7152	0.715	0.61764	0.50119	0.43302	0.43095	0.4737	0.5391	0.62563	0.73521	0.84091	0.88569	0.83288	0.73411	0.74789	1.0687	1.7975	2.8435	3.9395	4.7758	5.1678	5.1436	4.8935	4.6242	4.4317	4.2808	4.0952	3.869	3.7017	3.7242	3.9799	4.3625	4.6675	4.723	4.5016	4.1307	3.8002	3.6421	3.6685	3.8004	3.9482	4.0695	4.1674	4.2482	4.292	4.2683	4.1775	4.0692	4.0094	4.0174
0.70082	0.6664	0.54	0.40506	0.32905	0.32653	0.37387	0.44995	0.55528	0.68916	0.81418	0.85955	0.78284	0.6478	0.64205	0.99091	1.8064	2.9757	4.1834	5.0711	5.4347	5.3266	4.9928	4.6955	4.5526	4.5047	4.4191	4.2347	4.0268	3.944	4.0752	4.3613	4.6235	4.687	4.5012	4.1668	3.8566	3.6988	3.7113	3.8245	3.9564	4.0686	4.1642	4.2467	4.292	4.2665	4.1709	4.059	4.0019	4.0217
0.69457	0.63274	0.50599	0.39516	0.35447	0.38066	0.43691	0.49946	0.57538	0.67257	0.75772	0.76002	0.64021	0.47564	0.4762	0.88478	1.8088	3.1011	4.3934	5.284	5.5629	5.3237	4.8826	4.5641	4.5059	4.6141	4.6854	4.5886	4.3637	4.1718	4.1518	4.3039	4.4928	4.5571	4.4308	4.1814	3.945	3.8214	3.8164	3.868	3.9179	3.9576	4.0139	4.096	4.1671	4.1706	4.0876	3.9672	3.8907	3.896
0.66657	0.6033	0.51532	0.47362	0.50848	0.58796	0.65482	0.68226	0.691	0.70963	0.72163	0.66461	0.5036	0.32319	0.34454	0.81712	1.8375	3.2249	4.566	5.4257	5.5967	5.2157	4.6652	4.325	4.3472	4.6035	4.8257	4.8195	4.5931	4.3173	4.1723	4.2101	4.3363	4.4074	4.3503	4.2051	4.0689	4.0033	3.9904	3.97	3.9123	3.8526	3.8547	3.9407	4.0553	4.1051	4.039	3.896	3.7738	3.7382
0.594	0.55672	0.53334	0.58219	0.7063	0.84221	0.91233	0.89133	0.82184	0.76204	0.71719	0.63116	0.46376	0.29354	0.34159	0.86031	1.9417	3.3861	4.7508	5.5785	5.6629	5.1709	4.5308	4.1597	4.2181	4.5539	4.8571	4.897	4.6666	4.3465	4.1408	4.1275	4.2309	4.3171	4.313	4.2477	4.1956	4.1882	4.1825	4.1124	3.9688	3.8268	3.7883	3.8889	4.054	4.1505	4.0926	3.9115	3.727	3.6406
0.49678	0.49422	0.52906	0.65062	0.83954	1.0065	1.0602	0.98512	0.85313	0.75521	0.71379	0.66603	0.54859	0.41775	0.48731	1.0182	2.1151	3.5817	4.9649	5.7907	5.8445	5.3004	4.6051	4.1922	4.2266	4.5476	4.8338	4.8511	4.6006	4.2744	4.0816	4.0928	4.2198	4.3211	4.3274	4.2784	4.2542	4.2783	4.2901	4.2097	4.0321	3.855	3.8065	3.9326	4.1436	4.2741	4.2117	3.9864	3.7442	3.6227
0.43725	0.45131	0.50626	0.65112	0.85372	1.0082	1.0191	0.88867	0.7229	0.64292	0.67667	0.73569	0.71375	0.63223	0.69805	1.1947	2.262	3.7285	5.1425	6.012	6.0988	5.5621	4.8455	4.3865	4.3536	4.5904	4.7866	4.7289	4.4438	4.1382	4.0125	4.1053	4.288	4.3941	4.3582	4.2489	4.18	4.1934	4.223	4.1701	4.0143	3.8524	3.8225	3.9768	4.2186	4.3646	4.2892	4.0284	3.7536	3.6316
0.47708	0.47293	0.49989	0.61616	0.78472	0.88991	0.83821	0.6545	0.47971	0.45893	0.61185	0.80711	0.88194	0.82003	0.83185	1.2431	2.2488	3.7133	5.1848	6.1401	6.3017	5.8017	5.0772	4.5724	4.4658	4.6107	4.7102	4.5743	4.2567	3.9817	3.9404	4.1329	4.38	4.4791	4.3646	4.141	3.9729	3.9396	3.9819	3.98	3.8835	3.7687	3.769	3.9416	4.1925	4.3367	4.2476	3.9696	3.6932	3.6031
0.62302	0.57022	0.54058	0.60643	0.72706	0.77642	0.66258	0.43298	0.26095	0.30845	0.57603	0.8795	0.99758	0.88631	0.77986	1.0675	2.0109	3.5051	5.0777	6.1501	6.3898	5.9049	5.1447	4.5845	4.4277	4.5342	4.6017	4.4385	4.1099	3.857	3.8749	4.1429	4.4413	4.5311	4.3384	3.9956	3.7175	3.627	3.6792	3.7357	3.7104	3.6484	3.6713	3.8423	4.0807	4.2116	4.1138	3.8364	3.577	3.5267
0.80696	0.69717	0.61907	0.65664	0.75861	0.78113	0.62852	0.36727	0.1992	0.29725	0.63671	0.97953	1.0553	0.81341	0.53782	0.70077	1.6311	3.2328	4.9755	6.1905	6.4763	5.932	5.0574	4.4014	4.2169	4.3638	4.5004	4.3902	4.0791	3.8215	3.8396	4.1261	4.4491	4.5411	4.3087	3.892	3.5385	3.4084	3.4743	3.5853	3.6225	3.5999	3.6268	3.7757	3.9868	4.1017	4.0038	3.7372	3.4923	3.4572
0.92309	0.77278	0.68418	0.74399	0.87945	0.9201	0.76143	0.4862	0.3216	0.44737	0.811	1.1249	1.0849	0.65842	0.20524	0.29468	1.3146	3.1452	5.1534	6.5408	6.8233	6.1112	5.0016	4.1678	3.9436	4.1856	4.4778	4.4907	4.2156	3.9135	3.8576	4.0936	4.4104	4.5242	4.3097	3.8887	3.5166	3.378	3.4638	3.619	3.7011	3.6982	3.7107	3.8246	4.0044	4.1101	4.0243	3.7739	3.5283	3.4656
0.90063	0.73834	0.68065	0.8059	1.0116	1.0977	0.952	0.675	0.51849	0.66577	1.0345	1.2916	1.1123	0.5019	-0.085517	0.023274	1.2628	3.4587	5.8344	7.4287	7.6627	6.675	5.1989	4.0774	3.7563	4.093	4.5741	4.7416	4.5022	4.116	3.9228	4.0511	4.3371	4.4898	4.3419	3.9745	3.6296	3.5049	3.6106	3.7968	3.9062	3.9075	3.8949	3.9695	4.1227	4.2325	4.1759	3.9517	3.6968	3.5737
0.7589	0.60745	0.59806	0.79282	1.0596	1.176	1.0314	0.75082	0.61169	0.7975	1.1924	1.4183	1.1347	0.39253	-0.25477	-0.031674	1.5324	4.1906	7.0027	8.8283	8.988	7.6549	5.7169	4.2104	3.7137	4.0951	4.7409	5.0519	4.8359	4.3443	3.9865	3.9835	4.2287	4.4277	4.3659	4.0729	3.7673	3.6562	3.772	3.9757	4.1007	4.0979	4.0553	4.0897	4.2215	4.3487	4.3414	4.1649	3.9149	3.7315
0.60049	0.46657	0.48914	0.71274	0.98515	1.0769	0.89374	0.59339	0.47941	0.73198	1.1979	1.4511	1.1321	0.33052	-0.31149	0.072741	1.9841	5.1064	8.3461	10.395	10.478	8.7969	6.3843	4.4604	3.7356	4.0993	4.8539	5.2728	5.0704	4.4847	3.9833	3.8681	4.082	4.3253	4.3375	4.1005	3.8137	3.6974	3.8092	4.0218	4.1581	4.148	4.071	4.06	4.1677	4.3173	4.376	4.2754	4.0653	3.8558
0.54233	0.41901	0.43718	0.62929	0.83758	0.84264	0.57831	0.23822	0.14971	0.48676	1.0589	1.3919	1.1008	0.29572	-0.31822	0.19556	2.3663	5.8327	9.3909	11.607	11.63	9.6776	6.8863	4.6151	3.6795	3.9936	4.8043	5.2939	5.1074	4.4692	3.8852	3.711	3.9192	4.1994	4.255	4.0358	3.7358	3.5954	3.6968	3.9193	4.0689	4.0501	3.9316	3.8631	3.9336	4.0976	4.2258	4.2204	4.0851	3.8943
0.63237	0.50951	0.49301	0.61235	0.71753	0.60923	0.25047	-0.1362	-0.20749	0.20415	0.87967	1.307	1.0733	0.2869	-0.32112	0.22403	2.4769	6.0683	9.7519	12.036	12.029	9.949	6.9743	4.5293	3.4828	3.7656	4.6024	5.1338	4.9715	4.3332	3.7409	3.5707	3.8014	4.1091	4.1762	3.9418	3.6097	3.4438	3.5441	3.7873	3.9557	3.9263	3.7582	3.6197	3.6369	3.7974	3.9793	4.061	4.0063	3.8551
0.81337	0.68588	0.62941	0.67939	0.70065	0.5125	0.094301	-0.32129	-0.38813	0.057991	0.7895	1.2804	1.0985	0.33114	-0.30726	0.15506	2.2877	5.7517	9.3351	11.571	11.571	9.5401	6.632	4.2476	3.2433	3.5494	4.3992	4.9444	4.8053	4.2033	3.6579	3.5362	3.8042	4.1264	4.182	3.9196	3.5617	3.3902	3.5106	3.7866	3.9752	3.9318	3.7116	3.5023	3.4611	3.6005	3.8027	3.9284	3.9133	3.7759
0.96289	0.83035	0.75191	0.77531	0.7807	0.59525	0.19202	-0.213	-0.28744	0.13523	0.84702	1.3437	1.1944	0.45286	-0.22405	0.08509	1.9444	5.072	8.3588	10.441	10.485	8.6717	6.0693	3.972	3.159	3.5416	4.3875	4.9072	4.7685	4.2076	3.7273	3.6642	3.961	4.2783	4.3093	4.0252	3.6663	3.5185	3.6767	3.9852	4.1834	4.1193	3.8553	3.5955	3.5129	3.6257	3.8088	3.909	3.8527	3.6613
0.98249	0.84238	0.7637	0.8101	0.87525	0.78219	0.47471	0.12525	0.035232	0.37835	0.99475	1.441	1.3143	0.6323	-0.040207	0.12178	1.648	4.3234	7.1898	9.0483	9.1599	7.6822	5.5515	3.8936	3.362	3.8364	4.6417	5.0842	4.9072	4.3677	3.9402	3.9174	4.2162	4.5039	4.503	4.212	3.8789	3.7747	3.969	4.2874	4.4678	4.3725	4.0829	3.8128	3.7283	3.8265	3.9587	3.9614	3.7737	3.4499
0.8714	0.71435	0.63907	0.72761	0.8889	0.93784	0.77587	0.5129	0.40443	0.63133	1.1012	1.4624	1.3658	0.79762	0.20893	0.29207	1.5123	3.7159	6.117	7.7173	7.8999	6.7999	5.1999	4.0238	3.7773	4.309	5.0201	5.3365	5.0897	4.5539	4.1629	4.1563	4.4278	4.6641	4.6272	4.3425	4.0514	3.9916	4.1976	4.4837	4.6076	4.4681	4.1749	3.9417	3.9033	4.0101	4.0767	3.9345	3.5552	3.0522
0.72935	0.54283	0.44957	0.55266	0.78484	0.96173	0.94497	0.77563	0.65203	0.75477	1.0621	1.3282	1.2752	0.86667	0.43486	0.52082	1.5035	3.2759	5.2233	6.5558	6.7871	6.033	4.9193	4.1648	4.1324	4.6525	5.2189	5.3865	5.071	4.55	4.201	4.2033	4.433	4.6071	4.535	4.2656	4.0211	3.9927	4.177	4.3875	4.4203	4.2269	3.9483	3.787	3.8292	3.9645	3.9686	3.676	3.105	2.4384
0.6845	0.46364	0.31925	0.37797	0.60984	0.85056	0.93843	0.8516	0.72468	0.72354	0.88355	1.0596	1.0505	0.8091	0.55927	0.69365	1.4976	2.896	4.4274	5.4953	5.7361	5.2471	4.5083	4.054	4.1284	4.5653	4.9617	4.9973	4.6553	4.1947	3.9204	3.9471	4.1393	4.254	4.1534	3.907	3.7104	3.7027	3.8447	3.9587	3.889	3.6433	3.3889	3.3085	3.4342	3.6	3.5555	3.1512	2.4544	1.7061
0.79788	0.55456	0.33796	0.29839	0.45524	0.6855	0.82672	0.80813	0.69905	0.63375	0.68054	0.7755	0.78907	0.6758	0.5739	0.74891	1.4006	2.4747	3.6374	4.4556	4.6678	4.3512	3.8595	3.5751	3.6567	3.9633	4.198	4.1501	3.8461	3.5044	3.3453	3.4191	3.5859	3.6507	3.5313	3.3162	3.1721	3.1883	3.2953	3.328	3.1779	2.8983	2.6706	2.6516	2.8288	3.004	2.9272	2.4801	1.7699	1.0641
1.014	0.77579	0.49532	0.34167	0.38667	0.56161	0.72244	0.766	0.70054	0.61606	0.58881	0.61114	0.61436	0.56526	0.54463	0.72225	1.2298	2.0275	2.8803	3.4823	3.6482	3.4328	3.0851	2.8714	2.8972	3.0613	3.1665	3.0899	2.8771	2.6905	2.6638	2.7901	2.9344	2.9542	2.8219	2.6432	2.5581	2.6124	2.7135	2.7098	2.5277	2.2472	2.0457	2.0522	2.2278	2.3761	2.2809	1.8679	1.2669	0.72832
1.1948	0.99287	0.68553	0.44952	0.3991	0.51835	0.69112	0.79708	0.79397	0.72478	0.65684	0.6172	0.5857	0.54863	0.5549	0.70953	1.0949	1.6804	2.3022	2.7455	2.8764	2.7265	2.4629	2.2676	2.2174	2.2556	2.2688	2.1983	2.0908	2.0489	2.1296	2.2839	2.3911	2.3609	2.2142	2.0685	2.04	2.1409	2.2645	2.2721	2.1111	1.8655	1.6916	1.6888	1.8123	1.8998	1.797	1.4805	1.0825	0.79545
1.2139	1.0679	0.78217	0.52491	0.43158	0.52408	0.71347	0.87501	0.9326	0.89095	0.80364	0.71837	0.65222	0.61315	0.63557	0.78268	1.101	1.5624	2.049	2.4067	2.5342	2.4431	2.2406	2.0512	1.9372	1.8807	1.8314	1.7726	1.7422	1.7916	1.9216	2.0601	2.1078	2.0203	1.853	1.7267	1.7348	1.8675	2.0158	2.056	1.9474	1.7611	1.6184	1.589	1.6344	1.646	1.5448	1.3568	1.1989	1.1808
1.0444	0.95563	0.7297	0.50979	0.42705	0.52003	0.72095	0.91175	1.0027	0.97709	0.87893	0.7691	0.69151	0.67281	0.74087	0.93002	1.2575	1.6894	2.1328	2.4714	2.6259	2.5957	2.4493	2.2741	2.1244	2.0087	1.9173	1.857	1.8557	1.93	2.0491	2.1359	2.1153	1.9754	1.7875	1.6627	1.6727	1.7961	1.9351	1.9894	1.9283	1.8039	1.6971	1.6459	1.621	1.5677	1.4767	1.4129	1.4677	1.666
0.77844	0.7353	0.58465	0.43245	0.38531	0.48072	0.66691	0.84273	0.92427	0.89048	0.78233	0.66822	0.60835	0.64158	0.79117	1.0692	1.4665	1.9367	2.3963	2.752	2.9426	2.9656	2.87	2.7211	2.5662	2.426	2.3108	2.238	2.2287	2.2829	2.3601	2.3914	2.3224	2.1569	1.9627	1.8291	1.8055	1.869	1.9451	1.9666	1.919	1.8389	1.7696	1.7184	1.6577	1.5711	1.4976	1.5235	1.7126	2.0252
0.56652	0.55683	0.47486	0.38574	0.36333	0.43672	0.56987	0.68718	0.72391	0.66497	0.54933	0.44496	0.41731	0.51087	0.74572	1.1181	1.597	2.1209	2.6069	2.9763	3.1849	3.2381	3.1798	3.0636	2.9287	2.7953	2.6782	2.5974	2.5716	2.5983	2.6421	2.6471	2.5727	2.4237	2.2498	2.1114	2.0374	2.0088	1.9815	1.9264	1.8522	1.7896	1.7546	1.7276	1.6745	1.5936	1.5426	1.6093	1.8343	2.1446
0.51946	0.5386	0.50564	0.45116	0.42137	0.44097	0.49384	0.53484	0.52201	0.44539	0.33482	0.24656	0.2413	0.36587	0.64242	1.0618	1.5801	2.1234	2.6059	2.9581	3.1518	3.2056	3.1669	3.0834	2.9843	2.8815	2.785	2.713	2.6852	2.7041	2.7442	2.7618	2.7228	2.6245	2.4951	2.3678	2.2549	2.1429	2.0141	1.8732	1.752	1.6845	1.6739	1.6842	1.6707	1.6267	1.6018	1.6671	1.8452	2.0603
0.64224	0.68939	0.68115	0.6271	0.55995	0.51032	0.48663	0.47301	0.44405	0.38462	0.30296	0.23221	0.22189	0.32294	0.56924	0.95991	1.4503	1.9599	2.399	2.7029	2.8558	2.8892	2.8565	2.8016	2.7431	2.6815	2.6186	2.5701	2.5575	2.5891	2.6472	2.6951	2.7007	2.6557	2.5742	2.4738	2.3568	2.2116	2.0331	1.8427	1.6858	1.6033	1.6003	1.6403	1.6741	1.6814	1.6867	1.7316	1.8224	1.9002
0.84126	0.90732	0.89839	0.81886	0.7032	0.59691	0.533	0.51713	0.52805	0.53223	0.50542	0.45127	0.40773	0.43553	0.59072	0.89286	1.3064	1.7493	2.1268	2.3744	2.483	2.4929	2.4618	2.4299	2.4059	2.3799	2.3473	2.3221	2.3273	2.3735	2.4443	2.5042	2.5231	2.4949	2.4364	2.3661	2.2851	2.1771	2.0295	1.8558	1.6974	1.5995	1.5812	1.6234	1.6866	1.7411	1.7819	1.8148	1.8277	1.7813
0.99377	1.0527	1.018	0.90141	0.74793	0.61926	0.56603	0.60313	0.70107	0.79973	0.84006	0.79893	0.70825	0.64481	0.6925	0.89578	1.2312	1.6154	1.9471	2.1576	2.2395	2.2375	2.2107	2.1952	2.192	2.1843	2.1649	2.1483	2.1585	2.2031	2.2605	2.2916	2.2698	2.2021	2.1242	2.0721	2.0529	2.0399	1.9949	1.9004	1.7757	1.6642	1.6051	1.6119	1.6705	1.7541	1.8341	1.8807	1.8591	1.7398
1.0259	1.0402	0.96022	0.80968	0.64336	0.53107	0.5282	0.64635	0.84107	1.0276	1.1214	1.0845	0.95145	0.81788	0.79234	0.938	1.2375	1.6027	1.9238	2.127	2.205	2.2048	2.1853	2.1788	2.1809	2.1722	2.1466	2.122	2.1221	2.1485	2.1695	2.1397	2.0372	1.8878	1.7559	1.7037	1.7488	1.8513	1.9385	1.9507	1.8747	1.7467	1.6269	1.5666	1.587	1.6755	1.7911	1.8749	1.8668	1.7331
0.9458	0.88584	0.75596	0.58844	0.4383	0.36973	0.42886	0.61551	0.87177	1.1003	1.2092	1.162	1.004	0.84622	0.80975	0.96184	1.28	1.6666	2.004	2.2167	2.3003	2.3051	2.2903	2.2849	2.2812	2.2596	2.2182	2.1792	2.1662	2.1738	2.1597	2.0712	1.8902	1.66	1.4709	1.409	1.5015	1.6971	1.8934	1.9932	1.9542	1.8043	1.619	1.4813	1.4452	1.5167	1.6531	1.7777	1.8088	1.6989
0.81672	0.68168	0.51988	0.3631	0.2544	0.23937	0.34519	0.55779	0.81396	1.0206	1.0981	1.0257	0.86298	0.72711	0.73524	0.94214	1.3101	1.7305	2.0831	2.2973	2.3768	2.3774	2.3589	2.3474	2.3328	2.2969	2.2425	2.1956	2.1801	2.1852	2.1612	2.0503	1.8363	1.5716	1.3595	1.2968	1.4141	1.6534	1.8978	2.0326	2.002	1.8291	1.5956	1.3993	1.3117	1.3526	1.4854	1.6298	1.6935	1.6154
0.70009	0.52429	0.36778	0.25249	0.20127	0.23523	0.36066	0.55335	0.75473	0.88999	0.90471	0.80112	0.64973	0.56283	0.63925	0.91036	1.3201	1.7533	2.0952	2.2874	2.3448	2.3284	2.2969	2.2733	2.2462	2.1996	2.1398	2.0956	2.0901	2.1104	2.1048	2.0163	1.8296	1.597	1.4171	1.3788	1.5054	1.7371	1.9614	2.0725	2.0225	1.8365	1.5918	1.3787	1.2646	1.2724	1.3755	1.5051	1.5745	1.5163
0.61659	0.45374	0.34178	0.28828	0.2964	0.36669	0.49013	0.63877	0.76506	0.81761	0.76946	0.64309	0.51307	0.4779	0.61147	0.92102	1.3378	1.7491	2.0537	2.2083	2.2363	2.1986	2.1495	2.1082	2.0645	2.0068	1.9448	1.9069	1.9133	1.9502	1.9705	1.9252	1.8041	1.6534	1.5531	1.567	1.7002	1.8918	2.0489	2.0967	2.0136	1.8332	1.6197	1.4368	1.3282	1.3095	1.3663	1.4538	1.5051	1.4569
0.55133	0.44487	0.39566	0.40025	0.45173	0.54174	0.65561	0.76647	0.8373	0.83504	0.75223	0.62277	0.51824	0.5204	0.68117	0.99213	1.383	1.7531	2.0183	2.1462	2.1599	2.1113	2.0449	1.9782	1.9074	1.8305	1.7615	1.7251	1.7337	1.7707	1.7967	1.7784	1.7177	1.657	1.6526	1.7342	1.8796	2.0247	2.1012	2.0751	1.9604	1.8026	1.6482	1.5256	1.4453	1.4108	1.4218	1.4635	1.4969	1.4672
0.48973	0.44794	0.44473	0.47578	0.53881	0.63046	0.73871	0.83827	0.89549	0.88387	0.80294	0.68889	0.60716	0.62672	0.7872	1.0767	1.434	1.775	2.0296	2.1671	2.1982	2.1564	2.0739	1.9702	1.8568	1.7484	1.6663	1.628	1.6313	1.6504	1.6522	1.6225	1.5829	1.5802	1.6523	1.7959	1.9592	2.0703	2.0805	1.9927	1.8543	1.7219	1.6261	1.5628	1.5135	1.4729	1.4557	1.4757	1.5179	1.5328
0.4454	0.43815	0.43588	0.4461	0.48438	0.562	0.67266	0.78819	0.86821	0.88054	0.82188	0.72657	0.65682	0.67728	0.82595	1.0963	1.44	1.787	2.0733	2.2596	2.3355	2.3113	2.2083	2.0544	1.8843	1.7371	1.6443	1.614	1.6226	1.627	1.593	1.5233	1.4626	1.4706	1.5786	1.7603	1.9393	2.0328	2.0019	1.8729	1.7155	1.5937	1.5281	1.4951	1.4614	1.4213	1.4037	1.4415	1.5304	1.6153
0.45219	0.43175	0.38277	0.33382	0.32426	0.38139	0.5013	0.64596	0.75988	0.79848	0.75322	0.6598	0.58481	0.59735	0.73988	1.0119	1.3726	1.7578	2.101	2.3498	2.472	2.4586	2.3249	2.112	1.8818	1.7002	1.6106	1.6118	1.6566	1.6778	1.6313	1.5279	1.4309	1.4165	1.5206	1.7083	1.8896	1.9732	1.9209	1.7673	1.5903	1.4563	1.3828	1.3425	1.3041	1.2703	1.2802	1.3711	1.5315	1.6894
0.52704	0.45947	0.34302	0.22858	0.17556	0.22061	0.35498	0.52499	0.65721	0.69586	0.63252	0.51266	0.41581	0.42068	0.57291	0.87003	1.267	1.695	2.082	2.3663	2.505	2.4804	2.3078	2.041	1.7634	1.5627	1.4932	1.5483	1.6614	1.7426	1.7312	1.6341	1.5216	1.4814	1.5586	1.7228	1.8847	1.9518	1.885	1.7163	1.52	1.3601	1.2551	1.1863	1.1354	1.1172	1.1739	1.332	1.559	1.7595
0.63957	0.52628	0.36268	0.21439	0.14972	0.20413	0.35748	0.53926	0.66189	0.66573	0.55156	0.3831	0.25819	0.26473	0.44423	0.7797	1.209	1.6519	2.0334	2.2966	2.4055	2.3479	2.1426	1.847	1.5509	1.3501	1.306	1.4137	1.6009	1.7649	1.8294	1.7873	1.7003	1.6544	1.701	1.8215	1.9402	1.9751	1.89	1.7121	1.506	1.3284	1.1995	1.1116	1.0613	1.0724	1.1814	1.3947	1.6533	1.8428
0.72108	0.5971	0.43673	0.30727	0.27277	0.35904	0.53304	0.71231	0.80359	0.75214	0.57469	0.35667	0.21367	0.23792	0.45803	0.83188	1.2719	1.6848	2.0015	2.1866	2.2295	2.1353	1.9252	1.6449	1.3686	1.182	1.1481	1.2729	1.4972	1.7237	1.8693	1.9082	1.8794	1.8528	1.8768	1.9452	2.0038	1.9912	1.8824	1.7027	1.5063	1.34	1.2213	1.1485	1.1264	1.1791	1.3313	1.5676	1.809	1.9348
0.71211	0.62328	0.51702	0.44944	0.47124	0.5965	0.78467	0.95104	1.006	0.90493	0.68035	0.43498	0.29605	0.35416	0.62017	1.0236	1.4507	1.7987	2.0131	2.0923	2.0634	1.9544	1.7834	1.5693	1.3499	1.1841	1.1308	1.2154	1.4089	1.6393	1.8289	1.9361	1.9709	1.9761	1.988	2.0082	2.0047	1.9414	1.8097	1.638	1.473	1.3505	1.2807	1.2589	1.2874	1.3827	1.5555	1.7758	1.9586	1.9935
0.61154	0.58626	0.55628	0.55905	0.62991	0.77641	0.96089	1.1075	1.1369	1.0136	0.77763	0.53798	0.42454	0.52291	0.82886	1.2497	1.6523	1.9294	2.0445	2.0316	1.9564	1.8685	1.778	1.6684	1.5305	1.3877	1.2907	1.2869	1.3869	1.555	1.7306	1.8639	1.9391	1.9709	1.9794	1.9679	1.9204	1.8215	1.678	1.5235	1.4007	1.3366	1.332	1.3727	1.4506	1.5705	1.7325	1.9039	2.0096	1.9627
0.48405	0.51744	0.54681	0.59069	0.67338	0.80462	0.96064	1.0832	1.1052	0.99372	0.7833	0.57526	0.49396	0.62142	0.9483	1.3735	1.7553	1.9853	2.0397	1.9785	1.8956	1.8563	1.8625	1.8658	1.8146	1.6982	1.5575	1.4573	1.4426	1.5128	1.6279	1.7393	1.8175	1.8592	1.8721	1.8566	1.8019	1.7002	1.5647	1.4315	1.3426	1.3216	1.3629	1.4428	1.5408	1.651	1.7701	1.8744	1.9103	1.8178
0.41372	0.47267	0.5195	0.55875	0.60952	0.69066	0.7989	0.89732	0.92935	0.85588	0.69347	0.52407	0.46168	0.58991	0.90818	1.3232	1.6958	1.9164	1.9621	1.9006	1.8378	1.8477	1.9296	2.0186	2.038	1.955	1.8004	1.6445	1.5491	1.5338	1.5744	1.6311	1.6777	1.711	1.7368	1.751	1.7351	1.6721	1.5669	1.4525	1.373	1.3565	1.399	1.4724	1.5476	1.6123	1.6671	1.7042	1.6946	1.6004
0.43664	0.48068	0.50662	0.51031	0.50797	0.528	0.58718	0.66858	0.72284	0.69914	0.58866	0.44798	0.37948	0.47428	0.75249	1.142	1.5142	1.756	1.8327	1.8005	1.7613	1.7924	1.8999	2.0226	2.0826	2.04	1.9164	1.7729	1.6652	1.611	1.592	1.5821	1.5747	1.5859	1.6322	1.7055	1.7689	1.7797	1.7215	1.6188	1.5209	1.469	1.4697	1.4974	1.5193	1.521	1.5099	1.4959	1.4701	1.4054
0.50703	0.51099	0.5052	0.47816	0.4392	0.41947	0.44917	0.52707	0.60947	0.63415	0.56746	0.44095	0.34619	0.38448	0.60167	0.95298	1.3242	1.5974	1.7181	1.7191	1.6875	1.7014	1.7808	1.8852	1.9534	1.9518	1.8936	1.8194	1.7596	1.7129	1.6569	1.5812	1.5097	1.491	1.5609	1.7079	1.8696	1.9687	1.9609	1.8609	1.7282	1.623	1.5682	1.5441	1.5156	1.4662	1.4097	1.3701	1.3513	1.326
0.52878	0.49424	0.47813	0.45766	0.42671	0.40859	0.43796	0.52505	0.63368	0.69659	0.66288	0.54415	0.42189	0.40465	0.56013	0.86849	1.2302	1.5241	1.677	1.6974	1.6558	1.6291	1.6527	1.7109	1.766	1.7955	1.8055	1.8133	1.8185	1.7943	1.7113	1.5744	1.4396	1.3896	1.4797	1.6933	1.9421	2.1149	2.143	2.0375	1.872	1.728	1.6436	1.6012	1.559	1.4951	1.426	1.3857	1.3856	1.3923
0.43298	0.38385	0.3949	0.42576	0.44698	0.46562	0.51407	0.61192	0.73472	0.81985	0.81022	0.70466	0.57432	0.52726	0.64175	0.91375	1.2558	1.5487	1.71	1.7337	1.6786	1.6193	1.5998	1.6202	1.6586	1.7004	1.7471	1.7997	1.8362	1.8133	1.698	1.5081	1.3233	1.2495	1.3521	1.6066	1.9033	2.1084	2.1427	2.0234	1.8422	1.6984	1.6361	1.63	1.6238	1.5853	1.5313	1.5046	1.5229	1.548
0.24231	0.20911	0.27517	0.37912	0.46703	0.52852	0.59192	0.68572	0.80085	0.88756	0.89291	0.81027	0.70009	0.66096	0.7678	1.0202	1.3383	1.6106	1.759	1.7777	1.7228	1.6654	1.6465	1.6649	1.6982	1.7313	1.7649	1.7979	1.8069	1.7492	1.5961	1.3733	1.168	1.0891	1.1976	1.4582	1.7492	1.9327	1.9368	1.7962	1.6209	1.5189	1.5272	1.6014	1.6635	1.6692	1.6374	1.6218	1.6501	1.6845
0.067955	0.070555	0.19059	0.34987	0.47874	0.55656	0.61002	0.6753	0.7578	0.82357	0.83036	0.77261	0.70184	0.70175	0.83291	1.0872	1.387	1.6314	1.7571	1.7715	1.7365	1.7189	1.747	1.8019	1.8453	1.8539	1.8314	1.7903	1.7261	1.6141	1.4363	1.2179	1.0349	0.97819	1.0905	1.3252	1.5619	1.677	1.6226	1.457	1.3035	1.2667	1.3644	1.5252	1.6495	1.6848	1.6578	1.6379	1.6668	1.7111
0.034672	0.072014	0.2141	0.37875	0.49737	0.55132	0.56863	0.58821	0.6225	0.64934	0.63909	0.59323	0.55991	0.60917	0.78324	1.0594	1.3558	1.5803	1.6869	1.7012	1.6956	1.7341	1.8284	1.9355	1.9944	1.9712	1.876	1.7441	1.6018	1.4509	1.2841	1.1168	0.99889	0.98884	1.105	1.2939	1.4489	1.4749	1.355	1.1688	1.0431	1.0674	1.2334	1.4448	1.5882	1.6135	1.5618	1.5213	1.5476	1.6117
0.18632	0.23695	0.3534	0.46733	0.52978	0.53512	0.51229	0.49315	0.48442	0.46676	0.42164	0.36306	0.34456	0.43017	0.64737	0.95748	1.2698	1.4937	1.5944	1.6115	1.6267	1.704	1.8437	1.9846	2.0486	1.9945	1.8404	1.6442	1.4608	1.314	1.2011	1.1204	1.0893	1.1328	1.249	1.3865	1.4616	1.4114	1.2459	1.0546	0.95474	1.0131	1.198	1.3995	1.5057	1.4805	1.384	1.3202	1.3517	1.4487
0.44369	0.47587	0.52622	0.55621	0.54916	0.51647	0.48237	0.45935	0.43504	0.38349	0.2947	0.19925	0.16465	0.25892	0.50313	0.84691	1.1889	1.433	1.5441	1.5646	1.58	1.6558	1.7918	1.9239	1.9714	1.8937	1.7156	1.5078	1.3393	1.2418	1.2079	1.2165	1.2584	1.336	1.4403	1.5326	1.5546	1.469	1.298	1.1242	1.0438	1.1004	1.2499	1.3866	1.4165	1.3258	1.1909	1.1211	1.1748	1.3127
0.65041	0.6371	0.60687	0.55832	0.50833	0.48038	0.48493	0.50544	0.50272	0.43956	0.31272	0.17018	0.096777	0.17077	0.41515	0.77593	1.1453	1.4188	1.5517	1.5769	1.574	1.6099	1.6934	1.7746	1.7864	1.6972	1.535	1.3683	1.2606	1.235	1.2714	1.3342	1.4018	1.4729	1.548	1.6081	1.6164	1.5463	1.4129	1.2763	1.2059	1.2296	1.3071	1.3548	1.308	1.1742	1.0354	0.99092	1.082	1.2562
0.67762	0.61017	0.51678	0.42888	0.38641	0.41333	0.49863	0.59516	0.63986	0.58755	0.44159	0.26293	0.148	0.18273	0.39592	0.73944	1.1097	1.4001	1.5544	1.5876	1.5635	1.5456	1.5555	1.5675	1.5397	1.4547	1.3392	1.2463	1.2176	1.2551	1.3244	1.3845	1.4188	1.4408	1.4724	1.5161	1.5463	1.5306	1.4611	1.3667	1.2933	1.2658	1.2641	1.2384	1.1536	1.0283	0.93269	0.94064	1.0696	1.2566
0.51248	0.40682	0.29147	0.21648	0.2273	0.33574	0.50758	0.67438	0.76366	0.7332	0.59381	0.40937	0.27242	0.26413	0.41649	0.69589	1.0184	1.2901	1.4507	1.4956	1.4654	1.4113	1.3627	1.3187	1.265	1.1999	1.1454	1.1325	1.1734	1.2458	1.3043	1.3126	1.2719	1.221	1.2069	1.248	1.319	1.3695	1.3612	1.2942	1.2017	1.1198	1.0599	1.0066	0.94421	0.88444	0.86806	0.93368	1.077	1.2369
0.26626	0.158	0.068007	0.047042	0.12858	0.30409	0.52229	0.71162	0.81188	0.79853	0.69038	0.54064	0.41682	0.37683	0.44813	0.61746	0.83642	1.0421	1.1837	1.2417	1.2288	1.1744	1.1056	1.0378	0.97982	0.94375	0.94682	0.99892	1.0858	1.1654	1.1875	1.1268	1.0057	0.88772	0.839	0.88538	0.99355	1.0918	1.1157	1.0476	0.92195	0.79711	0.71727	0.69275	0.70951	0.7533	0.82332	0.92273	1.0369	1.1241
0.096314	0.025562	-0.0044255	0.043142	0.17851	0.37188	0.56662	0.70867	0.77121	0.76009	0.70141	0.62463	0.55307	0.5041	0.49187	0.52539	0.60225	0.70467	0.80401	0.87241	0.89438	0.87115	0.81716	0.7539	0.70538	0.69465	0.73688	0.82815	0.93717	1.0112	1.0002	0.88938	0.71676	0.55996	0.49373	0.54345	0.66631	0.77524	0.79228	0.69629	0.53416	0.38952	0.33215	0.38229	0.50985	0.66199	0.79428	0.88381	0.92209	0.9033
0.099429	0.091942	0.13179	0.23494	0.386	0.53902	0.6442	0.68012	0.66576	0.6429	0.64279	0.66343	0.67444	0.64452	0.56918	0.47744	0.41339	0.40721	0.45678	0.53095	0.5896	0.6058	0.57741	0.52521	0.48208	0.47945	0.53401	0.63705	0.75137	0.82197	0.8014	0.67938	0.49753	0.33415	0.26204	0.30307	0.41031	0.49355	0.47543	0.34253	0.15745	0.022873	0.020781	0.16599	0.40156	0.6347	0.7863	0.82289	0.75741	0.62811
0.253	0.30764	0.40164	0.53147	0.66088	0.73547	0.71984	0.62921	0.5275	0.48846	0.54538	0.66568	0.7701	0.78394	0.68522	0.51739	0.36008	0.28004	0.29514	0.37186	0.45233	0.48969	0.47014	0.4135	0.35808	0.34102	0.38213	0.47439	0.5832	0.65728	0.65125	0.55201	0.39282	0.24141	0.16295	0.17816	0.24557	0.28444	0.22811	0.073726	-0.10647	-0.20361	-0.1377	0.091488	0.40064	0.6677	0.79568	0.75648	0.59247	0.38258
0.44277	0.53313	0.65064	0.77812	0.86669	0.86033	0.73889	0.54663	0.37901	0.32959	0.43043	0.62756	0.81088	0.88006	0.80323	0.63074	0.45828	0.36674	0.37889	0.45684	0.53479	0.56073	0.52115	0.43953	0.35735	0.31269	0.3259	0.39339	0.48774	0.56518	0.58226	0.51819	0.39072	0.25147	0.15746	0.13377	0.15355	0.15377	0.081012	-0.062552	-0.20755	-0.2534	-0.13203	0.14221	0.47091	0.72155	0.79803	0.68834	0.46222	0.2253
0.55082	0.64132	0.75294	0.86063	0.91073	0.85052	0.67124	0.4318	0.23883	0.18919	0.31061	0.54149	0.76585	0.88188	0.85882	0.74646	0.63443	0.59232	0.63111	0.70701	0.75821	0.74498	0.66775	0.55805	0.45609	0.39236	0.38074	0.41879	0.48854	0.55767	0.5874	0.54957	0.4452	0.30934	0.19284	0.12961	0.11221	0.097132	0.040427	-0.060625	-0.15254	-0.15387	-0.011389	0.25386	0.54548	0.74044	0.75801	0.60471	0.36677	0.15711
0.53585	0.60332	0.6944	0.77874	0.80405	0.72518	0.54102	0.31103	0.13318	0.091551	0.20635	0.42092	0.63648	0.77171	0.80725	0.78631	0.7747	0.81143	0.88496	0.94809	0.95567	0.89517	0.78998	0.67893	0.59196	0.54004	0.5214	0.53159	0.56471	0.606	0.62778	0.59932	0.50765	0.37237	0.23874	0.14958	0.11599	0.11103	0.094355	0.050249	0.0083778	0.027059	0.14774	0.35373	0.56641	0.68657	0.65511	0.4916	0.28362	0.13344
0.4493	0.49666	0.57077	0.63557	0.64541	0.56865	0.4122	0.22815	0.092384	0.06413	0.15223	0.31177	0.47474	0.59332	0.6652	0.72359	0.80181	0.90129	0.988	1.0189	0.97664	0.88371	0.78682	0.72419	0.70277	0.70184	0.69669	0.68013	0.66331	0.65708	0.6531	0.62427	0.5465	0.42344	0.29141	0.19744	0.1663	0.18357	0.20956	0.21384	0.20213	0.21185	0.2782	0.39701	0.51604	0.56491	0.50403	0.35641	0.19722	0.10691
0.38361	0.43616	0.50671	0.55306	0.54223	0.46422	0.33914	0.21133	0.12938	0.12126	0.18027	0.27258	0.36245	0.43678	0.50993	0.60426	0.72213	0.83343	0.89165	0.86866	0.78106	0.68549	0.64327	0.67914	0.76491	0.84054	0.85681	0.80748	0.72746	0.66065	0.62438	0.59904	0.54981	0.46097	0.35364	0.27187	0.24873	0.28065	0.33112	0.36036	0.35624	0.34049	0.34544	0.38101	0.42066	0.41936	0.35043	0.23145	0.11739	0.064235
0.39926	0.48507	0.56055	0.58035	0.53112	0.43242	0.32396	0.24603	0.22115	0.24512	0.29259	0.3352	0.3616	0.38515	0.43147	0.51316	0.61048	0.67628	0.66657	0.57722	0.45848	0.39151	0.43824	0.5976	0.80013	0.94756	0.97216	0.8758	0.72271	0.59279	0.52994	0.52137	0.51925	0.48425	0.41637	0.35089	0.32618	0.35137	0.39977	0.43144	0.42445	0.38876	0.35263	0.3348	0.32716	0.30273	0.24173	0.15272	0.070034	0.028919
0.48702	0.61371	0.68657	0.66461	0.55998	0.42476	0.31985	0.28384	0.31708	0.38699	0.45001	0.47767	0.47198	0.46027	0.47179	0.51106	0.54762	0.53342	0.44003	0.29082	0.16196	0.14443	0.28684	0.55606	0.84521	1.0289	1.0328	0.8745	0.64809	0.46493	0.38942	0.41094	0.46611	0.49048	0.46126	0.40331	0.36035	0.35759	0.38497	0.41022	0.40708	0.37421	0.33072	0.29568	0.27084	0.24167	0.19403	0.13015	0.06915	0.031521
0.5875	0.73107	0.77854	0.70312	0.54336	0.37764	0.28034	0.2853	0.37457	0.49511	0.59115	0.63339	0.62896	0.60798	0.59595	0.59055	0.56002	0.46725	0.30582	0.12272	0.006965	0.043907	0.25974	0.59207	0.91054	1.0808	1.0362	0.81355	0.53002	0.31602	0.24495	0.30255	0.4104	0.48309	0.47936	0.41634	0.3443	0.30598	0.31035	0.33556	0.35219	0.34536	0.31963	0.28769	0.25624	0.22233	0.18122	0.13584	0.097321	0.075865
0.64278	0.75705	0.75487	0.63095	0.44332	0.28009	0.21249	0.26146	0.39422	0.54883	0.66939	0.73138	0.74448	0.73437	0.71708	0.68361	0.60617	0.46385	0.27142	0.090072	0.0069539	0.089498	0.33926	0.67538	0.96382	1.0813	0.97977	0.71264	0.40657	0.19343	0.1427	0.23304	0.37663	0.47725	0.48424	0.41134	0.31481	0.25139	0.24532	0.2825	0.32868	0.35397	0.34672	0.31188	0.26131	0.20646	0.15738	0.12416	0.11516	0.13174
0.63435	0.67661	0.61763	0.47388	0.30819	0.19576	0.18459	0.27385	0.42094	0.56932	0.6784	0.73804	0.76188	0.76729	0.75676	0.71371	0.61603	0.45923	0.27425	0.12564	0.086289	0.19858	0.44293	0.73431	0.95444	1.0069	0.86655	0.59521	0.31174	0.13207	0.11189	0.22408	0.38179	0.49142	0.50288	0.42913	0.32782	0.26105	0.25997	0.31322	0.38108	0.42139	0.41049	0.34962	0.25875	0.16574	0.096961	0.071143	0.094922	0.16038
0.58113	0.53844	0.44377	0.32699	0.23753	0.21685	0.27476	0.38529	0.50412	0.59483	0.64621	0.67055	0.68657	0.70018	0.69716	0.6524	0.54982	0.40025	0.24578	0.14615	0.15236	0.27958	0.49299	0.71585	0.85912	0.86097	0.71736	0.48696	0.26551	0.14073	0.15084	0.26889	0.42122	0.52914	0.54991	0.49429	0.41293	0.3623	0.37166	0.42946	0.4941	0.51933	0.47837	0.37477	0.23774	0.10792	0.022018	0.0019526	0.050019	0.14976
0.50973	0.40959	0.32336	0.28038	0.30186	0.385	0.49875	0.59762	0.64658	0.64062	0.60513	0.57622	0.57443	0.58991	0.58921	0.5389	0.43046	0.29042	0.16993	0.12022	0.16777	0.30141	0.4761	0.63037	0.70959	0.6865	0.57202	0.41196	0.26971	0.2005	0.22766	0.33267	0.46506	0.56839	0.60854	0.58889	0.54378	0.51484	0.52456	0.56314	0.59534	0.58214	0.50326	0.36822	0.21114	0.074678	-0.0071886	-0.019533	0.032187	0.12725
0.43165	0.32961	0.29829	0.35326	0.48268	0.64401	0.77677	0.82945	0.78674	0.67902	0.56528	0.4979	0.49118	0.51431	0.51373	0.4502	0.32628	0.18662	0.092139	0.085442	0.16903	0.30726	0.44733	0.54422	0.576	0.54522	0.4715	0.3828	0.30884	0.27536	0.29701	0.37055	0.47349	0.57232	0.63811	0.66056	0.65125	0.63309	0.62277	0.61839	0.60094	0.5485	0.45312	0.32874	0.20493	0.11162	0.065113	0.063654	0.09315	0.13671
[truncated: 101 more columns]
