# Supplementary material for: Differential perovskite hemispherical photodetector for intelligent imaging and location tracking
Source: Nat Commun. 2024 Jan 17;15:577. doi: 10.1038/s41467-024-44857-4 (PMC10794423; doi:10.1038/s41467-024-44857-4)
Supplement: Supplementary file 7 — Supplementary Software 1 [file 41467_2024_44857_MOESM7_ESM.zip › Colorclassification/Readme.txt]

# Color Recognition MATLAB Code

## Introduction
This MATLAB code is designed for color recognition using grayscale images. The primary requirement for the code is a set of nine grayscale images named 'datacut1' to 'datacut9', provided in TXT format. The code utilizes these grayscale image data matrices to achieve color discrimination.

## Getting Started
1. Ensure that you have the required grayscale image data files: 'datacut1.txt' to 'datacut9.txt'.
2. Run the `Main.m` script to initiate the color recognition process.

## Code Components

### Main.m
This script serves as the main entry point for the color recognition process. It reads the grayscale image data matrices and implements the color discrimination functionality.

### trainClassifier Function
The `trainClassifier` function is generated by MATLAB's classification learning machine. It uses existing data to create a classifier, contributing to the color recognition process.

## Usage
1. Provide the necessary grayscale image data files ('datacut1.txt' to 'datacut9.txt').
2. Run the `Main.m` script.
3. Analyze the results or integrate the color recognition functionality into your project.

## Note
Make sure to customize the code according to your specific use case and modify parameters as needed.

## Dependencies
- MATLAB R2022 or later

## Contributors
- Xiaopeng Feng

Feel free to reach out for any questions or issues!
