# Supplementary material for: Differential perovskite hemispherical photodetector for intelligent imaging and location tracking
Source: Nat Commun. 2024 Jan 17;15:577. doi: 10.1038/s41467-024-44857-4 (PMC10794423; doi:10.1038/s41467-024-44857-4)
Supplement: Supplementary file 7 — Supplementary Software 1 [file 41467_2024_44857_MOESM7_ESM.zip › Tracking/ColorclassificationTracking/input.txt]

   2.3059867e-01   2.6607539e-01   1.7738359e-02   6.9623060e-01   3.3702882e-01   1.5077605e-01   4.5232816e-01   1.1529933e-01  -8.8691796e-03  -1.4190687e-01   4.2793792e-01  -4.8603104e-01   8.7361419e-01   3.4146341e-01   1.0643016e-01   3.8137472e-01   3.4368071e-01   1.0088692e-01   3.1042129e-02   4.0798226e-01   1.0000000e+00   1.8403548e-01   9.8558758e-01   3.8802661e-02
   2.1935484e-01   1.3763441e-01   3.8709677e-02   7.6129032e-01   1.1182796e-01   1.6774194e-01  -1.0322581e-01   1.6344086e-01   5.2043011e-01   1.9784946e-01   3.2473118e-01   6.9849462e-01   7.0107527e-01   9.8924731e-02   6.4516129e-01   2.1935484e-01   5.5268817e-01   2.0537634e-01   3.5268817e-01   9.5913978e-01   1.0000000e+00   3.5913978e-01   7.5806452e-01   3.6881720e-01
   2.5108225e-01   1.2987013e-01   1.6883117e-01   1.0000000e+00   5.6277056e-02   2.1645022e-01   8.2251082e-02   2.3376623e-01  -1.0822511e-01   3.0303030e-02  -6.2770563e-02   1.5324675e-01   2.2077922e-01   3.8961039e-02   1.7748918e-01   4.3290043e-02   4.1125541e-02   7.5757576e-03   6.4935065e-02   4.4155844e-01   5.8225108e-01   1.0606061e-01   5.9848485e-01   8.9826840e-02
   1.6458333e-01   2.4375000e-01   4.3368087e-15   5.0833333e-01   2.7291667e-01   9.1666667e-02   3.0833333e-01   1.1041667e-01  -2.7083333e-02   2.2916667e-02   7.7083333e-02  -2.9583333e-02   6.0625000e-01   7.5000000e-02   5.1875000e-01  -2.0833333e-02   2.7708333e-01   7.8125000e-02   1.6458333e-01   3.7916667e-01   1.0000000e+00   2.5208333e-01   8.2187500e-01   1.0104167e-01
   1.5530303e-01   2.5189394e-01   3.5984848e-02   7.6893939e-01   1.9507576e-01   5.1136364e-02   7.8851067e-15   1.2878788e-01   3.5227273e-01   1.2878788e-01   3.0113636e-01   6.0378788e-01   6.7045455e-01   1.0984848e-01   4.8106061e-01   1.6856061e-01   3.8446970e-01   2.6041667e-01   3.3901515e-01   7.1969697e-01   1.0000000e+00   2.1969697e-01   7.4905303e-01   2.8503788e-01
   1.5243902e-01   2.8658537e-01   1.3211382e-01   1.0000000e+00   1.6056911e-01   8.9430894e-02   1.5853659e-01   2.1544715e-01  -1.7276423e-01   5.4878049e-02   1.0162602e-02   1.6016260e-01   2.5609756e-01   5.0813008e-02   1.6056911e-01   1.2195122e-02   0.0000000e+00   9.4512195e-02   4.2682927e-02   0.0000000e+00   6.3211382e-01   1.1991870e-01   5.3150407e-01   8.8414634e-02
   2.4186992e-01   2.1544715e-01   6.9105691e-02   6.8495935e-01   3.0894309e-01   8.5365854e-02   3.6178862e-01   1.4430894e-01  -3.8617886e-02   8.5365854e-02   1.0162602e-01  -8.5365854e-03   5.8536585e-01   9.7560976e-02   5.8536585e-01  -4.2682927e-02   3.3333333e-01   8.4349593e-02   2.3170732e-01   4.5325203e-01   1.0000000e+00   2.5203252e-01   8.0792683e-01   8.6382114e-02
   2.0430108e-01   1.9892473e-01   1.2724014e-01   7.0609319e-01   2.0250896e-01   9.1397849e-02  -2.6881720e-02   1.7383513e-01   3.5125448e-01   1.5591398e-01   3.4587814e-01   6.6272401e-01   6.9534050e-01   1.0573477e-01   4.2831541e-01   2.0250896e-01   4.4086022e-01   2.2849462e-01   3.8888889e-01   8.4050179e-01   1.0000000e+00   2.1146953e-01   7.4462366e-01   2.9659498e-01
   2.2037422e-01   2.1205821e-01   2.7234927e-01   1.0000000e+00   1.8087318e-01   1.9542620e-01   9.1476091e-02   2.5571726e-01  -9.3555094e-02   1.8711019e-02   5.8212058e-02   1.4511435e-01   2.7234927e-01   5.6133056e-02   1.8503119e-01  -6.2370062e-03   3.9501040e-02   1.1746362e-01   7.6923077e-02   2.5571726e-01   7.0478170e-01   1.0187110e-01   5.6029106e-01   9.4594595e-02
   3.0195382e-01   1.3854352e-01   3.0905861e-01   8.7211368e-01   4.6358792e-01   4.7957371e-02   3.5523979e-01   7.1047957e-02   1.3321492e-01   8.8809947e-02   1.9715808e-01   1.2220249e-01   6.1811723e-01   1.8294849e-01   4.3516874e-01   3.5523979e-03   3.7300178e-01   1.0746004e-01   2.9484902e-01   4.9555950e-01   1.0000000e+00   2.3268206e-01   7.6998224e-01   1.2166963e-01
   2.6290323e-01   2.0161290e-01   2.0645161e-01   7.4677419e-01   2.7419355e-01   1.1129032e-01   5.0000000e-02   1.3387097e-01   4.7419355e-01   1.5483871e-01   4.3225806e-01   6.1903226e-01   6.5806452e-01   1.2580645e-01   5.2580645e-01   9.1935484e-02   6.3225806e-01   1.6209677e-01   5.7258065e-01   7.9354839e-01   1.0000000e+00   2.7903226e-01   7.3467742e-01   2.5403226e-01
   4.4017094e-01   2.3504274e-01   2.9700855e-01   1.0000000e+00   1.6666667e-01   1.1752137e-01   2.5854701e-01   1.4529915e-01   6.1965812e-02   4.0598291e-02   2.7350427e-01   1.1923077e-01   4.0384615e-01   1.3675214e-01   1.6452991e-01   9.4017094e-02   1.3461538e-01   1.5491453e-01   1.9658120e-01   7.7777778e-01   8.2905983e-01   1.8376068e-01   5.6089744e-01   1.4850427e-01
   3.0472855e-01   1.8038529e-01   3.0823117e-01   9.3695271e-01   4.6584939e-01   7.7057793e-02   3.3625219e-01   1.1733800e-01   1.8388792e-01   6.8301226e-02   2.1541156e-01   2.5709282e-01   6.5323993e-01   1.3134851e-01   4.8511384e-01   4.0280210e-02   4.4308231e-01   1.3572680e-01   3.3099825e-01   5.9369527e-01   1.0000000e+00   2.4518389e-01   8.0647986e-01   1.2872154e-01
   3.1504702e-01   1.9905956e-01   2.3354232e-01   7.6645768e-01   2.8056426e-01   1.0815047e-01   6.7398119e-02   1.2539185e-01   4.7805643e-01   1.7084639e-01   4.7492163e-01   6.9090909e-01   6.9592476e-01   1.1285266e-01   5.3291536e-01   9.2476489e-02   6.8181818e-01   1.9670846e-01   5.8463950e-01   8.7774295e-01   1.0000000e+00   2.6959248e-01   8.0642633e-01   2.1551724e-01
   3.1976744e-01   2.6162791e-01   3.3720930e-01   1.0000000e+00   2.3449612e-01   1.3178295e-01   1.9767442e-01   2.0736434e-01   6.2015504e-02   6.0077519e-02   2.5968992e-01   2.0116279e-01   3.6046512e-01   1.1240310e-01   2.0542636e-01   5.4263566e-02   1.6860465e-01   1.6375969e-01   1.9379845e-01   6.1240310e-01   7.3255814e-01   1.5310078e-01   5.3197674e-01   1.0949612e-01
   3.8880249e-01   1.3530327e-01   4.0746501e-01   7.8538103e-01   4.6189736e-01   4.6656299e-02   2.9860031e-01   8.8646967e-02   3.2814930e-01   1.1197512e-01   3.3281493e-01   3.3716952e-01   6.8273717e-01   1.3685848e-01   5.2410575e-01  -3.2659409e-02   5.4276827e-01   1.4696734e-01   4.8367030e-01   7.2783826e-01   1.0000000e+00   2.8926905e-01   7.5038880e-01   1.0964230e-01
   3.8482759e-01   1.3655172e-01   3.4206897e-01   7.2551724e-01   4.1379310e-01   1.2551724e-01   1.0482759e-01   1.1310345e-01   5.1448276e-01   1.5862069e-01   5.5172414e-01   5.9420690e-01   7.4068966e-01   1.6413793e-01   5.2000000e-01   1.1172414e-01   7.2000000e-01   1.9793103e-01   6.2896552e-01   9.7241379e-01   1.0000000e+00   2.4689655e-01   7.4827586e-01   1.9931034e-01
   3.8582677e-01   1.8582677e-01   3.9212598e-01   1.0000000e+00   1.8582677e-01   1.9055118e-01   8.6614173e-02   1.6850394e-01   8.1889764e-02   4.2519685e-02   2.9763780e-01   2.7370079e-01   3.6535433e-01   1.0393701e-01   1.3228346e-01   2.8346457e-02   1.8897638e-01   9.6850394e-02   3.1181102e-01   5.2755906e-01   6.2677165e-01   1.8425197e-01   4.1968504e-01   1.3464567e-01
   3.2614943e-01   1.8821839e-01   3.8649425e-01   7.6580460e-01   4.1235632e-01   5.6034483e-02   2.6580460e-01   1.1494253e-01   3.4913793e-01   1.0344828e-01   3.5344828e-01   2.7557471e-01   6.6666667e-01   1.3793103e-01   4.8275862e-01  -2.8735632e-02   5.3304598e-01   1.1853448e-01   5.0862069e-01   7.5000000e-01   1.0000000e+00   2.5718391e-01   7.3347701e-01   9.4109195e-02
   4.3208279e-01   1.0866753e-01   3.4928849e-01   7.5679172e-01   3.5834411e-01   1.3842173e-01   1.1254851e-01   8.5381630e-02   5.1746442e-01   1.4100906e-01   5.7697283e-01   6.4786546e-01   7.5679172e-01   1.5394567e-01   5.0064683e-01   1.3195343e-01   7.1280724e-01   1.6106080e-01   6.7787840e-01   8.6028461e-01   1.0000000e+00   2.6261320e-01   7.0827943e-01   2.1539457e-01
   3.2742156e-01   1.5961801e-01   3.7380628e-01   1.0000000e+00   2.1009550e-01   1.8553888e-01   1.3642565e-02   2.0463847e-01   8.8676671e-02   7.6398363e-02   2.4010914e-01   2.5620737e-01   3.0559345e-01   6.8212824e-02   1.3233288e-01   1.0914052e-02   2.2646658e-01   8.5266030e-02   3.0013643e-01   4.9795362e-01   5.3615280e-01   1.5961801e-01   3.9222374e-01   1.0300136e-01
   4.5026882e-01   1.7607527e-01   4.7849462e-01   9.3682796e-01   5.0403226e-01   6.4516129e-02   2.9301075e-01   4.9731183e-02   4.0188172e-01   1.1827957e-01   4.6102151e-01   5.7096774e-01   7.2177419e-01   1.5456989e-01   4.5967742e-01  -3.2258065e-02   6.5053763e-01   1.2836022e-01   5.9543011e-01   7.2715054e-01   1.0000000e+00   2.0967742e-01   7.1303763e-01   7.4596774e-02
   5.0702427e-01   1.9795658e-01   4.2017880e-01   9.5019157e-01   4.5338442e-01   1.3409962e-01   1.8263091e-01   1.1749681e-01   6.4240102e-01   1.7624521e-01   7.4712644e-01   7.8007663e-01   8.3269476e-01   1.8390805e-01   5.1851852e-01   1.2899106e-01   8.4291188e-01   1.8071520e-01   7.7394636e-01   8.7228608e-01   1.0000000e+00   2.6819923e-01   7.6692209e-01   1.9731801e-01
   3.7537994e-01   2.5531915e-01   5.3647416e-01   1.0000000e+00   3.7082067e-01   1.0486322e-01   8.2066869e-02   2.4316109e-01   2.6899696e-01   3.4954407e-02   3.8449848e-01   4.0091185e-01   4.1337386e-01   9.4224924e-02   1.3373860e-01   3.3434650e-02   3.0851064e-01   6.7629179e-02   4.8024316e-01   5.6990881e-01   7.1276596e-01   1.5957447e-01   4.4300912e-01   9.6504559e-02
   4.8387097e-01   1.8279570e-01   5.1478495e-01   9.6102151e-01   4.7043011e-01   1.3037634e-01   2.4059140e-01   1.1155914e-01   4.5967742e-01   1.1424731e-01   5.4166667e-01   6.6639785e-01   7.3655914e-01   1.3978495e-01   4.7043011e-01   1.3440860e-03   6.8817204e-01   1.3239247e-01   6.3172043e-01   7.6881720e-01   1.0000000e+00   2.3790323e-01   7.2916667e-01   8.9381720e-02
   5.1470588e-01   1.9730392e-01   4.2769608e-01   8.2230392e-01   4.2892157e-01   1.4583333e-01   1.8504902e-01   1.1151961e-01   6.6666667e-01   1.7892157e-01   7.4509804e-01   8.2328431e-01   8.2598039e-01   1.7034314e-01   5.2696078e-01   1.3357843e-01   8.4803922e-01   1.7463235e-01   7.9044118e-01   9.1299020e-01   1.0000000e+00   2.6960784e-01   7.4080882e-01   1.8811275e-01
   4.4748201e-01   2.4172662e-01   4.7913669e-01   1.0000000e+00   2.9640288e-01   1.4676259e-01   8.7769784e-02   2.1294964e-01   2.6906475e-01   4.4604317e-02   4.0863309e-01   3.8100719e-01   4.0431655e-01   1.1798561e-01   1.5971223e-01   2.5899281e-02   3.1942446e-01   9.7122302e-02   4.7482014e-01   7.7697842e-01   6.5899281e-01   1.8417266e-01   4.0647482e-01   1.0287770e-01
   5.0637755e-01   1.5688776e-01   6.5306122e-01   7.5000000e-01   5.7780612e-01   6.2500000e-02   2.6658163e-01   7.1428571e-02   5.1913265e-01   1.0969388e-01   6.0459184e-01   6.0433673e-01   7.2704082e-01   1.4668367e-01   4.7704082e-01   1.2755102e-02   7.3341837e-01   1.6517857e-01   7.0408163e-01   8.5714286e-01   1.0000000e+00   2.1428571e-01   6.9706633e-01   7.9719388e-02
   5.0053248e-01   1.5654952e-01   4.6645367e-01   8.9030884e-01   4.1427050e-01   1.5335463e-01   1.3951012e-01   1.2460064e-01   6.9222577e-01   1.4696486e-01   7.5505857e-01   8.6986155e-01   7.9659212e-01   1.4802982e-01   4.8668797e-01   1.0436635e-01   8.4025559e-01   1.7731629e-01   8.8072417e-01   1.0000000e+00   9.8722045e-01   2.6517572e-01   6.1714590e-01   1.9648562e-01
   4.0117647e-01   1.7176471e-01   5.2117647e-01   1.0000000e+00   2.9411765e-01   1.0000000e-01   1.1176471e-01   1.2352941e-01   2.4705882e-01   8.5882353e-02   3.9294118e-01   5.6094118e-01   3.9294118e-01   5.7647059e-02   1.6117647e-01  -1.1764706e-03   3.3529412e-01   5.7058824e-02   4.5411765e-01   7.1058824e-01   5.4941176e-01   1.5647059e-01   3.2294118e-01   6.6470588e-02
   5.3787879e-01   1.7045455e-01   6.8813131e-01   9.0277778e-01   6.1363636e-01   5.8080808e-02   2.8787879e-01   7.4494949e-02   5.3661616e-01   8.8383838e-02   6.6792929e-01   5.6666667e-01   7.4368687e-01   1.5530303e-01   4.6085859e-01   2.5252525e-02   7.2853535e-01   1.6856061e-01   7.3358586e-01   8.7373737e-01   1.0000000e+00   2.1969697e-01   6.8876263e-01   1.0669192e-01
   4.8666667e-01   1.5333333e-01   4.2095238e-01   7.6571429e-01   3.5809524e-01   1.3238095e-01   1.4190476e-01   9.4285714e-02   6.7333333e-01   1.1714286e-01   7.2476190e-01   7.5695238e-01   7.1142857e-01   1.4666667e-01   4.4476190e-01   9.5238095e-02   7.8000000e-01   1.4904762e-01   8.1714286e-01   1.0000000e+00   8.8380952e-01   2.5523810e-01   5.5476190e-01   1.8619048e-01
   4.6219512e-01   1.6585366e-01   5.3902439e-01   1.0000000e+00   2.7195122e-01   1.0487805e-01   1.1951220e-01   1.3048780e-01   2.6707317e-01   1.0000000e-01   4.3292683e-01   5.6317073e-01   4.0243902e-01   5.1219512e-02   1.5731707e-01   1.3414634e-02   3.8048780e-01   8.7195122e-02   4.9512195e-01   6.9878049e-01   5.5731707e-01   1.6463415e-01   3.2743902e-01   6.0365854e-02
   5.2631579e-01   1.7276888e-01   6.3615561e-01   1.0000000e+00   4.9199085e-01   8.2379863e-02   2.3913043e-01   6.9794050e-02   5.1830664e-01   1.5102975e-01   6.6819222e-01   7.0915332e-01   6.8077803e-01   1.7391304e-01   3.7643021e-01   2.1739130e-02   7.4942792e-01   1.6075515e-01   7.4599542e-01   9.3020595e-01   9.5652174e-01   1.9107551e-01   6.2871854e-01   9.5537757e-02
   4.5177665e-01   1.5059222e-01   4.5177665e-01   7.0219966e-01   3.6548223e-01   9.1370558e-02   1.3367174e-01   7.6142132e-02   6.2605753e-01   1.2859560e-01   7.0473773e-01   8.0609137e-01   6.3028765e-01   1.5228426e-01   3.9763113e-01   1.0829103e-01   7.6903553e-01   1.2986464e-01   8.4010152e-01   1.0000000e+00   8.5871404e-01   1.7766497e-01   5.3341794e-01   1.5016920e-01
   4.8877805e-01   2.1197007e-01   5.4738155e-01   1.0000000e+00   2.6059850e-01   1.2718204e-01   8.2294264e-02   1.0847880e-01   3.5162095e-01   1.0099751e-01   5.0872818e-01   5.9326683e-01   4.1645885e-01   1.0349127e-01   1.5336658e-01  -9.9750623e-03   3.8403990e-01   1.2157107e-01   5.6608479e-01   7.0573566e-01   6.1845387e-01   1.3092269e-01   3.0486284e-01   7.6683292e-02
   5.8402861e-01   1.8831943e-01   6.9725864e-01   9.8808105e-01   5.3396901e-01   7.9856973e-02   2.7890346e-01   5.9594756e-02   5.9833135e-01   1.2991657e-01   7.3301549e-01   7.6853397e-01   7.0798570e-01   1.9070322e-01   3.8498212e-01   3.2181168e-02   8.1764005e-01   1.7580453e-01   8.1287247e-01   8.7008343e-01   1.0000000e+00   1.9666269e-01   6.3587604e-01   1.2097735e-01
   4.8471616e-01   1.4585153e-01   4.8820961e-01   7.9475983e-01   3.7030568e-01   1.1353712e-01   1.2663755e-01   9.6069869e-02   6.8034934e-01   1.3624454e-01   7.5458515e-01   8.2689956e-01   6.6026201e-01   1.5720524e-01   4.2969432e-01   9.7816594e-02   8.4104803e-01   1.4366812e-01   8.6113537e-01   1.0000000e+00   8.7074236e-01   1.8078603e-01   5.7336245e-01   1.2707424e-01
   5.5153949e-01   2.0615797e-01   6.5060241e-01   1.0000000e+00   2.7710843e-01   1.3654618e-01   7.3627845e-02   1.3386881e-01   3.9625167e-01   1.1378849e-01   5.9170013e-01   7.0655957e-01   4.7255689e-01   1.2315930e-01   1.5662651e-01   1.4725569e-02   4.2570281e-01   1.2115127e-01   6.4257028e-01   8.0589023e-01   6.7737617e-01   1.4190094e-01   3.2195448e-01   8.7684070e-02
   5.0525210e-01   1.8172269e-01   6.7857143e-01   1.0000000e+00   4.9159664e-01   8.8235294e-02   1.7226891e-01   9.2436975e-02   5.3676471e-01   9.6638655e-02   6.9747899e-01   6.4894958e-01   6.4075630e-01   1.2815126e-01   3.1197479e-01  -1.0504202e-03   7.6890756e-01   1.6859244e-01   8.1617647e-01   8.7920168e-01   8.6134454e-01   1.9117647e-01   5.3203782e-01   7.6155462e-02
   5.0276680e-01   1.2806324e-01   4.9011858e-01   7.4466403e-01   3.3517787e-01   1.1462451e-01   1.0671937e-01   6.4031621e-02   6.4584980e-01   1.5968379e-01   7.5019763e-01   8.2276680e-01   6.3478261e-01   1.4071146e-01   3.4387352e-01   1.0988142e-01   7.6600791e-01   1.6877470e-01   8.3478261e-01   1.0000000e+00   7.6679842e-01   1.9920949e-01   4.6363636e-01   1.4189723e-01
   4.6303901e-01   1.3141684e-01   5.8110883e-01   1.0000000e+00   2.5154004e-01   5.1334702e-02   8.7268994e-02   8.8295688e-02   3.5318275e-01   9.2402464e-02   5.2874743e-01   5.0390144e-01   3.5215606e-01   6.8788501e-02   1.2217659e-01  -5.1334702e-03   3.6447639e-01   9.7022587e-02   5.1950719e-01   6.5092402e-01   5.0000000e-01   1.1601643e-01   2.2741273e-01   4.6714579e-02
   5.5873016e-01   1.6084656e-01   7.1216931e-01   1.0000000e+00   4.8888889e-01   7.3015873e-02   1.8941799e-01   5.5026455e-02   5.3015873e-01   1.1111111e-01   7.0370370e-01   6.9714286e-01   6.3915344e-01   1.1957672e-01   3.3862434e-01  -1.6931217e-02   7.8941799e-01   1.6666667e-01   8.4232804e-01   9.0370370e-01   8.7195767e-01   2.0529101e-01   5.2539683e-01   9.1534392e-02
   4.9725490e-01   1.4039216e-01   4.7607843e-01   7.6235294e-01   3.2941176e-01   1.0509804e-01   1.1450980e-01   7.4509804e-02   6.5725490e-01   1.5686275e-01   7.8274510e-01   8.3592157e-01   6.2588235e-01   1.5529412e-01   3.3019608e-01   1.0117647e-01   7.7254902e-01   1.7137255e-01   8.4313725e-01   1.0000000e+00   7.7960784e-01   1.6705882e-01   4.8039216e-01   1.3294118e-01
   4.1405508e-01   1.5479582e-01   5.3656220e-01   1.0000000e+00   2.4786325e-01   5.5080722e-02   4.5584046e-02   1.1680912e-01   3.3048433e-01   8.0721747e-02   5.0427350e-01   4.0436847e-01   3.1908832e-01   6.2678063e-02   1.3010446e-01  -5.6980057e-03   3.3523267e-01   8.7844255e-02   5.1377018e-01   5.6980057e-01   4.6913580e-01   1.0351377e-01   2.0750237e-01   5.3656220e-02
   5.6275304e-01   1.4068826e-01   6.7408907e-01   1.0000000e+00   4.6052632e-01   5.7692308e-02   1.6093117e-01   2.0242915e-02   5.2834008e-01   1.1234818e-01   7.1761134e-01   8.0546559e-01   6.0829960e-01   1.0829960e-01   3.1275304e-01  -1.1133603e-02   7.4898785e-01   1.4929150e-01   8.2591093e-01   9.7064777e-01   8.3906883e-01   1.7611336e-01   4.8431174e-01   8.0465587e-02
   4.8840804e-01   1.7078825e-01   5.1468315e-01   8.3230294e-01   3.4930448e-01   7.2642968e-02   9.1190108e-02   8.5007728e-02   6.5610510e-01   1.4142195e-01   8.0293663e-01   8.7542504e-01   5.7573416e-01   1.3369397e-01   2.9907264e-01   8.3462133e-02   7.5734158e-01   1.5108192e-01   9.1653787e-01   1.0000000e+00   7.5888717e-01   1.7928903e-01   4.2697063e-01   1.4335394e-01
   4.4648649e-01   1.9675676e-01   6.4540541e-01   1.0000000e+00   2.3567568e-01   1.2756757e-01  -5.0810811e-02   1.4162162e-01   3.7081081e-01   1.0270270e-01   6.3567568e-01   5.9545946e-01   3.7945946e-01   1.0270270e-01   7.7837838e-02   9.7297297e-03   4.0324324e-01   8.3783784e-02   6.0972973e-01   7.3297297e-01   4.9945946e-01   1.3405405e-01   1.9945946e-01   4.3783784e-02
   6.1842105e-01   1.8640351e-01   7.2478070e-01   1.0000000e+00   4.5833333e-01   7.4561404e-02   1.6228070e-01   3.2894737e-02   5.9429825e-01   1.3377193e-01   7.8399123e-01   9.0219298e-01   6.5789474e-01   1.1403509e-01   3.2456140e-01  -9.8684211e-03   8.3662281e-01   1.6063596e-01   8.9802632e-01   9.7916667e-01   9.3092105e-01   1.8640351e-01   5.2686404e-01   7.4013158e-02
   5.1723613e-01   1.5532387e-01   5.3177383e-01   8.5313356e-01   3.4431399e-01   8.6461069e-02   8.7226211e-02   6.5802229e-02   6.7102971e-01   1.1936218e-01   8.1870216e-01   9.1069826e-01   5.6850066e-01   1.4920273e-01   2.9304946e-01   9.2582206e-02   7.6514220e-01   1.5188073e-01   9.4189005e-01   1.0000000e+00   7.7738448e-01   1.7598271e-01   3.9978680e-01   1.5188073e-01
   4.7213115e-01   1.8797814e-01   6.4918033e-01   1.0000000e+00   2.4699454e-01   8.6338798e-02  -2.1857923e-02   9.8360656e-02   3.9344262e-01   7.9781421e-02   6.7431694e-01   6.8721311e-01   4.2732240e-01   9.5081967e-02   8.7431694e-02   2.8415301e-02   4.0546448e-01   9.6721311e-02   6.1311475e-01   7.4207650e-01   4.8852459e-01   1.5300546e-01   2.0491803e-01   4.5355191e-02
   5.2098260e-01   1.9242579e-01   6.7758444e-01   9.6519959e-01   4.2169908e-01   7.2671443e-02   6.7553736e-02   7.3694985e-02   5.4452405e-01   1.0440123e-01   7.1443193e-01   7.7256909e-01   5.8751279e-01   1.0951894e-01   2.3132037e-01  -1.3306039e-02   7.6867963e-01   1.5711361e-01   8.4544524e-01   1.0000000e+00   8.0655067e-01   1.5353122e-01   4.4063460e-01   5.6806551e-02
   5.4444444e-01   1.4761905e-01   5.8174603e-01   8.4285714e-01   3.3968254e-01   8.5714286e-02   4.1269841e-02   6.2698413e-02   7.0317460e-01   1.2301587e-01   8.7619048e-01   9.6015873e-01   5.9206349e-01   1.4444444e-01   2.6111111e-01   1.0396825e-01   8.1031746e-01   1.7182540e-01   9.4365079e-01   1.0000000e+00   7.4761905e-01   1.7222222e-01   4.3214286e-01   1.0515873e-01
   4.8022599e-01   1.9661017e-01   6.8474576e-01   1.0000000e+00   2.7457627e-01   4.7457627e-02  -1.6949153e-02   8.9265537e-02   4.2824859e-01   8.8135593e-02   6.8700565e-01   6.7322034e-01   4.0338983e-01   7.1186441e-02   6.2146893e-02   2.7118644e-02   4.0903955e-01   6.4971751e-02   6.7118644e-01   7.3107345e-01   4.7796610e-01   9.9435028e-02   1.4519774e-01   1.1864407e-02
   5.6754032e-01   1.7439516e-01   6.8447581e-01   1.0000000e+00   3.9314516e-01   8.2661290e-02   4.9395161e-02   8.4677419e-02   5.2520161e-01   9.4758065e-02   7.0866935e-01   7.2762097e-01   5.7056452e-01   1.1794355e-01   2.2580645e-01  -2.3185484e-02   7.7016129e-01   1.4465726e-01   8.5181452e-01   9.8790323e-01   8.0342742e-01   1.4012097e-01   4.1078629e-01   8.8205645e-02
   5.2667683e-01   1.5701220e-01   5.3048780e-01   7.3094512e-01   3.1478659e-01   8.0030488e-02   4.8780488e-02   6.0213415e-02   6.7987805e-01   1.3414634e-01   8.3765244e-01   9.1753049e-01   5.7164634e-01   1.3719512e-01   2.4695122e-01   9.1463415e-02   7.7972561e-01   1.6730183e-01   9.1387195e-01   1.0000000e+00   7.2027439e-01   1.6158537e-01   3.9214939e-01   1.1471037e-01
   4.6268657e-01   1.4818763e-01   7.1002132e-01   1.0000000e+00   2.6972281e-01   7.2494670e-02  -5.1172708e-02   1.1087420e-01   4.2110874e-01   9.5948827e-02   6.5351812e-01   7.2473348e-01   3.7739872e-01   6.1833689e-02   6.7164179e-02   2.0255864e-02   3.7633262e-01   6.0234542e-02   6.4605544e-01   7.3240938e-01   4.5948827e-01   9.7014925e-02   1.2739872e-01   2.9317697e-02
   6.1577608e-01   1.0771841e-01   7.5063613e-01   8.4860051e-01   3.4478372e-01   8.4817642e-02   3.5623410e-02   6.3613232e-03   5.6191688e-01   1.0093299e-01   7.4363868e-01   7.1755725e-01   5.2120441e-01   9.5419847e-02   1.7048346e-01  -3.8167939e-02   7.0886344e-01   1.7716285e-01   8.9016115e-01   1.0000000e+00   7.7926209e-01   1.8808312e-01   3.5082697e-01   5.1208651e-02
   5.1378676e-01   1.4215686e-01   5.5514706e-01   8.4099265e-01   3.0882353e-01   1.2009804e-01   9.1911765e-04   7.4448529e-02   6.7064951e-01   1.2806373e-01   8.4512868e-01   8.5937500e-01   5.5759804e-01   1.2224265e-01   2.1139706e-01   7.9963235e-02   7.8232230e-01   1.7118566e-01   9.4822304e-01   1.0000000e+00   7.0726103e-01   1.4139093e-01   3.3432904e-01   1.2982537e-01
   4.1738066e-01   1.6727866e-01   6.2178703e-01   1.0000000e+00   1.7380661e-01   2.7743778e-02  -1.2974296e-01   7.5887393e-02   3.5087719e-01   8.7311302e-02   6.6768666e-01   6.8543452e-01   3.4475724e-01   7.5887393e-02  -7.3439412e-03   1.3463892e-02   3.7596899e-01   5.9057528e-02   6.4585883e-01   7.9436965e-01   4.3390453e-01   9.0371277e-02   7.3133415e-02   1.8665851e-02
   2.8183716e-01   2.8914405e-01   3.7578288e-02   6.7014614e-01   3.4133612e-01   1.0125261e-01   4.8851775e-01   1.1273486e-01  -1.7118998e-01   1.2421712e-01   3.0375783e-01  -6.2881002e-01   1.0000000e+00   1.5657620e-01   2.7870564e-01   4.1336117e-01   3.8308977e-01   8.4551148e-02   6.0542797e-02   3.0062630e-01   9.6137787e-01   1.7432150e-01   9.7077244e-01   6.8893528e-02
   2.5159236e-01   1.6985138e-01   4.4585987e-02   7.1656051e-01   7.3248408e-02   1.7940552e-01  -5.4140127e-02   1.5286624e-01   5.6794055e-01   1.9957537e-01   3.9808917e-01   8.1273885e-01   7.5583864e-01   7.3248408e-02   6.7834395e-01   2.5159236e-01   6.3800425e-01   1.7834395e-01   3.8004246e-01   9.2038217e-01   1.0000000e+00   3.3970276e-01   8.2802548e-01   3.6305732e-01
   2.6595745e-01   2.2458629e-01   1.1347518e-01   1.0000000e+00   4.9645390e-02   1.8203310e-01   2.1631206e-01   2.3404255e-01  -1.1229314e-01   5.9101655e-02  -6.7375887e-02   3.9716312e-02   2.7423168e-01   4.2553191e-02   2.4113475e-01   6.0283688e-02   1.2884161e-01   0.0000000e+00   6.5011820e-02   4.0070922e-01   6.1702128e-01   1.2293144e-01   7.1985816e-01   7.4468085e-02
   1.7248460e-01   2.6283368e-01   1.0266940e-02   6.6529774e-01   2.9158111e-01   8.0082136e-02   3.5934292e-01   1.0677618e-01   1.0266940e-02   1.6427105e-02   1.0266940e-01  -4.1478439e-02   6.2012320e-01   7.3921971e-02   5.4825462e-01   2.4640657e-02   3.1006160e-01   8.5215606e-02   1.5605749e-01   4.9281314e-01   1.0000000e+00   2.3819302e-01   8.3675565e-01   1.0164271e-01
   2.1200750e-01   2.2701689e-01   4.3151970e-02   9.3245779e-01   1.6135084e-01   1.0506567e-01  -1.5009381e-02   1.2570356e-01   3.7335835e-01   1.4821764e-01   2.7954972e-01   5.4746717e-01   6.8855535e-01   5.8161351e-02   5.1782364e-01   1.7448405e-01   4.1651032e-01   2.7110694e-01   3.6585366e-01   6.3414634e-01   1.0000000e+00   2.0825516e-01   7.8705441e-01   2.9174484e-01
   1.1400000e-01   3.0000000e-01   1.3400000e-01   1.0000000e+00   1.9000000e-01   7.6000000e-02   1.7600000e-01   2.6200000e-01  -1.6000000e-01   8.8000000e-02   4.0000000e-03   1.5960000e-01   2.7400000e-01   5.6000000e-02   1.9400000e-01   3.4000000e-02   4.0000000e-02   1.2100000e-01   3.6000000e-02   6.6000000e-02   6.0600000e-01   1.0800000e-01   5.7500000e-01   7.7000000e-02
   3.3267327e-01   2.3366337e-01   1.0297030e-01   6.7920792e-01   3.3861386e-01   1.1485149e-01   4.1584158e-01   1.3267327e-01   7.5247525e-02   1.2475248e-01   1.1881188e-01  -3.4059406e-02   6.3762376e-01   7.5247525e-02   6.6336634e-01  -3.9603960e-02   4.4752475e-01   6.2376238e-02   2.7128713e-01   4.1386139e-01   1.0000000e+00   2.5346535e-01   8.7623762e-01   8.2178218e-02
   2.7689594e-01   2.0987654e-01   1.3580247e-01   7.3721340e-01   2.5396825e-01   7.2310406e-02   5.9964727e-02   1.6578483e-01   4.2151675e-01   1.3580247e-01   4.2680776e-01   6.2574956e-01   7.1075838e-01   1.2874780e-01   4.6560847e-01   2.3633157e-01   5.2557319e-01   2.3544974e-01   3.8800705e-01   7.3721340e-01   1.0000000e+00   2.1340388e-01   8.1216931e-01   2.9012346e-01
   2.7695560e-01   2.6215645e-01   2.6215645e-01   1.0000000e+00   2.3255814e-01   1.3742072e-01   1.8181818e-01   2.6849894e-01  -2.1141649e-02   1.4799154e-02   1.3107822e-01   4.3974630e-02   2.7906977e-01   7.8224101e-02   2.3044397e-01   1.6913319e-02   9.7251586e-02   1.4693446e-01   9.9365751e-02   4.3974630e-01   7.6109937e-01   1.3530655e-01   5.9725159e-01   1.3636364e-01
   3.4031414e-01   1.5532286e-01   2.9842932e-01   8.5863874e-01   4.5200698e-01   5.9336824e-02   3.7521815e-01   8.5514834e-02   1.7801047e-01   7.3298429e-02   2.0942408e-01   1.7068063e-01   6.2652705e-01   1.5706806e-01   4.6945899e-01   4.7120419e-02   4.3455497e-01   1.1954625e-01   3.1588133e-01   4.8865620e-01   1.0000000e+00   2.2513089e-01   8.1064572e-01   1.0034904e-01
   3.1360000e-01   1.9520000e-01   2.2560000e-01   7.1840000e-01   2.8960000e-01   1.2480000e-01   8.1600000e-02   1.2000000e-01   5.0560000e-01   1.5200000e-01   4.5760000e-01   5.9648000e-01   7.0080000e-01   1.0880000e-01   5.6000000e-01   1.1200000e-01   6.8160000e-01   1.6080000e-01   5.5840000e-01   7.6480000e-01   1.0000000e+00   2.8800000e-01   7.6240000e-01   2.6320000e-01
   4.6259843e-01   2.1653543e-01   2.2834646e-01   1.0000000e+00   9.2519685e-02   1.4370079e-01   2.5984252e-01   1.0039370e-01   9.2519685e-02   2.1653543e-02   2.8740157e-01   1.3543307e-01   3.8385827e-01   1.4566929e-01   1.5354331e-01   1.1220472e-01   1.6535433e-01   1.4074803e-01   1.7716535e-01   7.0669291e-01   7.6968504e-01   1.5551181e-01   5.9744094e-01   1.3681102e-01
   4.1196581e-01   1.8119658e-01   3.6239316e-01   9.5213675e-01   5.0256410e-01   5.6410256e-02   4.1196581e-01   7.8632479e-02   2.8205128e-01   7.3504274e-02   2.7863248e-01   3.0393162e-01   6.7350427e-01   1.2820513e-01   5.6581197e-01   4.1025641e-02   5.5384615e-01   1.4102564e-01   3.9829060e-01   6.3076923e-01   1.0000000e+00   2.5982906e-01   8.3846154e-01   1.2905983e-01
   3.4801762e-01   2.1145374e-01   2.4082232e-01   7.6651982e-01   2.9515419e-01   9.6916300e-02   1.1306902e-01   1.3069016e-01   5.0073421e-01   1.6886931e-01   5.0954479e-01   7.3685756e-01   6.9750367e-01   1.2775330e-01   5.1395007e-01   1.2775330e-01   6.9309838e-01   2.1365639e-01   5.9030837e-01   9.0455213e-01   1.0000000e+00   2.4669604e-01   8.3920705e-01   2.3715125e-01
   3.8582677e-01   2.9724409e-01   3.9370079e-01   1.0000000e+00   3.2480315e-01   1.0039370e-01   2.6181102e-01   2.3818898e-01   1.2204724e-01   7.0866142e-02   3.0511811e-01   2.4173228e-01   3.8582677e-01   1.0433071e-01   2.9330709e-01   1.9685039e-02   2.3228346e-01   1.9586614e-01   2.4606299e-01   6.5944882e-01   7.3228346e-01   2.1062992e-01   5.7972441e-01   1.2106299e-01
   4.2987805e-01   1.2195122e-01   4.0701220e-01   7.5609756e-01   4.5426829e-01   6.0975610e-02   3.4756098e-01   5.6402439e-02   3.6128049e-01   8.9939024e-02   3.3231707e-01   3.7774390e-01   6.6768293e-01   1.4176829e-01   5.6554878e-01  -1.8292683e-02   5.8384146e-01   1.5777439e-01   4.9085366e-01   7.4695122e-01   1.0000000e+00   2.7439024e-01   7.7820122e-01   1.0137195e-01
   3.9917695e-01   1.4403292e-01   3.6213992e-01   7.0096022e-01   3.8820302e-01   1.5363512e-01   1.2208505e-01   1.3854595e-01   5.7201646e-01   1.2894376e-01   6.0356653e-01   5.9368999e-01   7.3936900e-01   1.8106996e-01   5.3772291e-01   1.2208505e-01   7.6131687e-01   1.7764060e-01   6.5294925e-01   9.4513032e-01   1.0000000e+00   2.7023320e-01   7.8943759e-01   2.1742112e-01
   4.5741325e-01   1.7823344e-01   3.8643533e-01   1.0000000e+00   1.7350158e-01   1.6561514e-01   1.6246057e-01   1.3722397e-01   1.4668770e-01   5.2050473e-02   3.1230284e-01   2.2681388e-01   3.5804416e-01   1.1356467e-01   1.5772871e-01   2.8391167e-02   2.2870662e-01   9.2271293e-02   3.3438486e-01   5.6151420e-01   6.4195584e-01   1.6876972e-01   4.6293375e-01   1.1750789e-01
   3.9499305e-01   1.8219750e-01   4.4784423e-01   7.9694019e-01   4.2420028e-01   9.1794159e-02   2.9346314e-01   1.3490960e-01   3.7691238e-01   1.3490960e-01   4.1863700e-01   3.2656467e-01   6.8289291e-01   1.2934631e-01   5.3824757e-01  -1.9471488e-02   6.2865090e-01   1.1474270e-01   5.6884562e-01   8.2753825e-01   1.0000000e+00   2.5452017e-01   7.7121001e-01   9.5271210e-02
   4.5331695e-01   1.1425061e-01   3.5503686e-01   7.2972973e-01   3.5995086e-01   1.2653563e-01   1.5601966e-01   1.0319410e-01   5.9090909e-01   1.3022113e-01   6.1302211e-01   7.5282555e-01   7.7395577e-01   1.6216216e-01   5.2825553e-01   1.1425061e-01   7.4815725e-01   1.6400491e-01   7.0884521e-01   8.3415233e-01   1.0000000e+00   2.4078624e-01   7.4385749e-01   2.2420147e-01
   4.1112619e-01   1.7367707e-01   3.8398915e-01   1.0000000e+00   2.1438263e-01   1.8453189e-01   7.7340570e-02   1.9402985e-01   1.6553596e-01   9.3622795e-02   2.7137042e-01   3.0909091e-01   3.4328358e-01   5.8344640e-02   1.9402985e-01   1.7639077e-02   2.7137042e-01   1.0379919e-01   3.2293080e-01   5.3052917e-01   5.8073270e-01   1.4654003e-01   4.2537313e-01   1.0651289e-01
   4.5369128e-01   2.0000000e-01   4.5369128e-01   9.5033557e-01   4.9798658e-01   8.9932886e-02   2.9664430e-01   7.2483221e-02   4.4295302e-01   1.1275168e-01   4.8993289e-01   6.8429530e-01   7.2483221e-01   1.4093960e-01   5.2080537e-01   5.3691275e-03   6.9530201e-01   1.7382550e-01   5.9731544e-01   6.4832215e-01   1.0000000e+00   2.2147651e-01   7.6442953e-01   8.1208054e-02
   5.4556804e-01   1.8726592e-01   4.4069913e-01   9.5255930e-01   4.6941323e-01   1.3607990e-01   1.9475655e-01   1.3607990e-01   6.9538077e-01   1.6729089e-01   7.4906367e-01   7.2259675e-01   8.1273408e-01   1.9475655e-01   5.4556804e-01   1.0736579e-01   8.5518102e-01   2.0162297e-01   7.7153558e-01   9.4257179e-01   1.0000000e+00   2.6217228e-01   7.9088639e-01   2.1410737e-01
   4.1029412e-01   2.2794118e-01   5.6323529e-01   1.0000000e+00   3.9558824e-01   8.6764706e-02   1.1764706e-01   2.4264706e-01   2.7205882e-01   4.5588235e-02   4.0000000e-01   4.3058824e-01   4.1176471e-01   8.0882353e-02   1.7205882e-01   3.8235294e-02   3.3823529e-01   9.1911765e-02   4.6911765e-01   6.1911765e-01   7.0441176e-01   1.4705882e-01   4.7867647e-01   7.8676471e-02
   6.0477454e-01   1.5119363e-01   6.1140584e-01   9.9602122e-01   5.1326260e-01   1.1405836e-01   3.3421751e-01   7.6923077e-02   5.5172414e-01   1.1671088e-01   6.1405836e-01   7.0795756e-01   7.8381963e-01   1.4986737e-01   5.1326260e-01   1.5915119e-02   7.9442971e-01   1.4257294e-01   6.9363395e-01   8.4482759e-01   1.0000000e+00   2.4933687e-01   7.7917772e-01   1.0543767e-01
   5.4047619e-01   2.0714286e-01   4.4523810e-01   7.8809524e-01   4.4642857e-01   1.2619048e-01   2.3928571e-01   1.0833333e-01   7.4047619e-01   1.9642857e-01   7.7023810e-01   9.0928571e-01   8.3928571e-01   1.7976190e-01   5.7500000e-01   1.3571429e-01   9.1309524e-01   1.7678571e-01   8.3571429e-01   9.3809524e-01   1.0000000e+00   2.9166667e-01   7.7083333e-01   1.9226190e-01
   5.3681392e-01   2.1686747e-01   4.7121821e-01   1.0000000e+00   2.7041499e-01   1.5261044e-01   1.5528782e-01   1.3654618e-01   3.2262383e-01   4.1499331e-02   4.1499331e-01   4.0267738e-01   3.9089692e-01   9.2369478e-02   2.1686747e-01   1.0709505e-02   3.2797858e-01   1.0107095e-01   4.8995984e-01   7.1352075e-01   6.2382865e-01   1.9009371e-01   3.9692102e-01   1.1981258e-01
   5.0857843e-01   1.7892157e-01   6.3602941e-01   8.0147059e-01   5.6862745e-01   5.7598039e-02   2.8921569e-01   7.3529412e-02   5.4656863e-01   1.1274510e-01   5.9313725e-01   6.0637255e-01   7.0588235e-01   1.3725490e-01   5.0000000e-01   2.4509804e-03   7.6470588e-01   1.7953431e-01   6.9852941e-01   8.4803922e-01   1.0000000e+00   2.0343137e-01   7.3345588e-01   8.6397059e-02
   5.0296443e-01   1.3636364e-01   4.4664032e-01   8.5276680e-01   4.0316206e-01   1.3241107e-01   1.7193676e-01   9.9802372e-02   6.8972332e-01   1.4920949e-01   7.1146245e-01   7.9920949e-01   7.5000000e-01   1.4525692e-01   4.8913043e-01   1.0177866e-01   8.2213439e-01   1.7539526e-01   8.2213439e-01   1.0000000e+00   9.2885375e-01   2.4604743e-01   6.2005929e-01   1.8428854e-01
   4.2573099e-01   2.0233918e-01   5.0058480e-01   1.0000000e+00   3.0994152e-01   7.9532164e-02   1.5321637e-01   1.0994152e-01   2.9239766e-01   5.6140351e-02   4.1988304e-01   5.8339181e-01   3.8830409e-01   7.0175439e-02   1.8362573e-01  -1.1695906e-03   3.4736842e-01   9.6491228e-02   4.4327485e-01   6.5380117e-01   5.5087719e-01   1.5672515e-01   3.5614035e-01   8.1286550e-02
   5.9553350e-01   2.0471464e-01   7.0967742e-01   9.1811414e-01   6.0794045e-01   8.6848635e-02   2.8535980e-01   1.2158809e-01   5.9925558e-01   9.5533499e-02   7.0719603e-01   6.5111663e-01   7.5930521e-01   1.7369727e-01   4.9875931e-01   4.2183623e-02   8.1513648e-01   1.8920596e-01   7.6799007e-01   8.6228288e-01   1.0000000e+00   2.3325062e-01   7.4379653e-01   1.0732010e-01
   5.1822222e-01   1.4755556e-01   4.1777778e-01   8.0177778e-01   3.3244444e-01   1.4933333e-01   1.5111111e-01   9.0666667e-02   6.8533333e-01   1.3066667e-01   7.2088889e-01   6.7804444e-01   6.7288889e-01   1.4666667e-01   4.4977778e-01   1.0488889e-01   7.8400000e-01   1.5244444e-01   8.2222222e-01   1.0000000e+00   8.8444444e-01   2.1244444e-01   5.8088889e-01   1.8088889e-01
   5.2324195e-01   1.5613826e-01   5.6019070e-01   1.0000000e+00   2.8009535e-01   1.1084625e-01   1.3945173e-01   1.3587604e-01   3.2181168e-01   9.5351609e-02   4.8748510e-01   5.5637664e-01   3.9809297e-01   6.6746126e-02   1.7640048e-01   1.7878427e-02   4.3742551e-01   9.4755662e-02   5.2443385e-01   7.6281287e-01   5.6138260e-01   1.7044100e-01   3.5578069e-01   6.2574493e-02
   5.5875831e-01   1.6407982e-01   6.8070953e-01   1.0000000e+00   5.1219512e-01   8.2039911e-02   2.8159645e-01   6.3192905e-02   5.5432373e-01   1.5853659e-01   6.6075388e-01   7.7139690e-01   6.9623060e-01   1.5853659e-01   4.4235033e-01   2.5498891e-02   7.8603104e-01   1.4689579e-01   7.6274945e-01   9.0576497e-01   9.3015521e-01   2.0066519e-01   6.3802661e-01   9.5898004e-02
   4.6241415e-01   1.5095995e-01   4.3381121e-01   7.0712817e-01   3.6468745e-01   8.1836181e-02   1.7002857e-01   6.5945661e-02   6.2926462e-01   1.2156248e-01   6.9123765e-01   7.7291493e-01   5.9510000e-01   1.4857637e-01   3.9805754e-01   1.0567196e-01   7.5877236e-01   1.2593238e-01   8.1280013e-01   1.0000000e+00   8.3663591e-01   1.5572710e-01   5.4385307e-01   1.4817911e-01
   5.0406504e-01   1.8466899e-01   5.6910569e-01   1.0000000e+00   2.7990708e-01   1.2078978e-01   9.5238095e-02   1.0336818e-01   3.3681765e-01   9.8722416e-02   4.9709640e-01   5.7003484e-01   4.2392567e-01   9.0592334e-02   1.5795587e-01   9.2915215e-03   4.0301974e-01   1.1672474e-01   5.4587689e-01   6.7363531e-01   5.8304297e-01   1.2775842e-01   3.3159117e-01   6.9105691e-02
   6.2813522e-01   1.6575791e-01   6.9792803e-01   1.0000000e+00   5.4198473e-01   5.7797165e-02   3.0970556e-01   2.3991276e-02   6.1395856e-01   1.1886587e-01   7.1755725e-01   7.3151581e-01   6.7502726e-01   1.7884406e-01   3.8604144e-01   4.0348964e-02   8.4187568e-01   1.4776445e-01   8.1243184e-01   8.9640131e-01   9.4765540e-01   1.9302072e-01   6.3740458e-01   1.0959651e-01
   5.0991736e-01   1.3388430e-01   4.9421488e-01   7.4958678e-01   3.6694215e-01   1.1900826e-01   1.4710744e-01   9.9173554e-02   6.9504132e-01   1.3388430e-01   7.7190083e-01   8.0561983e-01   6.5867769e-01   1.5371901e-01   4.3966942e-01   1.0330579e-01   8.6694215e-01   1.4090909e-01   8.6611570e-01   1.0000000e+00   8.3140496e-01   1.9917355e-01   5.7892562e-01   1.3016529e-01
   6.3025210e-01   2.4649860e-01   7.0728291e-01   1.0000000e+00   3.0392157e-01   1.1904762e-01   1.3305322e-01   1.5546218e-01   5.0000000e-01   1.2324930e-01   6.6666667e-01   7.8683473e-01   5.1260504e-01   1.2745098e-01   2.1988796e-01   1.6806723e-02   4.9579832e-01   1.3935574e-01   7.0868347e-01   9.0336134e-01   7.1008403e-01   1.4705882e-01   3.6764706e-01   9.1736695e-02
   5.6701031e-01   1.7422680e-01   7.0618557e-01   1.0000000e+00   5.1546392e-01   7.7319588e-02   2.3505155e-01   6.3917526e-02   5.6597938e-01   1.1134021e-01   7.2577320e-01   7.0082474e-01   6.5670103e-01   1.3711340e-01   3.4123711e-01   2.0618557e-02   8.0515464e-01   1.7680412e-01   8.2989691e-01   8.6701031e-01   8.7628866e-01   2.0103093e-01   5.6134021e-01   8.7113402e-02
   5.0362480e-01   1.2627760e-01   4.8654018e-01   6.9601244e-01   3.4094953e-01   1.0027927e-01   1.3370570e-01   6.5367231e-02   6.5218669e-01   1.3519132e-01   7.3538134e-01   8.3179801e-01   6.1727464e-01   1.3593413e-01   3.5951977e-01   1.0325051e-01   7.6732215e-01   1.5190453e-01   8.3343219e-01   1.0000000e+00   7.3835258e-01   2.0278698e-01   4.6685573e-01   1.3333429e-01
   4.9196787e-01   1.3253012e-01   5.8835341e-01   1.0000000e+00   2.6004016e-01   5.1204819e-02   1.3152610e-01   6.9277108e-02   3.6746988e-01   8.7349398e-02   5.4718876e-01   5.1385542e-01   3.6546185e-01   8.1325301e-02   1.4056225e-01   1.3052209e-02   3.9257028e-01   9.6887550e-02   5.5220884e-01   6.4859438e-01   4.9799197e-01   1.1646586e-01   2.4548193e-01   6.9779116e-02
   5.7835052e-01   1.9896907e-01   7.0309278e-01   1.0000000e+00   4.8453608e-01   9.2783505e-02   1.9278351e-01   9.6907216e-02   5.7628866e-01   1.2371134e-01   7.3608247e-01   7.0907216e-01   6.3608247e-01   1.2268041e-01   3.7319588e-01  -7.2164948e-03   8.4226804e-01   1.5824742e-01   8.7938144e-01   9.5154639e-01   8.9278351e-01   2.0206186e-01   5.6855670e-01   9.5360825e-02
   5.0263134e-01   1.5471274e-01   4.7450175e-01   7.5801839e-01   3.3533431e-01   1.0733659e-01   1.2436239e-01   8.8090028e-02   6.7140887e-01   1.5989451e-01   7.8022596e-01   8.4447987e-01   5.9812389e-01   1.4508946e-01   3.5087961e-01   8.3648514e-02   7.8836874e-01   1.6840741e-01   8.4314741e-01   1.0000000e+00   7.6542092e-01   1.5841400e-01   4.9633919e-01   1.3065454e-01
   4.4106814e-01   1.5745856e-01   5.5064457e-01   1.0000000e+00   2.6519337e-01   5.8011050e-02   6.4456722e-02   1.1510129e-01   3.5727440e-01   8.1952118e-02   5.2854512e-01   4.5930018e-01   3.2320442e-01   6.6298343e-02   1.4456722e-01   1.1049724e-02   3.5727440e-01   1.0267035e-01   5.2302026e-01   6.4732965e-01   4.7605893e-01   1.0036832e-01   2.3250460e-01   6.2154696e-02
   5.9143969e-01   1.3424125e-01   7.0233463e-01   9.8249027e-01   5.0583658e-01   1.9455253e-02   2.1011673e-01   1.3618677e-02   5.6614786e-01   1.0603113e-01   7.2762646e-01   7.7412451e-01   6.0700389e-01   1.0603113e-01   3.4241245e-01  -1.1673152e-02   7.7334630e-01   1.6001946e-01   8.2587549e-01   1.0000000e+00   8.4241245e-01   1.7412451e-01   5.0632296e-01   8.5116732e-02
   5.1708767e-01   1.6196137e-01   5.0891530e-01   8.0757801e-01   3.5364042e-01   7.3551263e-02   1.0401189e-01   6.9093611e-02   6.5824666e-01   1.4190193e-01   8.0163447e-01   8.5794948e-01   5.8320951e-01   1.3075780e-01   3.0906389e-01   9.5096582e-02   7.7414562e-01   1.4673105e-01   9.1307578e-01   1.0000000e+00   7.6300149e-01   1.7533432e-01   4.5059435e-01   1.4301634e-01
   4.7812500e-01   1.6145833e-01   6.7604167e-01   1.0000000e+00   2.5416667e-01   1.3541667e-01  -3.3333333e-02   1.5833333e-01   4.1979167e-01   9.4791667e-02   6.4166667e-01   6.2583333e-01   3.7291667e-01   1.0520833e-01   1.1562500e-01   8.3333333e-03   4.4062500e-01   9.1145833e-02   6.2187500e-01   7.7916667e-01   5.1041667e-01   1.3437500e-01   2.2239583e-01   4.4270833e-02
   6.4357430e-01   1.5562249e-01   7.6907631e-01   1.0000000e+00   4.7991968e-01   5.7228916e-02   1.8775100e-01   1.7068273e-02   6.0341365e-01   1.4056225e-01   7.6204819e-01   8.9337349e-01   6.2248996e-01   9.9397590e-02   3.3433735e-01  -6.0240964e-03   8.4538153e-01   1.4708835e-01   8.7650602e-01   8.9056225e-01   8.7851406e-01   1.6465863e-01   5.2660643e-01   5.2710843e-02
   5.4990950e-01   1.4854308e-01   5.5140994e-01   8.5299741e-01   3.4960140e-01   9.1526547e-02   1.0578068e-01   5.5516102e-02   7.1945868e-01   1.2303569e-01   8.3949350e-01   9.4394929e-01   5.7841777e-01   1.3653960e-01   3.2784509e-01   8.4024371e-02   7.8472761e-01   1.6992429e-01   9.7153179e-01   1.0000000e+00   7.8622805e-01   1.7255005e-01   4.1674588e-01   1.6092168e-01
   4.9327818e-01   1.8821096e-01   6.4529473e-01   1.0000000e+00   2.4715615e-01   7.1354705e-02   2.1716649e-02   8.5832472e-02   4.2502585e-01   9.6173733e-02   6.6907963e-01   7.0506722e-01   4.2916236e-01   9.5139607e-02   1.1168563e-01   2.2750776e-02   4.0537746e-01   1.1633919e-01   6.2047570e-01   7.7869700e-01   4.8810755e-01   1.5511892e-01   2.0113754e-01   6.7735264e-02
   5.7989950e-01   1.7487437e-01   7.2763819e-01   1.0000000e+00   4.5929648e-01   6.7336683e-02   1.1457286e-01   6.4321608e-02   5.9396985e-01   1.1256281e-01   7.4070352e-01   7.3246231e-01   5.7889447e-01   1.1859296e-01   2.4924623e-01   1.0050251e-03   8.3216080e-01   1.4824121e-01   8.9145729e-01   9.9798995e-01   8.1909548e-01   1.6582915e-01   4.8391960e-01   4.0703518e-02
   5.3507463e-01   1.3880597e-01   5.6492537e-01   8.2014925e-01   3.2910448e-01   8.5820896e-02   5.1492537e-02   6.8656716e-02   6.9701493e-01   1.1641791e-01   8.5447761e-01   9.2373134e-01   5.6343284e-01   1.5000000e-01   2.7089552e-01   1.0522388e-01   8.1119403e-01   1.4962687e-01   9.3208955e-01   1.0000000e+00   7.2313433e-01   1.7910448e-01   4.2201493e-01   1.1082090e-01
   5.4006586e-01   1.8770582e-01   6.9045005e-01   1.0000000e+00   2.8759605e-01   4.5005488e-02   2.4149286e-02   6.5861690e-02   4.7420417e-01   9.4401756e-02   6.8057080e-01   6.6827662e-01   4.2041712e-01   5.4884742e-02   1.2952799e-01   4.3907794e-03   4.4566411e-01   6.2019759e-02   6.9154775e-01   7.6289791e-01   4.9176729e-01   1.0208562e-01   1.8057080e-01   1.1525796e-02
   5.5197133e-01   1.7383513e-01   6.3172043e-01   1.0000000e+00   3.6469534e-01   8.2437276e-02   6.8996416e-02   7.4372760e-02   5.2240143e-01   1.0394265e-01   6.6218638e-01   7.1935484e-01   5.3136201e-01   1.0752688e-01   2.4014337e-01  -1.8817204e-02   7.5000000e-01   1.2768817e-01   8.0913978e-01   9.1577061e-01   7.4283154e-01   1.1021505e-01   3.8485663e-01   7.8405018e-02
   5.2647608e-01   1.6556765e-01   5.1994052e-01   7.0366252e-01   3.1733800e-01   7.1165043e-02   6.4629478e-02   7.0438869e-02   6.8332965e-01   1.2925896e-01   8.3437382e-01   8.9958424e-01   5.6351095e-01   1.3724687e-01   2.5416087e-01   1.0093817e-01   7.9443425e-01   1.6520456e-01   9.1425295e-01   1.0000000e+00   7.0584104e-01   1.4378243e-01   4.0484195e-01   1.0493213e-01
   4.7830688e-01   1.3439153e-01   7.5132275e-01   1.0000000e+00   2.5396825e-01   8.9947090e-02  -4.6560847e-02   1.2592593e-01   4.6243386e-01   1.0582011e-01   6.9417989e-01   7.8603175e-01   4.0000000e-01   5.2910053e-02   9.2063492e-02   4.1269841e-02   4.3280423e-01   5.6613757e-02   6.8571429e-01   7.5449735e-01   4.6878307e-01   1.0687831e-01   1.4126984e-01   5.1322751e-02
   6.2397541e-01   1.3217213e-01   7.4180328e-01   8.9754098e-01   3.4426230e-01   9.3237705e-02   7.2745902e-02   1.9467213e-02   5.8401639e-01   1.0450820e-01   7.5409836e-01   7.2827869e-01   5.3073770e-01   9.0163934e-02   1.9159836e-01  -3.0737705e-02   7.5922131e-01   1.7469262e-01   9.0368852e-01   1.0000000e+00   7.7254098e-01   1.7418033e-01   3.7858607e-01   3.8422131e-02
   5.0442065e-01   1.4443124e-01   5.4506461e-01   8.0416990e-01   3.0700710e-01   1.0741620e-01   2.0321983e-02   7.9836362e-02   6.6917387e-01   1.2338347e-01   8.3465287e-01   8.4321714e-01   5.4433883e-01   1.1830297e-01   2.2789652e-01   7.9836362e-02   7.7586428e-01   1.6439033e-01   9.2682758e-01   1.0000000e+00   6.8441535e-01   1.4515702e-01   3.3785297e-01   1.2447215e-01
   4.3310208e-01   1.8136769e-01   6.2735382e-01   1.0000000e+00   1.9028741e-01   1.8830525e-02  -9.5143707e-02   8.5232904e-02   3.8255699e-01   9.2170466e-02   6.7888999e-01   7.1932607e-01   3.4390486e-01   8.0277502e-02   2.1803766e-02   1.6848365e-02   3.9147671e-01   6.7888999e-02   6.5807730e-01   8.1169475e-01   4.4400396e-01   9.7125867e-02   8.0773043e-02   4.1129832e-02
   3.2618026e-01   2.8612303e-01   7.6026977e-02   7.8724709e-01   3.5561006e-01   9.9734314e-02   5.1747394e-01   1.2752912e-01   4.8232168e-02   1.5532393e-01   1.9742489e-01  -3.8503985e-01   8.2076436e-01   1.5941140e-01   4.8313918e-01   1.7167382e-01   4.1978336e-01   1.0116493e-01   8.2566932e-02   3.1882281e-01   9.6505212e-01   1.7126507e-01   1.0000000e+00   9.3807480e-02
   2.6527958e-01   1.8118769e-01   9.3628088e-02   6.5279584e-01   1.2483745e-01   1.5257911e-01  -4.1612484e-02   1.5864759e-01   6.0771565e-01   1.9592544e-01   4.4083225e-01   8.2184655e-01   7.8716948e-01   1.0403121e-01   7.3602081e-01   2.6527958e-01   7.4165583e-01   1.6449935e-01   4.0225401e-01   9.1807542e-01   1.0000000e+00   3.5847421e-01   9.0182055e-01   3.6475943e-01
   2.2222222e-01   3.0462963e-01   9.4444444e-02   1.0000000e+00   1.0555556e-01   1.6018519e-01   2.5555556e-01   3.3333333e-01  -7.5925926e-02   5.6481481e-02  -6.2500000e-02   5.8333333e-02   2.6574074e-01   4.1666667e-02   2.8611111e-01   6.3888889e-02   1.7268519e-01   2.8472222e-02   8.2407407e-02   3.8333333e-01   6.3472222e-01   1.2175926e-01   7.4930556e-01   8.4027778e-02
   2.7201566e-01   2.4070450e-01   8.2191781e-02   7.6712329e-01   3.7377691e-01   1.9569472e-02   4.4422701e-01   6.8493151e-02   8.0234834e-02   2.9354207e-02   1.2720157e-01  -3.1702544e-02   6.2426614e-01   1.0176125e-01   5.7729941e-01   7.2407045e-02   3.2876712e-01   1.0861057e-01   1.3502935e-01   4.5792564e-01   1.0000000e+00   2.0156556e-01   8.7573386e-01   1.0273973e-01
   2.4444444e-01   2.4814815e-01   2.7777778e-02   9.4074074e-01   1.6666667e-01   1.1296296e-01   5.5555556e-02   1.3703704e-01   4.3148148e-01   1.4074074e-01   3.3148148e-01   5.8481481e-01   7.0740741e-01   7.5925926e-02   5.5185185e-01   1.8703704e-01   5.2777778e-01   2.4537037e-01   3.6851852e-01   6.6111111e-01   1.0000000e+00   2.0370370e-01   8.6388889e-01   2.6944444e-01
   1.0276680e-01   3.4980237e-01   1.2252964e-01   1.0000000e+00   2.2134387e-01   6.3241107e-02   2.1739130e-01   3.1225296e-01  -1.2252964e-01   1.2648221e-01  -1.9762846e-02   8.4584980e-02   2.7667984e-01   6.5217391e-02   2.6679842e-01   4.5454545e-02   1.2845850e-01   9.7826087e-02   4.1501976e-02   7.3122530e-02   5.9090909e-01   9.6837945e-02   6.6501976e-01   6.4229249e-02
   4.2779783e-01   2.1119134e-01   2.0758123e-01   6.0830325e-01   3.8628159e-01   1.0830325e-01   4.7111913e-01   1.3357401e-01   1.9314079e-01   1.7509025e-01   1.5884477e-01   1.8555957e-01   6.3176895e-01   1.1552347e-01   6.6606498e-01   0.0000000e+00   5.5956679e-01   6.4079422e-02   3.3574007e-01   5.1083032e-01   1.0000000e+00   2.2202166e-01   9.2148014e-01   8.3935018e-02
   3.6614853e-01   1.8652850e-01   2.0379965e-01   6.8393782e-01   2.7806563e-01   9.8445596e-02   1.0880829e-01   1.9170984e-01   4.9913644e-01   1.6753022e-01   4.6977547e-01   5.9550950e-01   7.4611399e-01   1.4680484e-01   5.5440415e-01   2.4870466e-01   6.7875648e-01   2.2193437e-01   4.1796200e-01   7.6511226e-01   1.0000000e+00   2.3488774e-01   9.0587219e-01   2.8411054e-01
   3.4257426e-01   2.8514851e-01   2.5742574e-01   1.0000000e+00   2.3960396e-01   9.1089109e-02   2.9108911e-01   2.1980198e-01   5.9405941e-02   4.9504950e-02   1.5445545e-01   1.2831683e-01   3.0297030e-01   7.7227723e-02   2.9504950e-01   4.3564356e-02   2.2772277e-01   1.2574257e-01   1.6435644e-01   4.3168317e-01   7.3267327e-01   1.3861386e-01   6.0891089e-01   1.3564356e-01
   3.8539898e-01   1.7147708e-01   2.9881154e-01   9.3718166e-01   4.8896435e-01   7.3005093e-02   4.1765705e-01   1.1714771e-01   2.4278438e-01   1.0016978e-01   2.1731749e-01   2.1528014e-01   6.7572156e-01   1.3073005e-01   5.6536503e-01   4.2444822e-02   5.3310696e-01   1.3157895e-01   3.5314092e-01   4.9405772e-01   1.0000000e+00   2.1731749e-01   8.7691002e-01   1.1460102e-01
   3.6875000e-01   1.9218750e-01   2.5156250e-01   7.0000000e-01   2.9375000e-01   1.4062500e-01   1.3437500e-01   1.3593750e-01   5.5312500e-01   1.7343750e-01   4.7656250e-01   5.4187500e-01   7.3125000e-01   1.1250000e-01   6.1718750e-01   1.3906250e-01   7.5000000e-01   1.6015625e-01   5.6875000e-01   7.6718750e-01   1.0000000e+00   2.9531250e-01   8.4140625e-01   2.3984375e-01
   5.2022059e-01   2.1323529e-01   1.8750000e-01   1.0000000e+00   7.5367647e-02   1.2867647e-01   3.1801471e-01   7.3529412e-02   1.7647059e-01   4.7794118e-02   2.5367647e-01   3.0661765e-01   3.7500000e-01   1.4889706e-01   2.2794118e-01   6.9852941e-02   2.2426471e-01   1.1672794e-01   1.8750000e-01   6.5808824e-01   7.1139706e-01   1.4338235e-01   6.1856618e-01   1.6452206e-01
   5.2648475e-01   1.7014446e-01   4.2536116e-01   9.6789727e-01   5.3932584e-01   5.2969502e-02   4.7993579e-01   8.1861958e-02   4.2054575e-01   7.2231140e-02   3.5634029e-01   4.4430177e-01   6.7094703e-01   1.1235955e-01   6.2921348e-01   3.8523274e-02   6.5329053e-01   1.6292135e-01   4.6227929e-01   6.0032103e-01   1.0000000e+00   2.4719101e-01   8.9004815e-01   1.5329053e-01
   4.1274238e-01   2.0221607e-01   2.9362881e-01   7.7977839e-01   3.4764543e-01   1.0803324e-01   1.8421053e-01   1.2188366e-01   5.9418283e-01   1.5096953e-01   5.4847645e-01   7.8504155e-01   6.9529086e-01   1.3988920e-01   5.6925208e-01   1.4958449e-01   7.8947368e-01   2.1260388e-01   6.1080332e-01   8.7534626e-01   1.0000000e+00   2.2022161e-01   9.2867036e-01   2.0290859e-01
   5.5831740e-01   2.6577438e-01   4.1108987e-01   1.0000000e+00   3.0401530e-01   1.3766730e-01   3.1931166e-01   2.1797323e-01   2.1797323e-01   9.5602294e-02   3.1548757e-01   2.1950287e-01   3.8049713e-01   9.1778203e-02   3.9196941e-01  -1.9120459e-03   3.2695985e-01   1.5774379e-01   3.2313576e-01   7.6673040e-01   7.4952199e-01   2.4091778e-01   6.5296367e-01   1.3097514e-01
   5.1255539e-01   1.3146233e-01   4.2983752e-01   8.4194978e-01   4.5642541e-01   7.3855244e-02   4.0472674e-01   7.6809453e-02   4.1802068e-01   9.0103397e-02   3.5598227e-01   4.6794682e-01   6.9571640e-01   1.3737075e-01   6.1595273e-01  -1.7725258e-02   6.4106352e-01   1.7651403e-01   4.9630724e-01   7.4889217e-01   1.0000000e+00   2.5406204e-01   8.4268833e-01   1.0118168e-01
   4.5265888e-01   1.3229572e-01   3.6964981e-01   6.9130999e-01   3.9040208e-01   1.5823606e-01   1.5823606e-01   1.4137484e-01   6.5239948e-01   1.1154345e-01   6.0311284e-01   6.1322957e-01   7.0298314e-01   1.8287938e-01   5.7846952e-01   1.0894942e-01   8.0674449e-01   1.8871595e-01   6.6926070e-01   9.4163424e-01   1.0000000e+00   2.6070039e-01   8.2295720e-01   2.3411154e-01
   5.2514793e-01   1.4644970e-01   3.9940828e-01   1.0000000e+00   2.0266272e-01   1.7455621e-01   1.8934911e-01   1.4792899e-01   1.9674556e-01   7.1005917e-02   3.0325444e-01   2.4822485e-01   3.5946746e-01   9.3195266e-02   2.2189349e-01   3.1065089e-02   2.8106509e-01   7.3224852e-02   3.4763314e-01   4.6893491e-01   6.1242604e-01   1.6568047e-01   4.8446746e-01   1.3239645e-01
   4.9141347e-01   1.9947160e-01   5.2047556e-01   8.2430647e-01   4.8348745e-01   8.1902246e-02   3.7780713e-01   1.4663144e-01   4.8216645e-01   1.2549538e-01   4.9537649e-01   3.3923382e-01   6.9881110e-01   1.5455746e-01   5.9445178e-01   1.5852048e-02   7.3844122e-01   1.1294584e-01   6.2351387e-01   9.0224571e-01   1.0000000e+00   2.2721268e-01   8.2628798e-01   9.4451783e-02
   5.0116822e-01   1.3785047e-01   3.8200935e-01   8.3294393e-01   4.0771028e-01   1.2733645e-01   2.0443925e-01   1.2500000e-01   6.7172897e-01   1.6355140e-01   6.4018692e-01   7.3808411e-01   8.0257009e-01   1.6471963e-01   5.7593458e-01   1.2500000e-01   8.3644860e-01   1.5829439e-01   7.5467290e-01   8.5864486e-01   1.0000000e+00   2.5584112e-01   7.9497664e-01   2.1787383e-01
   5.0000000e-01   1.4470284e-01   4.0826873e-01   1.0000000e+00   2.1447028e-01   1.8604651e-01   1.2661499e-01   1.8217054e-01   2.0542636e-01   1.0335917e-01   2.9328165e-01   3.4987080e-01   3.6434109e-01   4.7803618e-02   2.4806202e-01   3.7467700e-02   3.2428941e-01   1.2596899e-01   3.5271318e-01   6.2661499e-01   6.0335917e-01   1.3695090e-01   4.7997416e-01   1.0271318e-01
   5.0378788e-01   1.7929293e-01   4.9747475e-01   8.6868687e-01   5.3409091e-01   5.8080808e-02   3.5227273e-01   8.0808081e-02   4.8358586e-01   1.2500000e-01   4.9494949e-01   6.3611111e-01   7.0580808e-01   1.3510101e-01   5.7828283e-01   2.1464646e-02   7.3737374e-01   1.7739899e-01   6.0479798e-01   6.2752525e-01   1.0000000e+00   2.0580808e-01   8.0492424e-01   9.5328283e-02
   5.8705882e-01   1.8235294e-01   4.4705882e-01   8.7294118e-01   4.7529412e-01   1.2588235e-01   2.4705882e-01   1.3882353e-01   7.5294118e-01   1.5176471e-01   7.8000000e-01   7.5741176e-01   7.8941176e-01   2.0352941e-01   5.7294118e-01   1.2470588e-01   8.8352941e-01   2.0294118e-01   8.0117647e-01   1.0000000e+00   9.9294118e-01   2.5764706e-01   8.3235294e-01   2.1823529e-01
   4.1499331e-01   2.1686747e-01   5.6224900e-01   1.0000000e+00   3.8821954e-01   1.0174029e-01   1.5930388e-01   2.4899598e-01   3.1191432e-01   5.7563588e-02   3.9892905e-01   4.6827309e-01   3.7483266e-01   1.0040161e-01   1.9946452e-01   4.8192771e-02   3.8018742e-01   8.9022758e-02   4.7523427e-01   5.7697456e-01   6.6398929e-01   1.2449799e-01   5.0401606e-01   9.0361446e-02
   6.4423077e-01   1.6225962e-01   6.3221154e-01   1.0000000e+00   5.2403846e-01   1.1538462e-01   3.6298077e-01   9.8557692e-02   6.2019231e-01   1.1899038e-01   6.5625000e-01   6.9326923e-01   7.5240385e-01   1.4062500e-01   5.3485577e-01   2.0432692e-02   8.3413462e-01   1.5084135e-01   7.0432692e-01   8.5096154e-01   9.5913462e-01   2.4519231e-01   7.9266827e-01   1.0276442e-01
   5.9378468e-01   2.0865705e-01   4.5726970e-01   7.9023307e-01   4.5283019e-01   1.2763596e-01   2.7857936e-01   9.5449501e-02   8.2241953e-01   2.0865705e-01   7.8357381e-01   9.0654828e-01   8.3018868e-01   1.9311876e-01   6.1820200e-01   1.3318535e-01   9.7336293e-01   1.9034406e-01   8.6015538e-01   9.8668147e-01   1.0000000e+00   2.8967814e-01   8.1076582e-01   2.0033296e-01
   5.5831266e-01   2.2208437e-01   4.9751861e-01   1.0000000e+00   3.3870968e-01   9.8014888e-02   2.0719603e-01   1.4019851e-01   3.5856079e-01   5.3349876e-02   4.4416873e-01   4.5508685e-01   3.9826303e-01   9.0570720e-02   2.7047146e-01   1.7369727e-02   3.8337469e-01   1.1104218e-01   5.0000000e-01   6.8114144e-01   6.0794045e-01   1.7866005e-01   4.2866005e-01   1.2220844e-01
   5.3837072e-01   1.9716647e-01   6.2691854e-01   7.7449823e-01   5.4545455e-01   8.6186541e-02   3.3412043e-01   9.3270366e-02   6.0212515e-01   1.3813459e-01   6.1157025e-01   6.8453365e-01   7.1782763e-01   1.3695396e-01   5.5253837e-01   1.1806375e-02   8.6540732e-01   1.7296340e-01   7.2609209e-01   9.1499410e-01   1.0000000e+00   1.9244392e-01   8.0696576e-01   7.0247934e-02
   5.6243854e-01   1.3667650e-01   4.9852507e-01   8.4169125e-01   4.2281219e-01   1.4257620e-01   2.0157325e-01   1.0619469e-01   7.6204523e-01   1.6125860e-01   7.5614553e-01   8.2477876e-01   7.6597837e-01   1.7305801e-01   5.4178958e-01   1.2684366e-01   9.1445428e-01   1.9518191e-01   8.6430678e-01   1.0000000e+00   9.6951819e-01   2.3697148e-01   7.1435595e-01   1.9026549e-01
   4.3736730e-01   1.8259023e-01   5.2016985e-01   1.0000000e+00   3.4182590e-01   6.1571125e-02   1.7197452e-01   1.1783439e-01   3.1634820e-01   5.8386412e-02   4.1613588e-01   6.0382166e-01   3.9278132e-01   5.9447983e-02   2.1868365e-01   1.5923567e-02   3.8535032e-01   8.5456476e-02   4.3949045e-01   5.7643312e-01   5.4033970e-01   1.4543524e-01   3.7101911e-01   8.3333333e-02
   6.7097532e-01   2.0799060e-01   7.4265570e-01   1.0000000e+00   6.0399530e-01   1.0928320e-01   3.3372503e-01   1.3043478e-01   6.9212691e-01   1.0575793e-01   7.5440658e-01   7.0716804e-01   7.8613396e-01   1.5746181e-01   5.5581669e-01   4.7003525e-02   8.9541716e-01   1.9565217e-01   8.1786134e-01   9.3772033e-01   9.9647474e-01   2.5146886e-01   7.8084606e-01   1.1222092e-01
   5.4457050e-01   1.3371151e-01   4.2868720e-01   7.5769854e-01   3.3630470e-01   1.4424635e-01   1.7747164e-01   8.5089141e-02   7.0016207e-01   1.4910859e-01   7.1717990e-01   6.6920583e-01   6.6207455e-01   1.1912480e-01   4.7406807e-01   1.1183144e-01   8.1280389e-01   1.5599676e-01   8.2009724e-01   1.0000000e+00   8.5170178e-01   2.0502431e-01   5.9440843e-01   1.6815235e-01
   5.7303371e-01   1.5955056e-01   5.8876404e-01   1.0000000e+00   2.7078652e-01   1.4494382e-01   1.5955056e-01   1.4831461e-01   3.9213483e-01   1.0561798e-01   5.1685393e-01   5.4471910e-01   4.0112360e-01   7.5280899e-02   2.1910112e-01   3.8202247e-02   4.7303371e-01   1.2191011e-01   5.5955056e-01   7.7415730e-01   5.7415730e-01   1.6404494e-01   4.0617978e-01   7.6966292e-02
   5.7333333e-01   1.8974359e-01   6.5538462e-01   1.0000000e+00   4.9948718e-01   9.3333333e-02   3.0871795e-01   8.4102564e-02   5.8051282e-01   1.6000000e-01   6.5538462e-01   7.3005128e-01   6.7897436e-01   1.3538462e-01   4.8205128e-01   2.4615385e-02   8.2153846e-01   1.5846154e-01   7.6000000e-01   8.8615385e-01   8.9846154e-01   1.8051282e-01   6.6307692e-01   8.9743590e-02
   5.1257677e-01   1.5843282e-01   4.5510604e-01   7.6575863e-01   3.8520921e-01   8.5429462e-02   2.1279702e-01   6.8343569e-02   6.6945633e-01   1.3358061e-01   7.1916074e-01   7.8424246e-01   6.1664539e-01   1.4911324e-01   4.3413699e-01   1.1183493e-01   8.1390978e-01   1.4872493e-01   8.3798536e-01   1.0000000e+00   8.4419841e-01   1.5998608e-01   5.8053202e-01   1.5338472e-01
   5.5865273e-01   2.2531940e-01   5.9349593e-01   1.0000000e+00   3.2171893e-01   1.3008130e-01   1.4866434e-01   1.1730546e-01   3.9256678e-01   1.1614402e-01   5.4123113e-01   6.4668990e-01   4.6225319e-01   1.0336818e-01   2.1718931e-01   2.9036005e-02   4.6922184e-01   1.3414634e-01   5.8885017e-01   6.7479675e-01   6.0743322e-01   1.4634146e-01   3.9895470e-01   7.6074332e-02
   7.1535181e-01   2.0575693e-01   7.3880597e-01   1.0000000e+00   5.4157783e-01   6.5031983e-02   3.6993603e-01   3.4115139e-02   7.1108742e-01   1.3006397e-01   7.6865672e-01   7.5671642e-01   6.9616205e-01   1.8443497e-01   4.5842217e-01   4.4776119e-02   9.6055437e-01   1.5831557e-01   8.8486141e-01   9.6908316e-01   9.8614072e-01   1.8976546e-01   7.1162047e-01   1.1247335e-01
   5.5122432e-01   1.3647920e-01   4.8450116e-01   6.8163778e-01   3.5408770e-01   1.1676554e-01   1.7363187e-01   9.3260786e-02   7.3926233e-01   1.3041346e-01   7.8399718e-01   8.0280098e-01   6.4296867e-01   1.4785247e-01   4.6327106e-01   8.7953262e-02   8.6361004e-01   1.5884662e-01   8.6209361e-01   1.0000000e+00   7.9916153e-01   1.9562019e-01   5.9482184e-01   1.4444049e-01
   6.7460317e-01   2.2486772e-01   7.5396825e-01   1.0000000e+00   3.3333333e-01   1.2566138e-01   1.5079365e-01   1.8650794e-01   5.7142857e-01   1.2698413e-01   7.3412698e-01   7.1269841e-01   5.2910053e-01   1.2037037e-01   2.8042328e-01   3.9682540e-02   5.4629630e-01   1.5410053e-01   7.5132275e-01   9.0608466e-01   6.9973545e-01   1.4550265e-01   3.9880952e-01   1.0251323e-01
   5.8840580e-01   1.7971014e-01   6.9661836e-01   1.0000000e+00   5.1207729e-01   9.4685990e-02   2.6859903e-01   8.6956522e-02   6.1739130e-01   1.1980676e-01   7.3429952e-01   6.8579710e-01   6.4541063e-01   1.3333333e-01   3.9420290e-01   2.1256039e-02   8.3671498e-01   1.7536232e-01   8.4347826e-01   8.8502415e-01   8.8115942e-01   1.9420290e-01   5.9275362e-01   9.2270531e-02
   5.3057196e-01   1.1537177e-01   4.9119358e-01   6.6943260e-01   3.3298918e-01   1.1053583e-01   1.5405931e-01   6.4248949e-02   6.6805090e-01   1.3886063e-01   7.2400966e-01   8.0746421e-01   6.1001959e-01   1.2642535e-01   3.8549369e-01   1.0224564e-01   7.8756776e-01   1.4542370e-01   8.4145397e-01   1.0000000e+00   7.2746390e-01   1.8998345e-01   4.8393966e-01   1.3298842e-01
   5.0863724e-01   1.4779271e-01   6.1612284e-01   1.0000000e+00   2.9078695e-01   5.4702495e-02   1.5642994e-01   8.5412668e-02   4.0403071e-01   8.0614203e-02   5.7965451e-01   5.7850288e-01   3.8483685e-01   7.7735125e-02   1.8809981e-01   2.2072937e-02   4.2130518e-01   1.1084453e-01   5.7005758e-01   6.3243762e-01   5.1343570e-01   1.1324376e-01   2.7879079e-01   8.3013436e-02
   5.9380692e-01   2.0127505e-01   6.7213115e-01   1.0000000e+00   4.7176685e-01   7.6502732e-02   2.4225865e-01   8.9253188e-02   5.9471767e-01   1.1657559e-01   7.1402550e-01   6.9289617e-01   6.0928962e-01   1.0473588e-01   3.8979964e-01   1.3661202e-02   8.2513661e-01   1.7258652e-01   8.4061931e-01   9.4626594e-01   8.2149362e-01   1.7668488e-01   5.7149362e-01   9.8816029e-02
   5.4082919e-01   1.4558081e-01   5.0144501e-01   7.5744219e-01   3.4039185e-01   1.1182294e-01   1.4487752e-01   9.6350584e-02   7.1243169e-01   1.5472357e-01   8.0104610e-01   8.6771789e-01   5.9779560e-01   1.4276765e-01   3.7625958e-01   9.1427562e-02   8.4113357e-01   1.6562454e-01   8.6996842e-01   1.0000000e+00   7.5955205e-01   1.5753672e-01   5.3625782e-01   1.1217459e-01
   4.7931655e-01   1.8435252e-01   5.7823741e-01   1.0000000e+00   2.8597122e-01   4.8561151e-02   1.1420863e-01   1.2500000e-01   4.1816547e-01   7.8237410e-02   5.6834532e-01   5.3039568e-01   3.4172662e-01   8.6330935e-02   1.7446043e-01   2.2482014e-02   3.9118705e-01   1.1555755e-01   5.6654676e-01   6.5737410e-01   4.9190647e-01   1.0341727e-01   2.7113309e-01   7.8687050e-02
   6.1226330e-01   1.4427412e-01   6.9341749e-01   9.4229035e-01   4.7880974e-01   5.7709648e-02   2.2272317e-01   5.0495942e-02   6.0595131e-01   1.1361587e-01   7.2137060e-01   7.4463481e-01   6.0414788e-01   9.2876465e-02   3.6699729e-01  -4.5085663e-03   7.9440938e-01   1.6907124e-01   8.2687106e-01   1.0000000e+00   8.1334536e-01   1.9116321e-01   5.0901713e-01   1.1767358e-01
   5.4433140e-01   1.7078488e-01   5.2252907e-01   7.8125000e-01   3.5973837e-01   8.3575581e-02   1.3299419e-01   7.8488372e-02   7.1075581e-01   1.4098837e-01   8.2776163e-01   9.1303488e-01   6.1191860e-01   1.3154070e-01   3.5247093e-01   1.0029070e-01   8.3575581e-01   1.4280523e-01   9.4331395e-01   1.0000000e+00   7.6962209e-01   1.8023256e-01   4.8946221e-01   1.4643895e-01
   5.1274788e-01   1.4730878e-01   6.5155807e-01   1.0000000e+00   2.4740321e-01   1.4069877e-01   1.3220019e-02   1.4919736e-01   4.3720491e-01   9.7261568e-02   6.2983947e-01   6.2776204e-01   3.5977337e-01   1.0764873e-01   1.4919736e-01   2.4551464e-02   4.4003777e-01   9.7733711e-02   6.0434372e-01   7.3843248e-01   4.8064212e-01   1.3314448e-01   2.3371105e-01   5.7129367e-02
   6.7602996e-01   1.6947566e-01   7.7621723e-01   1.0000000e+00   4.6161049e-01   5.3370787e-02   2.1910112e-01   2.9962547e-02   6.4981273e-01   1.5168539e-01   7.7621723e-01   9.2958801e-01   6.3295880e-01   8.4269663e-02   3.5205993e-01   5.6179775e-03   9.0355805e-01   1.5121723e-01   8.8483146e-01   9.2228464e-01   8.5205993e-01   1.5074906e-01   5.5383895e-01   5.7584270e-02
   5.4243958e-01   1.4546625e-01   5.5127631e-01   8.0346313e-01   3.5482889e-01   7.2733126e-02   1.3594977e-01   5.7778651e-02   7.1645528e-01   1.2439404e-01   8.1433911e-01   8.9923546e-01   5.4651807e-01   1.3527002e-01   3.4735166e-01   7.3412875e-02   7.8510991e-01   1.7707457e-01   9.1902043e-01   1.0000000e+00   7.3616799e-01   1.5702198e-01   4.3130064e-01   1.4512638e-01
   5.7385230e-01   2.0558882e-01   6.5668663e-01   1.0000000e+00   2.6247505e-01   6.3872255e-02   7.9840319e-02   6.7864271e-02   4.9301397e-01   9.3812375e-02   6.9760479e-01   7.6227545e-01   4.4211577e-01   8.2834331e-02   1.6666667e-01   2.9940120e-02   4.5708583e-01   1.1227545e-01   6.6067864e-01   8.4131737e-01   5.0798403e-01   1.5369261e-01   2.5000000e-01   6.7365269e-02
   6.2342691e-01   1.9264279e-01   7.6282672e-01   9.9806389e-01   4.7241045e-01   7.4540174e-02   1.5295257e-01   7.8412391e-02   6.3504356e-01   1.2971926e-01   7.7734753e-01   7.3552759e-01   5.9825750e-01   9.8741530e-02   3.0493708e-01  -9.6805421e-04   8.7028074e-01   1.8151016e-01   9.1287512e-01   1.0000000e+00   8.1897386e-01   1.6650532e-01   5.3194579e-01   5.5663117e-02
   5.3217458e-01   1.4583967e-01   5.5461145e-01   8.0492282e-01   3.2813927e-01   8.0632512e-02   8.6942883e-02   7.7126751e-02   6.9694537e-01   1.3602354e-01   8.3857813e-01   8.8190934e-01   5.6092182e-01   1.3602354e-01   3.0359894e-01   1.0797745e-01   8.2665854e-01   1.4408679e-01   9.3393484e-01   1.0000000e+00   7.0956611e-01   1.8159844e-01   4.2945577e-01   1.1113264e-01
   5.9008097e-01   1.7004049e-01   6.9028340e-01   1.0000000e+00   2.9453441e-01   4.8582996e-02   6.5789474e-02   6.2753036e-02   4.9595142e-01   1.0020243e-01   6.7307692e-01   6.8502024e-01   4.1396761e-01   7.8947368e-02   1.6295547e-01   1.4170040e-02   4.6659919e-01   8.7550607e-02   6.7105263e-01   7.9352227e-01   4.8785425e-01   9.7165992e-02   2.2520243e-01   6.5789474e-03
   6.1215753e-01   1.5582192e-01   6.8236301e-01   1.0000000e+00   3.8356164e-01   7.5342466e-02   1.2243151e-01   5.8219178e-02   5.8732877e-01   1.1044521e-01   6.9520548e-01   7.9006849e-01   5.3424658e-01   1.1301370e-01   2.7397260e-01  -8.5616438e-04   8.1592466e-01   1.3227740e-01   8.3904110e-01   9.2380137e-01   7.4143836e-01   1.0445205e-01   4.2936644e-01   6.4640411e-02
   5.1588337e-01   1.5752164e-01   5.0735094e-01   6.5962186e-01   3.1832498e-01   5.8414274e-02   8.8605922e-02   7.2853758e-02   6.7865573e-01   1.3520607e-01   7.9810964e-01   8.4195316e-01   5.2244677e-01   1.1945391e-01   2.7238117e-01   8.6636901e-02   7.8957721e-01   1.5850615e-01   8.8080850e-01   1.0000000e+00   6.5240212e-01   1.4636386e-01   3.9281959e-01   1.0468626e-01
   5.1343284e-01   1.3830846e-01   7.5124378e-01   1.0000000e+00   2.4477612e-01   9.6517413e-02  -2.3880597e-02   1.2039801e-01   5.1044776e-01   9.6517413e-02   7.1741294e-01   8.1572139e-01   4.0000000e-01   6.1691542e-02   1.2835821e-01   5.0746269e-02   4.6069652e-01   6.5174129e-02   7.1542289e-01   7.8208955e-01   4.7960199e-01   1.0248756e-01   1.6069652e-01   6.8159204e-02
   6.2873674e-01   1.6779171e-01   7.2806172e-01   9.1610415e-01   3.5294118e-01   9.0646095e-02   1.1957570e-01   4.4358727e-02   6.3259402e-01   9.0646095e-02   7.6663452e-01   7.4329797e-01   5.2941176e-01   9.6432015e-02   2.3722276e-01  -2.9893925e-02   8.0713597e-01   1.9045323e-01   9.1031823e-01   1.0000000e+00   7.5409836e-01   1.6297011e-01   4.1513983e-01   4.5805207e-02
   5.1906592e-01   1.4596597e-01   5.5112387e-01   7.8780701e-01   3.1512280e-01   8.5942583e-02   6.2751727e-02   7.0936735e-02   6.9367942e-01   1.2141095e-01   8.2873205e-01   8.7156693e-01   5.3338968e-01   1.2004678e-01   2.5305316e-01   8.1167995e-02   7.7484742e-01   1.7086204e-01   9.2354173e-01   1.0000000e+00   6.7594524e-01   1.4050930e-01   3.5638889e-01   1.4085034e-01
   4.5321101e-01   1.7247706e-01   6.1926606e-01   1.0000000e+00   1.9541284e-01   3.3027523e-02  -5.4128440e-02   9.5412844e-02   4.1009174e-01   9.2660550e-02   6.7706422e-01   7.4201835e-01   3.5779817e-01   7.1559633e-02   6.4220183e-02   2.9357798e-02   4.0366972e-01   6.9266055e-02   6.5871560e-01   7.5045872e-01   4.4311927e-01   1.0000000e-01   1.0229358e-01   6.7431193e-02
   3.8469087e-01   2.7281649e-01   8.8321884e-02   7.8508342e-01   3.5525025e-01   9.4210010e-02   5.6329735e-01   1.2168793e-01   1.0794897e-01   1.1776251e-01   2.9833170e-01  -3.1442591e-01   7.5564279e-01   2.0019627e-01   4.8086359e-01   1.9430815e-01   4.8478901e-01   8.9303238e-02   1.2365064e-01   3.2188420e-01   9.4406281e-01   1.8253189e-01   1.0000000e+00   1.0304220e-01
   3.1645570e-01   1.8565401e-01   1.0337553e-01   6.7932489e-01   1.3924051e-01   1.5611814e-01  -6.3291139e-03   1.7299578e-01   6.6877637e-01   1.7299578e-01   4.4092827e-01   7.5063291e-01   7.5316456e-01   1.0337553e-01   7.9324895e-01   2.2784810e-01   7.3206751e-01   1.8248945e-01   4.1561181e-01   8.9662447e-01   1.0000000e+00   3.4177215e-01   9.4198312e-01   3.6181435e-01
   2.9550827e-01   3.3333333e-01   3.0732861e-02   1.0000000e+00   5.6737589e-02   1.6075650e-01   3.5933806e-01   2.9078014e-01   1.8912530e-02   1.8912530e-02  -2.3640662e-02   9.1725768e-02   2.5059102e-01   8.2742317e-02   3.3096927e-01   5.2009456e-02   2.2458629e-01   5.5555556e-02   7.0921986e-02   4.7990544e-01   6.4302600e-01   1.5602837e-01   8.0260047e-01   9.8108747e-02
   3.6996337e-01   2.1794872e-01   1.6117216e-01   8.3333333e-01   4.2124542e-01   5.4945055e-03   5.0183150e-01   6.9597070e-02   1.7216117e-01   8.6080586e-02   1.6849817e-01   9.4871795e-02   6.2637363e-01   1.2087912e-01   6.1904762e-01   7.1428571e-02   3.8827839e-01   1.4010989e-01   1.6666667e-01   4.2124542e-01   1.0000000e+00   1.6117216e-01   9.4780220e-01   1.0347985e-01
   3.2358318e-01   2.4314442e-01   6.7641682e-02   9.7440585e-01   2.0292505e-01   1.2248629e-01   1.1151737e-01   1.4808044e-01   5.3382084e-01   1.4259598e-01   3.8025594e-01   5.5356490e-01   7.1115174e-01   9.5063985e-02   6.4168190e-01   1.8647166e-01   6.6727605e-01   2.0201097e-01   4.2047532e-01   6.7641682e-01   1.0000000e+00   2.5959781e-01   9.4789762e-01   2.6051188e-01
   1.6820702e-01   3.5859519e-01   1.2014787e-01   1.0000000e+00   2.4029575e-01   1.6635860e-02   3.2902033e-01   2.6247689e-01  -3.8817006e-02   1.2384473e-01   1.4787431e-02   8.2809612e-02   2.9205176e-01   6.6543438e-02   3.1977819e-01   1.0166359e-01   2.5323475e-01   7.3012939e-02   1.0536044e-01   1.1090573e-01   5.8410351e-01   1.0536044e-01   6.9963031e-01   3.9741220e-02
   5.2839931e-01   2.0481928e-01   3.0120482e-01   6.8330465e-01   4.5783133e-01   6.8846816e-02   5.4388985e-01   1.1876076e-01   2.7538726e-01   2.2891566e-01   1.9621343e-01   2.2857143e-01   6.4371773e-01   9.9827883e-02   7.4526678e-01   3.4423408e-02   6.4371773e-01   6.2822719e-02   3.6660929e-01   4.9913941e-01   1.0000000e+00   2.2203098e-01   9.3029260e-01   1.0240964e-01
   4.2833876e-01   1.6775244e-01   2.5081433e-01   7.4592834e-01   2.9804560e-01   1.0749186e-01   1.6286645e-01   1.8403909e-01   5.6840391e-01   1.8892508e-01   4.9511401e-01   6.2019544e-01   7.2801303e-01   1.5472313e-01   6.1563518e-01   2.3778502e-01   7.8827362e-01   2.0276873e-01   4.3973941e-01   7.8501629e-01   1.0000000e+00   2.2149837e-01   9.6824104e-01   2.7768730e-01
   4.1444867e-01   3.1178707e-01   2.4904943e-01   1.0000000e+00   2.6615970e-01   5.8935361e-02   3.7832700e-01   2.0342205e-01   1.7300380e-01   4.9429658e-02   1.6159696e-01   1.4600760e-01   2.6806084e-01   1.2167300e-01   3.7262357e-01   3.0418251e-02   2.9847909e-01   1.1501901e-01   1.5209125e-01   4.6387833e-01   7.1482890e-01   1.5209125e-01   6.4733840e-01   1.7205323e-01
   4.8874598e-01   1.4630225e-01   3.6977492e-01   1.0000000e+00   5.1286174e-01   8.6816720e-02   4.7909968e-01   9.8070740e-02   3.6012862e-01   1.0771704e-01   2.8295820e-01   3.2282958e-01   6.7524116e-01   1.2540193e-01   6.2218650e-01   2.0900322e-02   6.0450161e-01   1.8247588e-01   3.7138264e-01   4.8231511e-01   9.9196141e-01   2.0900322e-01   9.3649518e-01   1.4871383e-01
   4.1959064e-01   1.9590643e-01   2.7777778e-01   6.9005848e-01   3.2894737e-01   1.4035088e-01   2.0029240e-01   1.4473684e-01   6.3157895e-01   1.6374269e-01   5.1315789e-01   5.0847953e-01   7.1491228e-01   1.2865497e-01   6.6374269e-01   1.4327485e-01   8.2309942e-01   1.6739766e-01   5.7456140e-01   7.2368421e-01   1.0000000e+00   2.6023392e-01   9.1154971e-01   2.3172515e-01
   6.0550459e-01   2.5504587e-01   1.5229358e-01   1.0000000e+00   7.8899083e-02   9.9082569e-02   4.2201835e-01   4.5871560e-02   2.5688073e-01   6.6055046e-02   2.7339450e-01   3.4642202e-01   4.0183486e-01   1.4128440e-01   3.0642202e-01   7.8899083e-02   3.5779817e-01   7.7981651e-02   2.5688073e-01   7.2477064e-01   7.2110092e-01   1.5045872e-01   7.0733945e-01   1.6055046e-01
   6.1492537e-01   1.6268657e-01   4.6716418e-01   9.5074627e-01   5.3880597e-01   4.3283582e-02   5.3880597e-01   9.2537313e-02   5.1791045e-01   6.4179104e-02   4.1044776e-01   5.5641791e-01   6.8955224e-01   1.0298507e-01   7.0298507e-01   4.3283582e-02   7.6567164e-01   1.5895522e-01   5.2686567e-01   6.8059701e-01   1.0000000e+00   2.2089552e-01   9.3358209e-01   1.5746269e-01
   4.6328438e-01   2.0293725e-01   3.4045394e-01   7.5700935e-01   3.7917223e-01   1.2683578e-01   2.5100134e-01   1.4285714e-01   6.8090788e-01   1.4953271e-01   6.0080107e-01   7.7009346e-01   7.3297730e-01   1.4552737e-01   6.3017356e-01   1.8157543e-01   8.8518024e-01   2.0493992e-01   6.4886515e-01   8.8651535e-01   1.0000000e+00   2.4566088e-01   9.8331108e-01   2.1428571e-01
   6.3047619e-01   3.3333333e-01   3.8857143e-01   1.0000000e+00   3.5238095e-01   7.2380952e-02   4.4761905e-01   2.1714286e-01   3.0476190e-01   1.3714286e-01   3.4095238e-01   4.1104762e-01   4.2476190e-01   1.1047619e-01   5.0666667e-01   7.6190476e-03   4.4380952e-01   1.6095238e-01   3.7523810e-01   7.9619048e-01   7.8095238e-01   2.4380952e-01   7.5333333e-01   1.5142857e-01
   6.0584958e-01   1.5041783e-01   4.7493036e-01   8.5515320e-01   4.9164345e-01   8.2172702e-02   4.7910864e-01   9.0529248e-02   5.1532033e-01   8.4958217e-02   4.1643454e-01   5.1225627e-01   7.1727019e-01   1.3649025e-01   6.8523677e-01   1.5320334e-02   7.2284123e-01   1.7757660e-01   5.4038997e-01   7.6044568e-01   1.0000000e+00   2.2144847e-01   8.9623955e-01   1.1768802e-01
   4.7023086e-01   1.7618469e-01   3.6452005e-01   7.7278250e-01   4.3377886e-01   1.4094775e-01   2.0534629e-01   1.5674362e-01   7.1324423e-01   1.3244228e-01   6.3304982e-01   5.7326853e-01   7.0595383e-01   1.8226002e-01   5.9659781e-01   1.3244228e-01   8.6026731e-01   1.8651276e-01   7.1931956e-01   9.2102066e-01   1.0000000e+00   2.5516403e-01   8.6208991e-01   2.3390036e-01
   5.9208731e-01   1.3506139e-01   4.0381992e-01   1.0000000e+00   1.8281037e-01   1.8417462e-01   2.3465211e-01   1.4597544e-01   2.6603001e-01   7.0941337e-02   3.0286494e-01   2.7667121e-01   3.2878581e-01   8.7312415e-02   2.7421555e-01   2.5920873e-02   3.2878581e-01   9.6180082e-02   3.7107776e-01   5.7025921e-01   6.0436562e-01   1.7735334e-01   4.9863574e-01   1.5893588e-01
   5.8638083e-01   2.1563682e-01   5.5485498e-01   9.6090794e-01   4.9432535e-01   8.7011349e-02   4.3001261e-01   1.3114754e-01   5.6116015e-01   1.3493064e-01   5.4224464e-01   4.2093317e-01   7.1500631e-01   1.5510719e-01   6.5321564e-01   2.3959647e-02   8.0832282e-01   1.3177806e-01   6.5825977e-01   9.7730139e-01   1.0000000e+00   2.2068096e-01   8.7326608e-01   1.1286255e-01
   5.6140351e-01   1.4473684e-01   4.0350877e-01   8.4539474e-01   4.2214912e-01   1.3815789e-01   2.5219298e-01   1.3486842e-01   7.5767544e-01   1.7214912e-01   6.4912281e-01   7.3991228e-01   7.7192982e-01   1.6995614e-01   6.3706140e-01   1.1951754e-01   9.1228070e-01   1.5296053e-01   7.9385965e-01   8.8157895e-01   1.0000000e+00   2.4671053e-01   8.4594298e-01   2.3519737e-01
   5.3358682e-01   2.0278834e-01   4.1064639e-01   1.0000000e+00   2.6742712e-01   1.4828897e-01   2.0405577e-01   1.9645120e-01   2.8897338e-01   1.1406844e-01   3.2065906e-01   4.5095057e-01   3.8656527e-01   4.6894804e-02   3.2065906e-01   4.4359949e-02   4.0557668e-01   1.2484157e-01   3.9543726e-01   5.6273764e-01   6.2357414e-01   1.4448669e-01   5.4055767e-01   1.1850444e-01
   5.7469880e-01   1.9879518e-01   5.3373494e-01   8.9518072e-01   5.4337349e-01   8.0722892e-02   4.1204819e-01   1.1084337e-01   5.8433735e-01   1.3855422e-01   5.3734940e-01   6.6602410e-01   7.0843373e-01   1.4096386e-01   6.4337349e-01   3.6144578e-02   8.1807229e-01   1.9698795e-01   6.4578313e-01   6.4939759e-01   1.0000000e+00   2.0240964e-01   8.6204819e-01   1.0542169e-01
   6.0763521e-01   1.7179215e-01   4.6977731e-01   8.2396607e-01   4.4962884e-01   1.3891835e-01   2.5344645e-01   1.5906681e-01   7.7200424e-01   1.6967126e-01   7.4973489e-01   7.1983033e-01   7.5821845e-01   1.7603393e-01   6.1930011e-01   1.2089077e-01   9.2470838e-01   1.9565217e-01   7.9639449e-01   1.0000000e+00   9.4803818e-01   2.5662778e-01   8.4358431e-01   2.0095440e-01
   4.7141042e-01   2.1473952e-01   6.0228717e-01   1.0000000e+00   4.5235070e-01   7.2426938e-02   2.0584498e-01   2.6048285e-01   3.7102922e-01   6.3532402e-02   4.3583227e-01   5.3977128e-01   3.6721728e-01   1.1562897e-01   2.3888183e-01   6.4803050e-02   4.6505718e-01   9.3392630e-02   5.0952986e-01   5.8322745e-01   6.7852605e-01   1.3087675e-01   5.5590851e-01   8.1956798e-02
   6.9090909e-01   1.8409091e-01   6.5795455e-01   1.0000000e+00   5.3977273e-01   1.1477273e-01   4.0454545e-01   1.1363636e-01   7.0909091e-01   1.2727273e-01   6.7840909e-01   6.9068182e-01   7.3068182e-01   1.3522727e-01   6.0568182e-01   2.2727273e-02   9.1136364e-01   1.6193182e-01   7.3295455e-01   8.7840909e-01   9.6363636e-01   2.4772727e-01   8.3693182e-01   1.2443182e-01
   5.9596929e-01   1.9961612e-01   4.4625720e-01   6.6986564e-01   4.2034549e-01   1.2667946e-01   2.9174664e-01   9.7888676e-02   8.4069098e-01   1.8522073e-01   7.6295585e-01   8.5105566e-01   7.5623800e-01   1.7082534e-01   6.1228407e-01   1.2667946e-01   9.5681382e-01   1.7802303e-01   8.2917466e-01   1.0000000e+00   9.2322457e-01   2.5623800e-01   7.8550864e-01   2.0489443e-01
   5.3896104e-01   2.0887446e-01   4.8376623e-01   1.0000000e+00   3.3766234e-01   8.0086580e-02   2.4675325e-01   1.4718615e-01   3.8203463e-01   5.7359307e-02   4.3939394e-01   4.6948052e-01   3.7337662e-01   1.0064935e-01   2.8571429e-01   4.1125541e-02   4.2640693e-01   1.1417749e-01   5.0324675e-01   6.6991342e-01   5.6818182e-01   1.4718615e-01   4.4426407e-01   1.1417749e-01
   6.0000000e-01   1.9450549e-01   6.5054945e-01   7.9340659e-01   5.2857143e-01   1.0219780e-01   3.8021978e-01   9.8901099e-02   6.6373626e-01   1.4945055e-01   6.5054945e-01   7.3934066e-01   7.2747253e-01   1.1538462e-01   5.9450549e-01   2.1978022e-02   9.4285714e-01   1.8186813e-01   7.6923077e-01   9.2637363e-01   1.0000000e+00   1.9340659e-01   8.4340659e-01   7.0879121e-02
   6.0971055e-01   1.3352007e-01   5.2941176e-01   8.1886088e-01   4.4537815e-01   1.4565826e-01   2.3622782e-01   1.1297852e-01   8.2446312e-01   1.6713352e-01   7.9178338e-01   8.6535948e-01   7.7404295e-01   1.6246499e-01   5.8263305e-01   1.3725490e-01   9.6732026e-01   2.1521942e-01   8.9262372e-01   1.0000000e+00   9.5985061e-01   2.3249300e-01   7.6517274e-01   1.9281046e-01
   5.0888192e-01   1.8077325e-01   5.6635319e-01   1.0000000e+00   3.4900731e-01   9.5088819e-02   2.1003135e-01   1.3793103e-01   3.9184953e-01   6.3740857e-02   4.5768025e-01   6.1421108e-01   3.9707419e-01   7.5235110e-02   2.7272727e-01   2.1943574e-02   4.3469175e-01   1.3009404e-01   4.7021944e-01   6.3322884e-01   5.6635319e-01   1.4315569e-01   4.2894462e-01   1.0083595e-01
   7.5055432e-01   2.0509978e-01   7.7050998e-01   9.8115299e-01   6.0753880e-01   1.0864745e-01   4.2128603e-01   1.2305987e-01   7.6829268e-01   1.0975610e-01   7.8824834e-01   8.0798226e-01   7.9490022e-01   1.7849224e-01   6.1640798e-01   5.6541020e-02   9.9667406e-01   1.8348115e-01   8.6031042e-01   9.8669623e-01   1.0000000e+00   2.3170732e-01   8.5088692e-01   9.0354767e-02
   5.8184639e-01   1.4662529e-01   4.6935609e-01   7.1993794e-01   3.6229635e-01   1.4119472e-01   2.1101629e-01   9.8525989e-02   7.6183088e-01   1.5826222e-01   7.4476338e-01   7.1823119e-01   6.6718386e-01   1.2024825e-01   5.2055857e-01   1.2645462e-01   8.8130334e-01   1.6330489e-01   8.5104732e-01   1.0000000e+00   8.6035687e-01   1.9084562e-01   6.5903801e-01   1.6718386e-01
   5.7633974e-01   1.5874621e-01   5.9555106e-01   1.0000000e+00   3.0232558e-01   1.3650152e-01   1.9009100e-01   1.5975733e-01   4.2972700e-01   1.0111223e-01   5.1567240e-01   5.5490394e-01   3.9737108e-01   6.4711830e-02   2.5783620e-01   3.7411527e-02   5.1162791e-01   1.1375126e-01   5.6016178e-01   7.3205258e-01   5.5611729e-01   1.5571284e-01   4.2012133e-01   8.8473205e-02
   6.4446721e-01   2.5000000e-01   6.9159836e-01   1.0000000e+00   5.3381148e-01   1.1372951e-01   3.7500000e-01   1.2295082e-01   6.9057377e-01   1.7315574e-01   7.2848361e-01   8.1536885e-01   7.4282787e-01   1.3012295e-01   5.7172131e-01   4.0983607e-02   9.4262295e-01   1.7469262e-01   8.5040984e-01   9.6618852e-01   9.6721311e-01   1.8647541e-01   7.4846311e-01   9.8872951e-02
   5.5853279e-01   1.6755984e-01   4.5698137e-01   7.2536725e-01   3.8299391e-01   8.8494805e-02   2.4154730e-01   6.8184522e-02   7.3262093e-01   1.3419294e-01   7.2246578e-01   7.9703354e-01   6.1583680e-01   1.3781978e-01   4.7076335e-01   9.8649946e-02   8.2982014e-01   1.6792252e-01   8.4505285e-01   1.0000000e+00   8.2691867e-01   1.5450322e-01   6.1982632e-01   1.6429568e-01
   6.4954338e-01   2.0319635e-01   6.7808219e-01   1.0000000e+00   3.3333333e-01   1.5867580e-01   1.9520548e-01   1.3356164e-01   4.7945205e-01   1.2899543e-01   6.0159817e-01   6.1849315e-01   5.0000000e-01   9.9315068e-02   2.8881279e-01   4.6803653e-02   5.3652968e-01   1.3527397e-01   6.5525114e-01   6.8607306e-01   6.3013699e-01   1.4954338e-01   4.4805936e-01   9.1894977e-02
   7.2543353e-01   2.2447013e-01   7.1483622e-01   1.0000000e+00   5.2023121e-01   8.2851638e-02   3.8631985e-01   5.5876686e-02   7.5915222e-01   1.2524085e-01   7.6396917e-01   7.3198459e-01   6.6955684e-01   1.7630058e-01   4.8940270e-01   5.1059730e-02   9.9036609e-01   1.7678227e-01   8.5838150e-01   9.6531792e-01   9.3448940e-01   1.7533719e-01   7.2880539e-01   1.1801541e-01
   6.0421958e-01   1.4882256e-01   5.2385540e-01   7.6494794e-01   3.9214744e-01   1.0864047e-01   2.2025738e-01   1.0566402e-01   8.0885060e-01   1.4510199e-01   8.2968575e-01   8.4441919e-01   6.6746917e-01   1.5031078e-01   5.1492605e-01   9.3014098e-02   9.4502324e-01   1.7821501e-01   9.1302639e-01   1.0000000e+00   8.0736237e-01   1.9942223e-01   6.5147074e-01   1.4249760e-01
   6.7688679e-01   2.4646226e-01   7.2523585e-01   1.0000000e+00   3.5141509e-01   1.1320755e-01   1.8867925e-01   1.9339623e-01   5.9787736e-01   1.1438679e-01   7.4646226e-01   7.4268868e-01   5.0117925e-01   1.4504717e-01   3.0424528e-01   6.9575472e-02   5.8136792e-01   1.3384434e-01   7.6061321e-01   8.4316038e-01   6.6745283e-01   1.4268868e-01   4.3573113e-01   9.2570755e-02
   6.5065502e-01   1.6157205e-01   7.0917031e-01   1.0000000e+00   5.2663755e-01   6.0262009e-02   3.4585153e-01   5.7641921e-02   6.5589520e-01   1.1790393e-01   7.2838428e-01   6.7668122e-01   6.3493450e-01   1.2489083e-01   4.3755459e-01   3.3187773e-02   8.4541485e-01   1.8646288e-01   8.3318777e-01   9.2227074e-01   8.4279476e-01   1.7467249e-01   6.1266376e-01   1.0611354e-01
   5.6702925e-01   1.0881717e-01   5.1983144e-01   6.6732460e-01   3.5398358e-01   1.0357297e-01   1.8420257e-01   7.3418816e-02   7.0468953e-01   1.4814868e-01   7.3943236e-01   8.3078910e-01   6.1553811e-01   1.1537243e-01   4.1953609e-01   1.0160640e-01   8.2923931e-01   1.5044302e-01   8.6594871e-01   1.0000000e+00   7.2435528e-01   2.0321279e-01   5.1294842e-01   1.3798804e-01
   5.9019608e-01   1.7058824e-01   6.6960784e-01   1.0000000e+00   3.1960784e-01   5.1960784e-02   2.3529412e-01   8.0392157e-02   5.0490196e-01   7.9411765e-02   6.4215686e-01   6.1549020e-01   4.1666667e-01   1.0392157e-01   2.5294118e-01   2.0588235e-02   4.9117647e-01   1.3382353e-01   6.3235294e-01   6.8529412e-01   5.6666667e-01   1.1176471e-01   3.4166667e-01   9.9509804e-02
   6.5556529e-01   2.0946538e-01   7.0639790e-01   1.0000000e+00   4.9167397e-01   1.0078878e-01   2.7256792e-01   1.1744084e-01   6.8799299e-01   1.2532866e-01   7.5898335e-01   7.3514461e-01   6.2576687e-01   9.9912358e-02   4.4259422e-01   2.2787029e-02   8.9833479e-01   1.7659947e-01   8.8431201e-01   9.9123576e-01   8.3873795e-01   1.8404908e-01   6.2182296e-01   1.0911481e-01
   5.7750897e-01   1.4602163e-01   5.2094203e-01   7.8009754e-01   3.4926795e-01   1.1971143e-01   1.6641204e-01   1.0063653e-01   7.5181407e-01   1.5588796e-01   8.1035428e-01   8.5297681e-01   5.9724163e-01   1.3747081e-01   4.1372795e-01   9.2085713e-02   8.7152550e-01   1.6410990e-01   8.9060040e-01   1.0000000e+00   7.5444509e-01   1.5062592e-01   5.6599826e-01   1.1412051e-01
   5.2635914e-01   1.6062603e-01   6.0461285e-01   1.0000000e+00   2.8747941e-01   7.0016474e-02   1.2767710e-01   1.2850082e-01   4.5799012e-01   8.3196046e-02   5.6919275e-01   5.8879736e-01   3.5172982e-01   7.6606260e-02   2.2240527e-01   3.5420099e-02   4.1186161e-01   1.2479407e-01   5.6425041e-01   6.7545305e-01   4.7775947e-01   1.1202636e-01   2.9695222e-01   8.7726524e-02
   6.1519608e-01   1.5686275e-01   6.8300654e-01   9.2075163e-01   4.5098039e-01   7.1895425e-02   2.5000000e-01   7.0261438e-02   6.3235294e-01   1.2091503e-01   7.0915033e-01   7.8578431e-01   5.8660131e-01   8.8235294e-02   3.8235294e-01   4.0849673e-03   8.1535948e-01   1.7279412e-01   8.0718954e-01   1.0000000e+00   7.7696078e-01   1.7320261e-01   5.2655229e-01   1.2459150e-01
   5.8134786e-01   1.5180395e-01   5.4050374e-01   7.6650783e-01   3.7236215e-01   8.7134105e-02   1.6133424e-01   8.7814840e-02   7.5221239e-01   1.3818924e-01   8.3934649e-01   9.0188986e-01   6.0245065e-01   1.3750851e-01   3.8393465e-01   9.7345133e-02   8.6521443e-01   1.5418652e-01   9.2920354e-01   1.0000000e+00   7.4404357e-01   1.7835262e-01   5.1429544e-01   1.4669843e-01
   5.9963269e-01   1.4600551e-01   6.8227732e-01   1.0000000e+00   2.6262626e-01   1.3682277e-01   7.9889807e-02   1.3682277e-01   5.1331497e-01   1.0376492e-01   6.5381084e-01   6.8025712e-01   3.7281910e-01   1.0927456e-01   2.0569330e-01   2.4793388e-02   4.8576676e-01   1.1432507e-01   6.4187328e-01   7.8420569e-01   5.0596878e-01   1.1937557e-01   2.8879706e-01   6.0146924e-02
   6.9087838e-01   1.8581081e-01   7.6858108e-01   1.0000000e+00   4.2314189e-01   7.0945946e-02   2.2381757e-01   6.9256757e-02   6.8834459e-01   1.5287162e-01   7.6520270e-01   8.9341216e-01   6.0304054e-01   7.8547297e-02   3.8597973e-01   1.7736486e-02   9.2060811e-01   1.6173986e-01   8.8006757e-01   8.4797297e-01   8.0574324e-01   1.4695946e-01   5.4940878e-01   6.4611486e-02
   5.4951470e-01   1.3706996e-01   5.4272295e-01   7.3906640e-01   3.4390976e-01   7.7796463e-02   1.4880117e-01   5.8656064e-02   7.2239573e-01   1.2657361e-01   7.9093071e-01   8.7173401e-01   5.2975687e-01   1.2533875e-01   3.6860705e-01   7.1622141e-02   7.9031328e-01   1.7133745e-01   8.9280703e-01   1.0000000e+00   6.8967182e-01   1.5435806e-01   4.3189386e-01   1.3984840e-01
   6.1895911e-01   1.9144981e-01   6.8029740e-01   1.0000000e+00   2.7137546e-01   7.4349442e-02   1.0780669e-01   8.1784387e-02   5.3810409e-01   9.2936803e-02   7.1375465e-01   7.7397770e-01   4.2936803e-01   8.5501859e-02   2.2118959e-01   3.8104089e-02   4.8420074e-01   1.1942379e-01   6.7379182e-01   8.1505576e-01   4.9535316e-01   1.5799257e-01   2.7741636e-01   8.0390335e-02
   6.5070922e-01   1.9414894e-01   7.5886525e-01   9.4060284e-01   4.4326241e-01   8.1560284e-02   1.9592199e-01   7.0035461e-02   6.8085106e-01   1.3652482e-01   7.7925532e-01   7.3563830e-01   5.8599291e-01   9.4858156e-02   3.4485816e-01   1.3297872e-02   9.0336879e-01   1.8040780e-01   9.0514184e-01   1.0000000e+00   7.8102837e-01   1.6312057e-01   5.4122340e-01   5.5407801e-02
   5.5966330e-01   1.4573872e-01   5.6498709e-01   7.9391001e-01   3.3739512e-01   7.9191359e-02   1.1778883e-01   8.5180622e-02   7.2869360e-01   1.4706967e-01   8.4648243e-01   8.7840047e-01   5.6365614e-01   1.2843641e-01   3.3806059e-01   1.0647578e-01   8.5513358e-01   1.5139525e-01   9.4164515e-01   1.0000000e+00   7.0207465e-01   1.7635051e-01   4.5418574e-01   1.2211441e-01
   6.4872798e-01   1.7221135e-01   7.1232877e-01   1.0000000e+00   2.9060665e-01   6.3600783e-02   1.0078278e-01   5.8708415e-02   5.6653620e-01   1.0958904e-01   7.0645793e-01   7.3855186e-01   4.3150685e-01   8.6105675e-02   2.2407045e-01   9.7847358e-03   5.2054795e-01   9.6379648e-02   7.2309198e-01   9.0117417e-01   5.1859100e-01   9.5890411e-02   2.5880626e-01   2.9843444e-02
   6.3586531e-01   1.5191856e-01   6.8598277e-01   1.0000000e+00   3.8527800e-01   7.2826938e-02   1.6914644e-01   5.2466719e-02   6.1550509e-01   1.1589663e-01   7.0869225e-01   7.7118246e-01   5.1527016e-01   9.5536413e-02   3.0540329e-01   1.5661707e-03   8.1519186e-01   1.5309319e-01   8.1989037e-01   8.7314017e-01   7.0399374e-01   1.0336727e-01   4.4361785e-01   7.2435395e-02
   5.2412238e-01   1.5938224e-01   5.0695814e-01   6.8840869e-01   3.1631245e-01   6.1300863e-02   1.1156757e-01   7.9078113e-02   7.0312090e-01   1.3670092e-01   7.9384618e-01   8.3884052e-01   5.1063619e-01   1.0788952e-01   3.0343927e-01   7.9691122e-02   8.0794538e-01   1.5355866e-01   8.8702349e-01   1.0000000e+00   6.2894686e-01   1.4467004e-01   4.0489220e-01   1.0390496e-01
   5.5807623e-01   1.3067151e-01   7.4591652e-01   1.0000000e+00   2.4773140e-01   9.8003630e-02   1.4519056e-02   1.1796733e-01   5.3811252e-01   9.7096189e-02   7.0689655e-01   7.9655172e-01   3.7840290e-01   7.7132486e-02   1.7332123e-01   4.7186933e-02   4.7549909e-01   9.5735027e-02   6.9872958e-01   7.6678766e-01   4.6279492e-01   1.0435572e-01   1.9283122e-01   6.9419238e-02
   6.8161025e-01   1.8847210e-01   7.6029277e-01   9.5791400e-01   3.7694419e-01   7.7767612e-02   1.7749314e-01   4.6660567e-02   6.7886551e-01   1.0155535e-01   7.9139982e-01   8.4977127e-01   5.4437328e-01   1.0155535e-01   2.7721866e-01  -2.1957914e-02   8.7465691e-01   1.9899360e-01   9.3412626e-01   1.0000000e+00   7.4473925e-01   1.6834401e-01   4.5150961e-01   5.9926807e-02
   5.4277149e-01   1.4358012e-01   5.6337491e-01   7.6618988e-01   3.0776367e-01   8.7564558e-02   8.1769845e-02   7.0180418e-02   7.2949003e-01   1.2168898e-01   8.2928787e-01   8.6328352e-01   5.2474349e-01   1.1396270e-01   2.8587253e-01   7.2755846e-02   7.9516345e-01   1.7287562e-01   9.1492086e-01   1.0000000e+00   6.7089904e-01   1.3520998e-01   3.8985544e-01   1.3681962e-01
   4.9349523e-01   1.7172593e-01   6.2445794e-01   1.0000000e+00   1.9514310e-01   4.0763226e-02  -8.6730269e-03   9.5403296e-02   4.4492628e-01   1.2055507e-01   6.7215958e-01   7.2055507e-01   3.5299219e-01   6.6782307e-02   1.2402428e-01   3.1222897e-02   4.3625325e-01   9.0633131e-02   6.8516912e-01   7.7883781e-01   4.6834345e-01   9.0199480e-02   1.3920208e-01   8.5429315e-02
   4.3384338e-01   3.0423042e-01   9.0009001e-02   8.2808281e-01   3.4023402e-01   8.1008101e-02   5.9225923e-01   1.5121512e-01   3.6363636e-01   3.6003600e-03   3.5463546e-01  -5.7965797e-02   6.1206121e-01   2.8982898e-01   4.5544554e-01   1.4941494e-01   5.4545455e-01   1.3411341e-01   1.2241224e-01   3.0423042e-01   8.8388839e-01   1.6021602e-01   1.0000000e+00   1.4851485e-01
   3.6328502e-01   2.1642512e-01   9.6618357e-02   5.8937198e-01   1.7391304e-01   1.1980676e-01   9.2753623e-02   1.6231884e-01   6.8405797e-01   1.5458937e-01   4.6183575e-01   6.6821256e-01   7.1497585e-01   1.3333333e-01   8.0000000e-01   2.7439614e-01   7.9613527e-01   1.7681159e-01   3.8647343e-01   7.5362319e-01   9.1400966e-01   2.8599034e-01   1.0000000e+00   3.0821256e-01
   4.4863732e-01   2.2222222e-01   9.8532495e-02   1.0000000e+00   4.8218029e-02   1.7819706e-01   4.1719078e-01   2.1174004e-01   1.3836478e-01   0.0000000e+00  -6.2893082e-03   7.9245283e-02   1.9496855e-01   9.8532495e-02   3.7106918e-01   2.5157233e-02   2.6834382e-01   6.8134172e-02   9.2243187e-02   4.7379455e-01   6.3102725e-01   1.2788260e-01   8.0398323e-01   1.1215933e-01
   4.4616710e-01   2.2049957e-01   1.8432386e-01   8.8888889e-01   4.2721792e-01   1.5503876e-02   5.5813953e-01   7.4074074e-02   2.4978467e-01   1.4125754e-01   1.8776916e-01   1.2368648e-01   6.8044789e-01   6.8906115e-02   6.7527993e-01   1.0335917e-01   4.8234281e-01   1.1800172e-01   1.9982773e-01   3.9793282e-01   9.7846684e-01   1.5848407e-01   1.0000000e+00   1.0077519e-01
   3.7140366e-01   2.6852659e-01   6.9747167e-02   8.6312119e-01   2.4760244e-01   7.8465562e-02   2.0924150e-01   1.5867480e-01   5.8064516e-01   1.3949433e-01   4.2371404e-01   5.1403662e-01   7.3757629e-01   9.2414996e-02   6.8003487e-01   2.3365301e-01   7.1839582e-01   2.0139494e-01   4.3766347e-01   5.9808195e-01   9.8517873e-01   2.5632084e-01   1.0000000e+00   2.7114211e-01
   2.6591760e-01   3.9513109e-01   1.3295880e-01   1.0000000e+00   2.9026217e-01  -1.4981273e-02   4.2883895e-01   2.5280899e-01   5.8052434e-02   1.2172285e-01   4.3071161e-02   3.3333333e-02   2.7715356e-01   8.6142322e-02   3.8951311e-01   1.2734082e-01   3.1835206e-01   9.8314607e-02   1.2172285e-01   2.2284644e-01   5.9550562e-01   1.2921348e-01   7.6872659e-01   7.7715356e-02
   6.5188834e-01   1.8226601e-01   3.7438424e-01   7.4712644e-01   5.0246305e-01   4.5977011e-02   6.1247947e-01   1.1165846e-01   4.2857143e-01   2.2003284e-01   2.5287356e-01   3.1986864e-01   6.3382594e-01   1.3628900e-01   7.8653530e-01   5.0903120e-02   7.3234811e-01   9.1133005e-02   4.2692939e-01   5.8784893e-01   1.0000000e+00   2.2660099e-01   9.8440066e-01   1.2068966e-01
   4.9306626e-01   1.5562404e-01   2.6810478e-01   7.5500770e-01   2.6964561e-01   1.4329738e-01   1.9876733e-01   1.7411402e-01   6.4714946e-01   1.8952234e-01   5.2542373e-01   6.0523883e-01   7.2573190e-01   1.4021572e-01   6.7642527e-01   2.3112481e-01   8.6132512e-01   1.9953775e-01   4.8690293e-01   8.0123267e-01   1.0000000e+00   2.1417565e-01   9.8844376e-01   2.9352851e-01
   5.2133581e-01   3.0797774e-01   2.6530612e-01   1.0000000e+00   2.4489796e-01   6.6790353e-02   4.5640074e-01   1.7439703e-01   2.7829314e-01   6.4935065e-02   1.8367347e-01   1.7773655e-01   2.4304267e-01   1.4100186e-01   4.2115028e-01   3.5250464e-02   4.1187384e-01   1.1038961e-01   1.8181818e-01   5.1020408e-01   6.6975881e-01   1.6883117e-01   7.0222635e-01   1.7717996e-01
   5.3913043e-01   1.4492754e-01   4.0000000e-01   1.0000000e+00   5.1884058e-01   5.9420290e-02   5.2463768e-01   8.9855072e-02   4.2753623e-01   9.8550725e-02   3.1159420e-01   2.9826087e-01   6.4057971e-01   1.2173913e-01   6.5217391e-01   3.0434783e-02   6.5942029e-01   1.9347826e-01   3.8840580e-01   4.8985507e-01   9.3043478e-01   1.8550725e-01   9.5144928e-01   1.5000000e-01
   4.9726027e-01   1.9315068e-01   2.8767123e-01   6.7260274e-01   3.1643836e-01   1.1917808e-01   2.5753425e-01   1.2739726e-01   6.6986301e-01   1.8219178e-01   5.2602740e-01   4.9835616e-01   7.2054795e-01   1.1232877e-01   6.9178082e-01   1.5068493e-01   8.5616438e-01   1.8424658e-01   5.7945205e-01   7.2465753e-01   1.0000000e+00   2.2739726e-01   9.5000000e-01   2.4178082e-01
   7.4528302e-01   2.5094340e-01   2.2452830e-01   1.0000000e+00   1.6603774e-01   6.7924528e-02   5.4716981e-01   5.8490566e-02   3.4905660e-01   8.6792453e-02   3.0754717e-01   3.5433962e-01   4.4150943e-01   1.3018868e-01   4.1509434e-01   5.8490566e-02   4.7735849e-01   9.7169811e-02   3.0000000e-01   6.8113208e-01   7.4905660e-01   1.6415094e-01   8.1415094e-01   1.7075472e-01
   7.1823989e-01   1.8168914e-01   5.0248403e-01   9.5244855e-01   5.5926189e-01   3.6905607e-02   6.1320085e-01   8.9425124e-02   6.1320085e-01   5.9616749e-02   4.5280341e-01   5.0220014e-01   7.0404542e-01   7.9488999e-02   7.6224273e-01   6.6713982e-02   8.6870121e-01   1.7246274e-01   5.5926189e-01   6.7565649e-01   9.8367637e-01   2.0581973e-01   1.0000000e+00   1.3413769e-01
   5.2424800e-01   1.9766728e-01   3.4499693e-01   7.0349908e-01   3.6341314e-01   1.2523020e-01   3.0202578e-01   1.3136894e-01   7.4033149e-01   1.4119091e-01   6.0527931e-01   6.5782689e-01   7.1332106e-01   1.4119091e-01   6.5070595e-01   1.8907305e-01   8.9993861e-01   2.1792511e-01   6.3965623e-01   9.0730510e-01   9.6500921e-01   2.2958870e-01   1.0000000e+00   2.1546961e-01
   6.3369963e-01   4.0109890e-01   3.9560440e-01   1.0000000e+00   3.8827839e-01   7.5091575e-02   4.9633700e-01   2.5091575e-01   3.9743590e-01   1.3369963e-01   3.6813187e-01   3.8424908e-01   4.3223443e-01   1.1721612e-01   5.5494505e-01   9.1575092e-03   5.2014652e-01   1.5476190e-01   4.4139194e-01   8.4249084e-01   7.8937729e-01   2.4908425e-01   8.1227106e-01   1.7857143e-01
   6.7241379e-01   1.6445623e-01   5.1591512e-01   8.8328912e-01   4.9734748e-01   1.1140584e-01   5.2519894e-01   1.1671088e-01   5.8222812e-01   1.1538462e-01   4.7480106e-01   5.2625995e-01   7.2811671e-01   1.4323607e-01   7.3209549e-01   5.0397878e-02   7.9177719e-01   1.9031830e-01   5.7957560e-01   7.4270557e-01   1.0000000e+00   2.1485411e-01   9.5424403e-01   1.2798408e-01
   5.0817757e-01   1.8925234e-01   4.0070093e-01   7.5817757e-01   4.4275701e-01   1.3084112e-01   2.6635514e-01   1.7757009e-01   8.0257009e-01   1.2850467e-01   6.7056075e-01   6.4929907e-01   7.1612150e-01   1.9275701e-01   6.6121495e-01   1.2733645e-01   9.3808411e-01   1.9334112e-01   7.3948598e-01   9.6378505e-01   1.0000000e+00   2.5233645e-01   9.2698598e-01   2.4007009e-01
   7.0314637e-01   1.3816689e-01   4.3365253e-01   1.0000000e+00   2.0930233e-01   1.7373461e-01   3.1600547e-01   1.4911081e-01   3.8850889e-01   8.7551300e-02   3.3652531e-01   2.9110807e-01   3.3242134e-01   6.9767442e-02   3.6662107e-01   1.2311902e-02   4.1860465e-01   9.5075239e-02   4.2407661e-01   6.3064295e-01   6.2653899e-01   1.8057456e-01   5.6703146e-01   1.5526676e-01
   7.0162297e-01   2.2347066e-01   6.0674157e-01   9.7253433e-01   5.2684145e-01   1.0237203e-01   5.1935081e-01   1.3233458e-01   6.7665418e-01   1.3982522e-01   6.0424469e-01   4.8539326e-01   7.4906367e-01   1.6229713e-01   7.2659176e-01   3.9950062e-02   9.2009988e-01   1.7540574e-01   6.9912609e-01   9.8876404e-01   1.0000000e+00   2.2846442e-01   9.5193508e-01   1.3171036e-01
   6.1603376e-01   1.5822785e-01   4.2299578e-01   8.3333333e-01   4.2194093e-01   1.4240506e-01   3.0907173e-01   1.4029536e-01   8.5337553e-01   1.6666667e-01   6.9514768e-01   7.3607595e-01   7.6898734e-01   1.7932489e-01   6.8881857e-01   1.2763713e-01   1.0000000e+00   1.6613924e-01   8.2805907e-01   8.9240506e-01   9.8523207e-01   2.4683544e-01   9.0242616e-01   2.5158228e-01
   6.3308458e-01   1.8407960e-01   4.6268657e-01   1.0000000e+00   2.7487562e-01   1.3805970e-01   2.8855721e-01   1.7164179e-01   3.8681592e-01   1.2064677e-01   3.5945274e-01   4.2512438e-01   3.9054726e-01   5.7213930e-02   3.7189055e-01   5.3482587e-02   4.9004975e-01   1.2500000e-01   4.4154229e-01   6.1442786e-01   6.3681592e-01   1.3308458e-01   6.1629353e-01   1.1131841e-01
   6.8255814e-01   1.8604651e-01   6.0581395e-01   8.3837209e-01   5.5581395e-01   7.7906977e-02   4.8488372e-01   1.0813953e-01   6.7790698e-01   1.2790698e-01   6.0581395e-01   6.6023256e-01   7.2093023e-01   1.4767442e-01   6.8720930e-01   4.8837209e-02   9.1511628e-01   2.1220930e-01   6.7906977e-01   7.3604651e-01   1.0000000e+00   2.0813953e-01   9.1686047e-01   1.3081395e-01
   6.2645914e-01   1.6731518e-01   4.6206226e-01   7.9280156e-01   4.4455253e-01   1.2840467e-01   3.0252918e-01   1.4299611e-01   8.2295720e-01   1.7315175e-01   7.3443580e-01   7.7120623e-01   7.2665370e-01   1.7315175e-01   6.5077821e-01   1.1673152e-01   9.3968872e-01   2.0573930e-01   8.0252918e-01   1.0000000e+00   9.2315175e-01   2.5291829e-01   8.3706226e-01   2.0671206e-01
   5.7530864e-01   2.1358025e-01   6.0864198e-01   1.0000000e+00   4.2716049e-01   8.8888889e-02   2.8888889e-01   2.1604938e-01   4.2345679e-01   6.7901235e-02   4.6666667e-01   5.8000000e-01   3.8765432e-01   1.0740741e-01   3.0000000e-01   8.7654321e-02   5.4074074e-01   9.3209877e-02   5.5061728e-01   6.3209877e-01   6.8395062e-01   1.4444444e-01   6.0185185e-01   8.3333333e-02
   7.3551106e-01   1.9283456e-01   6.3224447e-01   1.0000000e+00   4.9209694e-01   1.3487882e-01   4.3203372e-01   1.2328767e-01   7.6080084e-01   1.2539515e-01   6.9757640e-01   7.0790306e-01   7.0389884e-01   1.1380400e-01   6.4699684e-01   4.8472076e-02   9.6206533e-01   1.9230769e-01   7.3972603e-01   8.3140148e-01   9.4309800e-01   2.4236038e-01   8.5089568e-01   1.4383562e-01
   6.2708883e-01   1.7678100e-01   4.7405453e-01   6.8161829e-01   4.1864556e-01   1.3984169e-01   3.0343008e-01   1.1169745e-01   8.5576077e-01   1.9085312e-01   7.5461741e-01   7.7642920e-01   7.2823219e-01   1.6446790e-01   6.2005277e-01   1.2752858e-01   9.7537379e-01   1.8601583e-01   8.2673703e-01   1.0000000e+00   8.8214600e-01   2.3746702e-01   7.8935796e-01   2.2207564e-01
   5.8624128e-01   1.8544367e-01   4.9850449e-01   1.0000000e+00   3.5094716e-01   5.1844467e-02   3.0807577e-01   1.2562313e-01   4.1176471e-01   7.7766700e-02   4.4366899e-01   4.8235294e-01   3.6091725e-01   8.3748754e-02   3.1904287e-01   5.3838485e-02   4.6959123e-01   1.2711864e-01   5.1246261e-01   6.9690927e-01   5.4237288e-01   1.4356929e-01   4.6709870e-01   1.1316052e-01
   6.5111562e-01   2.1196755e-01   6.5111562e-01   7.7789047e-01   4.8985801e-01   1.1866126e-01   3.9858012e-01   1.1561866e-01   7.0588235e-01   1.6024341e-01   6.6125761e-01   7.1886410e-01   7.0892495e-01   1.1663286e-01   6.0851927e-01   4.1582150e-02   1.0000000e+00   1.8813387e-01   7.7687627e-01   9.2089249e-01   9.5740365e-01   1.8965517e-01   8.5649087e-01   9.1784990e-02
   6.2405383e-01   1.2615643e-01   5.3322119e-01   8.2253995e-01   4.2220353e-01   1.5222876e-01   2.5147183e-01   1.1354079e-01   8.3851976e-01   1.6484441e-01   7.5777965e-01   8.3835156e-01   7.1993272e-01   1.4970563e-01   5.8536585e-01   1.2531539e-01   9.6299411e-01   2.0647603e-01   8.7552565e-01   1.0000000e+00   9.2598823e-01   2.0100925e-01   7.7754415e-01   1.8629100e-01
   5.8250497e-01   1.7395626e-01   5.6063618e-01   1.0000000e+00   3.1411531e-01   1.0834990e-01   2.4453280e-01   1.2823062e-01   4.4831014e-01   6.8588469e-02   4.8807157e-01   6.0119284e-01   3.9662028e-01   8.5487078e-02   3.0914513e-01   2.4850895e-02   4.7216700e-01   1.4662028e-01   4.8508946e-01   6.6302187e-01   5.6262425e-01   1.4214712e-01   4.7166998e-01   1.1679920e-01
   7.4379345e-01   2.2343595e-01   7.3386296e-01   9.7517378e-01   5.6504469e-01   1.1022840e-01   4.2303873e-01   1.4697120e-01   7.8450844e-01   1.1022840e-01   7.7755710e-01   8.0615690e-01   7.5471698e-01   1.5690169e-01   6.2859980e-01   5.3624628e-02   1.0000000e+00   1.8718967e-01   8.2423039e-01   9.2750745e-01   9.4041708e-01   2.1449851e-01   8.4955313e-01   9.9801390e-02
   5.9957020e-01   1.4756447e-01   4.6275072e-01   7.3495702e-01   3.7106017e-01   1.2607450e-01   2.5143266e-01   9.8137536e-02   7.8295129e-01   1.6332378e-01   7.4355301e-01   6.9828080e-01   6.4398281e-01   1.1532951e-01   5.4083095e-01   1.2607450e-01   9.0616046e-01   1.6296562e-01   8.5100287e-01   1.0000000e+00   8.2091691e-01   1.8194842e-01   6.7944126e-01   1.6368195e-01
   6.2781587e-01   1.7531832e-01   6.0235064e-01   1.0000000e+00   3.2810970e-01   1.0284035e-01   2.5857003e-01   1.5279138e-01   5.1224290e-01   8.6190010e-02   5.6219393e-01   5.4730656e-01   3.9764936e-01   6.8560235e-02   3.1047992e-01   2.5465230e-02   5.8080313e-01   1.1900098e-01   5.9843291e-01   7.4338883e-01   5.6807052e-01   1.5279138e-01   4.6278159e-01   1.0528893e-01
   6.9962687e-01   2.2108209e-01   7.0988806e-01   1.0000000e+00   5.5597015e-01   9.5149254e-02   4.2444030e-01   1.0727612e-01   7.2481343e-01   1.5951493e-01   7.3041045e-01   7.7033582e-01   7.1082090e-01   1.2500000e-01   5.9421642e-01   4.5708955e-02   9.8414179e-01   1.5251866e-01   8.5354478e-01   9.9813433e-01   9.1977612e-01   1.9216418e-01   7.6819030e-01   9.9347015e-02
   5.8388240e-01   1.6275468e-01   4.6113825e-01   7.0594841e-01   3.8518607e-01   8.8836928e-02   2.6040748e-01   7.7308472e-02   7.5409667e-01   1.4173220e-01   7.3307419e-01   7.7837424e-01   6.0761746e-01   1.2613487e-01   5.0657393e-01   9.9009095e-02   8.6938123e-01   1.6173746e-01   8.5717463e-01   1.0000000e+00   7.9614163e-01   1.6343282e-01   6.3779489e-01   1.6038117e-01
   7.4000000e-01   2.0666667e-01   7.0444444e-01   1.0000000e+00   3.3555556e-01   1.4555556e-01   2.6555556e-01   1.2888889e-01   5.4000000e-01   1.3666667e-01   6.5888889e-01   7.1755556e-01   5.2333333e-01   1.1333333e-01   3.3888889e-01   6.7777778e-02   6.1555556e-01   1.4055556e-01   7.0444444e-01   7.1888889e-01   6.4444444e-01   1.4222222e-01   5.0388889e-01   8.9444444e-02
   7.5239756e-01   1.9703575e-01   7.3757629e-01   9.6425458e-01   5.1874455e-01   7.3234525e-02   4.1063644e-01   6.6259808e-02   7.9511770e-01   1.2816042e-01   7.5152572e-01   7.2781168e-01   6.5126417e-01   1.6826504e-01   5.1612903e-01   6.0156931e-02   1.0000000e+00   1.6957280e-01   8.5265911e-01   9.5030514e-01   8.7096774e-01   1.6913688e-01   7.2755013e-01   1.1726242e-01
   6.3621277e-01   1.4847277e-01   5.2520509e-01   7.8260415e-01   4.0101525e-01   1.0198831e-01   2.5948045e-01   9.3662731e-02   8.4851496e-01   1.3459681e-01   8.3810799e-01   8.8480386e-01   6.4106936e-01   1.5055417e-01   5.3630586e-01   8.5337155e-02   9.7339860e-01   1.7518400e-01   9.1234438e-01   1.0000000e+00   7.8121656e-01   1.9634484e-01   6.6708678e-01   1.5714525e-01
   7.2179628e-01   2.2672508e-01   7.5136911e-01   1.0000000e+00   3.8225630e-01   1.0733844e-01   2.3220153e-01   1.9824754e-01   6.4950712e-01   9.9671413e-02   7.7437021e-01   7.4567360e-01   4.9616648e-01   1.5005476e-01   3.4501643e-01   7.6670318e-02   6.3088719e-01   1.4731654e-01   7.6560789e-01   8.9485214e-01   6.5498357e-01   1.4019715e-01   4.9123768e-01   9.0361446e-02
   7.2811448e-01   1.6582492e-01   7.3737374e-01   1.0000000e+00   5.3451178e-01   6.3973064e-02   3.9814815e-01   5.5555556e-02   7.1969697e-01   1.2878788e-01   7.6178451e-01   7.0942761e-01   6.4562290e-01   1.2710438e-01   4.8821549e-01   3.7037037e-02   9.1919192e-01   1.8981481e-01   8.7205387e-01   8.9983165e-01   8.6195286e-01   1.6666667e-01   6.7382155e-01   1.1069024e-01
   5.8851765e-01   1.2557542e-01   5.2541756e-01   6.5286724e-01   3.6173218e-01   9.9335781e-02   2.1054188e-01   8.3092194e-02   7.4033271e-01   1.5493883e-01   7.5470203e-01   8.4301979e-01   6.0975926e-01   1.0683282e-01   4.6169272e-01   9.1838741e-02   8.6403387e-01   1.4962842e-01   8.9527154e-01   1.0000000e+00   7.3783369e-01   1.9554780e-01   5.5072007e-01   1.4275614e-01
   6.6830709e-01   1.9685039e-01   7.1555118e-01   1.0000000e+00   3.5531496e-01   5.1181102e-02   2.9724409e-01   8.4645669e-02   5.6988189e-01   1.0039370e-01   7.0964567e-01   6.8385827e-01   4.6555118e-01   8.8582677e-02   3.2677165e-01   3.0511811e-02   5.7381890e-01   1.3139764e-01   7.0078740e-01   8.1397638e-01   6.0236220e-01   1.1712598e-01   4.0206693e-01   1.0580709e-01
   6.9976172e-01   1.9221604e-01   7.0214456e-01   1.0000000e+00   4.7974583e-01   9.0548054e-02   3.2565528e-01   9.8490866e-02   6.9896743e-01   1.3582208e-01   7.3868149e-01   7.0516283e-01   5.9650516e-01   9.6108022e-02   4.6068308e-01   3.3359809e-02   9.1342335e-01   1.7752184e-01   8.6735504e-01   9.8888006e-01   8.0222399e-01   1.7553614e-01   6.3343924e-01   1.1477363e-01
   6.0920934e-01   1.5022476e-01   5.5167645e-01   7.9651085e-01   3.8163481e-01   1.0675547e-01   2.0072585e-01   1.1442652e-01   8.1824549e-01   1.5342103e-01   8.5212597e-01   8.7628978e-01   6.0473456e-01   1.3552191e-01   4.5514906e-01   9.5888144e-02   9.2436171e-01   1.6652574e-01   9.3842530e-01   1.0000000e+00   7.7157993e-01   1.4958550e-01   6.1208598e-01   1.1858167e-01
   5.3167421e-01   1.5686275e-01   6.1236802e-01   1.0000000e+00   3.1900452e-01   4.2232278e-02   1.6666667e-01   1.2518854e-01   4.8491704e-01   8.1447964e-02   5.6862745e-01   6.2956259e-01   3.4238311e-01   8.4464555e-02   2.4208145e-01   4.6003017e-02   4.3966817e-01   1.2405732e-01   5.7164404e-01   6.5761689e-01   4.5022624e-01   1.0633484e-01   3.2013575e-01   8.9366516e-02
   7.0783848e-01   1.3776722e-01   7.5851148e-01   9.9683294e-01   4.9089470e-01   6.9675376e-02   3.0799683e-01   5.5423595e-02   7.0783848e-01   1.3143310e-01   7.4663500e-01   7.9239905e-01   5.9619952e-01   8.8677751e-02   4.2755344e-01   6.3341251e-03   9.0340459e-01   1.8408551e-01   8.4798100e-01   1.0000000e+00   7.8068092e-01   1.7893903e-01   5.7284244e-01   1.1361837e-01
   6.2823062e-01   1.4512922e-01   5.7057654e-01   7.7932406e-01   3.8568588e-01   9.4102054e-02   1.9416832e-01   8.7475149e-02   8.0848244e-01   1.5506958e-01   8.6746190e-01   9.6741962e-01   6.0702452e-01   1.3651425e-01   4.2677270e-01   9.2776673e-02   9.2909211e-01   1.6003976e-01   9.7017893e-01   1.0000000e+00   7.4884029e-01   1.8422797e-01   5.4705103e-01   1.5871438e-01
   6.3731473e-01   1.5431561e-01   6.8962511e-01   1.0000000e+00   2.7462947e-01   1.1682650e-01   1.4559721e-01   1.2816042e-01   5.7192677e-01   1.0985179e-01   6.8526591e-01   6.9729730e-01   3.9581517e-01   1.0374891e-01   2.4585876e-01   2.7898867e-02   5.1002616e-01   1.4254577e-01   6.6085440e-01   8.2737576e-01   5.0828248e-01   1.1682650e-01   3.1865737e-01   7.8029643e-02
   7.3224044e-01   1.6549571e-01   7.9000781e-01   1.0000000e+00   4.2466823e-01   6.0889930e-02   2.4980484e-01   6.7135051e-02   7.2443404e-01   1.4988290e-01   7.6971116e-01   8.6791569e-01   5.9640906e-01   8.5089774e-02   4.0281030e-01   2.6541764e-02   9.2583919e-01   1.7369243e-01   8.7197502e-01   8.7587822e-01   7.7517564e-01   1.3739266e-01   5.6869633e-01   7.0647931e-02
   5.9397389e-01   1.2423757e-01   5.6084387e-01   7.5962397e-01   3.4727358e-01   7.4542540e-02   1.6979134e-01   5.3836279e-02   7.4779183e-01   1.3666132e-01   8.1227704e-01   8.6936426e-01   5.5137815e-01   1.2127953e-01   3.8809449e-01   9.1107548e-02   8.4008259e-01   1.7541161e-01   9.0870905e-01   1.0000000e+00   6.8508143e-01   1.5145151e-01   4.6944052e-01   1.3459070e-01
   6.6366096e-01   2.0108206e-01   7.2137060e-01   1.0000000e+00   2.9846709e-01   7.9350766e-02   1.5148783e-01   1.0279531e-01   6.1857529e-01   9.6483318e-02   7.5383228e-01   8.0234445e-01   4.4003607e-01   9.9188458e-02   2.7772768e-01   4.4183950e-02   5.5996393e-01   1.1677187e-01   7.3128945e-01   8.1514878e-01   5.1217313e-01   1.5689811e-01   3.2146078e-01   8.2506763e-02
   7.1287129e-01   1.7986799e-01   7.8877888e-01   9.5544554e-01   4.4636964e-01   7.6732673e-02   2.4752475e-01   4.8679868e-02   7.2854785e-01   1.4933993e-01   7.9042904e-01   7.4323432e-01   5.6848185e-01   9.3234323e-02   3.9108911e-01   2.1452145e-02   9.4389439e-01   1.6625413e-01   9.3151815e-01   1.0000000e+00   7.7392739e-01   1.4933993e-01   5.5321782e-01   5.0742574e-02
   5.7573160e-01   1.5804397e-01   5.5628968e-01   7.9335563e-01   3.3803849e-01   7.5886191e-02   1.3797489e-01   8.7175046e-02   7.6576065e-01   1.3609342e-01   8.5230854e-01   8.9582225e-01   5.5503536e-01   1.2982183e-01   3.5497177e-01   1.0724412e-01   8.7990352e-01   1.5710323e-01   9.5328107e-01   1.0000000e+00   6.8673867e-01   1.6933282e-01   4.7883559e-01   1.1571076e-01
   6.8029740e-01   1.5799257e-01   7.4535316e-01   1.0000000e+00   2.7509294e-01   8.6431227e-02   1.1059480e-01   7.7137546e-02   6.1152416e-01   1.1710037e-01   7.3884758e-01   8.0000000e-01   4.3308550e-01   9.6654275e-02   2.4628253e-01   1.8587361e-02   5.7156134e-01   1.1013011e-01   7.4256506e-01   9.5167286e-01   5.1951673e-01   9.8513011e-02   2.9972119e-01   4.8791822e-02
   7.0264151e-01   1.4792453e-01   7.3283019e-01   1.0000000e+00   3.9924528e-01   7.0943396e-02   2.2264151e-01   4.4528302e-02   6.8150943e-01   1.2679245e-01   7.4188679e-01   7.6437736e-01   5.1169811e-01   9.8867925e-02   3.4113208e-01   1.5849057e-02   8.7169811e-01   1.6792453e-01   8.4830189e-01   8.8981132e-01   7.0037736e-01   1.0943396e-01   4.7962264e-01   7.5849057e-02
   5.3814799e-01   1.5753478e-01   5.0135155e-01   6.8648366e-01   3.0529550e-01   5.9794222e-02   1.2878755e-01   8.0492221e-02   7.0545683e-01   1.4718578e-01   7.8882377e-01   8.3682122e-01   4.9962672e-01   1.0234011e-01   3.2714339e-01   8.5091777e-02   8.1929583e-01   1.5724730e-01   8.7621532e-01   1.0000000e+00   6.0771627e-01   1.4488600e-01   4.1482241e-01   1.0262758e-01
   6.0994103e-01   1.2215670e-01   7.3799495e-01   1.0000000e+00   2.4768324e-01   8.8458298e-02   7.1609099e-02   8.9300758e-02   5.7371525e-01   9.6040438e-02   7.1693345e-01   7.6478517e-01   3.6731255e-01   8.0876158e-02   2.1145746e-01   4.9705139e-02   5.0126369e-01   9.8146588e-02   7.1103623e-01   7.8180286e-01   4.6082561e-01   9.5197978e-02   2.2704297e-01   6.5290649e-02
   6.6798754e-01   1.9108891e-01   7.4294052e-01   9.6532848e-01   3.8629612e-01   7.6600298e-02   2.1250405e-01   6.9187366e-02   6.7704779e-01   1.0213373e-01   7.6600298e-01   8.2184706e-01   5.1972890e-01   9.7191775e-02   2.9486996e-01  -1.5649523e-02   8.6978402e-01   2.0550295e-01   9.0273039e-01   1.0000000e+00   7.0258122e-01   1.4166937e-01   4.6001362e-01   7.3717491e-02
   5.7248184e-01   1.4435960e-01   5.8425365e-01   7.6021127e-01   3.0420842e-01   9.0457087e-02   1.0284847e-01   6.8772169e-02   7.4905903e-01   1.4064218e-01   8.3827698e-01   8.7443708e-01   5.2043804e-01   1.0718545e-01   3.2527377e-01   7.6206998e-02   8.4137482e-01   1.7007172e-01   9.2873407e-01   1.0000000e+00   6.5426496e-01   1.3258779e-01   4.2533418e-01   1.2794102e-01
   5.1515152e-01   1.8427518e-01   6.2981163e-01   1.0000000e+00   1.9737920e-01   3.9312039e-02   3.1941032e-02   9.6642097e-02   4.9549550e-01   1.1466011e-01   6.8714169e-01   7.2383292e-01   3.5217035e-01   7.1253071e-02   1.4905815e-01   4.2588043e-02   4.7420147e-01   8.8861589e-02   7.0352170e-01   7.9524980e-01   4.5700246e-01   9.5823096e-02   1.6584767e-01   9.5413595e-02
   4.9626556e-01   2.9875519e-01   1.3941909e-01   8.1493776e-01   3.5186722e-01   6.6390041e-02   6.4066390e-01   1.6099585e-01   4.8464730e-01   1.1618257e-01   1.9585062e-01   1.7560166e-01   5.0788382e-01   1.5933610e-01   7.5186722e-01  -2.3236515e-02   6.2738589e-01   1.3195021e-01   1.6265560e-01   3.5518672e-01   8.1825726e-01   1.7427386e-01   1.0000000e+00   1.6514523e-01
   4.0400364e-01   2.2383985e-01   1.4194722e-01   5.6596906e-01   1.6378526e-01   1.1646952e-01   1.6014559e-01   1.8562329e-01   7.3157416e-01   1.1464968e-01   5.1501365e-01   6.6933576e-01   6.9881711e-01   1.1101001e-01   8.2074613e-01   2.7115560e-01   8.6078253e-01   1.8471338e-01   3.9854413e-01   7.5159236e-01   8.6624204e-01   3.0573248e-01   1.0000000e+00   3.1210191e-01
   4.3541667e-01   3.1250000e-01   1.1458333e-01   1.0000000e+00   7.2916667e-02   1.6458333e-01   4.7083333e-01   2.9791667e-01   2.1458333e-01   2.7083333e-02   4.1666667e-03   4.7500000e-02   1.8958333e-01   9.7916667e-02   4.4791667e-01   1.4583333e-02   3.4375000e-01   8.6458333e-02   1.0833333e-01   4.5208333e-01   6.2291667e-01   1.7500000e-01   8.3645833e-01   1.4062500e-01
   4.8573631e-01   1.7424827e-01   2.4518119e-01   9.1595991e-01   4.6106399e-01   2.3130301e-02   5.7208944e-01   4.9344641e-02   2.9760987e-01   1.6191210e-01   2.0663069e-01   1.5543562e-01   6.2606014e-01   4.1634541e-02   6.9082498e-01   1.0948342e-01   5.5821126e-01   1.1642251e-01   2.3284503e-01   4.6414803e-01   9.2367001e-01   1.2798766e-01   1.0000000e+00   8.5582113e-02
   4.0094712e-01   2.6677190e-01   9.3133386e-02   7.8453039e-01   2.3520126e-01   8.3662194e-02   2.4782952e-01   1.7048145e-01   6.2352013e-01   1.5785320e-01   3.9621152e-01   4.8745067e-01   6.9613260e-01   7.7348066e-02   6.9139700e-01   2.1152328e-01   7.5453828e-01   1.9652723e-01   4.4830308e-01   5.9352802e-01   9.3764799e-01   2.2415154e-01   1.0000000e+00   2.6598264e-01
   3.5028249e-01   3.9359699e-01   1.4689266e-01   1.0000000e+00   2.5800377e-01   1.5065913e-02   4.8210923e-01   2.8436911e-01   1.8079096e-01   8.6629002e-02   1.0546139e-01   4.1054614e-02   2.7118644e-01   1.0169492e-01   4.5009416e-01   1.1676083e-01   4.1054614e-01   1.1581921e-01   1.6007533e-01   3.4274953e-01   5.9698682e-01   1.2806026e-01   8.6723164e-01   8.9453861e-02
   7.1858134e-01   1.8041635e-01   4.2405551e-01   6.9390902e-01   5.2120278e-01   4.0092521e-02   6.7077872e-01   1.0177332e-01   5.6129530e-01   2.0817271e-01   2.7139553e-01   3.9753277e-01   6.3377024e-01   1.3261372e-01   8.0030840e-01   5.3970702e-02   7.8026214e-01   1.2413261e-01   4.3176561e-01   6.3531226e-01   9.5913647e-01   2.4209715e-01   1.0000000e+00   1.5805705e-01
   5.2459016e-01   1.4682823e-01   2.8795438e-01   7.5267284e-01   2.7084818e-01   1.3970064e-01   2.2950820e-01   1.6963649e-01   7.1560941e-01   1.9529579e-01   5.1888810e-01   6.5260157e-01   6.7997149e-01   1.4255167e-01   7.2273699e-01   1.8959373e-01   9.0235210e-01   1.6037063e-01   5.2031361e-01   7.6835353e-01   9.4369209e-01   2.2950820e-01   1.0000000e+00   3.0292231e-01
   5.4740608e-01   3.3273703e-01   2.7549195e-01   1.0000000e+00   2.6296959e-01   6.0822898e-02   4.8658318e-01   2.2540250e-01   3.5420394e-01   8.2289803e-02   1.9320215e-01   2.2325581e-01   2.5760286e-01   1.4669052e-01   4.7763864e-01   2.8622540e-02   4.7584973e-01   1.1538462e-01   2.2182469e-01   4.8658318e-01   6.3506261e-01   2.0572451e-01   7.4150268e-01   1.8694097e-01
   6.2164025e-01   1.4197105e-01   4.1626465e-01   9.5658167e-01   5.0861475e-01   5.2377671e-02   5.8304618e-01   9.0971744e-02   5.0585803e-01   1.2267402e-01   3.4321158e-01   3.1399035e-01   6.3955892e-01   1.2405238e-01   6.9882839e-01   4.2729152e-02   7.3880083e-01   1.8538939e-01   4.1488629e-01   5.7753274e-01   9.2074431e-01   1.9297037e-01   1.0000000e+00   1.5230875e-01
   5.5780536e-01   1.9595036e-01   3.1090790e-01   6.4532985e-01   3.5271065e-01   9.2749837e-02   3.2658393e-01   1.3063357e-01   7.1456564e-01   1.9725669e-01   5.5780536e-01   5.1574135e-01   7.2893534e-01   1.2932724e-01   7.0150229e-01   1.7112998e-01   9.1574135e-01   1.7570216e-01   6.0352711e-01   7.7596342e-01   9.7191378e-01   2.3252776e-01   1.0000000e+00   2.3840627e-01
   7.7142857e-01   2.2857143e-01   2.7857143e-01   1.0000000e+00   1.8571429e-01   9.1071429e-02   5.7500000e-01   9.8214286e-02   4.0357143e-01   1.0178571e-01   3.1428571e-01   3.2285714e-01   4.0714286e-01   1.1964286e-01   4.8571429e-01   4.8214286e-02   5.5357143e-01   9.1964286e-02   3.1964286e-01   6.0000000e-01   6.9107143e-01   1.6607143e-01   8.3303571e-01   1.5803571e-01
   7.9812207e-01   1.8242790e-01   5.5533199e-01   9.6579477e-01   5.5533199e-01   3.7558685e-02   6.5057009e-01   9.1213950e-02   6.7471496e-01   8.5848424e-02   4.9094567e-01   4.8933602e-01   6.8142186e-01   1.0596915e-01   7.9409792e-01   7.7800134e-02   9.2152918e-01   1.6431925e-01   5.8484239e-01   7.0556673e-01   9.7250168e-01   2.1596244e-01   1.0000000e+00   1.5492958e-01
   5.8232236e-01   1.9757366e-01   3.5470826e-01   7.2212594e-01   3.6626228e-01   1.2362796e-01   3.5817447e-01   1.2940497e-01   8.0647025e-01   1.3633738e-01   6.2160601e-01   6.7914500e-01   6.8977470e-01   1.5020220e-01   6.9208550e-01   1.6522241e-01   9.4165222e-01   2.2241479e-01   6.7475448e-01   8.7926054e-01   9.5551704e-01   2.1259388e-01   1.0000000e+00   2.3627961e-01
   6.9401709e-01   4.0170940e-01   4.1025641e-01   1.0000000e+00   3.7606838e-01   8.8888889e-02   5.2820513e-01   2.5299145e-01   4.9059829e-01   1.3162393e-01   3.8119658e-01   3.3128205e-01   3.9658120e-01   1.3504274e-01   5.5726496e-01   6.8376068e-03   6.0000000e-01   1.2905983e-01   4.9401709e-01   8.1880342e-01   7.6752137e-01   2.6324786e-01   8.4017094e-01   1.7863248e-01
   7.7246654e-01   2.1797323e-01   5.0605481e-01   9.0503505e-01   4.8311026e-01   1.0834927e-01   5.2899936e-01   1.2237094e-01   6.5901848e-01   1.3001912e-01   5.1115360e-01   4.8795411e-01   7.0108349e-01   1.6443595e-01   7.4952199e-01   7.2657744e-02   8.6169535e-01   1.9694073e-01   6.1312938e-01   8.1325685e-01   9.9808795e-01   2.1159975e-01   1.0000000e+00   1.4467814e-01
   5.4945055e-01   1.9010989e-01   4.2087912e-01   7.9780220e-01   4.3186813e-01   1.3516484e-01   3.0219780e-01   1.8241758e-01   8.1868132e-01   1.3516484e-01   6.9560440e-01   6.9978022e-01   7.3296703e-01   1.8241758e-01   6.8901099e-01   1.5164835e-01   9.6483516e-01   1.9725275e-01   7.7142857e-01   9.3626374e-01   1.0000000e+00   2.4285714e-01   9.4120879e-01   2.5879121e-01
   6.7745803e-01   1.1031175e-01   4.3165468e-01   1.0000000e+00   2.0263789e-01   1.9784173e-01   2.6258993e-01   1.7625899e-01   4.2326139e-01   7.7937650e-02   3.2733813e-01   2.6834532e-01   2.9856115e-01   7.0743405e-02   3.8129496e-01  -1.1990408e-03   4.3884892e-01   9.7721823e-02   4.1127098e-01   5.7434053e-01   5.7913669e-01   1.5467626e-01   5.6055156e-01   1.4448441e-01
   7.8705882e-01   2.1411765e-01   6.4941176e-01   9.7647059e-01   5.4117647e-01   8.4705882e-02   5.7647059e-01   1.1764706e-01   7.4823529e-01   1.4588235e-01   6.4588235e-01   4.8800000e-01   7.2235294e-01   1.7294118e-01   7.5176471e-01   5.8823529e-02   1.0000000e+00   1.8176471e-01   7.0588235e-01   9.9529412e-01   9.4705882e-01   2.4235294e-01   9.5235294e-01   1.4529412e-01
   6.0379147e-01   1.7725118e-01   4.1611374e-01   7.7914692e-01   4.0473934e-01   1.2890995e-01   3.3933649e-01   1.4312796e-01   8.5497630e-01   1.6113744e-01   6.9099526e-01   7.6853081e-01   7.2606635e-01   1.7535545e-01   6.7393365e-01   1.3364929e-01   1.0000000e+00   1.4834123e-01   8.1611374e-01   8.5023697e-01   9.1469194e-01   2.2748815e-01   8.8199052e-01   2.4502370e-01
   7.2858866e-01   1.7732207e-01   4.8492159e-01   1.0000000e+00   2.5090470e-01   1.7611580e-01   3.2931242e-01   1.6164053e-01   4.6682750e-01   1.0615199e-01   4.0772014e-01   4.1109771e-01   3.9083233e-01   7.8407720e-02   4.1616405e-01   6.0313631e-02   5.4402895e-01   1.4294331e-01   4.7647768e-01   6.7913148e-01   6.4776840e-01   1.2303981e-01   6.5319662e-01   1.1399276e-01
   7.5990940e-01   1.8233296e-01   6.5232163e-01   8.9467724e-01   5.7757644e-01   9.8527746e-02   5.4360136e-01   1.4043035e-01   7.5651189e-01   1.5628539e-01   6.6364666e-01   6.7134768e-01   7.3272933e-01   1.6534541e-01   7.4292186e-01   7.3612684e-02   1.0000000e+00   2.2366931e-01   7.2706682e-01   7.8369196e-01   1.0000000e+00   2.1291053e-01   9.8471121e-01   1.2287656e-01
   6.4566929e-01   1.5923010e-01   4.5144357e-01   6.9816273e-01   4.1207349e-01   1.1111111e-01   3.1496063e-01   1.3035871e-01   8.2414698e-01   1.6272966e-01   7.1303587e-01   7.5835521e-01   6.7891514e-01   1.5485564e-01   6.4829396e-01   1.2598425e-01   9.4225722e-01   1.8416448e-01   7.9440070e-01   1.0000000e+00   8.6964129e-01   2.2834646e-01   8.1583552e-01   1.8766404e-01
   6.3766389e-01   2.1692491e-01   6.1740167e-01   1.0000000e+00   3.8974970e-01   1.0488677e-01   3.2181168e-01   2.3361144e-01   4.9106079e-01   7.3897497e-02   4.9225268e-01   6.1358760e-01   3.8021454e-01   1.3110846e-01   3.4326579e-01   8.9392133e-02   5.9356377e-01   1.2812872e-01   5.8045292e-01   6.5315852e-01   6.7103695e-01   1.5613826e-01   6.3587604e-01   1.0905840e-01
   7.7492877e-01   1.7188984e-01   6.4482431e-01   1.0000000e+00   4.9952517e-01   1.1206078e-01   4.8053181e-01   9.4017094e-02   7.9107312e-01   1.3675214e-01   6.8091168e-01   6.6362773e-01   6.6476733e-01   1.3200380e-01   6.4767331e-01   4.7483381e-02   9.5441595e-01   1.9040836e-01   7.1415005e-01   7.9772080e-01   8.9268756e-01   2.1082621e-01   8.3903134e-01   1.3532764e-01
   6.5617433e-01   1.5334948e-01   4.7619048e-01   6.8684423e-01   4.0516546e-01   1.2913640e-01   3.4059726e-01   9.5238095e-02   8.6924939e-01   1.9289750e-01   7.4092010e-01   7.6174334e-01   6.9087974e-01   1.6707022e-01   6.2873285e-01   1.2590799e-01   9.9677159e-01   1.9330105e-01   8.1678773e-01   1.0000000e+00   8.5956416e-01   2.0661824e-01   8.0266344e-01   2.0702179e-01
   6.2292052e-01   1.6820702e-01   5.1571165e-01   1.0000000e+00   3.5212569e-01   6.1922366e-02   3.1885397e-01   1.3216266e-01   4.5378928e-01   9.3345656e-02   4.2606285e-01   4.6561922e-01   3.3918669e-01   6.9316081e-02   3.5027726e-01   4.1589649e-02   5.1478743e-01   1.2245841e-01   5.2680222e-01   6.6543438e-01   5.3049908e-01   1.2939002e-01   4.8752311e-01   1.0951941e-01
   6.7841012e-01   1.9963866e-01   6.2962963e-01   7.8048780e-01   4.6973803e-01   1.1562782e-01   4.3270099e-01   1.0478771e-01   7.1273713e-01   1.5356820e-01   6.4588979e-01   6.9448961e-01   6.5582656e-01   1.1201445e-01   5.9710930e-01   4.8780488e-02   1.0000000e+00   1.7750678e-01   7.5880759e-01   9.0063234e-01   8.8075881e-01   1.7073171e-01   8.3423668e-01   9.8012647e-02
   6.5935787e-01   1.2216132e-01   5.4737666e-01   7.8230227e-01   4.2756460e-01   1.3077525e-01   2.8112764e-01   1.0884886e-01   8.7783868e-01   1.5818324e-01   7.6272514e-01   8.2913078e-01   6.8128426e-01   1.4487079e-01   6.1785435e-01   1.1981206e-01   1.0000000e+00   2.0321065e-01   8.6844166e-01   9.9295223e-01   8.6765857e-01   1.9655442e-01   8.0227095e-01   1.8206735e-01
   6.6834171e-01   1.7889447e-01   6.0603015e-01   1.0000000e+00   3.3869347e-01   1.1758794e-01   2.9045226e-01   1.4673367e-01   5.2160804e-01   9.5477387e-02   5.3165829e-01   6.5105528e-01   4.2010050e-01   8.8442211e-02   3.6984925e-01   3.7185930e-02   5.5175879e-01   1.6130653e-01   5.3467337e-01   6.8844221e-01   5.8894472e-01   1.4874372e-01   5.4321608e-01   1.2412060e-01
   7.7747989e-01   2.0107239e-01   7.2386059e-01   9.2582663e-01   5.5853441e-01   7.8641644e-02   4.6291332e-01   1.2153709e-01   7.9982127e-01   1.1260054e-01   7.6139410e-01   7.5495979e-01   7.0956211e-01   1.4387846e-01   6.2287757e-01   5.8087578e-02   1.0000000e+00   1.8185880e-01   8.0428954e-01   8.8114388e-01   8.8382484e-01   2.0017873e-01   8.3154602e-01   1.0589812e-01
   6.4320901e-01   1.5693174e-01   4.9049965e-01   7.4665728e-01   3.8775510e-01   1.2174525e-01   2.9767769e-01   1.0344828e-01   8.4588318e-01   1.8156228e-01   7.7832512e-01   7.5496129e-01   6.5798733e-01   9.5003519e-02   6.1505982e-01   1.1963406e-01   9.5636875e-01   1.8332160e-01   8.9232935e-01   1.0000000e+00   8.3321605e-01   1.6959887e-01   7.4067558e-01   1.7065447e-01
   6.7138810e-01   1.8319169e-01   6.4117092e-01   1.0000000e+00   3.6543909e-01   8.4041549e-02   2.9650614e-01   1.6430595e-01   5.7129367e-01   9.7261568e-02   5.7695940e-01   5.9376771e-01   3.9187913e-01   8.4041549e-02   3.4372049e-01   4.0604344e-02   6.2134089e-01   1.2417375e-01   6.2511804e-01   7.3843248e-01   5.7695940e-01   1.4636449e-01   5.1510859e-01   1.1000944e-01
   7.2003425e-01   2.2431507e-01   6.9777397e-01   9.7345890e-01   5.2311644e-01   1.1130137e-01   4.1695205e-01   1.3013699e-01   7.5770548e-01   1.4554795e-01   7.3544521e-01   7.7979452e-01   6.7208904e-01   1.1729452e-01   6.0273973e-01   6.1643836e-02   1.0000000e+00   1.6395548e-01   8.4845890e-01   9.7945205e-01   8.8184932e-01   1.8493151e-01   7.6669521e-01   1.0488014e-01
   6.4745787e-01   1.4600836e-01   4.8955743e-01   7.3664849e-01   3.8583204e-01   1.0108271e-01   2.9135604e-01   7.6637870e-02   8.0998301e-01   1.4997238e-01   7.7430676e-01   8.3096586e-01   6.2697706e-01   1.1759949e-01   5.5099986e-01   1.0967143e-01   9.3749257e-01   1.6351615e-01   8.9520960e-01   1.0000000e+00   7.8950220e-01   1.7904192e-01   6.7223304e-01   1.6748017e-01
   7.9396462e-01   2.0083247e-01   7.0343392e-01   1.0000000e+00   3.1841831e-01   1.4568158e-01   3.1737773e-01   1.1862643e-01   5.7440166e-01   1.5296566e-01   6.6909469e-01   7.2924037e-01   5.2445369e-01   1.0197711e-01   3.8917794e-01   7.2840791e-02   6.6389178e-01   1.4932362e-01   7.0863684e-01   7.3673257e-01   6.4203954e-01   1.3631634e-01   5.3121748e-01   1.0249740e-01
   7.5314465e-01   2.0125786e-01   7.0125786e-01   9.1588050e-01   4.6933962e-01   7.6257862e-02   4.1352201e-01   8.0188679e-02   7.9716981e-01   1.2578616e-01   7.3113208e-01   6.9245283e-01   6.1006289e-01   1.6509434e-01   5.2279874e-01   6.6037736e-02   1.0000000e+00   1.5919811e-01   8.3018868e-01   9.0801887e-01   8.3254717e-01   1.4308176e-01   7.3231132e-01   1.0259434e-01
   6.6480019e-01   1.4599533e-01   5.3444721e-01   7.7560022e-01   3.9171070e-01   9.9068263e-02   2.8808008e-01   8.8640025e-02   8.7466848e-01   1.4469181e-01   8.3360729e-01   9.0030493e-01   6.2048017e-01   1.5316475e-01   5.5660721e-01   9.5157674e-02   9.9850381e-01   1.6587416e-01   9.3137203e-01   1.0000000e+00   7.6973433e-01   1.9878829e-01   6.8663431e-01   1.5674946e-01
   7.5879397e-01   2.1708543e-01   7.4271357e-01   1.0000000e+00   3.8492462e-01   9.8492462e-02   2.8844221e-01   1.6884422e-01   6.9648241e-01   9.3467337e-02   7.7286432e-01   6.8623116e-01   4.6030151e-01   1.4974874e-01   3.7989950e-01   6.6331658e-02   6.6834171e-01   1.4623116e-01   7.5778894e-01   8.7738693e-01   6.1407035e-01   1.4472362e-01   5.1407035e-01   9.3969849e-02
   7.9445351e-01   1.7944535e-01   7.6672104e-01   9.7634584e-01   5.3017945e-01   6.8515498e-02   4.4942904e-01   4.8123980e-02   7.8955954e-01   1.2887439e-01   7.9200653e-01   7.6329527e-01   6.4518760e-01   1.3295269e-01   5.4241436e-01   4.4861338e-02   1.0000000e+00   1.8719413e-01   9.1598695e-01   9.6084829e-01   8.6378467e-01   1.6965742e-01   7.1574225e-01   1.0889070e-01
   6.3045602e-01   1.2997841e-01   5.4603079e-01   6.9058622e-01   3.6867707e-01   1.0689813e-01   2.4112817e-01   8.5639979e-02   7.9566222e-01   1.5913244e-01   7.8837371e-01   8.3507945e-01   6.2195276e-01   1.1236451e-01   4.9258173e-01   9.8394870e-02   9.0984886e-01   1.6429514e-01   9.2989226e-01   1.0000000e+00   7.5496805e-01   1.8464223e-01   5.7488114e-01   1.5518450e-01
   6.8479263e-01   2.0921659e-01   7.0875576e-01   1.0000000e+00   3.5023041e-01   5.9907834e-02   3.1520737e-01   9.5852535e-02   6.0092166e-01   1.0230415e-01   7.2258065e-01   7.2976959e-01   4.6543779e-01   9.5852535e-02   3.4930876e-01   4.6082949e-02   6.1843318e-01   1.2764977e-01   7.1797235e-01   8.5437788e-01   6.0645161e-01   1.0875576e-01   4.4470046e-01   9.7235023e-02
   7.4962519e-01   1.9190405e-01   7.1739130e-01   9.7676162e-01   4.8500750e-01   7.6461769e-02   3.7556222e-01   9.7451274e-02   7.4662669e-01   1.4242879e-01   7.5712144e-01   7.2998501e-01   5.8995502e-01   1.0269865e-01   4.7526237e-01   5.8470765e-02   9.6026987e-01   1.7803598e-01   8.6656672e-01   1.0000000e+00   7.8335832e-01   1.5817091e-01   6.6379310e-01   1.1431784e-01
   6.1947444e-01   1.4749391e-01   5.5339716e-01   7.6696835e-01   3.7227464e-01   1.0324574e-01   2.1239124e-01   1.1091542e-01   8.1770625e-01   1.5929343e-01   8.2950577e-01   8.4570154e-01   5.8820573e-01   1.2035503e-01   4.7847025e-01   1.0265576e-01   9.4691092e-01   1.5663854e-01   9.1800212e-01   1.0000000e+00   7.3038986e-01   1.4572399e-01   6.1386967e-01   1.1121041e-01
   6.2574850e-01   1.3997006e-01   6.6392216e-01   1.0000000e+00   3.2709581e-01   5.0149701e-02   2.1182635e-01   1.1077844e-01   5.5314371e-01   8.9071856e-02   6.1676647e-01   7.2814371e-01   3.5628743e-01   8.8323353e-02   2.8143713e-01   5.2395210e-02   4.9700599e-01   1.3360778e-01   6.0928144e-01   7.1407186e-01   4.5883234e-01   1.1002994e-01   3.5965569e-01   9.9176647e-02
   7.1851852e-01   1.7111111e-01   7.4518519e-01   1.0000000e+00   4.5925926e-01   8.6666667e-02   3.2814815e-01   7.8518519e-02   7.5111111e-01   1.3185185e-01   7.4518519e-01   7.8651852e-01   5.8000000e-01   8.8888889e-02   4.5407407e-01   1.9259259e-02   9.3851852e-01   1.9000000e-01   8.4518519e-01   9.7703704e-01   7.5851852e-01   1.6296296e-01   5.9814815e-01   1.0777778e-01
   6.5880116e-01   1.4758653e-01   5.7464544e-01   7.5677350e-01   3.7870076e-01   1.0362459e-01   2.2106579e-01   8.4155725e-02   8.3150881e-01   1.5826301e-01   8.8363512e-01   1.0000000e+00   5.9662641e-01   1.3439795e-01   4.5720424e-01   1.0613670e-01   9.7407112e-01   1.5669294e-01   9.7846731e-01   9.9773458e-01   7.3604858e-01   1.6454328e-01   5.7684353e-01   1.4224830e-01
   7.2570937e-01   1.5047291e-01   7.2312984e-01   1.0000000e+00   2.8718831e-01   1.0748065e-01   2.0808255e-01   1.0232158e-01   6.4316423e-01   1.1349957e-01   7.3344798e-01   7.0060189e-01   4.2218401e-01   8.8564058e-02   3.0180567e-01   3.6113500e-02   5.7007739e-01   1.5262253e-01   7.0679278e-01   8.5640585e-01   5.2450559e-01   1.2037833e-01   3.6414445e-01   8.1255374e-02
   7.6643991e-01   1.7233560e-01   8.0423280e-01   1.0000000e+00   4.2101285e-01   8.6167800e-02   2.8420257e-01   9.3726379e-02   7.8835979e-01   1.5117158e-01   8.0423280e-01   8.7664399e-01   5.9486017e-01   9.1458806e-02   4.4973545e-01   3.2501890e-02   9.8563870e-01   1.7346939e-01   9.1458806e-01   9.3348450e-01   7.6492819e-01   1.3681028e-01   6.0355253e-01   8.0498866e-02
   6.1370947e-01   1.2858140e-01   5.5475294e-01   7.4229087e-01   3.3633300e-01   7.1309335e-02   1.9146837e-01   5.6710573e-02   7.6980392e-01   1.3981122e-01   8.2763748e-01   8.8772750e-01   5.5082250e-01   1.1679009e-01   4.1044979e-01   1.0331431e-01   8.5515053e-01   1.9006464e-01   8.9557787e-01   1.0000000e+00   6.6480514e-01   1.3700376e-01   4.9888460e-01   1.2661618e-01
   7.0689655e-01   2.1379310e-01   7.3879310e-01   1.0000000e+00   2.9741379e-01   9.2241379e-02   1.8275862e-01   1.0862069e-01   6.5862069e-01   1.1982759e-01   7.7155172e-01   8.1448276e-01   4.3793103e-01   9.4827586e-02   3.2241379e-01   4.9137931e-02   6.1637931e-01   1.1077586e-01   7.6724138e-01   7.9568966e-01   5.1379310e-01   1.5172414e-01   3.4784483e-01   8.3189655e-02
   7.2445117e-01   1.7713853e-01   7.7517033e-01   9.0310371e-01   4.2089326e-01   9.1597275e-02   2.6722180e-01   6.1317184e-02   7.4186223e-01   1.4307343e-01   7.8501136e-01   7.7956094e-01   5.5942468e-01   9.1597275e-02   4.1180924e-01   2.5738077e-02   9.4549584e-01   1.7373202e-01   9.1370174e-01   1.0000000e+00   7.4034822e-01   1.3928842e-01   5.5677517e-01   6.3209690e-02
   5.8737656e-01   1.6875234e-01   5.5066552e-01   7.7566864e-01   3.3039931e-01   7.4014183e-02   1.6401543e-01   8.8224906e-02   7.8810302e-01   1.3677821e-01   8.4553803e-01   9.0043144e-01   5.4119171e-01   1.2967285e-01   3.6888669e-01   1.0539620e-01   9.0652571e-01   1.5128499e-01   9.5567113e-01   1.0000000e+00   6.6553553e-01   1.6519966e-01   4.9648714e-01   1.0687648e-01
   6.6888519e-01   1.5890183e-01   7.1381032e-01   1.0000000e+00   2.7287854e-01   6.4059900e-02   1.5058236e-01   7.5707155e-02   6.0898502e-01   1.1397671e-01   7.1048253e-01   7.7271215e-01   4.1098170e-01   9.0682196e-02   2.7620632e-01   2.2462562e-02   5.7321131e-01   1.0274542e-01   7.2296173e-01   9.1763727e-01   4.8169717e-01   9.4009983e-02   3.0574043e-01   5.5324459e-02
   7.0638298e-01   1.5531915e-01   7.3687943e-01   1.0000000e+00   3.9574468e-01   8.0141844e-02   2.4964539e-01   5.6737589e-02   7.1205674e-01   1.3120567e-01   7.4893617e-01   7.9773050e-01   5.0638298e-01   1.0000000e-01   3.6028369e-01   2.3404255e-02   8.9787234e-01   1.7411348e-01   8.4184397e-01   9.1914660e-01   6.6950355e-01   1.1276596e-01   4.9326241e-01   8.1205674e-02
   5.5327453e-01   1.5304509e-01   5.1694008e-01   7.3604781e-01   3.0829227e-01   5.6703758e-02   1.4864092e-01   8.6982463e-02   7.3219415e-01   1.5414614e-01   7.9605470e-01   8.2825395e-01   4.9326764e-01   9.9644467e-02   3.4132359e-01   9.2487682e-02   8.4339958e-01   1.6267923e-01   8.8248664e-01   1.0000000e+00   5.9731628e-01   1.4038309e-01   4.4014227e-01   1.0982912e-01
   6.3120000e-01   1.4880000e-01   7.2800000e-01   1.0000000e+00   2.5200000e-01   8.0800000e-02   1.0720000e-01   8.5600000e-02   6.2400000e-01   8.4800000e-02   7.4320000e-01   7.6304000e-01   3.6720000e-01   8.6400000e-02   2.4080000e-01   4.5600000e-02   5.3280000e-01   1.1000000e-01   7.2240000e-01   7.9520000e-01   4.5280000e-01   9.2000000e-02   2.4600000e-01   6.0400000e-02
   6.8861348e-01   1.9752130e-01   7.4515879e-01   1.0000000e+00   3.7257940e-01   8.6754454e-02   2.3780015e-01   7.0487994e-02   7.0565453e-01   1.0999225e-01   7.7846631e-01   8.3640589e-01   5.1278079e-01   1.0457010e-01   3.1216112e-01  -3.0983734e-03   9.1247095e-01   1.9945778e-01   9.1324555e-01   9.7606081e-01   6.7544539e-01   1.3865221e-01   4.7986057e-01   8.0945004e-02
   5.9734438e-01   1.4160156e-01   5.8366019e-01   7.5144019e-01   2.9926715e-01   8.8649713e-02   1.2434758e-01   7.0205813e-02   7.7107402e-01   1.4814616e-01   8.4722947e-01   8.8325785e-01   5.2475870e-01   9.9359074e-02   3.5519382e-01   8.4484962e-02   8.7757266e-01   1.6034294e-01   9.4658855e-01   1.0000000e+00   6.3601707e-01   1.4100659e-01   4.4057123e-01   1.2405010e-01
   5.7357595e-01   1.7405063e-01   6.5031646e-01   1.0000000e+00   2.0332278e-01   3.2436709e-02   9.0189873e-02   8.6234177e-02   5.4984177e-01   1.0759494e-01   7.1044304e-01   7.4272152e-01   3.4889241e-01   6.6455696e-02   1.8670886e-01   3.2436709e-02   5.0791139e-01   1.0561709e-01   7.2310127e-01   8.4335443e-01   4.5569620e-01   9.0189873e-02   2.0450949e-01   1.0087025e-01
   5.9551431e-01   2.4129930e-01   1.8716164e-01   7.0843001e-01   3.6040217e-01   5.2590874e-02   6.8522815e-01   1.3611756e-01   4.5011601e-01   1.9180201e-01   1.8870843e-01   5.2281516e-02   5.3364269e-01   8.5073473e-02   7.8576953e-01   3.0935808e-02   6.6357309e-01   1.2296984e-01   2.0881671e-01   4.0835267e-01   7.9814385e-01   1.7478732e-01   1.0000000e+00   1.7710750e-01
   4.5102881e-01   2.1069959e-01   1.3991770e-01   5.5637860e-01   1.7777778e-01   9.7119342e-02   2.1728395e-01   1.6296296e-01   7.3415638e-01   1.1522634e-01   5.0205761e-01   5.9226337e-01   6.3209877e-01   1.1687243e-01   7.8683128e-01   2.5679012e-01   8.4115226e-01   1.8518519e-01   3.9341564e-01   5.8106996e-01   8.0658436e-01   2.6172840e-01   1.0000000e+00   2.9876543e-01
   4.9578059e-01   3.9873418e-01   7.8059072e-02   1.0000000e+00   2.9535865e-02   1.6666667e-01   5.8649789e-01   2.8270042e-01   2.9957806e-01   3.5864979e-02   2.9535865e-02   1.9789030e-01   1.9620253e-01   1.0337553e-01   5.3164557e-01   4.4303797e-02   4.3881857e-01   9.5991561e-02   1.3080169e-01   4.7468354e-01   6.3291139e-01   2.1097046e-01   9.0400844e-01   1.6772152e-01
   5.4200146e-01   1.8261505e-01   2.8487947e-01   9.0723156e-01   4.4996348e-01   2.3374726e-02   5.9751644e-01   6.8663258e-02   3.8568298e-01   1.6654492e-01   2.1621622e-01   2.2322863e-01   5.9897736e-01   5.5514974e-02   7.1439007e-01   9.9342586e-02   6.2089116e-01   1.5704894e-01   2.5858291e-01   5.2739226e-01   8.6194302e-01   1.5047480e-01   1.0000000e+00   9.8612126e-02
   4.6817849e-01   2.4725677e-01   1.3021214e-01   7.6956840e-01   2.3847842e-01   1.1558157e-01   2.7505486e-01   1.6093636e-01   6.5398683e-01   1.8141917e-01   3.8917337e-01   5.0299927e-01   6.6569129e-01   4.6817849e-02   7.3591807e-01   1.8580834e-01   8.0614484e-01   1.8800293e-01   4.6232626e-01   6.6861741e-01   8.9100219e-01   2.3116313e-01   1.0000000e+00   2.6261887e-01
   4.3574297e-01   4.0763052e-01   2.2289157e-01   1.0000000e+00   2.6104418e-01   8.6345382e-02   5.1004016e-01   3.7148594e-01   2.5702811e-01   1.2851406e-01   1.1445783e-01   1.8032129e-01   3.2931727e-01   7.8313253e-02   5.5220884e-01   1.4056225e-01   5.2811245e-01   1.3755020e-01   2.0281124e-01   4.4176707e-01   6.4257028e-01   1.2449799e-01   9.8694779e-01   1.0943775e-01
   7.4911661e-01   1.9646643e-01   4.3816254e-01   6.2614841e-01   5.0459364e-01   1.5547703e-02   6.9681979e-01   8.9045936e-02   6.1766784e-01   1.8091873e-01   3.1802120e-01   3.9830389e-01   5.9787986e-01   1.5265018e-01   7.7455830e-01   8.0565371e-02   8.3109541e-01   1.2932862e-01   4.3816254e-01   5.8939929e-01   8.9187279e-01   2.3180212e-01   1.0000000e+00   1.4063604e-01
   5.3626081e-01   1.7564870e-01   2.7278776e-01   7.4118430e-01   2.6480373e-01   1.2109115e-01   2.8742515e-01   1.5036593e-01   7.5848303e-01   1.8762475e-01   5.1097804e-01   6.0252828e-01   6.2674651e-01   1.4903526e-01   7.3985363e-01   1.8496341e-01   9.5143047e-01   1.7099135e-01   5.3359947e-01   8.2368596e-01   8.9421158e-01   2.3419827e-01   1.0000000e+00   2.8942116e-01
   6.5827338e-01   3.3093525e-01   3.0035971e-01   1.0000000e+00   2.8237410e-01   6.8345324e-02   5.5035971e-01   2.4820144e-01   4.2805755e-01   1.0251799e-01   2.1942446e-01   2.2446043e-01   2.7517986e-01   1.1870504e-01   5.4136691e-01   4.8561151e-02   5.7913669e-01   1.3219424e-01   2.3201439e-01   5.0899281e-01   6.3669065e-01   2.0323741e-01   8.4082734e-01   1.5737410e-01
   6.6067992e-01   1.6164208e-01   4.2847979e-01   8.6465683e-01   4.5542014e-01   8.3386786e-02   5.6189865e-01   1.1417575e-01   5.2982681e-01   1.4753047e-01   3.7459910e-01   3.1404747e-01   6.2732521e-01   1.0006414e-01   7.1456062e-01   6.2860808e-02   7.7485568e-01   1.8922386e-01   4.3745991e-01   5.3367543e-01   8.5695959e-01   1.9884541e-01   1.0000000e+00   1.6228352e-01
   6.2846580e-01   1.6389402e-01   3.4257548e-01   6.6173752e-01   3.2285890e-01   9.8582871e-02   3.4627234e-01   1.3924831e-01   7.6894640e-01   1.9470117e-01   5.7301294e-01   4.7171904e-01   7.0363524e-01   1.3924831e-01   7.2704868e-01   1.5896488e-01   9.6118299e-01   1.7806531e-01   6.3955638e-01   7.6032039e-01   9.3530499e-01   2.5261861e-01   1.0000000e+00   2.5200246e-01
   7.5331126e-01   2.5993377e-01   3.0298013e-01   1.0000000e+00   1.8708609e-01   1.2251656e-01   5.4304636e-01   1.5562914e-01   4.6192053e-01   8.1125828e-02   3.2119205e-01   4.0529801e-01   3.7582781e-01   1.1423841e-01   5.1490066e-01   4.6357616e-02   6.2417219e-01   7.3675497e-02   3.5430464e-01   5.3311258e-01   6.6721854e-01   1.6390728e-01   8.5678808e-01   1.4486755e-01
   8.6704474e-01   1.7769376e-01   5.7340895e-01   9.3761815e-01   5.5198488e-01   2.8985507e-02   6.9943289e-01   7.6874606e-02   7.1581601e-01   1.1090107e-01   5.3182105e-01   3.8664146e-01   6.5910523e-01   1.5122873e-01   7.9395085e-01   6.8052930e-02   9.5778198e-01   1.6446125e-01   6.2885948e-01   7.2211720e-01   9.4770006e-01   2.1172023e-01   1.0000000e+00   1.6698173e-01
   6.5494505e-01   1.7692308e-01   3.8571429e-01   7.2197802e-01   3.5824176e-01   1.1648352e-01   3.9230769e-01   1.2417582e-01   8.5054945e-01   1.5494505e-01   6.3186813e-01   6.8329670e-01   6.8241758e-01   1.6593407e-01   7.2307692e-01   1.7692308e-01   1.0000000e+00   1.9945055e-01   7.0879121e-01   9.4945055e-01   9.2637363e-01   2.2417582e-01   9.9285714e-01   2.4010989e-01
   7.4836601e-01   3.9379085e-01   4.4444444e-01   1.0000000e+00   3.7254902e-01   9.4771242e-02   5.5718954e-01   2.5980392e-01   5.6209150e-01   1.3562092e-01   4.2483660e-01   3.4934641e-01   3.7908497e-01   1.5849673e-01   5.7026144e-01   5.0653595e-02   6.6993464e-01   1.3807190e-01   5.0163399e-01   8.0555556e-01   7.5000000e-01   2.6143791e-01   8.7336601e-01   1.8382353e-01
   7.5449797e-01   2.1009867e-01   5.2582705e-01   8.7986071e-01   4.7707487e-01   1.1723738e-01   5.4323854e-01   1.0795125e-01   6.8833430e-01   1.1955891e-01   5.2002322e-01   4.8496808e-01   6.6279745e-01   1.6947185e-01   7.3824724e-01   9.2861288e-02   8.8102147e-01   2.0139292e-01   6.0011608e-01   7.7655252e-01   9.4022055e-01   1.7875798e-01   1.0000000e+00   1.2478236e-01
   5.8680203e-01   1.9593909e-01   4.3045685e-01   6.9238579e-01   3.9898477e-01   1.1573604e-01   3.4416244e-01   1.6954315e-01   8.5177665e-01   1.3807107e-01   6.8223350e-01   7.2568528e-01   6.9441624e-01   1.5736041e-01   7.1167513e-01   1.5431472e-01   1.0000000e+00   1.7715736e-01   7.7766497e-01   9.6548223e-01   9.6649746e-01   2.4974619e-01   9.3959391e-01   2.5329949e-01
   7.2479241e-01   1.6014235e-01   4.3772242e-01   1.0000000e+00   2.2182681e-01   1.7912218e-01   3.4045077e-01   1.7319098e-01   4.6263345e-01   1.1032028e-01   3.3689205e-01   2.8683274e-01   3.0960854e-01   6.7615658e-02   4.3534994e-01   2.1352313e-02   5.2669039e-01   1.0854093e-01   4.4483986e-01   6.5480427e-01   5.9786477e-01   1.4827995e-01   6.2336892e-01   1.3938316e-01
   8.0042239e-01   1.7634636e-01   6.4097149e-01   9.6198522e-01   5.4065470e-01   8.1309398e-02   5.8606125e-01   9.9260824e-02   7.7296727e-01   1.3516367e-01   6.2407603e-01   5.5733897e-01   6.6842661e-01   1.5205913e-01   7.4973601e-01   5.8078141e-02   1.0000000e+00   1.8743400e-01   6.8215417e-01   9.4931362e-01   8.6800422e-01   2.2808870e-01   9.2555438e-01   1.4097149e-01
   5.9744681e-01   1.8468085e-01   3.9404255e-01   7.0723404e-01   3.8127660e-01   1.1404255e-01   3.5489362e-01   1.3531915e-01   8.5191489e-01   1.6085106e-01   6.6042553e-01   7.1217021e-01   6.5276596e-01   1.5659574e-01   6.6723404e-01   1.2000000e-01   1.0000000e+00   1.4680851e-01   7.6255319e-01   8.1702128e-01   8.1872340e-01   2.1617021e-01   8.5404255e-01   2.1659574e-01
   7.4488568e-01   2.2623345e-01   5.1624549e-01   1.0000000e+00   2.9602888e-01   1.6245487e-01   3.9350181e-01   1.8892900e-01   5.3549940e-01   1.2274368e-01   4.6329723e-01   4.4259928e-01   4.1636582e-01   9.3862816e-02   4.6209386e-01   7.7015644e-02   6.2093863e-01   1.5944645e-01   5.1985560e-01   7.2563177e-01   6.7027677e-01   1.2876053e-01   6.9975933e-01   1.2815884e-01
   7.5456389e-01   1.8255578e-01   6.3083164e-01   8.7322515e-01   5.1419878e-01   1.1764706e-01   5.3448276e-01   1.4503043e-01   7.6267748e-01   1.4807302e-01   6.6024341e-01   5.9411765e-01   6.8762677e-01   1.4401623e-01   7.2109533e-01   8.3164300e-02   1.0000000e+00   2.1855984e-01   6.9979716e-01   7.8600406e-01   9.2089249e-01   1.7647059e-01   9.6906694e-01   1.1713996e-01
   6.5760000e-01   1.4480000e-01   4.4160000e-01   6.7600000e-01   3.8720000e-01   1.0480000e-01   3.4240000e-01   1.1200000e-01   8.2080000e-01   1.6160000e-01   7.0720000e-01   7.4704000e-01   6.5440000e-01   1.4320000e-01   6.5920000e-01   1.2880000e-01   9.4400000e-01   1.8840000e-01   7.8480000e-01   1.0000000e+00   8.3760000e-01   2.0880000e-01   8.1880000e-01   1.7880000e-01
   7.1411765e-01   2.4941176e-01   5.9764706e-01   1.0000000e+00   3.5882353e-01   1.1411765e-01   4.0352941e-01   2.0588235e-01   5.5529412e-01   1.0823529e-01   5.3058824e-01   6.5623529e-01   3.9294118e-01   1.3882353e-01   4.1647059e-01   8.5882353e-02   6.6352941e-01   1.4764706e-01   6.1058824e-01   6.9411765e-01   6.4823529e-01   1.7647059e-01   6.7235294e-01   1.1941176e-01
   8.1454545e-01   1.7545455e-01   6.7181818e-01   9.7727273e-01   5.1636364e-01   9.5454545e-02   5.4545455e-01   7.0000000e-02   8.2909091e-01   1.4818182e-01   7.0454545e-01   6.8981818e-01   6.8272727e-01   1.2636364e-01   6.7727273e-01   5.5454545e-02   1.0000000e+00   2.0409091e-01   7.3181818e-01   8.2454545e-01   8.7272727e-01   2.0000000e-01   8.6500000e-01   1.4045455e-01
   6.4955357e-01   1.6889881e-01   4.6279762e-01   6.3541667e-01   3.9136905e-01   1.0788690e-01   3.5639881e-01   9.5982143e-02   8.8541667e-01   1.8154762e-01   7.2991071e-01   7.6994048e-01   6.6443452e-01   1.5252976e-01   6.4732143e-01   1.1160714e-01   1.0000000e+00   1.9308036e-01   8.0952381e-01   9.9479167e-01   8.1770833e-01   1.8452381e-01   8.0543155e-01   2.1093750e-01
   6.8353266e-01   1.8307268e-01   5.2345906e-01   1.0000000e+00   3.4222631e-01   4.7838086e-02   3.9558418e-01   1.1315547e-01   5.2437902e-01   9.4756210e-02   4.5998160e-01   5.7111316e-01   3.6522539e-01   6.7157314e-02   3.9742410e-01   5.5197792e-02   5.8233671e-01   1.2833487e-01   5.6393744e-01   6.3661454e-01   5.3633855e-01   1.3247470e-01   5.3311868e-01   1.1545538e-01
   7.1895973e-01   1.8708054e-01   6.4261745e-01   7.9697987e-01   4.6560403e-01   9.6476510e-02   4.5973154e-01   9.3120805e-02   7.4748322e-01   1.4848993e-01   6.5855705e-01   6.5755034e-01   6.2416107e-01   1.0738255e-01   6.0822148e-01   5.5369128e-02   1.0000000e+00   1.7491611e-01   7.6342282e-01   8.6912752e-01   8.5570470e-01   1.5771812e-01   8.3934564e-01   1.2122483e-01
   6.5373563e-01   1.3793103e-01   5.3304598e-01   7.1336207e-01   4.2169540e-01   1.1350575e-01   3.1537356e-01   1.0847701e-01   8.8864943e-01   1.5301724e-01   7.5143678e-01   8.1451149e-01   6.5014368e-01   1.4080460e-01   6.1853448e-01   1.1925287e-01   1.0000000e+00   1.9791667e-01   8.4267241e-01   9.5043103e-01   8.1178161e-01   1.8821839e-01   8.0280172e-01   1.6702586e-01
   7.2764228e-01   1.9817073e-01   6.4939024e-01   1.0000000e+00   3.8821138e-01   9.5528455e-02   3.3739837e-01   1.7581301e-01   5.9959350e-01   9.3495935e-02   5.8130081e-01   6.6747967e-01   4.2784553e-01   9.4512195e-02   4.2784553e-01   4.9796748e-02   6.3719512e-01   1.7225610e-01   6.0467480e-01   7.4390244e-01   6.1178862e-01   1.4939024e-01   6.0518293e-01   1.3363821e-01
   7.6095618e-01   1.9681275e-01   6.8446215e-01   9.0438247e-01   4.9960159e-01   9.4820717e-02   4.4701195e-01   1.2430279e-01   7.9442231e-01   1.1952191e-01   7.2111554e-01   6.8988048e-01   6.3904382e-01   1.2509960e-01   6.1673307e-01   5.4980080e-02   1.0000000e+00   1.6533865e-01   7.8087649e-01   8.6772908e-01   8.1832669e-01   1.7928287e-01   8.0039841e-01   8.6454183e-02
   6.6488652e-01   1.5821095e-01   5.0534045e-01   7.4833111e-01   3.8384513e-01   1.1882510e-01   3.1241656e-01   1.1882510e-01   8.8317757e-01   1.8758344e-01   7.7770360e-01   7.4686248e-01   6.3751669e-01   9.6128171e-02   6.4953271e-01   1.1014686e-01   1.0000000e+00   1.9459279e-01   8.8918558e-01   9.9831923e-01   8.0507343e-01   1.6288385e-01   7.6869159e-01   1.6522029e-01
   7.0561594e-01   1.9021739e-01   6.4583333e-01   1.0000000e+00   3.5507246e-01   1.0144928e-01   3.1612319e-01   1.7663043e-01   6.2590580e-01   1.0960145e-01   5.9601449e-01   6.0036232e-01   3.8134058e-01   9.5108696e-02   3.7862319e-01   4.8007246e-02   6.6123188e-01   1.2635870e-01   6.5036232e-01   7.9981884e-01   5.8061594e-01   1.4311594e-01   5.5570652e-01   1.2364130e-01
   7.4454829e-01   2.0794393e-01   6.9937695e-01   8.9719626e-01   5.0311526e-01   1.0046729e-01   4.4314642e-01   1.1604361e-01   7.7725857e-01   1.4408100e-01   7.2585670e-01   7.5996885e-01   6.3862928e-01   1.0202492e-01   6.1526480e-01   5.2180685e-02   1.0000000e+00   1.6861371e-01   8.2788162e-01   9.0109034e-01   8.3099688e-01   1.7056075e-01   7.6830218e-01   1.0397196e-01
   6.7036041e-01   1.5586830e-01   5.0498794e-01   7.3372150e-01   3.8650269e-01   1.0074414e-01   3.1046938e-01   9.3774424e-02   8.5474120e-01   1.5143302e-01   7.8821205e-01   8.0390019e-01   6.2157236e-01   1.1848525e-01   5.8038765e-01   1.1468359e-01   9.7195923e-01   1.7709427e-01   9.0162841e-01   1.0000000e+00   7.8060872e-01   1.6790691e-01   7.0932748e-01   1.5428427e-01
   8.2800000e-01   2.1800000e-01   7.2800000e-01   1.0000000e+00   3.4800000e-01   1.0300000e-01   3.9300000e-01   1.1700000e-01   6.4100000e-01   1.6100000e-01   6.9500000e-01   7.3880000e-01   5.2900000e-01   8.7000000e-02   4.4200000e-01   8.0000000e-02   7.1000000e-01   1.4150000e-01   7.4500000e-01   7.5200000e-01   6.4100000e-01   1.3900000e-01   5.5850000e-01   1.1550000e-01
   7.5822604e-01   1.8741059e-01   6.8383405e-01   9.1344778e-01   4.3776824e-01   9.3705293e-02   4.0772532e-01   9.2274678e-02   7.9184549e-01   1.3233190e-01   7.1173104e-01   6.9298999e-01   5.8440629e-01   1.5593705e-01   5.2789700e-01   7.2961373e-02   1.0000000e+00   1.5271817e-01   8.0185980e-01   8.8841202e-01   7.7467811e-01   1.4020029e-01   7.2210300e-01   8.8340486e-02
   6.6963005e-01   1.4748513e-01   5.2868660e-01   6.9282327e-01   3.8060678e-01   8.9799411e-02   2.9615965e-01   8.8015317e-02   8.6290693e-01   1.4510633e-01   8.0581591e-01   8.7574271e-01   5.9707688e-01   1.3559116e-01   5.5842150e-01   1.0407217e-01   9.8006245e-01   1.6086583e-01   9.1286157e-01   1.0000000e+00   7.2315288e-01   1.9268218e-01   6.6814330e-01   1.5848704e-01
   7.5504587e-01   2.1834862e-01   7.1926606e-01   1.0000000e+00   3.8440367e-01   8.0733945e-02   3.2844037e-01   1.6513761e-01   7.2110092e-01   7.9816514e-02   7.5596330e-01   6.6220183e-01   4.3669725e-01   1.1743119e-01   4.0917431e-01   6.5137615e-02   6.8715596e-01   1.4082569e-01   7.4954128e-01   8.5321101e-01   5.8990826e-01   1.2844037e-01   5.3165138e-01   8.9449541e-02
   8.2304833e-01   1.5539033e-01   7.6431227e-01   9.1598513e-01   5.2118959e-01   3.4200743e-02   4.8401487e-01   2.4535316e-02   7.9182156e-01   1.3159851e-01   7.6728625e-01   7.6639405e-01   6.2676580e-01   1.2936803e-01   5.4944238e-01   5.1301115e-02   1.0000000e+00   1.7732342e-01   8.9070632e-01   9.2936803e-01   8.2081784e-01   1.5910781e-01   7.1710037e-01   1.1635688e-01
   6.4427778e-01   1.3205694e-01   5.4880804e-01   7.0030193e-01   3.6072695e-01   9.9471458e-02   2.5725377e-01   9.0324657e-02   8.0377511e-01   1.6349906e-01   7.9291329e-01   8.2887028e-01   6.0426052e-01   1.1090496e-01   5.0193069e-01   1.0404486e-01   9.3583205e-01   1.6950165e-01   9.1410840e-01   1.0000000e+00   7.3060071e-01   1.7607591e-01   6.0111631e-01   1.4091790e-01
   7.0723104e-01   2.3280423e-01   7.0105820e-01   1.0000000e+00   3.6243386e-01   6.3492063e-02   3.3686067e-01   1.1728395e-01   6.3139330e-01   1.2786596e-01   7.2486772e-01   7.4850088e-01   4.6384480e-01   9.1710758e-02   3.9594356e-01   5.2910053e-02   6.6490300e-01   1.3800705e-01   7.3721340e-01   8.5714286e-01   5.9347443e-01   1.1640212e-01   4.8015873e-01   1.1507937e-01
   7.9166667e-01   1.8008475e-01   7.3446328e-01   9.8516949e-01   4.8870056e-01   7.2033898e-02   4.0960452e-01   9.3926554e-02   7.9025424e-01   1.3841808e-01   7.6412429e-01   7.4915254e-01   5.7980226e-01   1.0805085e-01   4.9717514e-01   6.5677966e-02   1.0000000e+00   1.7266949e-01   8.7288136e-01   9.8375706e-01   7.6129944e-01   1.5324859e-01   6.7690678e-01   1.1193503e-01
   6.3987657e-01   1.4736212e-01   5.5751067e-01   7.4185340e-01   3.6364264e-01   1.0141651e-01   2.3084864e-01   1.0757995e-01   8.4551116e-01   1.4848274e-01   8.3206367e-01   8.6017117e-01   5.7207879e-01   1.2102744e-01   4.8467008e-01   1.1374338e-01   9.6821954e-01   1.5492633e-01   9.2339456e-01   1.0000000e+00   7.0263154e-01   1.5744774e-01   6.1494268e-01   1.1962666e-01
   6.5275813e-01   1.2942008e-01   6.7114569e-01   1.0000000e+00   3.2107496e-01   4.2432815e-02   2.5035361e-01   9.9717115e-02   5.8840170e-01   8.9816124e-02   6.2800566e-01   7.7072136e-01   3.5997171e-01   8.3451202e-02   3.1329562e-01   5.7284300e-02   5.3394625e-01   1.2977369e-01   6.1739745e-01   7.5388967e-01   4.4695898e-01   1.1103253e-01   3.8154173e-01   8.9462518e-02
   7.6581818e-01   1.8909091e-01   7.8690909e-01   9.9418182e-01   4.6181818e-01   9.6727273e-02   3.5636364e-01   1.0327273e-01   8.1381818e-01   1.4327273e-01   7.8400000e-01   8.1803636e-01   5.8690909e-01   9.7454545e-02   4.9381818e-01   3.2000000e-02   9.9636364e-01   2.0545455e-01   8.7563636e-01   1.0000000e+00   7.7236364e-01   1.6000000e-01   6.4763636e-01   1.1163636e-01
   6.7441860e-01   1.5444246e-01   5.8199165e-01   7.2391175e-01   3.6255218e-01   1.1031604e-01   2.3732856e-01   8.2886106e-02   8.6463924e-01   1.5146094e-01   8.8968396e-01   9.8048306e-01   5.8556947e-01   1.2880143e-01   4.8419797e-01   1.0793083e-01   1.0000000e+00   1.6964818e-01   9.6839595e-01   9.8224264e-01   7.1735242e-01   1.5623137e-01   5.9958259e-01   1.3446631e-01
   7.2801972e-01   1.6926869e-01   7.3870173e-01   1.0000000e+00   3.1635168e-01   8.3812654e-02   2.4897288e-01   1.1010682e-01   6.8118324e-01   1.1832375e-01   7.6088743e-01   7.4839770e-01   4.2317173e-01   9.2851274e-02   3.4264585e-01   4.5193098e-02   6.1380444e-01   1.6064092e-01   7.3130649e-01   8.7838948e-01   5.1355793e-01   1.2654067e-01   3.9646672e-01   7.4363188e-02
   7.7894003e-01   1.6457462e-01   7.9079498e-01   1.0000000e+00   4.1771269e-01   8.2984658e-02   3.1589958e-01   8.9958159e-02   7.9358438e-01   1.4993026e-01   7.9149233e-01   8.3737796e-01   5.7182706e-01   8.9260809e-02   4.4700139e-01   4.2538354e-02   9.9093445e-01   1.7538354e-01   8.9121339e-01   9.1701534e-01   7.2942817e-01   1.1227336e-01   6.1750349e-01   6.8688982e-02
   6.2311044e-01   1.4129611e-01   5.6410171e-01   6.9673599e-01   3.3727003e-01   7.0918738e-02   2.0842530e-01   6.7670551e-02   8.0555024e-01   1.5320613e-01   8.3153573e-01   8.7998476e-01   5.3974032e-01   1.1097970e-01   4.4879110e-01   9.4197407e-02   8.9433400e-01   1.9462051e-01   9.0786811e-01   1.0000000e+00   6.5667503e-01   1.2559654e-01   5.3838691e-01   1.1882949e-01
   7.4161897e-01   2.0768602e-01   7.4897792e-01   1.0000000e+00   2.8127555e-01   1.0057236e-01   2.1013900e-01   1.0466067e-01   6.9501226e-01   1.2346688e-01   7.8822567e-01   8.1586263e-01   4.2027800e-01   1.0629599e-01   3.4750613e-01   5.4783320e-02   6.5085854e-01   1.1569910e-01   7.9803761e-01   8.3892069e-01   5.1349141e-01   1.3982011e-01   3.7571545e-01   8.6263287e-02
   7.6845152e-01   1.7004342e-01   7.8147612e-01   9.1895803e-01   4.0593343e-01   9.5513748e-02   2.9667149e-01   6.0057887e-02   7.7279305e-01   1.4399421e-01   7.9377713e-01   7.6324168e-01   5.5282200e-01   9.9855282e-02   4.4138929e-01   3.2561505e-02   9.7973951e-01   1.7908828e-01   9.2547033e-01   1.0000000e+00   7.2431259e-01   1.4182344e-01   5.7416787e-01   7.5615051e-02
   6.2391978e-01   1.5328329e-01   5.6317418e-01   7.4257240e-01   3.2530121e-01   7.8344795e-02   1.8393995e-01   8.6860533e-02   8.1921405e-01   1.4306441e-01   8.4987071e-01   8.9110074e-01   5.3365295e-01   1.2319435e-01   4.0818774e-01   8.9699113e-02   9.2480921e-01   1.5867660e-01   9.6511704e-01   1.0000000e+00   6.6025360e-01   1.6236675e-01   5.0895731e-01   1.2291049e-01
   6.8016194e-01   1.8056680e-01   7.4736842e-01   1.0000000e+00   3.0364372e-01   5.2631579e-02   1.7813765e-01   1.0040486e-01   6.6477733e-01   1.2793522e-01   7.3846154e-01   8.4275304e-01   4.1700405e-01   9.3927126e-02   3.1740891e-01   2.0242915e-02   6.0647773e-01   1.1943320e-01   7.5789474e-01   9.6275304e-01   4.9473684e-01   1.0202429e-01   3.2914980e-01   7.0850202e-02
   7.4261603e-01   1.7369902e-01   7.6371308e-01   1.0000000e+00   3.8466948e-01   9.5639944e-02   2.7707454e-01   5.9774965e-02   7.7215190e-01   1.4275668e-01   7.9887482e-01   8.3248945e-01   5.2672293e-01   9.7749648e-02   4.0154712e-01   3.3755274e-02   9.5358650e-01   1.9163150e-01   8.8959212e-01   9.8101034e-01   6.8073136e-01   1.2798875e-01   5.2848101e-01   9.1772152e-02
   5.6642102e-01   1.4421790e-01   5.3297918e-01   7.3885546e-01   3.0985947e-01   5.5910561e-02   1.5466847e-01   9.4055150e-02   7.5191867e-01   1.4944318e-01   7.9790119e-01   8.1219031e-01   4.7550104e-01   9.6145265e-02   3.6420244e-01   8.6217221e-02   8.5799198e-01   1.5649732e-01   8.8307335e-01   1.0000000e+00   5.8679963e-01   1.3637997e-01   4.5799633e-01   1.1103733e-01
   6.5144597e-01   1.5677321e-01   7.2298326e-01   1.0000000e+00   2.5875190e-01   4.9467275e-02   1.5525114e-01   8.0669711e-02   6.5677321e-01   8.5996956e-02   7.6027397e-01   7.8219178e-01   3.5768645e-01   9.8173516e-02   2.6484018e-01   4.4901065e-02   5.6697108e-01   1.2062405e-01   7.2831050e-01   7.7777778e-01   4.3302892e-01   8.9802131e-02   2.6826484e-01   6.0502283e-02
   6.7860533e-01   2.0128124e-01   7.3036336e-01   1.0000000e+00   3.6805713e-01   8.3387943e-02   2.6166561e-01   7.7637050e-02   7.0735979e-01   1.2076874e-01   7.5911782e-01   8.3589224e-01   4.9313904e-01   9.4889728e-02   3.2780088e-01   5.0320310e-03   9.3452005e-01   1.8223141e-01   9.0289014e-01   9.5831041e-01   6.4122453e-01   1.2292533e-01   4.9709278e-01   7.7996481e-02
   6.0390231e-01   1.4275069e-01   5.6988750e-01   7.0706199e-01   2.8327089e-01   8.6431079e-02   1.3884735e-01   7.1932962e-02   7.8178305e-01   1.4052021e-01   8.4479409e-01   8.6183038e-01   4.8791738e-01   1.0985111e-01   3.6356815e-01   7.6393921e-02   8.7936653e-01   1.6087333e-01   9.3680137e-01   1.0000000e+00   6.1672757e-01   1.3215591e-01   4.5139328e-01   1.1849422e-01
   6.3157895e-01   1.7360566e-01   6.9206599e-01   1.0000000e+00   2.1288295e-01   4.3205027e-02   1.2411626e-01   8.7981147e-02   5.9780047e-01   1.1311862e-01   7.4548311e-01   7.9560094e-01   3.4956795e-01   7.6983504e-02   2.2309505e-01   3.7706206e-02   5.6323645e-01   1.2136685e-01   7.5490966e-01   8.7274156e-01   4.6661430e-01   8.3267871e-02   2.4941084e-01   9.4658288e-02
   6.6278223e-01   2.1267298e-01   2.0684632e-01   7.1522214e-01   3.3357611e-01   7.1376548e-02   7.0502549e-01   1.3692644e-01   6.3364894e-01   8.0116533e-02   2.5200291e-01   1.6139840e-01   3.9475601e-01   1.7042972e-01   7.3270211e-01   2.9133285e-02   7.3270211e-01   1.3911143e-01   2.1267298e-01   4.4573926e-01   7.6183540e-01   1.7771304e-01   1.0000000e+00   1.7407138e-01
   4.7732342e-01   2.0520446e-01   1.2342007e-01   5.2193309e-01   1.7992565e-01   7.2862454e-02   2.5278810e-01   1.6505576e-01   7.3754647e-01   1.2788104e-01   4.4758364e-01   4.8446097e-01   5.3680297e-01   1.2788104e-01   7.7472119e-01   2.2602230e-01   8.1933086e-01   1.9405204e-01   3.7323420e-01   5.2936803e-01   7.3605948e-01   2.2453532e-01   1.0000000e+00   2.6542751e-01
   5.8752515e-01   3.5412475e-01   1.5694165e-01   1.0000000e+00   1.6096579e-02   2.0925553e-01   5.7947686e-01   2.8370221e-01   3.6619718e-01   5.2313883e-02   3.4205231e-02   3.3561368e-01   1.6498994e-01   9.0543260e-02   5.8148893e-01   2.8169014e-02   4.4869215e-01   1.4386318e-01   1.2877264e-01   4.6881288e-01   6.1167002e-01   1.9517103e-01   8.9839034e-01   2.0422535e-01
   5.9796610e-01   1.7084746e-01   3.0237288e-01   7.6610169e-01   4.2169492e-01   2.0338983e-02   6.1152542e-01   6.3728814e-02   4.6915254e-01   1.6949153e-01   2.2915254e-01   3.0481356e-01   5.5322034e-01   6.5084746e-02   7.3220339e-01   7.3220339e-02   6.5627119e-01   1.7423729e-01   2.6576271e-01   5.0576271e-01   7.9593220e-01   1.6135593e-01   1.0000000e+00   1.1186441e-01
   4.8111332e-01   2.2929092e-01   1.5639496e-01   6.1895295e-01   2.3326706e-01   8.0848244e-02   3.1013917e-01   1.5241882e-01   6.9847581e-01   1.5639496e-01   3.9628893e-01   4.7024520e-01   5.8979457e-01   7.9522863e-02   7.3028496e-01   1.5772034e-01   8.4426773e-01   1.6766070e-01   4.3605036e-01   6.3618290e-01   7.9920477e-01   2.1471173e-01   1.0000000e+00   2.1404904e-01
   5.8174524e-01   3.9919759e-01   2.4874624e-01   9.3079238e-01   2.1063190e-01   9.6288867e-02   5.9779338e-01   3.2497492e-01   3.6308927e-01   1.1634905e-01   1.5646941e-01   2.8445336e-01   3.2497492e-01   7.2216650e-02   5.8976931e-01   1.5045135e-01   6.1584754e-01   1.2337011e-01   2.5075226e-01   4.4734203e-01   6.2988967e-01   1.4042126e-01   1.0000000e+00   1.6148445e-01
   8.1070234e-01   1.8595318e-01   4.7357860e-01   6.4080268e-01   4.7892977e-01   3.3444816e-02   7.0501672e-01   1.0033445e-01   6.5150502e-01   1.8461538e-01   3.3444816e-01   3.8501672e-01   5.7658863e-01   1.4849498e-01   8.0535117e-01   9.8996656e-02   8.8963211e-01   1.3578595e-01   4.7625418e-01   5.9665552e-01   8.5484950e-01   2.2742475e-01   1.0000000e+00   1.4381271e-01
   5.6615385e-01   1.7600000e-01   2.5723077e-01   6.7076923e-01   2.2892308e-01   1.2553846e-01   3.0276923e-01   1.4276923e-01   7.9753846e-01   1.7353846e-01   4.9969231e-01   6.2621538e-01   5.9692308e-01   1.3661538e-01   7.3969231e-01   1.6984615e-01   9.7969231e-01   1.6923077e-01   5.5138462e-01   8.3446154e-01   8.4061538e-01   2.2892308e-01   1.0000000e+00   2.7261538e-01
   8.1851852e-01   3.2222222e-01   3.5000000e-01   1.0000000e+00   2.8703704e-01   9.4444444e-02   6.1111111e-01   2.3703704e-01   5.5000000e-01   1.1296296e-01   2.4629630e-01   2.8851852e-01   2.6851852e-01   1.4814815e-01   6.0555556e-01   4.4444444e-02   6.7962963e-01   1.3981481e-01   2.9814815e-01   5.2777778e-01   6.3888889e-01   1.9629630e-01   9.4537037e-01   1.6759259e-01
   6.9253380e-01   1.6108172e-01   4.3503821e-01   8.0188125e-01   4.2563198e-01   7.7601411e-02   5.6672546e-01   1.0699588e-01   5.6672546e-01   1.5873016e-01   3.6213992e-01   3.1252205e-01   5.6790123e-01   9.7589653e-02   7.1487360e-01   6.9370958e-02   8.0540858e-01   1.7930629e-01   4.4326867e-01   5.0205761e-01   8.1481481e-01   1.5990594e-01   1.0000000e+00   1.4638448e-01
   6.3692829e-01   1.5923207e-01   3.3879164e-01   7.3630717e-01   3.1281762e-01   1.0276680e-01   3.5460192e-01   1.4229249e-01   8.0067758e-01   1.8746471e-01   5.4997177e-01   4.3455675e-01   6.4822134e-01   1.4003388e-01   7.3404856e-01   1.4680971e-01   9.4297007e-01   1.7899492e-01   6.3692829e-01   7.6792772e-01   8.7972897e-01   2.2586110e-01   1.0000000e+00   2.3771880e-01
   8.3673469e-01   2.6190476e-01   3.8775510e-01   1.0000000e+00   2.4829932e-01   9.8639456e-02   6.1564626e-01   1.9047619e-01   5.7142857e-01   1.1054422e-01   3.5714286e-01   3.6530612e-01   3.9625850e-01   1.1564626e-01   6.0714286e-01   4.5918367e-02   7.1088435e-01   9.4387755e-02   3.9965986e-01   5.7653061e-01   7.0238095e-01   1.8707483e-01   9.1751701e-01   1.7091837e-01
   8.7639133e-01   1.8980668e-01   5.6239016e-01   9.1271236e-01   5.0615114e-01   4.9209139e-02   7.0298770e-01   8.9045108e-02   7.4516696e-01   1.0779145e-01   5.3544230e-01   4.4967780e-01   6.3386057e-01   1.5582894e-01   7.7211482e-01   7.6157001e-02   9.6543644e-01   1.7516110e-01   6.1511424e-01   7.8383128e-01   8.9982425e-01   1.9097832e-01   1.0000000e+00   1.6930287e-01
   6.4798427e-01   1.6715831e-01   3.7758112e-01   6.9911504e-01   3.3235005e-01   9.9311701e-02   3.8839725e-01   1.2586037e-01   8.3874140e-01   1.6715831e-01   5.8800393e-01   6.6647001e-01   6.2438545e-01   1.4552606e-01   7.1681416e-01   1.5732547e-01   1.0000000e+00   1.7059980e-01   6.9026549e-01   8.8987217e-01   8.4070796e-01   2.0452311e-01   9.4346116e-01   2.1583088e-01
   8.5964912e-01   3.4928230e-01   4.8006380e-01   1.0000000e+00   3.1578947e-01   1.4354067e-01   5.9170654e-01   2.5677831e-01   6.2998405e-01   1.5789474e-01   4.5614035e-01   4.8931419e-01   3.8755981e-01   1.7703349e-01   5.9170654e-01   8.9314195e-02   7.6714514e-01   1.3636364e-01   5.1196172e-01   7.3524721e-01   7.4162679e-01   2.2966507e-01   9.2424242e-01   1.7623604e-01
   7.7856752e-01   2.3182067e-01   5.4455987e-01   8.8354292e-01   4.6582832e-01   1.1044286e-01   5.6642974e-01   1.2356479e-01   7.2607983e-01   1.4543466e-01   5.2925096e-01   5.6839803e-01   6.6156370e-01   1.4215418e-01   7.5123018e-01   9.2946966e-02   9.2618917e-01   2.1049754e-01   6.1016949e-01   7.7528704e-01   8.9010388e-01   1.6730454e-01   1.0000000e+00   1.3832695e-01
   6.0631383e-01   1.8291551e-01   4.1782730e-01   6.9452182e-01   3.9740019e-01   1.0399257e-01   3.5468895e-01   1.6527391e-01   8.4865367e-01   1.5413185e-01   6.4531105e-01   7.0269266e-01   6.4438254e-01   1.2999071e-01   7.1959146e-01   1.3927577e-01   1.0000000e+00   1.9266481e-01   7.5023213e-01   9.2664810e-01   8.8672238e-01   2.2562674e-01   9.3268338e-01   2.2980501e-01
   8.0958084e-01   1.6167665e-01   4.9580838e-01   1.0000000e+00   2.6107784e-01   1.6646707e-01   4.0958084e-01   1.8083832e-01   5.0898204e-01   1.4730539e-01   3.4730539e-01   3.3748503e-01   3.3652695e-01   5.5089820e-02   4.9940120e-01   2.9940120e-02   6.0479042e-01   1.2514970e-01   4.7784431e-01   6.8023952e-01   6.0718563e-01   1.5449102e-01   6.9640719e-01   1.6107784e-01
   8.0329457e-01   1.7829457e-01   6.2015504e-01   9.3217054e-01   5.0775194e-01   6.8798450e-02   5.9496124e-01   9.3023256e-02   8.1686047e-01   1.2306202e-01   6.2015504e-01   6.0542636e-01   6.3178295e-01   1.6279070e-01   7.2286822e-01   7.5581395e-02   1.0000000e+00   1.9040698e-01   6.6957364e-01   8.9922481e-01   8.3333333e-01   2.0736434e-01   9.0552326e-01   1.2936047e-01
   6.1580595e-01   1.8309859e-01   4.0688576e-01   6.7605634e-01   3.7089202e-01   1.1032864e-01   3.6384977e-01   1.2676056e-01   8.4428795e-01   1.6666667e-01   6.4241002e-01   6.5633803e-01   6.0876369e-01   1.4241002e-01   6.5727700e-01   1.2989045e-01   1.0000000e+00   1.4749609e-01   7.2613459e-01   7.7386541e-01   7.5586854e-01   2.1126761e-01   8.3763693e-01   2.0383412e-01
   8.4063260e-01   2.3357664e-01   5.7420925e-01   1.0000000e+00   3.0535280e-01   1.4963504e-01   4.6958637e-01   1.7761557e-01   6.0948905e-01   1.3138686e-01   5.0243309e-01   5.0340633e-01   4.0997567e-01   9.4890511e-02   5.1459854e-01   7.9075426e-02   7.0316302e-01   1.7822384e-01   5.6204380e-01   8.1143552e-01   6.8126521e-01   1.3625304e-01   7.7919708e-01   1.3929440e-01
   7.7839335e-01   1.6251154e-01   6.4819945e-01   8.4210526e-01   4.9861496e-01   8.5872576e-02   5.6602031e-01   1.2927054e-01   7.7008310e-01   1.4312096e-01   6.4819945e-01   5.6214220e-01   6.4542936e-01   1.3850416e-01   7.1098800e-01   8.4949215e-02   1.0000000e+00   1.9436750e-01   6.8975069e-01   8.0517082e-01   8.6057248e-01   1.6712835e-01   9.2843952e-01   1.2234534e-01
   6.7916042e-01   1.4392804e-01   4.2953523e-01   6.2818591e-01   3.6881559e-01   9.2953523e-02   3.6506747e-01   1.0794603e-01   8.1784108e-01   1.7466267e-01   7.0314843e-01   7.8320840e-01   6.5067466e-01   1.2743628e-01   6.7091454e-01   1.4692654e-01   9.6701649e-01   1.7953523e-01   7.8860570e-01   1.0000000e+00   8.0734633e-01   1.9790105e-01   8.2046477e-01   1.7878561e-01
   8.0280047e-01   2.6487748e-01   6.0560093e-01   1.0000000e+00   3.4655776e-01   9.9183197e-02   4.7491249e-01   1.7736289e-01   6.4410735e-01   1.1318553e-01   5.6709452e-01   6.5204201e-01   4.0373396e-01   1.5869312e-01   4.4574096e-01   1.0268378e-01   7.2112019e-01   1.6744457e-01   6.3827305e-01   7.5729288e-01   6.5227538e-01   1.8319720e-01   7.2520420e-01   1.5344224e-01
   7.8010033e-01   2.0652174e-01   6.2792642e-01   9.2558528e-01   4.7658863e-01   9.0301003e-02   5.4096990e-01   9.6989967e-02   8.4030100e-01   1.4381271e-01   6.9397993e-01   6.8210702e-01   6.3461538e-01   1.1454849e-01   6.6889632e-01   5.6856187e-02   1.0000000e+00   1.9021739e-01   7.2240803e-01   8.2775920e-01   8.2190635e-01   1.8979933e-01   8.4322742e-01   1.3001672e-01
   6.5429553e-01   1.5601375e-01   4.5910653e-01   6.2542955e-01   3.6563574e-01   1.1340206e-01   3.5876289e-01   9.1408935e-02   8.8522337e-01   1.7182131e-01   7.0996564e-01   7.2838488e-01   6.1512027e-01   1.4295533e-01   6.4673540e-01   1.1134021e-01   1.0000000e+00   1.9415808e-01   7.9312715e-01   9.4982818e-01   7.6701031e-01   1.7250859e-01   7.9209622e-01   2.0790378e-01
   7.3258004e-01   2.2598870e-01   5.5649718e-01   1.0000000e+00   3.6911488e-01   3.0131827e-02   4.6421846e-01   1.2523540e-01   5.7815443e-01   1.1487759e-01   5.0659134e-01   5.8549906e-01   3.8794727e-01   7.9096045e-02   4.3502825e-01   8.1920904e-02   6.8361582e-01   1.3418079e-01   6.1487759e-01   7.6459510e-01   5.7344633e-01   1.2052731e-01   6.0499058e-01   1.0969868e-01
   7.2769231e-01   1.7230769e-01   6.3923077e-01   7.9000000e-01   4.3769231e-01   1.0615385e-01   4.5076923e-01   1.0692308e-01   7.5153846e-01   1.5153846e-01   6.4923077e-01   6.8215385e-01   5.9769231e-01   9.6923077e-02   6.0461538e-01   6.8461538e-02   1.0000000e+00   1.6884615e-01   7.4846154e-01   8.6076923e-01   7.9461538e-01   1.6461538e-01   8.1192308e-01   1.2269231e-01
   6.5866667e-01   1.4800000e-01   5.1466667e-01   6.8533333e-01   4.0733333e-01   1.1200000e-01   3.2866667e-01   1.1200000e-01   8.8666667e-01   1.5333333e-01   7.3933333e-01   8.0520000e-01   6.1800000e-01   1.4133333e-01   6.2733333e-01   1.1400000e-01   1.0000000e+00   1.9300000e-01   8.3666667e-01   9.0800000e-01   7.6533333e-01   1.7933333e-01   7.9966667e-01   1.6366667e-01
   7.7528090e-01   2.1450460e-01   7.0377937e-01   1.0000000e+00   4.2185904e-01   7.7630235e-02   3.8610827e-01   2.1859040e-01   6.8028601e-01   1.1235955e-01   6.2002043e-01   6.7293156e-01   4.4024515e-01   8.5801839e-02   5.0459653e-01   3.8815117e-02   7.1807967e-01   1.6394280e-01   6.6700715e-01   8.2533197e-01   6.3636364e-01   1.6547497e-01   6.4504597e-01   1.4964249e-01
   7.6149425e-01   1.7744253e-01   6.8318966e-01   8.7212644e-01   4.8706897e-01   6.1063218e-02   4.7413793e-01   1.0129310e-01   7.8735632e-01   1.2068966e-01   7.0114943e-01   6.5071839e-01   5.9698276e-01   1.0991379e-01   5.9841954e-01   5.3160920e-02   1.0000000e+00   1.4691092e-01   7.6005747e-01   8.9008621e-01   7.6508621e-01   1.5876437e-01   7.7119253e-01   8.4410920e-02
   6.5284653e-01   1.6893564e-01   5.0185644e-01   7.0358911e-01   3.8923267e-01   9.4678218e-02   3.3601485e-01   1.1881188e-01   8.8737624e-01   1.7698020e-01   7.6547030e-01   7.7339109e-01   6.0767327e-01   9.0965347e-02   6.4975248e-01   1.0024752e-01   1.0000000e+00   1.8780941e-01   8.7252475e-01   9.8745303e-01   7.4628713e-01   1.7079208e-01   7.4845297e-01   1.7048267e-01
   7.0050761e-01   2.0642978e-01   6.3959391e-01   1.0000000e+00   3.3079526e-01   1.1167513e-01   3.2571912e-01   1.8274112e-01   6.4213198e-01   1.0406091e-01   5.9813875e-01   5.5989848e-01   3.8155668e-01   9.2216582e-02   3.9678511e-01   6.4297800e-02   6.7428088e-01   1.2225042e-01   6.5736041e-01   8.0541455e-01   5.6006768e-01   1.2774958e-01   5.6895093e-01   1.2478849e-01
   7.6555716e-01   1.9681621e-01   6.8596237e-01   9.0376266e-01   4.7829233e-01   9.8408104e-02   4.4934877e-01   1.2590449e-01   7.9160637e-01   1.4978292e-01   7.2575977e-01   6.9956585e-01   6.0492041e-01   1.0130246e-01   6.0781476e-01   5.4992764e-02   1.0000000e+00   1.7547033e-01   8.2199711e-01   8.5600579e-01   7.9377713e-01   1.6063676e-01   7.6519537e-01   1.1685962e-01
   6.9054786e-01   1.3907285e-01   5.2016857e-01   7.5556893e-01   3.7808549e-01   1.1017459e-01   3.1005418e-01   1.0295003e-01   8.7176400e-01   1.6014449e-01   7.8868152e-01   8.2764756e-01   6.1468995e-01   1.0836845e-01   6.0505719e-01   1.1679711e-01   1.0000000e+00   1.8272125e-01   8.9464178e-01   9.7300409e-01   7.4292595e-01   1.7218543e-01   7.2877784e-01   1.5261890e-01
   8.3589251e-01   2.2264875e-01   7.2648752e-01   1.0000000e+00   3.4836852e-01   1.0748560e-01   4.1458733e-01   1.5163148e-01   7.1880998e-01   1.5259117e-01   7.2072937e-01   7.3013436e-01   4.9808061e-01   1.0364683e-01   4.8752399e-01   7.1017274e-02   7.3800384e-01   1.6266795e-01   7.5623800e-01   7.9654511e-01   6.3051823e-01   1.4107486e-01   5.8685221e-01   1.2907869e-01
   7.6595745e-01   1.7420213e-01   6.9015957e-01   8.7234043e-01   4.3484043e-01   7.9122340e-02   4.3284574e-01   9.4414894e-02   8.1515957e-01   1.2500000e-01   7.0678191e-01   6.7007979e-01   5.5119681e-01   1.4960106e-01   5.3789894e-01   7.7792553e-02   1.0000000e+00   1.6190160e-01   7.8723404e-01   8.6901596e-01   7.3537234e-01   1.3696809e-01   7.1575798e-01   9.1422872e-02
   6.8094534e-01   1.5094570e-01   5.2662026e-01   6.8826733e-01   3.7342164e-01   7.9415462e-02   3.1371924e-01   8.7863915e-02   8.7807592e-01   1.4981924e-01   8.0710891e-01   8.6495739e-01   5.7618452e-01   1.2672680e-01   5.7731098e-01   1.0363436e-01   9.9579104e-01   1.6192869e-01   9.2426080e-01   1.0000000e+00   7.1304946e-01   1.7741752e-01   6.7841081e-01   1.5573316e-01
   7.5680132e-01   1.9126134e-01   7.0156636e-01   1.0000000e+00   3.7098104e-01   7.0898599e-02   3.3305853e-01   1.4839242e-01   7.0321517e-01   8.0791426e-02   7.3371805e-01   6.3380049e-01   4.0643034e-01   1.1376752e-01   4.1137675e-01   7.1723001e-02   6.7683430e-01   1.3973619e-01   7.2547403e-01   8.7139324e-01   5.5564716e-01   1.1953833e-01   5.3709810e-01   9.2745260e-02
   8.2281059e-01   1.3849287e-01   7.4745418e-01   8.8934148e-01   4.8947726e-01   4.2769857e-02   4.7725730e-01   3.1907671e-02   7.8479294e-01   1.3238289e-01   7.3523422e-01   7.0997963e-01   5.8859470e-01   1.1201629e-01   5.4854039e-01   5.2274270e-02   1.0000000e+00   1.7481331e-01   8.7033265e-01   9.4494773e-01   7.7596741e-01   1.4663951e-01   7.0841819e-01   1.1099796e-01
   6.7701219e-01   1.3641290e-01   5.6922916e-01   7.2809686e-01   3.6432911e-01   1.0160797e-01   2.7787814e-01   9.6555636e-02   8.6114154e-01   1.7795428e-01   8.2016154e-01   8.2574228e-01   5.9280669e-01   1.1732633e-01   5.3666970e-01   1.0329208e-01   9.7566102e-01   1.8160319e-01   9.4534704e-01   1.0000000e+00   7.4269248e-01   1.7177921e-01   6.3013780e-01   1.5634154e-01
   7.5129983e-01   2.3396880e-01   7.4523397e-01   1.0000000e+00   3.8734835e-01   5.5459272e-02   3.6741768e-01   1.4124783e-01   6.8630849e-01   1.4818024e-01   7.4870017e-01   7.8925477e-01   4.6967071e-01   8.7521664e-02   4.3240901e-01   5.8925477e-02   7.2183709e-01   1.4428076e-01   7.6343154e-01   8.9428076e-01   5.9878683e-01   1.1698440e-01   5.1863085e-01   1.1395147e-01
   8.1537451e-01   1.6294350e-01   7.4113009e-01   9.7831800e-01   4.7766097e-01   6.3074901e-02   4.4218134e-01   8.1471748e-02   8.1274639e-01   1.3863338e-01   7.5689882e-01   7.3114323e-01   5.5256242e-01   9.8554534e-02   5.0000000e-01   6.1760841e-02   1.0000000e+00   1.8101183e-01   8.6005256e-01   9.3495401e-01   7.2076216e-01   1.5177398e-01   6.6327201e-01   1.1859396e-01
   6.5987568e-01   1.4293724e-01   5.5562822e-01   7.3725524e-01   3.5143216e-01   1.0102331e-01   2.5470771e-01   9.6187090e-02   8.7266946e-01   1.4025045e-01   8.4365213e-01   8.4942583e-01   5.6315123e-01   1.1338255e-01   5.1049014e-01   1.1714405e-01   9.7369278e-01   1.6362552e-01   9.3607771e-01   1.0000000e+00   6.8943037e-01   1.5046025e-01   6.3273910e-01   1.2923461e-01
   7.3174259e-01   1.4099783e-01   7.0860448e-01   1.0000000e+00   3.2537961e-01   5.4953001e-02   2.8922632e-01   1.0195228e-01   6.7245119e-01   1.0629067e-01   6.7678959e-01   7.9088937e-01   3.7816341e-01   7.8091106e-02   3.7744035e-01   5.4229935e-02   6.1822126e-01   1.2472885e-01   6.8402025e-01   7.9392625e-01   4.6059291e-01   1.1858279e-01   4.3203181e-01   8.5683297e-02
   7.8894134e-01   1.7734322e-01   7.7073500e-01   9.7909643e-01   4.3088334e-01   1.0249494e-01   3.6412677e-01   1.0316925e-01   8.1389076e-01   1.5037087e-01   7.6668914e-01   8.1982468e-01   5.6102495e-01   1.0182063e-01   4.8685098e-01   4.2481457e-02   1.0000000e+00   2.0195550e-01   8.5974376e-01   9.9701969e-01   7.2420769e-01   1.5239380e-01   6.4430209e-01   1.1294673e-01
   6.7391304e-01   1.5105909e-01   5.7525084e-01   7.0958751e-01   3.4503902e-01   1.0702341e-01   2.6198439e-01   7.8595318e-02   8.6845039e-01   1.5607581e-01   8.8294314e-01   9.6412988e-01   5.6967670e-01   1.2318841e-01   4.9442586e-01   1.1426979e-01   1.0000000e+00   1.8534002e-01   9.3924192e-01   9.4448857e-01   6.7335563e-01   1.4659978e-01   6.0841695e-01   1.2513935e-01
   7.4085603e-01   1.8677043e-01   7.3463035e-01   1.0000000e+00   3.0894942e-01   8.8715953e-02   2.7704280e-01   1.0661479e-01   7.1673152e-01   1.1439689e-01   7.7276265e-01   7.1346304e-01   4.1867704e-01   9.6498054e-02   3.6653696e-01   5.1361868e-02   6.3813230e-01   1.6536965e-01   7.3618677e-01   8.9182879e-01   4.9883268e-01   1.1128405e-01   4.2295720e-01   7.2762646e-02
   7.8748370e-01   1.6688396e-01   7.6466754e-01   9.6414602e-01   3.9830508e-01   8.5397653e-02   3.4289439e-01   8.2138201e-02   8.0964798e-01   1.4863103e-01   7.8357236e-01   8.1732555e-01   5.4758801e-01   8.2790091e-02   4.4980443e-01   4.9543677e-02   1.0000000e+00   1.7503259e-01   8.7418514e-01   9.1655802e-01   6.8774446e-01   1.1929596e-01   6.1636245e-01   6.7470665e-02
   6.3267965e-01   1.3550144e-01   5.6187250e-01   6.9737394e-01   3.1888684e-01   7.4882374e-02   2.2413772e-01   6.3166084e-02   8.0689578e-01   1.5434938e-01   8.2115909e-01   8.6669603e-01   5.1500734e-01   1.1257826e-01   4.4929424e-01   9.1692702e-02   9.1387060e-01   1.7803666e-01   9.0419193e-01   1.0000000e+00   6.2758561e-01   1.2327574e-01   5.4633568e-01   1.0875773e-01
   7.6760563e-01   2.0109546e-01   7.6447574e-01   1.0000000e+00   2.8012520e-01   1.0093897e-01   2.3317684e-01   1.0719875e-01   7.2769953e-01   1.1893584e-01   8.0438185e-01   7.9248826e-01   4.1001565e-01   1.0563380e-01   3.7558685e-01   6.6510172e-02   6.9796557e-01   1.1306729e-01   8.1377152e-01   8.1690141e-01   4.9843505e-01   1.2206573e-01   4.1979656e-01   7.1596244e-02
   7.8075601e-01   1.7319588e-01   7.7938144e-01   9.1134021e-01   3.8625430e-01   1.1202749e-01   3.0652921e-01   8.1786942e-02   7.9381443e-01   1.5326460e-01   8.0000000e-01   8.0948454e-01   5.5189003e-01   8.6597938e-02   4.6804124e-01   3.5051546e-02   9.9106529e-01   1.8934708e-01   9.1065292e-01   1.0000000e+00   6.9278351e-01   1.4158076e-01   5.7835052e-01   9.3127148e-02
   6.2568426e-01   1.4491757e-01   5.5745664e-01   6.9338298e-01   3.0887541e-01   7.7747748e-02   1.9410492e-01   8.6738984e-02   8.1767360e-01   1.4861985e-01   8.3512717e-01   8.4904190e-01   5.1884722e-01   1.0789483e-01   4.2258810e-01   8.4623399e-02   9.1763499e-01   1.6316449e-01   9.3561746e-01   1.0000000e+00   6.1933750e-01   1.4491757e-01   5.1382270e-01   1.1080376e-01
   7.1867612e-01   1.7888101e-01   7.8250591e-01   1.0000000e+00   3.1520883e-01   5.0433412e-02   1.9779354e-01   1.1662727e-01   6.9818755e-01   1.3238771e-01   7.8486998e-01   8.3120567e-01   4.0740741e-01   1.0717100e-01   3.3175729e-01   4.0189125e-02   6.4696612e-01   1.3041765e-01   7.8565800e-01   9.7635934e-01   4.8542159e-01   9.6138692e-02   3.6130812e-01   6.6587864e-02
   7.8644068e-01   1.6881356e-01   7.9457627e-01   1.0000000e+00   3.9457627e-01   8.6779661e-02   3.2271186e-01   5.0169492e-02   8.0338983e-01   1.4305085e-01   8.1559322e-01   8.2833898e-01   5.1050847e-01   1.0237288e-01   4.2440678e-01   3.3898305e-02   9.8033898e-01   1.8881356e-01   9.0372881e-01   9.7965878e-01   6.6983051e-01   1.3355932e-01   5.4745763e-01   9.8644068e-02
   5.7771451e-01   1.3955182e-01   5.3519872e-01   7.2727004e-01   3.0161199e-01   5.4020058e-02   1.7156370e-01   8.5531758e-02   7.7878916e-01   1.5055590e-01   8.0229789e-01   8.2287413e-01   4.5616938e-01   9.8536587e-02   3.7814040e-01   8.5031572e-02   8.6532129e-01   1.6331064e-01   8.8082705e-01   1.0000000e+00   5.7171228e-01   1.3354959e-01   4.7392597e-01   1.1529281e-01
   6.8750000e-01   1.7782738e-01   7.3288690e-01   1.0000000e+00   2.6116071e-01   4.3154762e-02   1.8824405e-01   8.3333333e-02   6.9122024e-01   9.9702381e-02   7.8645833e-01   7.8705357e-01   3.5416667e-01   1.0788690e-01   2.8943452e-01   4.5386905e-02   5.9523810e-01   1.3132440e-01   7.5595238e-01   8.2440476e-01   4.3526786e-01   8.9285714e-02   2.9873512e-01   6.6592262e-02
   7.2128995e-01   1.9317785e-01   7.7062674e-01   1.0000000e+00   3.9469431e-01   6.4624244e-02   2.8073328e-01   7.9911700e-02   7.4005183e-01   1.2368941e-01   7.7062674e-01   8.5665342e-01   4.8502927e-01   1.0214800e-01   3.5300125e-01   1.7372109e-02   9.5685574e-01   1.8657645e-01   9.1238314e-01   9.7359863e-01   6.2748056e-01   1.2438430e-01   5.0969767e-01   1.0110567e-01
   6.2030119e-01   1.3964896e-01   5.8078811e-01   7.0690520e-01   2.8146302e-01   8.4980181e-02   1.5913486e-01   6.9283205e-02   8.1137128e-01   1.4614426e-01   8.5737966e-01   8.7308004e-01   4.7415693e-01   1.0554863e-01   3.8538783e-01   7.6319780e-02   9.1313099e-01   1.5561657e-01   9.4993769e-01   1.0000000e+00   6.0243912e-01   1.2882346e-01   4.6847354e-01   1.1989242e-01
   6.7048055e-01   1.6475973e-01   7.1777269e-01   1.0000000e+00   2.1662853e-01   4.8054920e-02   1.5408085e-01   8.4668192e-02   6.4225782e-01   1.0144928e-01   7.7040427e-01   7.8627002e-01   3.4935164e-01   8.0091533e-02   2.4332571e-01   3.5087719e-02   6.0793288e-01   1.2929062e-01   7.7269260e-01   8.9397407e-01   4.4393593e-01   7.3989321e-02   2.9710145e-01   7.1319603e-02
   7.1200555e-01   2.0957668e-01   2.2345593e-01   6.5648855e-01   3.1644691e-01   8.4663428e-02   7.0645385e-01   1.5544761e-01   6.0513532e-01   4.9965302e-02   3.5530881e-01   7.1894518e-02   4.3164469e-01   1.5822346e-01   6.8285913e-01   1.6655101e-01   7.9805690e-01   1.4503817e-01   2.3594726e-01   4.0388619e-01   7.1061763e-01   1.9014573e-01   1.0000000e+00   1.5614157e-01
   5.2198186e-01   1.9399860e-01   1.2700628e-01   6.1130495e-01   1.5910677e-01   7.5366364e-02   3.0146546e-01   1.7166783e-01   7.7459874e-01   1.4096301e-01   4.2986741e-01   5.1193301e-01   4.8569435e-01   1.1165387e-01   7.7739009e-01   2.1493371e-01   8.4996511e-01   2.0167481e-01   3.8101884e-01   5.1919051e-01   7.0202373e-01   2.0655967e-01   1.0000000e+00   2.5471040e-01
   7.5000000e-01   2.8225806e-01   2.3387097e-01   1.0000000e+00  -6.0483871e-03   2.0967742e-01   6.3911290e-01   2.2177419e-01   4.7177419e-01   6.8548387e-02   5.6451613e-02   3.6854839e-01   1.5725806e-01   9.6774194e-02   6.2903226e-01   2.2177419e-02   5.2620968e-01   1.4415323e-01   1.5524194e-01   5.0201613e-01   5.8870968e-01   1.9959677e-01   9.4657258e-01   2.1875000e-01
   6.3926941e-01   1.9569472e-01   3.0789302e-01   6.8623614e-01   3.7051533e-01   5.4794521e-02   6.3013699e-01   9.0019569e-02   5.0358774e-01   1.9960861e-01   2.5701239e-01   3.1024136e-01   5.3620352e-01   4.8271363e-02   7.7495108e-01   7.1754729e-02   7.4755382e-01   1.8069145e-01   2.9484671e-01   5.1532942e-01   7.6320939e-01   1.6699282e-01   1.0000000e+00   1.0241357e-01
   5.3115167e-01   2.2026432e-01   1.8250472e-01   6.1044682e-01   2.3033354e-01   6.9225928e-02   3.1340466e-01   1.4222782e-01   7.4260541e-01   1.7495280e-01   3.8892385e-01   4.9817495e-01   5.3996224e-01   7.8036501e-02   7.4638137e-01   1.5103839e-01   8.7224670e-01   1.6803021e-01   4.5689113e-01   6.0667086e-01   7.6903713e-01   2.2026432e-01   1.0000000e+00   2.2970422e-01
   7.1539961e-01   3.4697856e-01   3.1773879e-01   1.0000000e+00   1.9298246e-01   1.3060429e-01   6.1208577e-01   3.1968811e-01   4.6003899e-01   1.1695906e-01   1.6374269e-01   2.9005848e-01   2.6900585e-01   6.8226121e-02   6.5692008e-01   1.1695906e-01   6.4912281e-01   1.6081871e-01   2.5341131e-01   4.5224172e-01   5.9454191e-01   1.5399610e-01   9.9317739e-01   1.9590643e-01
   8.3659306e-01   1.8801262e-01   4.7066246e-01   6.0694006e-01   4.4416404e-01   3.2807571e-02   7.2807571e-01   9.2113565e-02   6.7760252e-01   1.5899054e-01   3.5583596e-01   3.5305994e-01   5.4763407e-01   1.3627760e-01   8.1388013e-01   7.9495268e-02   8.9337539e-01   1.6340694e-01   4.5930599e-01   5.5646688e-01   8.0252366e-01   2.1072555e-01   1.0000000e+00   1.5078864e-01
   6.1252900e-01   1.7053364e-01   2.7146172e-01   6.4965197e-01   2.1229698e-01   1.1020882e-01   3.3062645e-01   1.2761021e-01   8.3874710e-01   1.7053364e-01   5.0464037e-01   6.2389791e-01   5.6032483e-01   1.3341067e-01   7.4245940e-01   1.7401392e-01   1.0000000e+00   1.5603248e-01   5.6148492e-01   8.6426914e-01   8.0278422e-01   2.3549884e-01   9.9129930e-01   2.6856148e-01
   8.7963801e-01   3.1674208e-01   3.7647059e-01   9.4660633e-01   2.6425339e-01   1.2850679e-01   6.0452489e-01   2.6606335e-01   6.3710407e-01   8.6877828e-02   2.9683258e-01   2.8923077e-01   2.5158371e-01   1.5022624e-01   6.3891403e-01   6.6968326e-02   7.5294118e-01   1.3846154e-01   3.3665158e-01   5.7013575e-01   6.2986425e-01   1.9185520e-01   1.0000000e+00   1.6199095e-01
   7.2243767e-01   1.6398892e-01   4.4764543e-01   7.6786704e-01   3.8116343e-01   8.7534626e-02   5.7396122e-01   1.0637119e-01   6.2049861e-01   1.5623269e-01   3.7340720e-01   3.3883657e-01   5.1745152e-01   9.5290859e-02   7.1689751e-01   6.7590028e-02   8.4542936e-01   1.4792244e-01   4.5429363e-01   5.4182825e-01   7.9778393e-01   1.5623269e-01   1.0000000e+00   1.3905817e-01
   6.3631494e-01   1.7032673e-01   3.3422603e-01   7.1023032e-01   3.0637386e-01   8.9983931e-02   3.7600428e-01   1.3497590e-01   8.4092126e-01   1.7461168e-01   5.6347081e-01   4.3685056e-01   6.0632030e-01   1.4890198e-01   7.3379754e-01   1.6068559e-01   9.6839850e-01   1.8693091e-01   6.4274237e-01   8.1199786e-01   8.4413498e-01   2.0996251e-01   1.0000000e+00   2.4906267e-01
   8.1369427e-01   2.6751592e-01   4.4108280e-01   1.0000000e+00   3.0095541e-01   5.8917197e-02   6.2261146e-01   2.0541401e-01   5.7802548e-01   1.3535032e-01   3.3121019e-01   3.0541401e-01   3.6146497e-01   1.0509554e-01   6.3375796e-01   6.2101911e-02   7.6273885e-01   9.7929936e-02   4.0445860e-01   6.7356688e-01   6.8152866e-01   1.6560510e-01   9.3869427e-01   1.3455414e-01
   8.6975717e-01   2.0860927e-01   5.5077263e-01   8.6975717e-01   4.6909492e-01   6.5121413e-02   6.9646799e-01   8.6092715e-02   7.7262693e-01   1.1258278e-01   5.4304636e-01   4.3796909e-01   5.9602649e-01   1.5121413e-01   7.6931567e-01   6.7328918e-02   1.0000000e+00   1.8046358e-01   6.1258278e-01   8.0573951e-01   8.4547461e-01   1.7770419e-01   9.9613687e-01   1.5176600e-01
   6.6913809e-01   1.7794254e-01   3.7720111e-01   6.4226135e-01   3.1417980e-01   7.8776645e-02   4.1427247e-01   1.1492122e-01   8.6283596e-01   1.6311399e-01   5.9777572e-01   6.5041705e-01   5.9777572e-01   1.4457831e-01   7.1918443e-01   1.3994439e-01   1.0000000e+00   1.7655236e-01   6.7469880e-01   8.7951807e-01   7.9888786e-01   1.9925857e-01   9.2075996e-01   2.3586654e-01
   8.2272727e-01   4.0606061e-01   4.8939394e-01   1.0000000e+00   3.3030303e-01   1.0606061e-01   6.2878788e-01   2.6818182e-01   6.6515152e-01   1.5151515e-01   4.8181818e-01   5.4212121e-01   4.0151515e-01   1.3484848e-01   6.0757576e-01   1.0000000e-01   8.1818182e-01   1.5075758e-01   5.2575758e-01   6.6969697e-01   7.1818182e-01   1.8636364e-01   9.3560606e-01   1.6590909e-01
   8.1681370e-01   2.3248573e-01   5.6875973e-01   8.6144266e-01   4.6808511e-01   1.0171251e-01   5.9574468e-01   1.1105345e-01   7.5350285e-01   1.6190970e-01   5.4696419e-01   5.2392320e-01   6.2272963e-01   1.2454593e-01   7.5454074e-01   1.2039440e-01   9.5900363e-01   2.2470161e-01   6.2169175e-01   7.6803321e-01   8.4795018e-01   1.5879606e-01   1.0000000e+00   1.4893617e-01
   6.1953728e-01   1.7823479e-01   3.9931448e-01   6.5124250e-01   3.6589546e-01   9.3401885e-02   3.7103685e-01   1.5338475e-01   8.3204799e-01   1.7480720e-01   6.1868038e-01   6.6478149e-01   6.0582691e-01   1.2082262e-01   7.0865467e-01   1.5252785e-01   1.0000000e+00   1.8808912e-01   7.2236504e-01   8.9374464e-01   8.3033419e-01   2.0736932e-01   9.1730934e-01   2.1808055e-01
   9.3187661e-01   2.1208226e-01   5.2570694e-01   1.0000000e+00   2.3778920e-01   1.6838046e-01   5.2313625e-01   1.8380463e-01   5.9640103e-01   1.8251928e-01   3.9074550e-01   4.8560411e-01   3.7275064e-01   6.1696658e-02   6.0411311e-01   3.5989717e-02   7.2622108e-01   1.5359897e-01   5.3598972e-01   7.6735219e-01   6.6452442e-01   1.6838046e-01   8.0912596e-01   1.6645244e-01
   8.2882883e-01   1.6576577e-01   6.1621622e-01   9.1171171e-01   4.7567568e-01   6.4864865e-02   5.9639640e-01   8.6486486e-02   8.2432432e-01   1.2702703e-01   6.0630631e-01   6.6558559e-01   5.9909910e-01   1.3963964e-01   7.1801802e-01   8.0180180e-02   1.0000000e+00   1.8963964e-01   6.5315315e-01   8.1081081e-01   7.8018018e-01   1.9819820e-01   8.9504505e-01   1.4369369e-01
   6.2187959e-01   1.8795888e-01   4.0088106e-01   6.2041116e-01   3.5242291e-01   8.8839941e-02   3.8546256e-01   1.2041116e-01   8.3773862e-01   1.6666667e-01   6.3656388e-01   6.4449339e-01   5.7635830e-01   1.2701909e-01   6.5271659e-01   1.3509545e-01   1.0000000e+00   1.5014684e-01   7.2466960e-01   7.6211454e-01   7.1365639e-01   2.0704846e-01   8.2709251e-01   2.1035242e-01
   8.3101852e-01   2.5462963e-01   5.8912037e-01   1.0000000e+00   3.1481481e-01   1.3888889e-01   4.7337963e-01   2.0833333e-01   6.7476852e-01   1.2731481e-01   5.1736111e-01   5.5069444e-01   3.7731481e-01   1.2615741e-01   5.2199074e-01   8.1018519e-02   7.5000000e-01   1.7071759e-01   5.7175926e-01   8.0439815e-01   6.2847222e-01   1.5277778e-01   7.9108796e-01   1.4409722e-01
   7.6391231e-01   1.6779089e-01   6.1551433e-01   8.2462057e-01   4.5531197e-01   9.3591906e-02   5.4890388e-01   1.3912310e-01   7.8836425e-01   1.4418212e-01   6.3153457e-01   5.5379427e-01   6.0708263e-01   1.1635750e-01   6.9730185e-01   8.6846543e-02   1.0000000e+00   1.8760540e-01   6.6610455e-01   7.7487352e-01   7.8499157e-01   1.5345700e-01   8.9924115e-01   1.2858347e-01
   6.9785714e-01   1.4285714e-01   4.3714286e-01   6.5571429e-01   3.5285714e-01   9.5000000e-02   3.8142857e-01   1.0214286e-01   8.3857143e-01   1.8214286e-01   6.9571429e-01   7.4057143e-01   6.3714286e-01   1.0928571e-01   7.0500000e-01   1.3142857e-01   1.0000000e+00   1.7892857e-01   7.9357143e-01   9.6785714e-01   7.7500000e-01   2.0000000e-01   8.3035714e-01   1.7321429e-01
   8.3352208e-01   2.8425821e-01   6.0022650e-01   1.0000000e+00   3.5447339e-01   7.3612684e-02   5.2321631e-01   1.8459796e-01   6.9648924e-01   1.2570781e-01   5.7984145e-01   6.2265006e-01   4.0090600e-01   1.5062288e-01   4.9377123e-01   1.0192525e-01   7.7123443e-01   1.7270668e-01   6.6704417e-01   7.8708947e-01   6.6591166e-01   1.8233296e-01   7.6047565e-01   1.6024915e-01
   7.6003086e-01   2.2067901e-01   6.0108025e-01   8.9814815e-01   4.3441358e-01   9.1820988e-02   5.3395062e-01   1.1805556e-01   8.4182099e-01   1.3503086e-01   6.7438272e-01   6.4567901e-01   5.8796296e-01   1.1342593e-01   6.6435185e-01   5.6327160e-02   1.0000000e+00   1.8248457e-01   7.0756173e-01   8.5879630e-01   7.6774691e-01   1.7978395e-01   8.2060185e-01   1.2924383e-01
   6.5209125e-01   1.4702155e-01   4.6958175e-01   5.7921420e-01   3.4410646e-01   1.0899873e-01   3.5171103e-01   1.0076046e-01   8.5994930e-01   1.6920152e-01   6.8821293e-01   7.4297510e-01   5.7731305e-01   1.3181242e-01   6.3244613e-01   1.2103929e-01   1.0000000e+00   1.8346008e-01   7.7566540e-01   9.1128010e-01   7.1039290e-01   1.5969582e-01   7.7598226e-01   1.8726236e-01
   7.7050691e-01   2.1566820e-01   6.0552995e-01   1.0000000e+00   3.6497696e-01   5.7142857e-02   4.6728111e-01   1.4470046e-01   6.3041475e-01   1.2350230e-01   5.2534562e-01   5.5741935e-01   3.7603687e-01   7.8341014e-02   4.6728111e-01   8.6635945e-02   7.3456221e-01   1.3317972e-01   6.4792627e-01   8.1658986e-01   5.6682028e-01   1.2442396e-01   6.2995392e-01   1.1843318e-01
   7.6867295e-01   1.6388687e-01   6.4612038e-01   7.9767948e-01   4.2639594e-01   9.4271211e-02   4.8368383e-01   1.0442350e-01   7.7737491e-01   1.4865845e-01   6.4757070e-01   6.7353154e-01   5.7215373e-01   9.7171864e-02   6.1783901e-01   7.0340827e-02   1.0000000e+00   1.7440174e-01   7.5199420e-01   8.5569253e-01   7.7229877e-01   1.5953590e-01   8.0311820e-01   1.3161711e-01
   6.7063990e-01   1.4930991e-01   5.0439147e-01   6.5872020e-01   3.8644918e-01   1.1166876e-01   3.4127980e-01   1.1480552e-01   8.9962359e-01   1.4868256e-01   7.3588457e-01   8.2911048e-01   5.8908407e-01   1.3989962e-01   6.2797992e-01   1.1794228e-01   1.0000000e+00   1.9228356e-01   8.3312422e-01   8.8895859e-01   7.2710163e-01   1.6813049e-01   7.9705144e-01   1.5966123e-01
   8.1103166e-01   2.3901941e-01   7.3748723e-01   1.0000000e+00   4.3411645e-01   9.3973442e-02   4.2185904e-01   2.5740552e-01   7.6813075e-01   1.2155260e-01   6.4657814e-01   6.4943820e-01   4.3411645e-01   7.7630235e-02   5.6996936e-01   2.7579162e-02   7.8549540e-01   1.6802860e-01   7.1603677e-01   8.5801839e-01   6.4657814e-01   1.6036772e-01   7.0224719e-01   1.4555669e-01
   7.8139535e-01   1.5813953e-01   6.9036545e-01   8.4717608e-01   4.8372093e-01   3.9202658e-02   4.9501661e-01   7.9734219e-02   7.9003322e-01   1.2558140e-01   6.7973422e-01   6.3109635e-01   5.4883721e-01   1.0764120e-01   5.9003322e-01   5.0498339e-02   1.0000000e+00   1.4451827e-01   7.5548173e-01   8.4784053e-01   7.2292359e-01   1.4285714e-01   7.5847176e-01   8.2059801e-02
   6.5202312e-01   1.7572254e-01   4.8843931e-01   6.9306358e-01   3.6705202e-01   9.1329480e-02   3.4393064e-01   1.1734104e-01   8.8786127e-01   1.6705202e-01   7.5491329e-01   7.5248555e-01   5.7572254e-01   9.3063584e-02   6.3988439e-01   1.0404624e-01   1.0000000e+00   1.8526012e-01   8.4913295e-01   9.1718156e-01   7.0115607e-01   1.6069364e-01   7.4248555e-01   1.5982659e-01
   7.5702479e-01   1.9173554e-01   6.5619835e-01   1.0000000e+00   3.0578512e-01   1.2975207e-01   3.5785124e-01   1.7107438e-01   6.7520661e-01   1.0909091e-01   6.1818182e-01   5.8330579e-01   3.8181818e-01   8.3471074e-02   4.4049587e-01   6.5289256e-02   7.1818182e-01   1.2272727e-01   6.7438017e-01   8.2396694e-01   5.3966942e-01   1.3884298e-01   5.8471074e-01   1.2685950e-01
   7.6836532e-01   1.7868961e-01   6.7240238e-01   8.6432826e-01   4.5731304e-01   8.0741231e-02   4.5598941e-01   1.1647915e-01   7.9682330e-01   1.4427531e-01   7.0747849e-01   6.9013898e-01   5.6783587e-01   9.9272005e-02   5.9232296e-01   5.8901390e-02   1.0000000e+00   1.6578425e-01   7.9549967e-01   8.1932495e-01   7.3395103e-01   1.6015884e-01   7.4818001e-01   1.1747187e-01
   6.8498584e-01   1.3654391e-01   5.1954674e-01   7.3314448e-01   3.7507082e-01   1.0198300e-01   3.1558074e-01   1.0708215e-01   8.8045326e-01   1.5580737e-01   7.7903683e-01   8.1060771e-01   5.8696884e-01   1.0368272e-01   6.1246459e-01   1.1104816e-01   1.0000000e+00   1.8555241e-01   8.8271955e-01   9.3550130e-01   7.0708215e-01   1.6713881e-01   7.3626062e-01   1.4645892e-01
   8.2924694e-01   1.9352014e-01   7.2329247e-01   1.0000000e+00   3.1961471e-01   1.0507881e-01   4.1943958e-01   1.5411559e-01   7.1891419e-01   1.4711033e-01   6.9264448e-01   6.9509632e-01   4.4308231e-01   1.0332750e-01   4.9387040e-01   6.6549912e-02   7.3992995e-01   1.4316988e-01   7.4343257e-01   7.8108581e-01   5.9019264e-01   1.2346760e-01   5.7049037e-01   1.2215412e-01
   7.6807040e-01   1.7536141e-01   6.9013199e-01   8.5417976e-01   4.2300440e-01   9.4280327e-02   4.2614708e-01   1.1565053e-01   8.3155248e-01   1.3262099e-01   7.1150220e-01   6.9189189e-01   5.3676933e-01   1.3010685e-01   5.4179761e-01   8.0452546e-02   1.0000000e+00   1.6373350e-01   7.8566939e-01   8.6046512e-01   7.0521684e-01   1.3199246e-01   7.1495915e-01   9.3966059e-02
   6.8157614e-01   1.5388711e-01   5.2289670e-01   6.9275825e-01   3.6474973e-01   6.6560170e-02   3.2960596e-01   8.8924388e-02   8.9243876e-01   1.4962726e-01   7.9552716e-01   8.4231283e-01   5.5378062e-01   1.2460064e-01   5.7774228e-01   1.0489883e-01   1.0000000e+00   1.6107561e-01   9.1267306e-01   9.6902370e-01   6.7412141e-01   1.6826411e-01   6.8024494e-01   1.5042599e-01
   8.3555927e-01   2.0784641e-01   7.4373957e-01   1.0000000e+00   3.6227045e-01   7.5125209e-02   3.9732888e-01   1.3856427e-01   7.8130217e-01   9.0984975e-02   7.6961603e-01   7.2687813e-01   4.0901503e-01   1.1769616e-01   4.5659432e-01   7.2621035e-02   7.5041736e-01   1.4649416e-01   7.6627713e-01   8.8981636e-01   5.6510851e-01   1.2270451e-01   5.8973289e-01   1.0559265e-01
   8.3428210e-01   1.2966477e-01   7.4446553e-01   8.5072739e-01   4.6932321e-01   4.6173308e-02   4.7311828e-01   3.1625553e-02   7.8874130e-01   1.2839975e-01   7.1600253e-01   6.9879823e-01   5.5597723e-01   1.1385199e-01   5.4712207e-01   5.6925996e-02   1.0000000e+00   1.6793169e-01   8.5388994e-01   9.0949273e-01   7.2232764e-01   1.3725490e-01   7.0493359e-01   1.0910816e-01
   7.0076170e-01   1.4254625e-01   5.7181719e-01   7.4102285e-01   3.6833515e-01   8.8683351e-02   3.0794342e-01   9.2491839e-02   8.9118607e-01   1.7247008e-01   8.4113166e-01   8.5974450e-01   5.8269859e-01   1.2350381e-01   5.5658324e-01   1.1316649e-01   1.0000000e+00   1.8471164e-01   9.5157780e-01   9.9283248e-01   7.2578890e-01   1.7192601e-01   6.6022851e-01   1.5369967e-01
   7.8917145e-01   2.2723544e-01   7.2190320e-01   1.0000000e+00   3.5028712e-01   7.1369975e-02   3.8884331e-01   1.2633306e-01   7.1534044e-01   1.5832650e-01   7.4487285e-01   7.3732568e-01   4.5036916e-01   9.2698934e-02   4.4462674e-01   7.3010664e-02   7.4487285e-01   1.4232978e-01   7.6045939e-01   8.9417555e-01   5.6685808e-01   1.1648893e-01   5.4101723e-01   1.1443806e-01
   8.1506430e-01   1.5676669e-01   7.4096754e-01   9.2100429e-01   4.5805266e-01   5.4500919e-02   4.4090631e-01   8.5119412e-02   8.1690141e-01   1.3778322e-01   7.4280465e-01   7.3288426e-01   5.2235150e-01   1.0165340e-01   5.0153092e-01   6.2461727e-02   1.0000000e+00   1.6809553e-01   8.4813227e-01   8.9957134e-01   6.8401715e-01   1.3900796e-01   6.5799143e-01   1.1604409e-01
   6.5699001e-01   1.4672609e-01   5.4051672e-01   7.2253774e-01   3.4034402e-01   9.0254191e-02   2.6622465e-01   9.6808965e-02   8.6523012e-01   1.4622187e-01   8.2842255e-01   8.1875910e-01   5.4505464e-01   9.8825818e-02   5.2387768e-01   1.0689323e-01   9.6909807e-01   1.6462566e-01   9.1766831e-01   1.0000000e+00   6.6051950e-01   1.4117974e-01   6.2648510e-01   1.3084337e-01
   7.7746077e-01   1.3195435e-01   7.4465050e-01   1.0000000e+00   3.2239658e-01   6.7760342e-02   3.0670471e-01   1.0770328e-01   7.2467903e-01   1.1340942e-01   7.0970043e-01   8.0656205e-01   3.8659058e-01   6.9900143e-02   4.1797432e-01   5.8487874e-02   6.7118402e-01   1.3088445e-01   7.1041369e-01   8.4094151e-01   4.6790300e-01   1.1055635e-01   4.6398003e-01   8.1669044e-02
   7.9611041e-01   1.7252196e-01   7.6411543e-01   9.6424090e-01   4.1781681e-01   8.9084065e-02   3.8456713e-01   9.4730238e-02   8.1116688e-01   1.5244668e-01   7.4717691e-01   8.2672522e-01   5.3638645e-01   1.0351317e-01   5.0062735e-01   4.6424090e-02   1.0000000e+00   1.9604768e-01   8.3688833e-01   9.7066688e-01   6.8255960e-01   1.4429109e-01   6.4397742e-01   1.0382685e-01
   6.8539916e-01   1.3813025e-01   5.7510504e-01   7.0063025e-01   3.3928571e-01   1.0136555e-01   2.6785714e-01   7.7731092e-02   8.7394958e-01   1.6071429e-01   8.6554622e-01   9.2229370e-01   5.4096639e-01   1.1029412e-01   5.1260504e-01   1.0556723e-01   1.0000000e+00   1.8040966e-01   9.3644958e-01   9.6030819e-01   6.3813025e-01   1.5441176e-01   5.9269958e-01   1.3103992e-01
   7.5425611e-01   1.7838638e-01   7.5869726e-01   1.0000000e+00   3.2272391e-01   7.9200592e-02   3.0051813e-01   1.1695041e-01   7.3723168e-01   1.1398964e-01   7.7276092e-01   7.4004441e-01   4.0488527e-01   9.3264249e-02   3.8564027e-01   5.4034049e-02   6.6395263e-01   1.5803109e-01   7.5647668e-01   9.2598075e-01   5.0777202e-01   1.0066617e-01   4.4300518e-01   8.6232420e-02
   7.9120198e-01   1.6914498e-01   7.5712515e-01   9.5662949e-01   3.8847584e-01   8.6741016e-02   3.5563817e-01   9.1078067e-02   8.1846344e-01   1.4560099e-01   7.8562577e-01   8.1705149e-01   5.1548947e-01   8.4262701e-02   4.6282528e-01   5.4522924e-02   1.0000000e+00   1.7688971e-01   8.6988848e-01   9.0257881e-01   6.6418835e-01   1.1957869e-01   6.1864932e-01   7.6517968e-02
   6.5095324e-01   1.3038672e-01   5.6174127e-01   6.9506904e-01   3.0586959e-01   8.5290560e-02   2.2940220e-01   7.1565642e-02   8.3280840e-01   1.5636603e-01   8.2594594e-01   8.6245157e-01   5.0193985e-01   1.0783864e-01   4.6223562e-01   9.5094072e-02   9.2937300e-01   1.6788515e-01   9.1564808e-01   1.0000000e+00   6.1566059e-01   1.2058321e-01   5.5365337e-01   1.1788724e-01
   7.7893951e-01   2.0388350e-01   7.6250934e-01   1.0000000e+00   2.7408514e-01   1.0007468e-01   2.5989544e-01   1.0978342e-01   7.5280060e-01   1.1799851e-01   8.1628081e-01   8.0418223e-01   4.0179238e-01   1.1202390e-01   3.9208364e-01   6.9454817e-02   7.1545930e-01   1.2285288e-01   8.2150859e-01   8.0433159e-01   4.8020911e-01   1.1426438e-01   4.3502614e-01   6.6840926e-02
   8.1539465e-01   1.6438356e-01   7.8343118e-01   9.3281148e-01   3.8095238e-01   1.0045662e-01   3.4050881e-01   6.7840835e-02   8.1735160e-01   1.5916504e-01   7.9647750e-01   8.0221787e-01   5.2837573e-01   8.5453359e-02   4.8336595e-01   4.5662100e-02   1.0000000e+00   1.8166993e-01   9.0932811e-01   9.9002068e-01   6.6797130e-01   1.4872798e-01   5.7632094e-01   1.0339204e-01
   6.4439786e-01   1.4032878e-01   5.6688774e-01   6.7580719e-01   2.9129620e-01   8.1056334e-02   2.0264084e-01   8.3589345e-02   8.3234723e-01   1.3779577e-01   8.4703869e-01   8.7393333e-01   5.0913510e-01   1.0537323e-01   4.3618440e-01   8.8655365e-02   9.2201580e-01   1.7300461e-01   9.3772046e-01   1.0000000e+00   6.0285648e-01   1.3728917e-01   5.2306666e-01   1.1474537e-01
   7.5658915e-01   1.8914729e-01   7.9767442e-01   1.0000000e+00   3.0155039e-01   5.0387597e-02   2.3023256e-01   1.2170543e-01   7.5193798e-01   1.3565891e-01   8.2093023e-01   8.8279070e-01   4.0465116e-01   1.0465116e-01   3.7906977e-01   3.7984496e-02   6.9224806e-01   1.3759690e-01   8.1317829e-01   9.7364341e-01   4.7054264e-01   1.1705426e-01   3.8023256e-01   7.8682171e-02
   7.9009126e-01   1.9687093e-01   7.9074316e-01   9.8500652e-01   3.8005215e-01   8.3441982e-02   3.3507171e-01   6.3885267e-02   8.1877445e-01   1.4537158e-01   8.2268579e-01   8.4429374e-01   5.0260756e-01   9.7783572e-02   4.4002608e-01   2.6075619e-02   1.0000000e+00   1.8872229e-01   9.0612777e-01   9.9925241e-01   6.4537158e-01   1.3559322e-01   5.5964798e-01   9.7457627e-02
   6.0024641e-01   1.3961505e-01   5.5993502e-01   7.5510113e-01   3.0135221e-01   5.8500674e-02   1.8189285e-01   9.1929630e-02   8.0032854e-01   1.5780434e-01   8.2195904e-01   8.3649194e-01   4.5571533e-01   9.7828858e-02   3.9672306e-01   9.8320460e-02   8.8980016e-01   1.7722263e-01   8.9373298e-01   1.0000000e+00   5.6730905e-01   1.1995096e-01   5.0315495e-01   1.1577234e-01
   7.1428571e-01   1.6571429e-01   7.4571429e-01   1.0000000e+00   2.4714286e-01   5.0714286e-02   2.0500000e-01   8.0714286e-02   7.1500000e-01   1.1285714e-01   7.9142857e-01   7.5985714e-01   3.3714286e-01   1.0571429e-01   3.1500000e-01   4.4285714e-02   6.4000000e-01   1.2964286e-01   7.6714286e-01   8.4571429e-01   4.2214286e-01   8.2142857e-02   3.2535714e-01   5.8928571e-02
   7.1800676e-01   1.7853835e-01   7.5846689e-01   1.0000000e+00   3.6992119e-01   7.5140243e-02   2.7872534e-01   7.7066915e-02   7.3020902e-01   1.2330706e-01   7.4883353e-01   8.4632318e-01   4.6175927e-01   8.0920261e-02   3.6414118e-01   1.9908953e-02   9.4599639e-01   1.7307945e-01   8.8370063e-01   9.2229478e-01   5.8891968e-01   1.1752705e-01   5.1024720e-01   9.1516962e-02
   6.3863886e-01   1.3491637e-01   5.7717117e-01   7.3188222e-01   2.6774908e-01   8.8034231e-02   1.6981751e-01   7.0844115e-02   8.1991645e-01   1.4950192e-01   8.5950581e-01   8.5934484e-01   4.6204948e-01   9.6889745e-02   3.9537267e-01   7.5532328e-02   9.2253623e-01   1.5028329e-01   9.5691646e-01   1.0000000e+00   5.7873391e-01   1.2970724e-01   4.7585367e-01   1.2371674e-01
   6.9578090e-01   1.6358253e-01   7.3649149e-01   1.0000000e+00   2.2427831e-01   4.1450777e-02   1.7764619e-01   8.8823094e-02   6.6469282e-01   1.1621021e-01   7.8238342e-01   8.0888231e-01   3.4492968e-01   8.2161362e-02   2.6646928e-01   4.5151739e-02   6.4618801e-01   1.3064397e-01   7.9126573e-01   9.3486306e-01   4.2857143e-01   7.0318283e-02   3.2457439e-01   5.5884530e-02
   7.6708693e-01   1.8845388e-01   2.6410086e-01   6.1313869e-01   3.1718646e-01   7.5646981e-02   7.2461845e-01   1.3138686e-01   6.7285999e-01   4.2468480e-02   3.1718646e-01   1.5500995e-01   3.8221632e-01   1.4465826e-01   7.0736563e-01   1.4067684e-01   8.1486397e-01   1.5992037e-01   2.2561380e-01   4.3530192e-01   6.6622429e-01   1.9110816e-01   1.0000000e+00   1.6124751e-01
   5.2790545e-01   1.9304005e-01   1.4313854e-01   6.1326330e-01   1.6152331e-01   5.2527905e-02   3.1516743e-01   1.7990808e-01   7.7478661e-01   1.4051215e-01   4.3860801e-01   5.0137886e-01   4.3992121e-01   1.2081418e-01   7.6822062e-01   2.1930401e-01   9.0216678e-01   1.8581747e-01   3.6900854e-01   5.0558109e-01   6.4871963e-01   1.9697965e-01   1.0000000e+00   2.4097177e-01
   7.8597786e-01   2.3062731e-01   3.0442804e-01   1.0000000e+00   3.6900369e-02   1.9188192e-01   5.7749077e-01   2.3247232e-01   4.5940959e-01   1.2361624e-01   4.9815498e-02   3.8523985e-01   1.5867159e-01   5.3505535e-02   6.3284133e-01   3.6900369e-02   5.5166052e-01   1.4298893e-01   1.8081181e-01   3.9114391e-01   5.2952030e-01   1.6051661e-01   9.2896679e-01   2.0940959e-01
   6.6079295e-01   2.2152297e-01   3.1088735e-01   6.2680931e-01   3.2724984e-01   5.9156702e-02   6.4568911e-01   1.0069226e-01   5.4751416e-01   1.9131529e-01   2.7438641e-01   3.4713656e-01   5.0094399e-01   4.5311517e-02   7.9924481e-01   9.3140340e-02   8.1308999e-01   1.8439270e-01   3.1969792e-01   5.9408433e-01   7.1994965e-01   1.7621145e-01   1.0000000e+00   9.8804279e-02
   5.4949010e-01   2.2435513e-01   1.8476305e-01   5.2549490e-01   1.9196161e-01   5.7588482e-02   3.6352729e-01   1.3677265e-01   7.6544691e-01   1.8356329e-01   3.7792442e-01   4.6766647e-01   5.0269946e-01   8.1583683e-02   7.4745051e-01   1.5956809e-01   9.0221956e-01   1.9496101e-01   4.7030594e-01   6.0707858e-01   7.2945411e-01   1.8596281e-01   1.0000000e+00   2.5014997e-01
   7.7617675e-01   3.1316042e-01   3.6311239e-01   8.4726225e-01   1.5369837e-01   1.8251681e-01   5.4370797e-01   3.8808838e-01   5.4755043e-01   1.2680115e-01   1.9212296e-01   4.1844380e-01   2.4399616e-01   9.0297791e-02   6.7627281e-01   9.7982709e-02   6.8780019e-01   1.7963497e-01   2.3246878e-01   3.1700288e-01   5.3218060e-01   1.4601345e-01   1.0000000e+00   2.4495677e-01
   8.4955752e-01   2.0058997e-01   4.5073746e-01   5.7817109e-01   3.9056047e-01   4.9557522e-02   7.1032448e-01   1.1445428e-01   6.8318584e-01   1.4277286e-01   3.8348083e-01   3.6672566e-01   5.2861357e-01   1.3097345e-01   7.9646018e-01   8.6135693e-02   8.9557522e-01   1.7994100e-01   4.3657817e-01   5.2271386e-01   7.4100295e-01   2.1356932e-01   1.0000000e+00   1.4690265e-01
   6.1699779e-01   1.8874172e-01   2.6710817e-01   6.3576159e-01   2.1412804e-01   1.0375276e-01   3.3333333e-01   1.4790287e-01   8.6865342e-01   1.5342163e-01   5.2649007e-01   6.6313466e-01   5.2759382e-01   1.4459161e-01   7.2626932e-01   1.7880795e-01   1.0000000e+00   1.6169978e-01   5.7064018e-01   8.3554084e-01   7.4282561e-01   2.4613687e-01   9.8841060e-01   2.6986755e-01
   8.5169843e-01   2.9991715e-01   3.7779619e-01   9.2129246e-01   2.2038111e-01   1.5410108e-01   5.5509528e-01   2.8666114e-01   6.3131732e-01   1.0107705e-01   2.8003314e-01   3.4266777e-01   2.5352113e-01   1.1433306e-01   6.1309031e-01   7.6222038e-02   7.8707539e-01   1.5161558e-01   3.4962717e-01   6.1806131e-01   5.6835128e-01   1.5575808e-01   1.0000000e+00   1.2841756e-01
   7.5649867e-01   1.7294430e-01   4.6047745e-01   7.0450928e-01   3.7877984e-01   6.7904509e-02   6.0159151e-01   1.1883289e-01   6.5251989e-01   1.6870027e-01   3.9363395e-01   3.6477454e-01   4.8594164e-01   1.0185676e-01   7.2360743e-01   6.6843501e-02   8.8912467e-01   1.3846154e-01   4.7108753e-01   5.7294430e-01   7.5649867e-01   1.4641910e-01   1.0000000e+00   1.2042440e-01
   6.6700663e-01   1.7032126e-01   3.3656298e-01   6.6190719e-01   2.9270780e-01   8.3630801e-02   4.0795512e-01   1.2238654e-01   8.5364610e-01   1.6930138e-01   5.6807751e-01   4.6180520e-01   5.7827639e-01   1.4890362e-01   7.3941866e-01   1.7542070e-01   9.9031107e-01   1.9122896e-01   6.3844977e-01   8.5262621e-01   7.7919429e-01   2.1723610e-01   1.0000000e+00   2.3406425e-01
   8.7951807e-01   2.2439759e-01   4.8644578e-01   1.0000000e+00   2.7560241e-01   7.0783133e-02   6.2650602e-01   1.8222892e-01   5.9487952e-01   1.5210843e-01   3.1024096e-01   2.4668675e-01   3.2680723e-01   7.6807229e-02   6.6867470e-01   5.5722892e-02   7.4698795e-01   1.1822289e-01   4.0662651e-01   6.0240964e-01   6.4909639e-01   1.5963855e-01   9.1490964e-01   1.6641566e-01
   8.7293388e-01   2.1074380e-01   5.4958678e-01   8.5640496e-01   4.5041322e-01   7.6446281e-02   6.9938017e-01   9.7107438e-02   7.9338843e-01   1.2913223e-01   5.2995868e-01   4.5020661e-01   5.6404959e-01   1.5185950e-01   7.5826446e-01   5.3719008e-02   1.0000000e+00   1.7716942e-01   5.8884298e-01   7.3760331e-01   7.9028926e-01   1.6528926e-01   9.8605372e-01   1.4411157e-01
   6.8448729e-01   1.8667835e-01   3.6634531e-01   6.3716039e-01   2.9009641e-01   6.1349693e-02   4.3295355e-01   1.1130587e-01   8.7554777e-01   1.7703769e-01   5.7931639e-01   6.3260298e-01   5.6091148e-01   1.3234005e-01   7.3006135e-01   1.3146363e-01   1.0000000e+00   1.8536372e-01   6.6345311e-01   8.6590710e-01   7.5547765e-01   1.8317266e-01   9.3382997e-01   2.1340929e-01
   8.4794521e-01   3.4246575e-01   5.0273973e-01   1.0000000e+00   3.0410959e-01   1.0958904e-01   6.2465753e-01   2.3287671e-01   6.8630137e-01   1.4794521e-01   4.6849315e-01   5.0931507e-01   3.4931507e-01   1.2602740e-01   5.7123288e-01   1.0136986e-01   8.1232877e-01   1.2945205e-01   5.3150685e-01   6.1780822e-01   6.4246575e-01   1.7260274e-01   8.8561644e-01   1.5547945e-01
   8.5459941e-01   2.2057369e-01   5.9545005e-01   9.0405539e-01   4.6092977e-01   9.8911968e-02   6.1028684e-01   1.0880317e-01   7.9030663e-01   1.6518299e-01   5.5687438e-01   5.4085064e-01   5.8358061e-01   1.4045500e-01   7.5469832e-01   1.1770524e-01   1.0000000e+00   2.1810089e-01   6.2512364e-01   7.3986152e-01   7.9920870e-01   1.6023739e-01   9.9950544e-01   1.4193867e-01
   6.3416600e-01   1.6921837e-01   4.0692990e-01   6.1482675e-01   3.2232071e-01   9.9113618e-02   3.7872683e-01   1.5310234e-01   8.2755842e-01   1.7969380e-01   6.0193392e-01   6.6784851e-01   5.7614827e-01   9.9919420e-02   7.2522160e-01   1.4423852e-01   1.0000000e+00   1.9218372e-01   7.0346495e-01   8.9524577e-01   7.7679291e-01   2.0789686e-01   9.0048348e-01   2.1796938e-01
   9.2009988e-01   2.3470662e-01   5.3058677e-01   1.0000000e+00   2.8214732e-01   1.2484395e-01   5.6179775e-01   1.9225968e-01   6.3670412e-01   1.9850187e-01   4.0199750e-01   5.2659176e-01   3.7827715e-01   6.8664170e-02   6.3171036e-01   4.8689139e-02   7.7652934e-01   1.5293383e-01   5.4681648e-01   8.2771536e-01   6.3920100e-01   1.4731586e-01   8.5081149e-01   1.4918851e-01
   8.2456140e-01   1.6374269e-01   5.8563074e-01   8.2790309e-01   4.2272348e-01   7.6023392e-02   5.9064327e-01   1.1194653e-01   8.2706767e-01   1.1695906e-01   5.9147870e-01   6.1052632e-01   5.5889724e-01   1.2364244e-01   7.0175439e-01   8.1035923e-02   1.0000000e+00   1.8253968e-01   6.2990810e-01   7.6190476e-01   7.2263993e-01   1.8295739e-01   8.8095238e-01   1.3157895e-01
   6.3495419e-01   1.7829457e-01   4.0662438e-01   6.1874560e-01   3.4249471e-01   7.9633545e-02   4.0028189e-01   1.1134602e-01   8.6257928e-01   1.6208598e-01   6.4270613e-01   6.3904158e-01   5.6025370e-01   1.2191684e-01   6.5468640e-01   1.3319239e-01   1.0000000e+00   1.6666667e-01   7.1670190e-01   7.1881607e-01   6.8076110e-01   1.9943622e-01   8.4108527e-01   1.9837914e-01
   9.4252874e-01   2.2183908e-01   6.3333333e-01   1.0000000e+00   2.9310345e-01   1.6666667e-01   5.1839080e-01   1.7586207e-01   7.1839080e-01   1.3563218e-01   5.3333333e-01   5.4804598e-01   3.7471264e-01   1.2988506e-01   5.6206897e-01   8.3908046e-02   8.0919540e-01   1.8793103e-01   5.9310345e-01   8.4022989e-01   6.1954023e-01   1.4597701e-01   8.2931034e-01   1.4655172e-01
   7.6239182e-01   1.6915814e-01   6.0267506e-01   8.0487805e-01   4.2958301e-01   8.7332809e-02   5.4602675e-01   1.4476790e-01   7.8914241e-01   1.3768686e-01   6.2706530e-01   5.5216365e-01   5.6805665e-01   1.0542880e-01   6.8371361e-01   8.0251770e-02   1.0000000e+00   1.8056648e-01   6.5460268e-01   8.0015736e-01   7.4665618e-01   1.5106216e-01   8.8080252e-01   1.2706530e-01
   6.9544846e-01   1.5194110e-01   4.2369478e-01   6.4993307e-01   3.4805890e-01   7.6305221e-02   4.0629183e-01   8.3668005e-02   8.4805890e-01   1.6465863e-01   6.8942436e-01   7.3346720e-01   5.9437751e-01   1.1579652e-01   6.8340027e-01   1.3788487e-01   1.0000000e+00   1.8105756e-01   7.8045515e-01   9.6683099e-01   7.2489960e-01   1.8942436e-01   8.2095047e-01   1.6767068e-01
   8.6761488e-01   3.0743982e-01   5.8096280e-01   1.0000000e+00   3.2275711e-01   5.9080963e-02   5.7877462e-01   1.5973742e-01   7.3413567e-01   1.4879650e-01   5.9299781e-01   6.0919037e-01   3.9496718e-01   1.2910284e-01   5.4485777e-01   9.9562363e-02   7.9759300e-01   1.7560175e-01   6.8708972e-01   7.6258206e-01   6.4442013e-01   1.5536105e-01   7.7407002e-01   1.6575492e-01
   7.8001438e-01   1.9482387e-01   6.1322789e-01   8.4543494e-01   4.2774982e-01   6.9015097e-02   5.5355859e-01   1.0424155e-01   8.3608914e-01   1.3803019e-01   6.6714594e-01   6.4687275e-01   5.6578001e-01   1.0783609e-01   6.5420561e-01   7.7641984e-02   1.0000000e+00   1.7649173e-01   6.9374551e-01   8.1164630e-01   7.1962617e-01   1.5887850e-01   8.0697340e-01   1.2113587e-01
   6.5063139e-01   1.3890559e-01   4.6963319e-01   5.8147925e-01   3.3253157e-01   1.0523151e-01   3.5417919e-01   1.0463019e-01   8.5267589e-01   1.7318100e-01   6.7107637e-01   7.3987655e-01   5.5562237e-01   1.2327120e-01   6.3499699e-01   1.1906194e-01   1.0000000e+00   1.8610944e-01   7.6428142e-01   8.4966927e-01   6.7829224e-01   1.5153337e-01   7.8683103e-01   1.7047505e-01
   8.3892617e-01   2.3873442e-01   6.4525407e-01   1.0000000e+00   3.5762224e-01   8.0536913e-02   4.9664430e-01   1.8312560e-01   7.0949185e-01   1.4765101e-01   5.6279962e-01   6.0287632e-01   3.9309684e-01   6.0402685e-02   5.5417066e-01   8.1495686e-02   8.1591563e-01   1.3470757e-01   6.9702780e-01   8.5043145e-01   5.8389262e-01   1.3806328e-01   6.9654842e-01   1.3374880e-01
   7.9413770e-01   1.4928425e-01   6.4962509e-01   7.9550102e-01   4.1990457e-01   7.4301295e-02   5.0783913e-01   8.1799591e-02   7.9413770e-01   1.4246762e-01   6.4212679e-01   6.6175869e-01   5.3578732e-01   9.8159509e-02   6.1554192e-01   7.1574642e-02   1.0000000e+00   1.6462168e-01   7.4369461e-01   8.1663258e-01   7.2051806e-01   1.5541922e-01   7.9516019e-01   1.3190184e-01
   6.7428237e-01   1.4176919e-01   4.8857645e-01   6.3737551e-01   3.5266550e-01   1.0134739e-01   3.5090803e-01   1.0427651e-01   8.8342121e-01   1.5407147e-01   7.1411834e-01   7.9121388e-01   5.5653193e-01   1.3532513e-01   6.2448740e-01   1.1950791e-01   1.0000000e+00   1.8365554e-01   8.0843585e-01   8.6174575e-01   6.8482718e-01   1.5700059e-01   7.8588166e-01   1.4557704e-01
   8.5196375e-01   2.6082578e-01   7.6233635e-01   1.0000000e+00   4.4310171e-01   7.7542800e-02   4.7834844e-01   2.4974824e-01   8.3081571e-01   1.3393756e-01   6.6565962e-01   7.1278953e-01   4.1993958e-01   9.6676737e-02   6.0221551e-01   3.8267875e-02   8.4894260e-01   1.5861027e-01   7.5730111e-01   9.2648540e-01   6.4249748e-01   1.6314199e-01   7.3967774e-01   1.4954683e-01
   7.7854454e-01   1.6687578e-01   6.7314931e-01   8.4441656e-01   4.6110414e-01   3.9523212e-02   4.9811794e-01   8.8456713e-02   7.9673777e-01   1.3362610e-01   6.5997491e-01   6.0966123e-01   5.2007528e-01   9.2220828e-02   5.9661230e-01   4.2032622e-02   1.0000000e+00   1.5087829e-01   7.4654956e-01   8.3626098e-01   6.8381430e-01   1.3739021e-01   7.5376412e-01   9.0025094e-02
   6.5073330e-01   1.6730038e-01   4.7963064e-01   6.8929929e-01   3.4003259e-01   8.5279739e-02   3.5143944e-01   1.1080934e-01   8.8158609e-01   1.6512765e-01   7.4198805e-01   7.2777284e-01   5.4155350e-01   9.8316133e-02   6.3117871e-01   1.1026616e-01   1.0000000e+00   1.8169473e-01   8.2672461e-01   8.8751320e-01   6.5670831e-01   1.5263444e-01   7.3248235e-01   1.5181966e-01
   8.4899329e-01   1.8036913e-01   6.9966443e-01   1.0000000e+00   2.9110738e-01   1.3506711e-01   4.0352349e-01   1.5939597e-01   7.3238255e-01   1.2667785e-01   6.6191275e-01   6.0805369e-01   3.9261745e-01   8.5570470e-02   4.7734899e-01   8.3892617e-02   7.8187919e-01   1.3129195e-01   7.2567114e-01   8.0788591e-01   5.4949664e-01   1.3506711e-01   6.3632550e-01   1.2122483e-01
   7.9761905e-01   1.5538847e-01   6.9736842e-01   8.6716792e-01   4.5300752e-01   5.7017544e-02   4.8057644e-01   9.7117794e-02   8.1328321e-01   1.4035088e-01   7.0426065e-01   6.6716792e-01   5.3320802e-01   9.8370927e-02   5.9962406e-01   5.3258145e-02   1.0000000e+00   1.6697995e-01   7.8070175e-01   8.2142857e-01   6.9235589e-01   1.4849624e-01   7.5156642e-01   1.2374687e-01
   6.8147752e-01   1.3329764e-01   5.1017131e-01   7.2323340e-01   3.6295503e-01   9.4218415e-02   3.2601713e-01   1.0385439e-01   8.6563169e-01   1.6113490e-01   7.7676660e-01   7.9191959e-01   5.6691649e-01   9.4218415e-02   6.1134904e-01   1.1937901e-01   1.0000000e+00   1.7960385e-01   8.7419700e-01   9.1711788e-01   6.7023555e-01   1.6381156e-01   7.2457173e-01   1.4641328e-01
   8.1400966e-01   1.9565217e-01   6.7954911e-01   1.0000000e+00   3.2286634e-01   7.2463768e-02   4.3156200e-01   1.3607085e-01   7.1739130e-01   1.4170692e-01   6.6505636e-01   7.4138486e-01   3.9855072e-01   1.0144928e-01   4.9758454e-01   6.1191626e-02   7.3671498e-01   1.4291465e-01   7.0611916e-01   7.4637681e-01   5.3864734e-01   1.1272142e-01   5.6884058e-01   1.0909823e-01
   7.7240566e-01   1.7393868e-01   6.8101415e-01   8.2311321e-01   3.9917453e-01   8.5495283e-02   4.3573113e-01   1.0849057e-01   8.2606132e-01   1.3207547e-01   7.0341981e-01   6.7205189e-01   5.0412736e-01   1.1851415e-01   5.4068396e-01   8.1957547e-02   1.0000000e+00   1.5713443e-01   7.7948113e-01   8.3195755e-01   6.5860849e-01   1.1497642e-01   7.0253538e-01   8.8148585e-02
   6.7555332e-01   1.5392354e-01   5.2162978e-01   6.7203219e-01   3.4507042e-01   6.9919517e-02   3.2696177e-01   8.9034205e-02   8.8682093e-01   1.5140845e-01   7.7716298e-01   8.2730704e-01   5.3219316e-01   1.1267606e-01   5.8350101e-01   1.0563380e-01   1.0000000e+00   1.6524145e-01   8.8229376e-01   9.6389130e-01   6.4336016e-01   1.6247485e-01   6.7580483e-01   1.5316901e-01
   8.4800000e-01   2.0960000e-01   7.3760000e-01   1.0000000e+00   3.4960000e-01   7.2800000e-02   4.3200000e-01   1.3520000e-01   8.0160000e-01   1.0400000e-01   7.5200000e-01   7.2064000e-01   4.0080000e-01   9.8400000e-02   4.8480000e-01   6.6400000e-02   7.6960000e-01   1.5480000e-01   7.6240000e-01   9.2240000e-01   5.3840000e-01   1.2560000e-01   5.9720000e-01   1.1000000e-01
   8.2457177e-01   1.3053751e-01   7.2711164e-01   8.1157708e-01   4.4181926e-01   4.6072061e-02   4.7430597e-01   3.6621382e-02   7.9385706e-01   1.2817484e-01   7.0230360e-01   7.0868281e-01   5.2274070e-01   1.1045481e-01   5.2864737e-01   6.3792085e-02   1.0000000e+00   1.5918488e-01   8.2575310e-01   8.7944950e-01   6.7690490e-01   1.2522150e-01   6.9196692e-01   9.3620791e-02
   6.8979592e-01   1.4438776e-01   5.4846939e-01   7.0612245e-01   3.4846939e-01   8.1122449e-02   3.1581633e-01   8.8775510e-02   8.8010204e-01   1.7040816e-01   8.2653061e-01   8.3373403e-01   5.5612245e-01   1.2040816e-01   5.6020408e-01   1.1683673e-01   1.0000000e+00   1.8239796e-01   9.2091837e-01   9.5937985e-01   6.8367347e-01   1.4948980e-01   6.6760204e-01   1.4464286e-01
   8.0933852e-01   2.1245136e-01   7.3696498e-01   1.0000000e+00   3.3774319e-01   7.9377432e-02   3.7976654e-01   1.4785992e-01   7.1128405e-01   1.7198444e-01   7.5330739e-01   7.6404669e-01   4.4747082e-01   7.7042802e-02   4.5369650e-01   9.5719844e-02   7.6887160e-01   1.3968872e-01   7.6809339e-01   8.8093385e-01   5.4007782e-01   1.1050584e-01   5.5603113e-01   1.0933852e-01
   8.0724971e-01   1.5074799e-01   7.3072497e-01   8.9355581e-01   4.2462601e-01   5.6962025e-02   4.4533947e-01   8.8607595e-02   8.1300345e-01   1.3521289e-01   7.2727273e-01   6.9666283e-01   4.9021864e-01   1.0011507e-01   5.0690449e-01   6.0414269e-02   1.0000000e+00   1.6139241e-01   8.3429229e-01   8.5270426e-01   6.4614499e-01   1.3463751e-01   6.4873418e-01   1.1421174e-01
   6.6645433e-01   1.4912644e-01   5.3530078e-01   6.8831325e-01   3.2934113e-01   7.6749114e-02   2.8805205e-01   8.7921453e-02   8.7095671e-01   1.5689850e-01   8.2432434e-01   8.2124175e-01   5.2947173e-01   9.7150777e-02   5.3627229e-01   1.1318065e-01   9.8510887e-01   1.6297043e-01   9.1758908e-01   1.0000000e+00   6.3196580e-01   1.4378315e-01   6.2686539e-01   1.3285369e-01
   8.1413428e-01   1.5053004e-01   7.5335689e-01   1.0000000e+00   3.2508834e-01   5.0883392e-02   3.6042403e-01   9.8233216e-02   7.7173145e-01   1.1943463e-01   7.4134276e-01   8.0197880e-01   3.8586572e-01   6.9257951e-02   4.4452297e-01   5.3003534e-02   7.0600707e-01   1.4028269e-01   7.4063604e-01   8.2049470e-01   4.6360424e-01   9.8939929e-02   4.8586572e-01   9.1519435e-02
   7.9039813e-01   1.7388759e-01   7.3887588e-01   9.3900615e-01   4.0222482e-01   7.4941452e-02   3.9402810e-01   9.6604215e-02   8.1088993e-01   1.4344262e-01   7.4414520e-01   7.5456674e-01   5.0000000e-01   1.0187354e-01   4.9707260e-01   5.0351288e-02   1.0000000e+00   1.7652225e-01   8.2494145e-01   9.2594444e-01   6.3875878e-01   1.3758782e-01   6.3670960e-01   9.1627635e-02
   6.8145563e-01   1.4307079e-01   5.6380857e-01   6.8145563e-01   3.2502493e-01   9.7208375e-02   2.7966102e-01   7.3778664e-02   8.6739781e-01   1.6550349e-01   8.4945165e-01   8.8935718e-01   5.1894317e-01   9.9202393e-02   5.1694915e-01   1.0667996e-01   1.0000000e+00   1.8320040e-01   9.2273180e-01   9.6515492e-01   6.1365902e-01   1.4805583e-01   5.9596211e-01   1.2686939e-01
   7.7339181e-01   2.0540936e-01   7.6461988e-01   1.0000000e+00   3.2967836e-01   7.6023392e-02   3.2894737e-01   1.3084795e-01   7.6461988e-01   1.2865497e-01   8.0701754e-01   7.5570175e-01   4.0643275e-01   9.4298246e-02   4.1008772e-01   7.2368421e-02   7.1710526e-01   1.5533626e-01   7.8289474e-01   9.5906433e-01   5.0146199e-01   1.0599415e-01   4.7404971e-01   8.2236842e-02
   8.0828402e-01   1.5680473e-01   7.5325444e-01   9.1065089e-01   3.8402367e-01   8.6390533e-02   3.8461538e-01   8.2248521e-02   8.4023669e-01   1.3313609e-01   7.8047337e-01   8.2583237e-01   4.9526627e-01   7.6331361e-02   4.6804734e-01   4.6745562e-02   1.0000000e+00   1.8254438e-01   8.5798817e-01   9.3020166e-01   6.2899408e-01   1.2307692e-01   6.2455621e-01   9.2603550e-02
   6.8106967e-01   1.3709844e-01   5.8475679e-01   7.3266586e-01   3.1498244e-01   8.2062507e-02   2.4864448e-01   7.9114153e-02   8.7418683e-01   1.6756476e-01   8.6288480e-01   8.7651214e-01   5.0711681e-01   1.0761490e-01   4.9483200e-01   1.0761490e-01   9.8573287e-01   1.6437071e-01   9.5772351e-01   1.0000000e+00   6.1080058e-01   1.2481363e-01   5.8647666e-01   1.2407654e-01
   7.8365046e-01   1.9591261e-01   7.5193798e-01   1.0000000e+00   2.5722340e-01   9.7956307e-02   2.7625088e-01   1.0923185e-01   7.4700493e-01   1.2544045e-01   7.9704017e-01   8.3565891e-01   3.9675828e-01   1.0147992e-01   4.0310078e-01   7.3995772e-02   7.2093023e-01   1.1663143e-01   8.1324877e-01   8.2170543e-01   4.5736434e-01   1.0641297e-01   4.3868922e-01   7.8576462e-02
   8.3870968e-01   1.4888337e-01   8.0086849e-01   9.5697680e-01   3.9081886e-01   8.6228288e-02   3.7096774e-01   5.8933002e-02   8.2568238e-01   1.6439206e-01   7.8598015e-01   7.9081886e-01   5.0620347e-01   8.2506203e-02   4.8945409e-01   4.7766749e-02   1.0000000e+00   1.8951613e-01   8.9330025e-01   9.6656098e-01   6.4330025e-01   1.3647643e-01   5.9212159e-01   9.7084367e-02
   6.3020755e-01   1.3619696e-01   5.5902446e-01   6.6390087e-01   2.8235956e-01   7.0708527e-02   2.1402380e-01   8.0199605e-02   8.2145276e-01   1.3619696e-01   8.3094383e-01   8.4587629e-01   4.7075744e-01   1.0392730e-01   4.3089492e-01   8.9690682e-02   9.0829612e-01   1.7724587e-01   9.1209255e-01   1.0000000e+00   5.6519366e-01   1.2907865e-01   5.2129743e-01   1.0606279e-01
   7.5806452e-01   1.8768328e-01   7.8592375e-01   1.0000000e+00   2.7785924e-01   5.7917889e-02   2.4046921e-01   1.2463343e-01   7.5659824e-01   1.3782991e-01   8.1964809e-01   8.5395894e-01   3.9149560e-01   9.3108504e-02   3.8563050e-01   5.4985337e-02   7.0747801e-01   1.3233138e-01   7.9472141e-01   9.2961877e-01   4.3841642e-01   1.0997067e-01   4.0579179e-01   6.0483871e-02
   7.8843788e-01   2.0233702e-01   7.6998770e-01   9.1389914e-01   3.4809348e-01   8.9790898e-02   3.2964330e-01   6.8265683e-02   8.0750308e-01   1.4514145e-01   7.9643296e-01   8.0943825e-01   4.6924969e-01   9.1635916e-02   4.3357934e-01   3.1980320e-02   1.0000000e+00   1.7619926e-01   8.9421894e-01   9.7912239e-01   6.1808118e-01   1.3161132e-01   5.6057811e-01   9.7478475e-02
   6.2227115e-01   1.4516434e-01   5.7243139e-01   7.3840262e-01   2.9468362e-01   5.8065737e-02   2.0516560e-01   8.7098606e-02   8.1727525e-01   1.6839064e-01   8.3856602e-01   8.4818403e-01   4.5678380e-01   9.6292347e-02   4.0549240e-01   1.0790549e-01   9.1743865e-01   1.7734244e-01   9.1405148e-01   1.0000000e+00   5.6372153e-01   1.1613147e-01   5.1993029e-01   1.1250237e-01
   7.2318339e-01   1.7577855e-01   7.3979239e-01   1.0000000e+00   2.3114187e-01   5.6747405e-02   2.2629758e-01   7.5432526e-02   7.4117647e-01   1.1903114e-01   8.0415225e-01   8.0262976e-01   3.2941176e-01   9.9653979e-02   3.3356401e-01   4.4982699e-02   6.7197232e-01   1.2352941e-01   7.8615917e-01   8.6366782e-01   4.1730104e-01   8.0968858e-02   3.5536332e-01   6.4705882e-02
   7.2899526e-01   1.4915351e-01   7.5355468e-01   1.0000000e+00   3.5161891e-01   7.2480219e-02   2.8393078e-01   7.0683189e-02   7.3798041e-01   1.1740597e-01   7.3318833e-01   8.0914281e-01   4.2829220e-01   7.1881209e-02   3.6419813e-01   2.5757433e-02   9.3146067e-01   1.6263124e-01   8.5778243e-01   9.2499945e-01   5.5588135e-01   1.1680696e-01   5.0346797e-01   9.4344087e-02
   6.3573764e-01   1.3993275e-01   5.7936185e-01   7.2432815e-01   2.6375813e-01   8.0536834e-02   1.8271794e-01   7.2986506e-02   8.2550255e-01   1.4999985e-01   8.6728104e-01   8.7444091e-01   4.4748279e-01   9.7650912e-02   4.0268417e-01   8.5570387e-02   9.2416017e-01   1.6283541e-01   9.4681116e-01   1.0000000e+00   5.5117396e-01   1.2382538e-01   4.8800288e-01   1.1703009e-01
   7.3494860e-01   1.6519824e-01   7.7679883e-01   1.0000000e+00   2.3861968e-01   3.1571219e-02   2.0558003e-01   8.5903084e-02   7.0484581e-01   1.1086637e-01   8.2085169e-01   8.2364170e-01   3.4287812e-01   8.2966226e-02   2.8560940e-01   5.3597651e-02   6.7841410e-01   1.4280470e-01   8.0176211e-01   9.6182085e-01   4.0675477e-01   6.8281938e-02   3.5792952e-01   5.6167401e-02
   7.8249841e-01   1.9784401e-01   2.6252378e-01   5.6182625e-01   2.8281547e-01   7.4825618e-02   7.0513633e-01   1.2682308e-01   6.6201649e-01   8.4971465e-02   2.9676601e-01   1.5447051e-01   3.9949271e-01   8.7507926e-02   7.3937857e-01   1.4077362e-01   8.5986049e-01   1.5789474e-01   2.5618263e-01   3.8300571e-01   6.2143310e-01   1.8769816e-01   1.0000000e+00   1.3506658e-01
   5.4226675e-01   1.8033813e-01   1.5529117e-01   5.9110833e-01   1.2523482e-01   5.8860363e-02   3.1183469e-01   1.8910457e-01   8.0776456e-01   1.3901064e-01   4.4333125e-01   5.0695053e-01   4.0325611e-01   1.1897307e-01   7.5892298e-01   1.9787101e-01   9.2047589e-01   1.8472135e-01   3.6693801e-01   4.8215404e-01   5.9361302e-01   1.8534753e-01   1.0000000e+00   2.4358172e-01
   8.2931354e-01   2.3376623e-01   3.2467532e-01   1.0000000e+00   3.1539889e-02   1.7439703e-01   5.8441558e-01   2.7458256e-01   4.8237477e-01   1.5213358e-01   6.6790353e-02   3.9851577e-01   1.4842301e-01   4.2671614e-02   6.6233766e-01   6.8645640e-02   6.2708720e-01   1.5306122e-01   1.9666048e-01   4.0074212e-01   4.8608534e-01   1.7254174e-01   9.5083488e-01   2.2170686e-01
   7.1869328e-01   2.0084694e-01   3.4603751e-01   5.7350272e-01   3.1578947e-01   5.5656382e-02   6.7392619e-01   9.0744102e-02   6.2189958e-01   1.7180883e-01   2.9038113e-01   3.4579552e-01   4.4041137e-01   5.3236540e-02   8.1185723e-01   7.1385360e-02   8.5662432e-01   1.9056261e-01   3.3151845e-01   6.0133091e-01   6.7997580e-01   1.6575923e-01   1.0000000e+00   9.4978826e-02
   5.7448004e-01   2.0460933e-01   2.0011242e-01   5.4974705e-01   1.6863406e-01   7.0826307e-02   3.6312535e-01   1.2928612e-01   7.8920742e-01   1.5851602e-01   3.9123103e-01   4.4946599e-01   4.5081506e-01   8.4317032e-02   7.4873524e-01   1.4390107e-01   9.3310849e-01   1.9168072e-01   4.5193929e-01   6.2619449e-01   6.7790894e-01   1.7088252e-01   1.0000000e+00   2.2540753e-01
   8.7511563e-01   2.8122109e-01   3.5522664e-01   8.2886216e-01   5.9204440e-02   1.8501388e-01   5.7169288e-01   3.5892692e-01   5.7724329e-01   1.2025902e-01   2.3866790e-01   4.5106383e-01   2.3126735e-01   9.8057354e-02   6.5864940e-01   9.6207216e-02   7.2155412e-01   1.8963922e-01   2.3311748e-01   2.6641998e-01   4.9398705e-01   1.2950971e-01   1.0000000e+00   2.3589269e-01
   8.4079320e-01   2.2322946e-01   4.3512748e-01   5.8356941e-01   3.4900850e-01   7.0254958e-02   7.1048159e-01   1.3484419e-01   6.8328612e-01   1.5977337e-01   3.6940510e-01   3.6464589e-01   5.1331445e-01   9.6317280e-02   8.1699717e-01   8.9518414e-02   9.2237960e-01   1.5580737e-01   4.3286119e-01   4.9178470e-01   6.9121813e-01   1.9716714e-01   1.0000000e+00   1.3427762e-01
   6.2333675e-01   1.6990788e-01   2.7430911e-01   6.0184237e-01   2.1699079e-01   8.8024565e-02   3.4083930e-01   1.4738997e-01   8.5670420e-01   1.5455476e-01   5.0972364e-01   5.9140225e-01   4.6878199e-01   1.3715455e-01   7.0931423e-01   1.6069601e-01   1.0000000e+00   1.6018424e-01   5.4042989e-01   7.3080860e-01   6.5609007e-01   2.3234391e-01   9.7799386e-01   2.3387922e-01
   8.9089418e-01   3.1173093e-01   3.9868745e-01   8.8269073e-01   1.9524200e-01   1.4438064e-01   5.8736669e-01   2.9696473e-01   6.6776046e-01   1.1320755e-01   2.8547990e-01   3.5898277e-01   2.6251025e-01   8.6956522e-02   6.6283839e-01   8.5315833e-02   8.3182937e-01   1.6324856e-01   3.9376538e-01   6.6283839e-01   5.8572600e-01   1.7063167e-01   1.0000000e+00   1.5668581e-01
   8.2615630e-01   1.8181818e-01   4.8803828e-01   7.2195641e-01   3.6682616e-01   7.3365231e-02   6.5071770e-01   1.1376927e-01   7.1026050e-01   1.7331207e-01   4.1573631e-01   4.3466241e-01   4.9122807e-01   1.0101010e-01   7.6874003e-01   6.2732589e-02   9.5162148e-01   1.4619883e-01   5.1036683e-01   6.4540138e-01   7.4534822e-01   1.6161616e-01   1.0000000e+00   1.3875598e-01
   6.4565425e-01   1.7096466e-01   3.3810888e-01   6.4660936e-01   2.8653295e-01   7.4498567e-02   4.0305635e-01   1.3849093e-01   8.5577841e-01   1.7000955e-01   5.4441261e-01   4.8022923e-01   5.2626552e-01   1.4135626e-01   7.2970392e-01   1.6332378e-01   1.0000000e+00   1.8003820e-01   6.3992359e-01   8.6341929e-01   7.2206304e-01   2.1872015e-01   9.6991404e-01   2.2301815e-01
   9.3548387e-01   2.1994135e-01   5.1319648e-01   1.0000000e+00   2.4486804e-01   9.5307918e-02   6.0557185e-01   1.9208211e-01   6.5835777e-01   1.6275660e-01   2.9178886e-01   3.2375367e-01   2.9618768e-01   6.7448680e-02   7.0087977e-01   3.8123167e-02   7.6979472e-01   1.4296188e-01   4.1348974e-01   6.5249267e-01   6.1583578e-01   1.7302053e-01   9.0542522e-01   1.6788856e-01
   8.5741998e-01   2.1144520e-01   5.4025218e-01   8.4578080e-01   4.1222114e-01   7.1774976e-02   6.7313288e-01   1.0766246e-01   8.0116392e-01   1.3579049e-01   5.2376334e-01   4.7313288e-01   5.0921435e-01   1.4354995e-01   7.5460718e-01   5.7225994e-02   1.0000000e+00   1.7022308e-01   5.9359845e-01   7.3035887e-01   7.4296799e-01   1.6003880e-01   9.5683802e-01   1.3627546e-01
   6.8719212e-01   1.6666667e-01   3.6535304e-01   6.1986864e-01   2.7996716e-01   6.4860427e-02   4.1625616e-01   1.0591133e-01   8.5550082e-01   1.7733990e-01   5.6978654e-01   6.3612479e-01   5.2134647e-01   1.2068966e-01   7.2249589e-01   1.2643678e-01   1.0000000e+00   1.8349754e-01   6.4860427e-01   8.0213465e-01   6.9786535e-01   1.6502463e-01   9.1174056e-01   2.0402299e-01
   9.5077356e-01   3.3473980e-01   5.4711674e-01   1.0000000e+00   2.7848101e-01   1.3783404e-01   6.5682138e-01   2.6441632e-01   7.4824191e-01   1.6033755e-01   5.1476793e-01   6.1997187e-01   3.4177215e-01   1.3220816e-01   6.1322082e-01   1.4345992e-01   9.0295359e-01   1.5260197e-01   5.4992968e-01   6.3713080e-01   6.2165963e-01   1.9127989e-01   9.3600563e-01   1.7369902e-01
   8.6484018e-01   2.0182648e-01   5.8173516e-01   8.9589041e-01   4.2465753e-01   8.0365297e-02   6.1095890e-01   9.4977169e-02   7.9178082e-01   1.4703196e-01   5.5525114e-01   5.9433790e-01   5.4246575e-01   1.4063927e-01   7.1963470e-01   1.2146119e-01   1.0000000e+00   2.0593607e-01   6.1187215e-01   7.1780822e-01   7.3242009e-01   1.4977169e-01   9.5662100e-01   1.3470320e-01
   6.6250974e-01   1.6134061e-01   4.1075604e-01   6.3600935e-01   3.0709275e-01   9.6648480e-02   3.8659392e-01   1.4341387e-01   8.4489478e-01   1.9251754e-01   6.0327358e-01   6.8807482e-01   5.6040530e-01   8.5736555e-02   7.3733437e-01   1.4653157e-01   1.0000000e+00   2.1005456e-01   7.2174591e-01   8.7840998e-01   7.5759938e-01   1.8939984e-01   9.0062354e-01   2.3109899e-01
   1.0000000e+00   2.3427867e-01   5.3637485e-01   9.7040691e-01   2.3304562e-01   1.2083847e-01   6.2885327e-01   1.4673243e-01   6.8680641e-01   1.9728730e-01   4.3403206e-01   6.0887793e-01   3.7731196e-01   7.2749692e-02   6.3995068e-01   6.9050555e-02   8.3353884e-01   1.7324291e-01   5.5117139e-01   8.2244143e-01   6.3501850e-01   1.4303329e-01   8.9704069e-01   1.4734895e-01
   8.4041700e-01   1.6680032e-01   5.8781075e-01   7.8588613e-01   3.9775461e-01   6.3352045e-02   6.0545309e-01   9.6230954e-02   8.3239775e-01   1.3151564e-01   5.8299920e-01   6.4218123e-01   5.2526063e-01   1.1788292e-01   6.9847634e-01   7.6984763e-02   1.0000000e+00   1.8163593e-01   6.4073777e-01   7.8748998e-01   7.0649559e-01   1.7241379e-01   8.7289495e-01   1.3833200e-01
   6.3221477e-01   1.7449664e-01   4.1140940e-01   6.1744966e-01   3.2281879e-01   8.9261745e-02   3.8926174e-01   1.1275168e-01   8.5302013e-01   1.6442953e-01   6.3489933e-01   6.4885906e-01   5.3288591e-01   1.0604027e-01   6.6845638e-01   1.2483221e-01   1.0000000e+00   1.6275168e-01   7.0067114e-01   7.4630872e-01   6.4161074e-01   1.8926174e-01   8.3657718e-01   1.8691275e-01
   8.9880305e-01   2.5571273e-01   6.0391730e-01   1.0000000e+00   3.0576714e-01   1.3057671e-01   5.3536453e-01   1.9695321e-01   7.2252448e-01   1.5669206e-01   5.1904244e-01   5.6887922e-01   3.4276387e-01   1.0990207e-01   5.7018498e-01   9.3579978e-02   8.3133841e-01   1.9314472e-01   5.7018498e-01   7.7040261e-01   5.6692057e-01   1.2840044e-01   8.1991295e-01   1.3547334e-01
   7.5110783e-01   1.7872969e-01   5.8124077e-01   8.2496307e-01   4.1358936e-01   7.4593796e-02   5.5612999e-01   1.4106352e-01   7.8803545e-01   1.4844904e-01   6.0339734e-01   5.6558346e-01   5.2954210e-01   9.9704579e-02   6.7282127e-01   7.3116691e-02   1.0000000e+00   1.7392910e-01   6.4844904e-01   7.2451994e-01   6.8389956e-01   1.4771049e-01   8.6225997e-01   1.1632201e-01
   6.7650754e-01   1.5829146e-01   4.2022613e-01   6.2437186e-01   3.2537688e-01   6.9095477e-02   4.0012563e-01   8.7939698e-02   8.4045226e-01   1.5263819e-01   6.7713568e-01   6.7324121e-01   5.4648241e-01   1.0364322e-01   6.7776382e-01   1.3379397e-01   1.0000000e+00   1.6048995e-01   7.6444724e-01   9.3244064e-01   6.7399497e-01   1.7839196e-01   8.0935930e-01   1.5232412e-01
   9.3614719e-01   3.1926407e-01   5.9523810e-01   1.0000000e+00   3.3333333e-01   2.9220779e-02   6.4177489e-01   1.3203463e-01   7.9329004e-01   1.6774892e-01   6.1147186e-01   6.1125541e-01   3.7554113e-01   1.3095238e-01   5.7792208e-01   8.9826840e-02   8.5064935e-01   1.7911255e-01   7.2402597e-01   7.9978355e-01   6.2770563e-01   1.4610390e-01   8.2305195e-01   1.6937229e-01
   7.8940124e-01   1.8375774e-01   6.3454921e-01   8.5340674e-01   4.3014453e-01   5.1617343e-02   5.6641432e-01   1.0048176e-01   8.4652443e-01   1.3076394e-01   6.6758431e-01   6.5643496e-01   5.2924983e-01   1.1218169e-01   6.4969030e-01   8.3275981e-02   1.0000000e+00   1.7997247e-01   6.8272540e-01   8.4858913e-01   6.7584308e-01   1.5691672e-01   8.0144529e-01   1.2697866e-01
   6.4090909e-01   1.4602273e-01   4.4886364e-01   5.7386364e-01   3.1022727e-01   8.8068182e-02   3.5568182e-01   1.0000000e-01   8.4659091e-01   1.5681818e-01   6.6136364e-01   7.3887199e-01   5.2613636e-01   1.1250000e-01   6.2443182e-01   1.2840909e-01   1.0000000e+00   1.7642045e-01   7.5113636e-01   8.3750000e-01   6.4375000e-01   1.4545455e-01   7.7528409e-01   1.5369318e-01
   8.9990282e-01   2.4101069e-01   6.7346939e-01   1.0000000e+00   3.1778426e-01   1.0398445e-01   5.2089407e-01   1.8950437e-01   7.7065112e-01   1.3411079e-01   6.1127308e-01   6.4703596e-01   3.9747328e-01   7.6773567e-02   5.9086492e-01   8.2604470e-02   8.7269193e-01   1.4431487e-01   7.2497570e-01   8.6880466e-01   5.8697765e-01   1.3799806e-01   7.5753158e-01   1.3556851e-01
   7.9332478e-01   1.5147625e-01   6.3928113e-01   7.7984596e-01   4.1014121e-01   5.6482670e-02   5.1861361e-01   8.2156611e-02   7.9974326e-01   1.3928113e-01   6.3992298e-01   6.6739409e-01   5.0320924e-01   9.8202824e-02   6.0783055e-01   7.7021823e-02   1.0000000e+00   1.5693196e-01   7.2528883e-01   7.9653402e-01   6.6880616e-01   1.5789474e-01   7.8530167e-01   1.2355584e-01
   6.6666667e-01   1.5055556e-01   4.7166667e-01   5.9611111e-01   3.3555556e-01   9.1111111e-02   3.5388889e-01   1.0388889e-01   8.6555556e-01   1.6277778e-01   7.0777778e-01   7.8425544e-01   5.2888889e-01   1.2722222e-01   6.1611111e-01   1.2833333e-01   1.0000000e+00   1.7972222e-01   8.0111111e-01   8.4321372e-01   6.4500000e-01   1.4722222e-01   7.7305556e-01   1.4305556e-01
   8.2434944e-01   2.5836431e-01   7.5000000e-01   1.0000000e+00   4.1449814e-01   8.3643123e-02   4.6468401e-01   2.5000000e-01   8.1040892e-01   1.3011152e-01   6.4869888e-01   7.1171004e-01   3.8475836e-01   8.9219331e-02   5.9107807e-01   5.5762082e-02   8.5315985e-01   1.4637546e-01   7.3791822e-01   8.8661710e-01   5.8271375e-01   1.4405204e-01   7.1700743e-01   1.2871747e-01
   7.9928101e-01   1.5578191e-01   6.8603954e-01   8.4661474e-01   4.4517675e-01   4.1342121e-02   5.1587777e-01   7.7890953e-02   8.1006591e-01   1.3720791e-01   6.5608149e-01   6.0323547e-01   4.9730377e-01   8.7477531e-02   5.9976034e-01   4.9730377e-02   1.0000000e+00   1.6027561e-01   7.4655482e-01   8.4781306e-01   6.5548232e-01   1.3241462e-01   7.4925105e-01   9.3768724e-02
   6.5320911e-01   1.6614907e-01   4.6997930e-01   6.5320911e-01   3.2453416e-01   7.0393375e-02   3.5921325e-01   1.0248447e-01   8.7577640e-01   1.6200828e-01   7.2101449e-01   7.3471087e-01   5.1501035e-01   1.0093168e-01   6.2111801e-01   1.1438923e-01   1.0000000e+00   1.8090062e-01   8.0072464e-01   8.5088602e-01   6.1387164e-01   1.5062112e-01   7.2386128e-01   1.4880952e-01
   9.2307692e-01   1.8290598e-01   7.3418803e-01   1.0000000e+00   2.8974359e-01   1.3504274e-01   4.6410256e-01   1.4529915e-01   7.8547009e-01   1.4444444e-01   6.9914530e-01   7.0752137e-01   4.0940171e-01   9.5726496e-02   5.1538462e-01   1.1111111e-01   8.2222222e-01   1.5598291e-01   7.5897436e-01   8.4529915e-01   5.5726496e-01   1.2393162e-01   6.8846154e-01   1.2179487e-01
   8.0535714e-01   1.4940476e-01   6.8869048e-01   8.4523810e-01   4.2619048e-01   5.5952381e-02   4.8035714e-01   9.8214286e-02   8.3095238e-01   1.3928571e-01   6.9404762e-01   6.4511905e-01   5.0416667e-01   9.1666667e-02   5.9702381e-01   5.0000000e-02   1.0000000e+00   1.7946429e-01   7.6130952e-01   7.9940476e-01   6.5595238e-01   1.4702381e-01   7.4196429e-01   1.2172619e-01
   6.8132992e-01   1.2992327e-01   5.1560102e-01   6.9974425e-01   3.3248082e-01   9.2583120e-02   3.3606138e-01   1.0281330e-01   8.6905371e-01   1.5805627e-01   7.6675192e-01   7.5821269e-01   5.3861893e-01   9.3094629e-02   6.0409207e-01   1.2429668e-01   1.0000000e+00   1.8132992e-01   8.6342711e-01   9.0255882e-01   6.3785166e-01   1.5907928e-01   7.1636829e-01   1.5012788e-01
   8.2270607e-01   1.9828927e-01   6.9129082e-01   1.0000000e+00   3.1337481e-01   7.4650078e-02   4.4167963e-01   1.4541213e-01   7.5349922e-01   1.4152411e-01   6.6874028e-01   7.3468118e-01   3.8569207e-01   8.7091757e-02   5.1788491e-01   5.9875583e-02   7.5894246e-01   1.4346812e-01   7.0295490e-01   7.8304821e-01   5.1555210e-01   1.1353033e-01   5.8514774e-01   1.1003110e-01
   7.9000561e-01   1.6956766e-01   6.7827063e-01   8.2369455e-01   3.8854576e-01   7.3554183e-02   4.5704660e-01   9.3206064e-02   8.2762493e-01   1.4037058e-01   6.9455362e-01   6.5401460e-01   4.7445255e-01   1.0162830e-01   5.4351488e-01   8.1414935e-02   1.0000000e+00   1.6311061e-01   7.7035373e-01   7.8719820e-01   6.2212240e-01   1.1454239e-01   6.9483436e-01   9.2363841e-02
   6.7698259e-01   1.5038685e-01   5.2756286e-01   6.4651838e-01   3.1866538e-01   7.7369439e-02   3.2398453e-01   9.5744681e-02   8.9071567e-01   1.6102515e-01   7.7127660e-01   7.9984865e-01   5.1305609e-01   1.0396518e-01   5.7930368e-01   1.0880077e-01   1.0000000e+00   1.7287234e-01   8.7475822e-01   9.3589720e-01   6.1992263e-01   1.4845261e-01   6.8109284e-01   1.4579304e-01
   9.1673469e-01   2.2530612e-01   7.7061224e-01   1.0000000e+00   3.3795918e-01   5.7959184e-02   4.9224490e-01   1.2571429e-01   8.7102041e-01   1.2326531e-01   7.8612245e-01   7.8106122e-01   4.0897959e-01   9.1428571e-02   5.2734694e-01   7.3469388e-02   8.3265306e-01   1.6204082e-01   8.0571429e-01   9.6489796e-01   5.4367347e-01   1.2408163e-01   6.3306122e-01   1.1469388e-01
   8.1127862e-01   1.3958682e-01   7.0630932e-01   8.1909548e-01   4.1596873e-01   4.4667783e-02   4.7682859e-01   5.2484645e-02   8.0346175e-01   1.2171971e-01   6.8900056e-01   6.7883864e-01   4.8297041e-01   1.0608599e-01   5.2428811e-01   6.7560022e-02   1.0000000e+00   1.5940815e-01   8.1072027e-01   9.0463774e-01   6.3819095e-01   1.2451145e-01   6.7587940e-01   9.1848130e-02
   6.9622093e-01   1.3808140e-01   5.4069767e-01   7.0881783e-01   3.2558140e-01   8.7209302e-02   3.1734496e-01   8.8178295e-02   8.7596899e-01   1.6860465e-01   8.1298450e-01   8.3074060e-01   5.2810078e-01   1.1337209e-01   5.5813953e-01   1.2112403e-01   1.0000000e+00   1.7514535e-01   9.0213178e-01   9.6471105e-01   6.3905039e-01   1.4195736e-01   6.6448643e-01   1.3299419e-01
   8.5285054e-01   2.0724191e-01   7.5500770e-01   1.0000000e+00   3.1972265e-01   8.8597843e-02   4.0832049e-01   1.4175655e-01   7.6425270e-01   1.7180277e-01   7.7657935e-01   7.7950693e-01   4.2912173e-01   8.5516179e-02   4.6610169e-01   1.1171032e-01   8.0816641e-01   1.4830508e-01   7.9506934e-01   8.7750385e-01   5.2388290e-01   1.1016949e-01   5.8359014e-01   1.1594761e-01
   7.9868349e-01   1.6072408e-01   7.1859572e-01   8.4695557e-01   3.8837082e-01   6.6922655e-02   4.3664290e-01   9.7641251e-02   8.2501371e-01   1.2890839e-01   7.2462973e-01   7.0970927e-01   4.6626440e-01   9.3252880e-02   5.1179375e-01   5.9243006e-02   1.0000000e+00   1.5880417e-01   8.1843116e-01   8.2172244e-01   6.0888645e-01   1.3055403e-01   6.4152496e-01   1.0724081e-01
   6.6510371e-01   1.4651694e-01   5.2690634e-01   6.5308655e-01   3.0874863e-01   7.3489569e-02   2.9534487e-01   8.4582334e-02   8.7263086e-01   1.5714751e-01   8.0376327e-01   7.8835080e-01   4.9455244e-01   9.7061695e-02   5.3476372e-01   1.0630567e-01   9.8263411e-01   1.6338719e-01   9.0082497e-01   1.0000000e+00   5.9808492e-01   1.3819737e-01   6.2003935e-01   1.3195769e-01
   8.5403509e-01   1.5298246e-01   7.7052632e-01   1.0000000e+00   3.0105263e-01   6.9473684e-02   3.7824561e-01   1.0035088e-01   8.0140351e-01   1.2491228e-01   7.7473684e-01   8.1108772e-01   3.8596491e-01   6.9473684e-02   4.6947368e-01   5.6842105e-02   7.4456140e-01   1.3649123e-01   7.6701754e-01   8.3859649e-01   4.6526316e-01   9.6140351e-02   5.0982456e-01   1.0000000e-01
   7.7871622e-01   1.9087838e-01   7.1283784e-01   9.1544060e-01   3.6936937e-01   8.4459459e-02   3.9414414e-01   1.1542793e-01   8.1756757e-01   1.4921171e-01   7.4324324e-01   7.7963925e-01   4.7916667e-01   9.9099099e-02   5.0337838e-01   5.5743243e-02   1.0000000e+00   1.7201577e-01   8.2150901e-01   9.1695557e-01   6.1373874e-01   1.3288288e-01   6.4217342e-01   9.7128378e-02
   6.9380952e-01   1.4190476e-01   5.5619048e-01   6.7285714e-01   3.0428571e-01   9.2380952e-02   2.9095238e-01   6.5714286e-02   8.7809524e-01   1.6190476e-01   8.3571429e-01   8.6049771e-01   4.9761905e-01   9.2380952e-02   5.1523810e-01   1.0380952e-01   1.0000000e+00   1.7928571e-01   9.1095238e-01   9.6762108e-01   5.8571429e-01   1.4095238e-01   5.9642857e-01   1.2404762e-01
   7.9569892e-01   2.0645161e-01   7.8494624e-01   1.0000000e+00   3.2688172e-01   8.3870968e-02   3.3118280e-01   1.4480287e-01   7.9713262e-01   1.3620072e-01   8.1648746e-01   7.6688172e-01   3.8637993e-01   9.4623656e-02   4.3727599e-01   6.0215054e-02   7.6129032e-01   1.4516129e-01   8.0000000e-01   9.5913978e-01   4.8745520e-01   1.1397849e-01   4.8853047e-01   8.9247312e-02
   8.0736544e-01   1.6373938e-01   7.4220963e-01   8.6062323e-01   3.7280453e-01   8.3852691e-02   4.0000000e-01   8.8385269e-02   8.5382436e-01   1.2691218e-01   7.7790368e-01   7.7657603e-01   4.6005666e-01   6.9688385e-02   4.7592068e-01   3.8526912e-02   1.0000000e+00   1.8441926e-01   8.4702550e-01   9.0710527e-01   5.9716714e-01   1.2747875e-01   6.0538244e-01   1.0736544e-01
   6.6788475e-01   1.4521257e-01   5.6130244e-01   7.0465331e-01   2.9182142e-01   8.6103608e-02   2.5226030e-01   8.1914784e-02   8.7220628e-01   1.6801839e-01   8.4428079e-01   8.5107134e-01   4.7007916e-01   1.0099721e-01   4.9847008e-01   9.7739231e-02   9.7134179e-01   1.6080431e-01   9.3457322e-01   1.0000000e+00   5.7805774e-01   1.2240675e-01   5.7223993e-01   1.2310489e-01
   7.6443570e-01   1.8175853e-01   7.2965879e-01   1.0000000e+00   2.4212598e-01   9.1863517e-02   2.7559055e-01   1.0826772e-01   7.4409449e-01   1.1089239e-01   7.6574803e-01   7.7545932e-01   3.5826772e-01   8.3989501e-02   4.0616798e-01   6.1023622e-02   6.9881890e-01   1.1843832e-01   7.8346457e-01   7.9658793e-01   4.2388451e-01   8.7926509e-02   4.3799213e-01   7.1850394e-02
   8.2394784e-01   1.6123296e-01   7.7534084e-01   9.5474013e-01   3.6158862e-01   8.6544161e-02   3.8233551e-01   6.9353883e-02   8.3461766e-01   1.5649081e-01   7.7593361e-01   7.8707765e-01   4.8251334e-01   8.6544161e-02   4.8429164e-01   5.0385299e-02   1.0000000e+00   1.8879668e-01   8.8085359e-01   9.3781642e-01   6.0580913e-01   1.3633669e-01   5.8832247e-01   1.0284529e-01
   6.3547800e-01   1.2452244e-01   5.6977058e-01   6.5523617e-01   2.7937138e-01   6.2950460e-02   2.2652976e-01   8.5006095e-02   8.1513953e-01   1.4611858e-01   8.2892430e-01   8.4596650e-01   4.5443799e-01   1.0154782e-01   4.4203169e-01   9.6493405e-02   9.0933547e-01   1.7759381e-01   9.0336207e-01   1.0000000e+00   5.4909342e-01   1.2222498e-01   5.2405109e-01   1.1510285e-01
   7.9166667e-01   1.8462644e-01   7.9741379e-01   1.0000000e+00   2.7801724e-01   4.8132184e-02   2.7227011e-01   1.1494253e-01   7.8807471e-01   1.3864943e-01   8.3548851e-01   8.7183980e-01   3.9152299e-01   8.2614943e-02   4.0732759e-01   6.1063218e-02   7.2557471e-01   1.3829023e-01   8.1321839e-01   9.0229885e-01   4.2744253e-01   1.0344828e-01   4.1558908e-01   6.8606322e-02
   7.8101340e-01   1.9801980e-01   7.5538730e-01   8.9749563e-01   3.2265579e-01   8.5032033e-02   3.3255679e-01   7.3383809e-02   7.8974956e-01   1.4036109e-01   7.7984857e-01   8.1760181e-01   4.4496214e-01   8.3867210e-02   4.2690740e-01   3.0285381e-02   1.0000000e+00   1.5404776e-01   8.8526500e-01   9.5542079e-01   5.8241118e-01   1.2871287e-01   5.5591147e-01   9.9301107e-02
   6.1275836e-01   1.4026998e-01   5.6384843e-01   7.0827114e-01   2.8007856e-01   5.9983875e-02   2.1409629e-01   8.2593182e-02   8.2224050e-01   1.5549666e-01   8.3193021e-01   8.3406628e-01   4.3188390e-01   9.7358443e-02   3.9958489e-01   1.0889380e-01   9.1683046e-01   1.7095404e-01   9.0021954e-01   1.0000000e+00   5.3201083e-01   1.0612532e-01   5.2070618e-01   1.0912451e-01
   7.4651811e-01   1.7896936e-01   7.7646240e-01   1.0000000e+00   2.2910864e-01   6.7548747e-02   2.1727019e-01   1.0306407e-01   7.8690808e-01   1.3370474e-01   8.3983287e-01   8.4944290e-01   3.3565460e-01   9.5403900e-02   3.5863510e-01   4.1086351e-02   7.1100279e-01   1.3614206e-01   8.1615599e-01   8.8509749e-01   4.1573816e-01   8.1476323e-02   3.8266017e-01   7.4164345e-02
   7.6507285e-01   1.4282150e-01   7.7751788e-01   1.0000000e+00   3.4727552e-01   6.6373478e-02   3.0223637e-01   5.4521071e-02   7.6507285e-01   1.2267241e-01   7.4255328e-01   8.3192043e-01   4.2135306e-01   6.9336579e-02   3.8638846e-01   3.9112942e-02   9.7900880e-01   1.5911856e-01   8.7411500e-01   9.0263129e-01   5.4343285e-01   1.2089455e-01   5.2891365e-01   8.5633639e-02
   6.4823804e-01   1.3848722e-01   5.7604790e-01   7.1649948e-01   2.5438432e-01   7.6118861e-02   1.9348923e-01   7.1207967e-02   8.4025401e-01   1.4536247e-01   8.7708572e-01   8.9304417e-01   4.4001613e-01   9.5271349e-02   4.0956858e-01   9.0360455e-02   9.2815902e-01   1.6672486e-01   9.5271349e-01   1.0000000e+00   5.4118055e-01   1.2768325e-01   4.9133497e-01   1.2596444e-01
   7.5597750e-01   1.4767932e-01   7.7988748e-01   1.0000000e+00   2.1940928e-01   3.9381153e-02   2.1729958e-01   8.0872011e-02   7.2573840e-01   1.0618847e-01   8.1293952e-01   8.2405063e-01   3.1293952e-01   7.7355837e-02   3.0520394e-01   4.0787623e-02   6.8776371e-01   1.3959212e-01   7.9324895e-01   9.1772152e-01   3.8326301e-01   5.9071730e-02   3.6392405e-01   5.8720113e-02
   8.2750153e-01   1.8538981e-01   2.7992634e-01   5.8195212e-01   2.5537139e-01   6.6298343e-02   7.0841007e-01   1.1786372e-01   6.4947821e-01   1.2645795e-01   3.1430325e-01   1.1025169e-01   3.7077962e-01   9.0853284e-02   7.3296501e-01   1.5101289e-01   8.7906691e-01   1.6390424e-01   2.7992634e-01   3.5236341e-01   5.9668508e-01   1.5960712e-01   1.0000000e+00   1.3689380e-01
   5.7573929e-01   1.7260109e-01   1.7501509e-01   5.8298129e-01   1.1707906e-01   6.5178033e-02   3.0537115e-01   1.9312010e-01   8.2317441e-01   1.5932408e-01   4.2124321e-01   4.6928183e-01   3.8020519e-01   1.0983705e-01   7.7610139e-01   1.9191310e-01   9.2094146e-01   1.8165359e-01   3.7899819e-01   5.1056126e-01   5.7453229e-01   1.6777308e-01   1.0000000e+00   2.4200362e-01
   8.8659794e-01   1.9415808e-01   2.7319588e-01   1.0000000e+00  -4.6391753e-02   1.5979381e-01   6.0652921e-01   1.8041237e-01   4.8969072e-01   1.4089347e-01   7.9037801e-02   3.9312715e-01   1.2714777e-01   3.0927835e-02   6.2027491e-01   6.7010309e-02   6.6323024e-01   1.2972509e-01   2.1649485e-01   4.3642612e-01   4.2783505e-01   1.3573883e-01   9.3900344e-01   1.6752577e-01
   7.8276481e-01   2.2740874e-01   3.4230999e-01   6.0203471e-01   2.6570916e-01   6.4631957e-02   7.0257331e-01   1.3046080e-01   6.7384800e-01   1.6397367e-01   3.1238779e-01   3.0855775e-01   4.2369838e-01   7.3010174e-02   8.2345901e-01   7.0616397e-02   8.8809096e-01   2.0047876e-01   3.4590066e-01   5.7570317e-01   6.4392579e-01   1.6995811e-01   1.0000000e+00   1.2268103e-01
   6.1175178e-01   1.9879187e-01   2.0977485e-01   5.5793520e-01   1.5266337e-01   6.1504668e-02   3.8989566e-01   1.2520593e-01   8.1274025e-01   1.4827018e-01   4.2064800e-01   4.4568918e-01   4.2284459e-01   8.6765513e-02   7.6221856e-01   1.5376167e-01   9.7419001e-01   1.8066996e-01   4.6018671e-01   6.7545305e-01   6.2493136e-01   1.7133443e-01   1.0000000e+00   2.3887974e-01
   9.3321134e-01   2.6532479e-01   4.2817932e-01   8.4903934e-01   8.4172004e-02   1.9213175e-01   5.5443733e-01   3.8243367e-01   5.8920403e-01   1.4821592e-01   2.7447392e-01   4.9734675e-01   2.5068618e-01   7.5022873e-02   6.6605672e-01   1.3723696e-01   7.3924977e-01   2.0219579e-01   2.4702653e-01   2.2872827e-01   4.6660567e-01   1.3540714e-01   1.0000000e+00   2.4611162e-01
   8.3144857e-01   2.1001616e-01   4.2326333e-01   6.3327948e-01   3.1448573e-01   8.2929456e-02   6.6989768e-01   1.5185784e-01   6.9789984e-01   1.4862682e-01   3.7587507e-01   3.4227248e-01   4.5988153e-01   1.0016155e-01   7.9483037e-01   8.2929456e-02   9.5638126e-01   1.3947227e-01   4.4480345e-01   4.4803446e-01   6.3435649e-01   1.6585891e-01   1.0000000e+00   1.2008616e-01
   6.0873786e-01   1.8737864e-01   2.7087379e-01   5.7766990e-01   2.1456311e-01   8.1553398e-02   3.4368932e-01   1.5242718e-01   8.6504854e-01   1.4271845e-01   5.0679612e-01   5.2893204e-01   4.3980583e-01   1.2038835e-01   6.9417476e-01   1.6796117e-01   1.0000000e+00   1.7524272e-01   5.2815534e-01   7.1844660e-01   6.0679612e-01   2.1941748e-01   9.5097087e-01   2.1796117e-01
   9.7013721e-01   3.3091203e-01   3.6481033e-01   7.7804681e-01   1.4366425e-01   1.2106538e-01   6.3438257e-01   2.4858757e-01   7.0379338e-01   1.2267958e-01   2.8732849e-01   4.6941082e-01   2.4213075e-01   5.9725585e-02   6.8765133e-01   7.9096045e-02   8.7974173e-01   1.4447135e-01   4.2130751e-01   6.9410815e-01   5.7142857e-01   1.5980630e-01   1.0000000e+00   1.6061340e-01
   8.2705214e-01   2.0030976e-01   5.0077439e-01   7.6406815e-01   3.5105834e-01   9.1894682e-02   6.4119773e-01   1.4042334e-01   7.3309241e-01   1.6726897e-01   4.3779040e-01   4.4274652e-01   4.5327827e-01   1.1151265e-01   7.7129582e-01   8.3634486e-02   9.8089830e-01   1.6778523e-01   5.2039236e-01   6.4636035e-01   7.0831182e-01   1.3939081e-01   1.0000000e+00   1.3577697e-01
   6.6155235e-01   1.5884477e-01   3.4025271e-01   6.0288809e-01   2.4187726e-01   8.3935018e-02   3.9891697e-01   1.2093863e-01   8.5108303e-01   1.6606498e-01   5.2888087e-01   5.1516245e-01   4.8646209e-01   1.2184116e-01   7.3555957e-01   1.5613718e-01   1.0000000e+00   1.9359206e-01   6.0469314e-01   8.3754513e-01   6.6967509e-01   2.0126354e-01   9.3998195e-01   2.2427798e-01
   9.2651297e-01   2.7521614e-01   5.0432277e-01   1.0000000e+00   2.5360231e-01   4.4668588e-02   6.4985591e-01   2.2046110e-01   6.8443804e-01   1.7291066e-01   3.0979827e-01   3.2968300e-01   2.7809798e-01   5.1873199e-02   7.1325648e-01   6.4841499e-02   7.9538905e-01   1.6930836e-01   4.2651297e-01   6.3976945e-01   6.0951009e-01   1.4121037e-01   9.3876081e-01   1.7939481e-01
   8.3302920e-01   2.1897810e-01   5.2737226e-01   7.5638686e-01   3.8047445e-01   6.6605839e-02   6.4598540e-01   1.1131387e-01   7.9379562e-01   1.3412409e-01   5.1459854e-01   4.7974453e-01   4.5985401e-01   1.3047445e-01   7.3905109e-01   5.4744526e-02   1.0000000e+00   1.6742701e-01   5.8941606e-01   6.7335766e-01   6.7609489e-01   1.4324818e-01   9.3841241e-01   1.2910584e-01
   6.8025580e-01   1.7905675e-01   3.6211031e-01   6.0831335e-01   2.7178257e-01   5.5155875e-02   4.2286171e-01   1.0871303e-01   8.8089528e-01   1.7426059e-01   5.7234213e-01   6.5531575e-01   4.9320544e-01   1.1910472e-01   7.2422062e-01   1.3749001e-01   1.0000000e+00   1.9624301e-01   6.4588329e-01   8.1614708e-01   6.8105516e-01   1.6067146e-01   9.1726619e-01   2.1782574e-01
   9.8611111e-01   3.2916667e-01   5.6111111e-01   1.0000000e+00   2.3333333e-01   1.5000000e-01   6.7638889e-01   2.5833333e-01   7.6527778e-01   1.6111111e-01   5.1666667e-01   6.2055556e-01   3.3472222e-01   1.1666667e-01   6.4166667e-01   1.7500000e-01   9.4583333e-01   1.6597222e-01   5.5416667e-01   6.0416667e-01   5.9166667e-01   1.7361111e-01   9.7569444e-01   1.7569444e-01
   8.3706897e-01   1.9568966e-01   5.9137931e-01   8.3189655e-01   4.0603448e-01   6.2931034e-02   6.5172414e-01   1.0517241e-01   8.0431034e-01   1.4224138e-01   5.5258621e-01   6.1534483e-01   5.1982759e-01   1.2500000e-01   7.1637931e-01   1.1034483e-01   1.0000000e+00   2.0560345e-01   5.9655172e-01   7.1896552e-01   6.8965517e-01   1.4051724e-01   9.3663793e-01   1.2801724e-01
   6.6492926e-01   1.7274758e-01   3.9017126e-01   5.8972450e-01   2.7922561e-01   8.8607595e-02   3.8719285e-01   1.3626210e-01   8.5480268e-01   1.8615041e-01   5.9121370e-01   6.3425168e-01   5.0260611e-01   9.0841400e-02   7.2449739e-01   1.4296351e-01   1.0000000e+00   2.1481757e-01   7.2077439e-01   8.4959047e-01   7.1407297e-01   1.8019360e-01   8.9240506e-01   2.2524200e-01
   1.0000000e+00   2.3543689e-01   5.8131068e-01   9.4053398e-01   2.2330097e-01   1.2257282e-01   6.3349515e-01   1.8810680e-01   7.1116505e-01   2.1723301e-01   4.4296117e-01   7.2305825e-01   3.7135922e-01   7.0388350e-02   6.4805825e-01   8.7378641e-02   8.9563107e-01   1.7050971e-01   5.5946602e-01   8.2160194e-01   5.8616505e-01   1.4199029e-01   9.3871359e-01   1.3167476e-01
   8.3746130e-01   1.7647059e-01   5.7352941e-01   7.3374613e-01   3.6068111e-01   6.8885449e-02   5.9907121e-01   9.9845201e-02   8.4674923e-01   1.3544892e-01   5.7275542e-01   6.5000000e-01   4.9535604e-01   1.1300310e-01   7.0510836e-01   7.0433437e-02   1.0000000e+00   1.9311146e-01   6.4860681e-01   8.0959752e-01   6.8962848e-01   1.4241486e-01   8.8815789e-01   1.3041796e-01
   6.3518758e-01   1.7787840e-01   4.0362225e-01   5.8214748e-01   3.0336352e-01   8.2794308e-02   3.8809832e-01   1.1254851e-01   8.5899094e-01   1.7205692e-01   6.1966365e-01   5.8072445e-01   4.8835705e-01   1.0608021e-01   6.6752911e-01   1.1966365e-01   1.0000000e+00   1.7884864e-01   6.8305304e-01   7.8395860e-01   6.2225097e-01   1.7464424e-01   8.3473480e-01   1.8337646e-01
   9.1201717e-01   2.7467811e-01   6.0622318e-01   1.0000000e+00   2.8326180e-01   9.2274678e-02   5.7939914e-01   1.9313305e-01   7.5000000e-01   1.6416309e-01   5.2253219e-01   6.0064378e-01   3.4227468e-01   8.2618026e-02   5.9442060e-01   1.0407725e-01   8.7660944e-01   1.8508584e-01   5.7081545e-01   7.7682403e-01   5.3969957e-01   1.2446352e-01   8.5354077e-01   1.3143777e-01
   7.5159236e-01   1.8754423e-01   5.8457183e-01   8.0750177e-01   3.9419674e-01   6.1571125e-02   5.4706299e-01   1.3588110e-01   8.0962491e-01   1.5003539e-01   5.9872611e-01   5.5541401e-01   5.0672328e-01   8.6341118e-02   6.6808209e-01   6.8648266e-02   1.0000000e+00   1.6737438e-01   6.4331210e-01   6.8577495e-01   6.5180467e-01   1.4154282e-01   8.4819533e-01   1.1571125e-01
   6.8538647e-01   1.5036232e-01   4.2210145e-01   6.3285024e-01   3.0857488e-01   7.7294686e-02   3.9553140e-01   9.3599034e-02   8.5809179e-01   1.5036232e-01   6.6243961e-01   6.7560386e-01   5.1690821e-01   1.0205314e-01   6.7693237e-01   1.3164251e-01   1.0000000e+00   1.6636473e-01   7.5301932e-01   9.1089704e-01   6.4251208e-01   1.7330918e-01   8.0404589e-01   1.5791063e-01
   9.3170234e-01   3.1396534e-01   5.7594292e-01   1.0000000e+00   3.3231397e-01   1.9367992e-02   6.4525994e-01   1.1620795e-01   7.9102956e-01   1.5596330e-01   6.0652396e-01   6.4811417e-01   3.6901121e-01   1.0805301e-01   5.9123344e-01   8.3588175e-02   8.5830785e-01   1.7482161e-01   7.1151886e-01   7.8491335e-01   5.7696228e-01   1.4475025e-01   8.1804281e-01   1.5749235e-01
   7.8174603e-01   1.8915344e-01   6.1970899e-01   8.3928571e-01   4.0145503e-01   6.1507937e-02   5.4960317e-01   1.2169312e-01   8.4656085e-01   1.2962963e-01   6.5410053e-01   6.2222222e-01   4.9933862e-01   1.0449735e-01   6.4484127e-01   8.9947090e-02   1.0000000e+00   1.8088624e-01   6.8452381e-01   8.0886243e-01   6.4021164e-01   1.5079365e-01   7.9464286e-01   1.3326720e-01
   6.4332966e-01   1.5435502e-01   4.4266814e-01   5.9592062e-01   2.9988975e-01   7.9933848e-02   3.5997795e-01   9.4818082e-02   8.4895259e-01   1.5766262e-01   6.5986770e-01   7.3617128e-01   5.0496141e-01   9.8125689e-02   6.3009923e-01   1.2844542e-01   1.0000000e+00   1.7943771e-01   7.5303197e-01   8.0705623e-01   6.1025358e-01   1.5435502e-01   7.6653804e-01   1.6289967e-01
   9.6941896e-01   2.7522936e-01   7.1865443e-01   1.0000000e+00   3.3027523e-01   6.9317023e-02   6.1569827e-01   1.7023445e-01   8.7461774e-01   1.3353721e-01   6.8909276e-01   7.8063201e-01   4.0061162e-01   1.0499490e-01   6.4933741e-01   8.9704383e-02   9.5107034e-01   1.5647299e-01   7.7471967e-01   8.9500510e-01   5.8817533e-01   1.5290520e-01   8.1804281e-01   1.5749235e-01
   7.9801119e-01   1.6159105e-01   6.3269111e-01   7.9987570e-01   3.8036047e-01   6.0285892e-02   5.2641392e-01   8.9496582e-02   8.1914232e-01   1.3983841e-01   6.4574270e-01   6.4251088e-01   4.8601616e-01   9.3225606e-02   6.1591050e-01   8.0174021e-02   1.0000000e+00   1.6811684e-01   7.2032318e-01   7.7936607e-01   6.3890615e-01   1.5661902e-01   7.7843381e-01   1.2834058e-01
   6.6702241e-01   1.4994664e-01   4.6371398e-01   5.9018143e-01   3.1109925e-01   8.8046958e-02   3.5859125e-01   1.0832444e-01   8.7086446e-01   1.6008538e-01   6.9903949e-01   8.0252540e-01   5.0266809e-01   1.2059765e-01   6.1366062e-01   1.2593383e-01   1.0000000e+00   1.7369264e-01   8.0309498e-01   8.3933122e-01   6.1953042e-01   1.4407684e-01   7.6600854e-01   1.4167556e-01
   7.9333903e-01   2.5021349e-01   6.9684031e-01   1.0000000e+00   3.5439795e-01   8.1981213e-02   4.6456020e-01   2.2459436e-01   7.9419300e-01   1.2126388e-01   6.1656704e-01   6.2322801e-01   3.3646456e-01   8.5397096e-02   5.6703672e-01   6.6609735e-02   8.2664389e-01   1.4389411e-01   7.0196413e-01   8.7190436e-01   5.1836038e-01   1.3663535e-01   6.8872758e-01   1.1998292e-01
   7.9700978e-01   1.5928695e-01   6.7050029e-01   8.6256469e-01   3.9965497e-01   6.0954572e-02   4.9856239e-01   8.9706728e-02   8.1196090e-01   1.4146061e-01   6.4749856e-01   6.1173088e-01   4.6923519e-01   8.2806210e-02   5.9804485e-01   5.1753882e-02   1.0000000e+00   1.6877516e-01   7.2800460e-01   7.9815986e-01   6.2047154e-01   1.1673376e-01   7.4784359e-01   9.2294422e-02
   6.4958107e-01   1.5771316e-01   4.6771809e-01   6.3676688e-01   3.0261212e-01   6.9492361e-02   3.5091178e-01   1.0300641e-01   8.5805816e-01   1.5820601e-01   6.9985214e-01   7.1782228e-01   4.8348940e-01   9.9063578e-02   5.9980286e-01   1.1729916e-01   1.0000000e+00   1.7126663e-01   7.8758009e-01   8.0774362e-01   5.7614588e-01   1.4539182e-01   7.0206999e-01   1.4563825e-01
   9.4053601e-01   2.0603015e-01   7.1691792e-01   1.0000000e+00   2.6298157e-01   1.3400335e-01   4.8743719e-01   1.4572864e-01   8.1825796e-01   1.4237856e-01   7.1440536e-01   6.9832496e-01   3.8693467e-01   9.9664992e-02   5.3266332e-01   1.1390285e-01   8.5259631e-01   1.4279732e-01   7.7135678e-01   8.7437186e-01   5.2428811e-01   1.1892797e-01   6.8467337e-01   1.2353434e-01
   8.2126437e-01   1.4712644e-01   6.8850575e-01   8.4942529e-01   4.0747126e-01   5.6896552e-02   4.9712644e-01   9.7701149e-02   8.4367816e-01   1.3908046e-01   6.8563218e-01   6.1770115e-01   4.7643678e-01   9.1379310e-02   6.0402299e-01   5.5172414e-02   1.0000000e+00   1.7902299e-01   7.5517241e-01   7.7816092e-01   6.2701149e-01   1.3793103e-01   7.4109195e-01   1.2500000e-01
   6.6928747e-01   1.4103194e-01   5.0761671e-01   6.9189189e-01   3.1793612e-01   8.5012285e-02   3.3660934e-01   1.0810811e-01   8.7764128e-01   1.5331695e-01   7.5135135e-01   7.2714683e-01   4.9680590e-01   9.8280098e-02   6.0491400e-01   1.1400491e-01   1.0000000e+00   1.7714988e-01   8.5847666e-01   9.1054791e-01   6.0982801e-01   1.4692875e-01   7.1769042e-01   1.3685504e-01
   8.5601888e-01   2.1085759e-01   7.4036192e-01   1.0000000e+00   3.3516916e-01   6.2155783e-02   4.8151062e-01   1.5499607e-01   8.0959874e-01   1.3847364e-01   7.1439811e-01   7.7246263e-01   3.8001574e-01   9.3627065e-02   5.4366640e-01   7.2383950e-02   8.0723839e-01   1.4516129e-01   7.4272227e-01   8.2140047e-01   5.0668765e-01   1.1250983e-01   6.1801731e-01   1.1054288e-01
   8.0555556e-01   1.6067538e-01   6.7973856e-01   8.4368192e-01   3.7309368e-01   7.5163399e-02   4.5806100e-01   1.0021786e-01   8.3224401e-01   1.4161220e-01   6.9389978e-01   7.0087146e-01   4.5315904e-01   9.2047930e-02   5.4357298e-01   8.7690632e-02   1.0000000e+00   1.6911765e-01   7.6307190e-01   7.8976035e-01   5.9259259e-01   1.1492375e-01   6.9744009e-01   9.4498911e-02
   6.8030089e-01   1.4856606e-01   5.2609309e-01   6.6525623e-01   3.1076634e-01   7.5223319e-02   3.2487071e-01   9.9670898e-02   8.9374706e-01   1.6502116e-01   7.7103902e-01   7.9117471e-01   4.9647391e-01   9.4029149e-02   5.7780912e-01   1.1659614e-01   1.0000000e+00   1.7653973e-01   8.6694875e-01   9.4055698e-01   5.9614480e-01   1.4010343e-01   6.8147626e-01   1.4692055e-01
   9.1935484e-01   2.0199693e-01   7.4039939e-01   1.0000000e+00   2.8878648e-01   6.4516129e-02   4.7235023e-01   1.1904762e-01   8.5253456e-01   1.2519201e-01   7.5806452e-01   7.9784946e-01   3.8863287e-01   8.2949309e-02   5.1996928e-01   8.0645161e-02   8.1950845e-01   1.6013825e-01   7.7112135e-01   9.2626728e-01   4.9385561e-01   1.2058372e-01   6.1175115e-01   1.1021505e-01
   8.2213864e-01   1.3218700e-01   7.0768404e-01   8.1730253e-01   4.1321870e-01   3.0628694e-02   4.9435787e-01   4.9435787e-02   8.0548092e-01   1.2950027e-01   6.8350349e-01   6.7264911e-01   4.6104245e-01   9.6184847e-02   5.2874798e-01   6.6093498e-02   1.0000000e+00   1.6469640e-01   7.8882321e-01   8.6523708e-01   6.0612574e-01   1.1391725e-01   6.7356260e-01   9.5916174e-02
   6.8494424e-01   1.4358736e-01   5.3066914e-01   6.7193309e-01   3.0483271e-01   8.3178439e-02   3.1226766e-01   9.4795539e-02   8.7453532e-01   1.5845725e-01   8.0343866e-01   8.1751389e-01   4.8884758e-01   1.0687732e-01   5.5994424e-01   1.1756506e-01   1.0000000e+00   1.5915428e-01   8.8986989e-01   9.6089642e-01   5.9107807e-01   1.5148699e-01   6.6240706e-01   1.2802045e-01
   9.0755008e-01   1.9722650e-01   7.9506934e-01   1.0000000e+00   3.1664099e-01   9.2449923e-02   4.2526965e-01   1.4252696e-01   8.1355932e-01   1.7796610e-01   8.0585516e-01   8.0878274e-01   4.2218798e-01   7.7041602e-02   4.9537750e-01   1.1864407e-01   8.3975347e-01   1.5755008e-01   8.1124807e-01   8.8751926e-01   5.0539291e-01   1.0939908e-01   6.0516179e-01   1.2057011e-01
   7.9243300e-01   1.6237520e-01   7.0730426e-01   8.1555439e-01   3.5890699e-01   7.3042564e-02   4.2984761e-01   1.0246978e-01   8.2396217e-01   1.2664214e-01   7.1413558e-01   7.1245402e-01   4.3983184e-01   8.3552286e-02   5.1707830e-01   4.9395691e-02   1.0000000e+00   1.5055176e-01   8.0399369e-01   7.8612717e-01   5.7277982e-01   1.2716763e-01   6.3820284e-01   1.0010510e-01
   6.7946959e-01   1.5317787e-01   5.2263374e-01   6.4883402e-01   2.9766804e-01   6.7215364e-02   3.1367170e-01   8.1847279e-02   9.0306356e-01   1.5454961e-01   8.1435757e-01   7.9895674e-01   4.7828075e-01   9.7850937e-02   5.4458162e-01   1.0150892e-01   1.0000000e+00   1.7398262e-01   9.0534979e-01   9.9195929e-01   5.8299040e-01   1.3397348e-01   6.3443073e-01   1.3237311e-01
   8.5360825e-01   1.7388316e-01   7.6082474e-01   1.0000000e+00   2.8865979e-01   5.3608247e-02   4.0274914e-01   9.7594502e-02   8.2611684e-01   1.2852234e-01   7.7731959e-01   8.0536082e-01   3.6219931e-01   7.4914089e-02   4.7147766e-01   6.0481100e-02   7.6563574e-01   1.3230241e-01   7.7388316e-01   8.3505155e-01   4.5223368e-01   8.5223368e-02   5.2749141e-01   1.0000000e-01
   7.8637101e-01   1.7090319e-01   7.1065441e-01   8.8200243e-01   3.6560303e-01   7.3012439e-02   4.0670633e-01   1.1249324e-01   8.1990265e-01   1.4764738e-01   7.3228772e-01   7.5426679e-01   4.5429962e-01   9.7890752e-02   5.0243375e-01   5.1919957e-02   1.0000000e+00   1.7117361e-01   8.0421850e-01   9.0517864e-01   5.7544619e-01   1.2763656e-01   6.4061655e-01   1.0086533e-01
   7.0339377e-01   1.3203161e-01   5.6020456e-01   6.8712227e-01   2.9614133e-01   8.6471409e-02   2.9800093e-01   7.3454207e-02   8.9586239e-01   1.6271502e-01   8.2752208e-01   8.3820814e-01   4.7419805e-01   8.7866109e-02   5.2580195e-01   9.2515109e-02   1.0000000e+00   1.8572757e-01   9.1120409e-01   9.6447954e-01   5.6252906e-01   1.3900511e-01   6.0181311e-01   1.3784286e-01
   8.2555635e-01   2.1392678e-01   8.1335248e-01   1.0000000e+00   3.2591529e-01   7.8248385e-02   3.5175879e-01   1.5649677e-01   8.3345298e-01   1.5290739e-01   8.2914573e-01   8.2110553e-01   3.8190955e-01   8.8298636e-02   4.7092606e-01   6.3173008e-02   8.0258435e-01   1.5470208e-01   8.3129935e-01   9.7415650e-01   4.7738693e-01   1.0696339e-01   5.1866475e-01   9.2246949e-02
   8.0877573e-01   1.6738895e-01   7.3564464e-01   8.6619718e-01   3.5915493e-01   6.1755146e-02   4.0845070e-01   8.1798483e-02   8.4886241e-01   1.2567714e-01   7.5839653e-01   7.6584962e-01   4.3282774e-01   5.8504875e-02   4.7887324e-01   3.9544962e-02   1.0000000e+00   1.8716143e-01   8.2665222e-01   8.8187616e-01   5.6013001e-01   1.2892741e-01   5.9777898e-01   1.0536295e-01
   6.6789091e-01   1.4625679e-01   5.6646205e-01   6.9505935e-01   2.8164620e-01   8.6939020e-02   2.5311933e-01   9.1014286e-02   8.7391827e-01   1.7161400e-01   8.3135438e-01   8.2103571e-01   4.4194002e-01   9.5995168e-02   5.0850270e-01   9.1014286e-02   9.8349766e-01   1.5236969e-01   9.3912254e-01   1.0000000e+00   5.4563291e-01   1.2406923e-01   5.7619741e-01   1.2293721e-01
   7.7164849e-01   1.7254650e-01   7.4085953e-01   1.0000000e+00   2.4118024e-01   7.7613855e-02   2.9634381e-01   1.0391276e-01   7.5625401e-01   1.2123156e-01   7.5625401e-01   7.8306607e-01   3.4316870e-01   7.5048108e-02   4.2463117e-01   6.2860808e-02   7.0429763e-01   1.2540090e-01   7.7677999e-01   8.2103913e-01   3.9897370e-01   8.2745350e-02   4.4676074e-01   7.2161642e-02
   8.2256236e-01   1.5929705e-01   7.7437642e-01   9.5558197e-01   3.4977324e-01   7.8231293e-02   3.8832200e-01   7.1995465e-02   8.3163265e-01   1.6099773e-01   7.5850340e-01   7.5442177e-01   4.5068027e-01   7.7097506e-02   4.8752834e-01   4.9319728e-02   1.0000000e+00   1.8509070e-01   8.6111111e-01   9.0526559e-01   5.6859410e-01   1.3265306e-01   5.8361678e-01   1.0232426e-01
   6.5991820e-01   1.1768089e-01   5.7346801e-01   6.6670748e-01   2.6976080e-01   5.7482587e-02   2.3807749e-01   8.1471383e-02   8.2693454e-01   1.5524825e-01   8.3689215e-01   8.3906304e-01   4.4582951e-01   9.2334234e-02   4.6121855e-01   9.9123516e-02   9.2062663e-01   1.8625263e-01   8.9935354e-01   1.0000000e+00   5.4314255e-01   1.1270208e-01   5.3476910e-01   1.1971767e-01
   8.0870807e-01   1.9271949e-01   8.1441827e-01   1.0000000e+00   2.6695218e-01   5.8529622e-02   2.7123483e-01   1.2348323e-01   8.2512491e-01   1.4275517e-01   8.5867238e-01   8.4197074e-01   3.8258387e-01   8.2084226e-02   4.1755889e-01   6.4239829e-02   7.4875089e-01   1.4668094e-01   8.1727338e-01   9.3290507e-01   4.1613133e-01   1.0706638e-01   4.3361884e-01   6.8879372e-02
   7.9569892e-01   1.9128466e-01   7.5438596e-01   8.9218766e-01   3.0730051e-01   8.0928127e-02   3.3842671e-01   7.1873231e-02   8.0135823e-01   1.3808715e-01   7.7023203e-01   7.9446650e-01   4.2105263e-01   7.4136955e-02   4.2840973e-01   2.3769100e-02   1.0000000e+00   1.5817770e-01   8.8115450e-01   9.1706893e-01   5.6479909e-01   1.2224109e-01   5.6451613e-01   9.5925297e-02
   6.2260327e-01   1.3940217e-01   5.6029812e-01   6.9028728e-01   2.6580543e-01   5.6926289e-02   2.2411925e-01   7.7545259e-02   8.1848349e-01   1.5822819e-01   8.2072468e-01   8.3225328e-01   4.1327589e-01   9.0992414e-02   4.1865475e-01   1.0085366e-01   9.2292306e-01   1.6338293e-01   8.9737346e-01   1.0000000e+00   5.0650950e-01   1.0668076e-01   5.2242196e-01   1.0197426e-01
   7.9641577e-01   1.8351254e-01   8.1648746e-01   1.0000000e+00   2.2007168e-01   7.2401434e-02   2.4229391e-01   1.0967742e-01   8.3082437e-01   1.5483871e-01   8.7455197e-01   8.9878136e-01   3.3189964e-01   9.7491039e-02   3.9211470e-01   5.0896057e-02   7.7849462e-01   1.3727599e-01   8.7598566e-01   9.1326165e-01   4.0860215e-01   8.4587814e-02   4.1827957e-01   8.1362007e-02
   7.7975457e-01   1.3864850e-01   7.7287944e-01   1.0000000e+00   3.3974611e-01   5.7865695e-02   3.0938095e-01   6.5313755e-02   7.6715016e-01   1.2432531e-01   7.3220157e-01   8.3506019e-01   3.9818474e-01   6.4740828e-02   3.9875766e-01   4.0677865e-02   9.8085218e-01   1.5669572e-01   8.5767273e-01   8.9498121e-01   5.2251004e-01   1.1573139e-01   5.2508822e-01   7.9350483e-02
   6.5181303e-01   1.4409517e-01   5.8218315e-01   7.2966311e-01   2.4612228e-01   6.7695716e-02   2.1034026e-01   7.1080501e-02   8.5876851e-01   1.4167746e-01   8.8826450e-01   8.8249394e-01   4.1439449e-01   9.7675247e-02   4.1100970e-01   9.0422135e-02   9.3565150e-01   1.7286585e-01   9.5547667e-01   1.0000000e+00   5.3382907e-01   1.2426999e-01   4.9973944e-01   1.2983071e-01
   7.5220638e-01   1.4731840e-01   7.6849966e-01   1.0000000e+00   1.9755601e-01   5.3632043e-02   2.0638153e-01   9.4365241e-02   7.2844535e-01   1.0319077e-01   8.0855397e-01   8.0502376e-01   2.9599457e-01   7.6035302e-02   3.1364562e-01   5.1595384e-02   6.9993211e-01   1.2932790e-01   7.9429735e-01   9.3618466e-01   3.6252546e-01   5.8384250e-02   3.6829599e-01   5.4650373e-02
   8.7235330e-01   1.7301875e-01   2.9401089e-01   5.9286146e-01   2.1778584e-01   5.5656382e-02   7.2353297e-01   1.1857229e-01   7.1264368e-01   7.6225045e-02   3.6297641e-01   1.4252874e-01   3.0127042e-01   1.6938899e-01   6.8360557e-01   1.6696915e-01   9.1107078e-01   1.5910466e-01   2.8917120e-01   3.8717483e-01   5.4809437e-01   1.5366001e-01   1.0000000e+00   1.2522686e-01
   5.7662948e-01   1.8907810e-01   1.7028773e-01   5.6253670e-01   7.2812683e-02   6.5766295e-02   3.0651791e-01   2.0904287e-01   8.3852026e-01   1.6206694e-01   4.2513212e-01   5.0358191e-01   3.6993541e-01   9.5126248e-02   7.6923077e-01   2.0317087e-01   9.5478567e-01   1.7792132e-01   3.8990018e-01   5.9776864e-01   5.3904874e-01   1.7028773e-01   1.0000000e+00   2.2842043e-01
   8.6855241e-01   1.7970050e-01   3.1946755e-01   1.0000000e+00  -3.3277870e-03   1.2146423e-01   5.6239601e-01   2.6289517e-01   5.3078203e-01   1.2811980e-01   1.1647255e-01   3.7071547e-01   8.1530782e-02   6.4891847e-02   6.0898502e-01   6.1564060e-02   6.8718802e-01   1.4725458e-01   2.3460899e-01   4.4425957e-01   4.0599002e-01   9.1514143e-02   9.4259567e-01   1.5723794e-01
   8.3439861e-01   2.1034282e-01   3.5560721e-01   6.2754213e-01   2.5450320e-01   5.1133062e-02   7.2864614e-01   1.1504939e-01   6.8332365e-01   1.4758861e-01   3.5793144e-01   3.2399768e-01   4.1836142e-01   6.3916328e-02   8.0650784e-01   1.1853574e-01   9.1574666e-01   1.9465427e-01   3.5676932e-01   5.6595003e-01   6.0662406e-01   1.6153399e-01   1.0000000e+00   1.2725160e-01
   6.4181524e-01   1.8800648e-01   2.1177742e-01   5.6401945e-01   1.1561318e-01   5.1863857e-02   3.9438142e-01   1.3290113e-01   8.4819017e-01   1.2749865e-01   4.5164776e-01   4.8060508e-01   3.8357645e-01   1.1453269e-01   7.5526742e-01   1.6423555e-01   9.7676931e-01   1.8314425e-01   4.8082118e-01   6.8395462e-01   6.0399784e-01   1.6531605e-01   1.0000000e+00   2.5769854e-01
   9.4488189e-01   2.9046369e-01   4.0594926e-01   8.9238845e-01   9.4488189e-02   1.2948381e-01   6.0717410e-01   3.2195976e-01   6.6141732e-01   1.2773403e-01   2.8521435e-01   5.1758530e-01   1.9422572e-01   7.3490814e-02   6.7191601e-01   1.1198600e-01   7.6815398e-01   1.8635171e-01   2.5371829e-01   2.0647419e-01   4.1819773e-01   1.1198600e-01   1.0000000e+00   2.2834646e-01
   8.6165176e-01   2.0410310e-01   4.3240400e-01   6.9752762e-01   2.8932141e-01   8.4166228e-02   6.7438190e-01   1.4518674e-01   7.1856917e-01   1.4413467e-01   3.9137296e-01   3.0804840e-01   4.2819569e-01   9.2582851e-02   7.8169385e-01   9.0478695e-02   9.8053656e-01   1.4150447e-01   4.4923724e-01   4.7027880e-01   6.0073645e-01   1.4834298e-01   1.0000000e+00   1.2572330e-01
   6.1718021e-01   1.8954248e-01   2.6704015e-01   6.1811391e-01   2.0541550e-01   7.3762838e-02   3.5200747e-01   1.5219421e-01   8.7114846e-01   1.4659197e-01   5.0140056e-01   5.4136321e-01   4.1830065e-01   1.1017740e-01   7.0028011e-01   1.5499533e-01   1.0000000e+00   1.8814192e-01   5.1447246e-01   7.1802054e-01   5.8263305e-01   1.9981326e-01   9.4257703e-01   2.1335201e-01
   9.6862430e-01   3.8455350e-01   3.4271923e-01   8.3507643e-01   1.0780370e-01   6.5969429e-02   6.9670153e-01   2.3169751e-01   7.4336283e-01   1.5607401e-01   2.9766693e-01   5.4352373e-01   2.1078037e-01   4.9879324e-02   6.9509252e-01   9.4931617e-02   9.2518101e-01   1.4561545e-01   4.4730491e-01   7.2566372e-01   5.5028158e-01   1.4641995e-01   1.0000000e+00   2.0032180e-01
   8.3912612e-01   1.9165839e-01   5.0744786e-01   8.0635551e-01   3.5054618e-01   6.7527309e-02   6.4945382e-01   1.3604767e-01   7.6067527e-01   1.5590864e-01   4.3296922e-01   4.5461768e-01   4.0814300e-01   1.2115194e-01   7.6365442e-01   6.8520357e-02   1.0000000e+00   1.6434955e-01   5.2432969e-01   7.0009930e-01   6.7626614e-01   1.3207547e-01   9.8063555e-01   1.4349553e-01
   6.6462882e-01   1.8427948e-01   3.2489083e-01   5.9388646e-01   2.2358079e-01   7.5982533e-02   4.1484716e-01   1.1353712e-01   8.8296943e-01   1.5982533e-01   5.2314410e-01   5.4043668e-01   4.4104803e-01   1.1091703e-01   7.4410480e-01   1.4934498e-01   1.0000000e+00   2.0655022e-01   6.0611354e-01   8.1659389e-01   6.4803493e-01   1.7554585e-01   9.4454148e-01   2.2401747e-01
   1.0000000e+00   2.5212465e-01   5.1983003e-01   9.9716714e-01   2.1246459e-01   3.1161473e-02   6.9546742e-01   1.6147309e-01   6.8413598e-01   1.9830028e-01   3.1728045e-01   2.6600567e-01   2.5779037e-01   4.8158640e-02   7.1671388e-01   8.7818697e-02   8.3569405e-01   1.8909348e-01   4.3626062e-01   6.4022663e-01   5.5524079e-01   1.2606232e-01   9.5396601e-01   1.6218130e-01
   8.4003497e-01   2.0104895e-01   5.3146853e-01   7.0716783e-01   3.4353147e-01   7.0804196e-02   6.3811189e-01   9.2657343e-02   8.0944056e-01   1.3286713e-01   5.0262238e-01   5.0769231e-01   4.2832168e-01   1.1975524e-01   7.2727273e-01   6.2062937e-02   1.0000000e+00   1.7263986e-01   5.6118881e-01   6.3461538e-01   6.1625874e-01   1.4685315e-01   9.1652098e-01   1.1931818e-01
   6.8371361e-01   1.8961448e-01   3.5955940e-01   5.8536585e-01   2.4862313e-01   6.2942565e-02   4.2800944e-01   1.1250983e-01   9.1424076e-01   1.7151849e-01   5.8064516e-01   6.5680566e-01   4.6498820e-01   1.2116444e-01   7.2383950e-01   1.3532651e-01   1.0000000e+00   2.1911880e-01   6.4752164e-01   7.8127459e-01   6.6483084e-01   1.4004721e-01   9.3666404e-01   2.3170732e-01
   9.2882992e-01   2.3401689e-01   5.2955368e-01   1.0000000e+00   1.7008444e-01   1.6767189e-01   5.6332931e-01   2.4849216e-01   6.9481303e-01   1.5319662e-01   4.5235223e-01   5.0518697e-01   2.7261761e-01   8.0820265e-02   5.9227986e-01   1.4595899e-01   8.7092883e-01   1.4897467e-01   4.9939686e-01   5.5850422e-01   4.8733414e-01   1.5199035e-01   8.7756333e-01   1.4897467e-01
   8.6738056e-01   1.8533773e-01   5.8072488e-01   8.5008237e-01   3.8138386e-01   4.2833608e-02   6.6556837e-01   8.8138386e-02   8.1466227e-01   1.3591433e-01   5.5189456e-01   6.3904448e-01   4.9011532e-01   1.1202636e-01   7.1252059e-01   9.8023064e-02   1.0000000e+00   1.9481054e-01   6.0378913e-01   6.6639209e-01   6.3838550e-01   1.3261944e-01   9.0485997e-01   1.3220758e-01
   6.7284391e-01   1.5894512e-01   3.8275125e-01   6.1867427e-01   2.5089095e-01   9.8360656e-02   3.7918746e-01   1.3043478e-01   8.6315039e-01   1.7391304e-01   5.8660014e-01   6.0855310e-01   4.6970777e-01   9.5509622e-02   6.9850321e-01   1.4397719e-01   1.0000000e+00   2.0634355e-01   7.1275837e-01   7.8260870e-01   6.5573770e-01   1.6749822e-01   8.8488952e-01   2.1489665e-01
   1.0000000e+00   1.8316268e-01   6.0864619e-01   9.5335609e-01   2.0477816e-01   1.1604096e-01   6.0409556e-01   1.8316268e-01   7.2810011e-01   1.8316268e-01   4.5392491e-01   6.7098976e-01   3.1513083e-01   7.6222981e-02   6.2684869e-01   6.4846416e-02   8.7599545e-01   1.7576792e-01   5.3924915e-01   7.7588168e-01   5.1422071e-01   1.3879408e-01   8.9021615e-01   1.3481229e-01
   8.4884587e-01   1.7423678e-01   5.7557707e-01   7.0886076e-01   3.3283693e-01   6.7014147e-02   5.9493671e-01   1.0126582e-01   8.4661206e-01   1.3402829e-01   5.6515264e-01   6.5063291e-01   4.4973939e-01   1.2062547e-01   6.9545793e-01   7.2226359e-02   1.0000000e+00   1.9694713e-01   6.3737900e-01   7.6172748e-01   6.3886821e-01   1.2509308e-01   8.7974684e-01   1.3067759e-01
   6.6901408e-01   1.6517286e-01   4.2765685e-01   5.8706786e-01   2.8297055e-01   8.0665813e-02   4.0076825e-01   1.0115237e-01   8.8220230e-01   1.7349552e-01   6.2419974e-01   5.7541613e-01   4.7055058e-01   1.0307298e-01   6.7989757e-01   1.1971831e-01   1.0000000e+00   1.9686300e-01   6.9270166e-01   8.1434059e-01   6.1011524e-01   1.5492958e-01   8.5115237e-01   1.9878361e-01
   9.7803347e-01   2.4686192e-01   5.9728033e-01   1.0000000e+00   2.2071130e-01   9.7280335e-02   5.9832636e-01   1.5481172e-01   7.6882845e-01   1.5481172e-01   5.3242678e-01   5.7196653e-01   3.1694561e-01   7.5313808e-02   6.1297071e-01   9.9372385e-02   8.9435146e-01   1.8671548e-01   5.7635983e-01   7.5627615e-01   5.1150628e-01   1.0669456e-01   8.6558577e-01   1.1976987e-01
   7.8099174e-01   1.8319559e-01   5.9641873e-01   7.7203857e-01   3.8429752e-01   4.3388430e-02   5.6198347e-01   1.2534435e-01   8.2369146e-01   1.5426997e-01   5.9848485e-01   5.9352617e-01   4.8071625e-01   8.2644628e-02   6.7561983e-01   6.9559229e-02   1.0000000e+00   1.6907713e-01   6.4393939e-01   6.8801653e-01   6.1501377e-01   1.4807163e-01   8.3161157e-01   1.2775482e-01
   6.8783069e-01   1.5873016e-01   4.2680776e-01   6.2375073e-01   2.8806584e-01   7.2898295e-02   3.9623751e-01   9.3474427e-02   8.7595532e-01   1.4814815e-01   6.6313933e-01   6.8183422e-01   4.8912404e-01   9.8177543e-02   6.6843034e-01   1.3051146e-01   1.0000000e+00   1.6607878e-01   7.5191064e-01   9.0619959e-01   6.0787772e-01   1.6519694e-01   7.9041740e-01   1.6725456e-01
   9.5682731e-01   3.2028112e-01   5.8433735e-01   1.0000000e+00   3.3132530e-01  -3.0120482e-03   6.6767068e-01   1.2349398e-01   8.3835341e-01   1.2248996e-01   6.3052209e-01   7.0060241e-01   3.4236948e-01   1.1947791e-01   5.8734940e-01   8.2329317e-02   8.8955823e-01   1.7419679e-01   7.2088353e-01   8.2831325e-01   5.5722892e-01   1.3554217e-01   8.4086345e-01   1.6014056e-01
   7.7974684e-01   1.9873418e-01   6.0696203e-01   8.3607595e-01   3.6518987e-01   6.4556962e-02   5.3164557e-01   1.2911392e-01   8.3037975e-01   1.3607595e-01   6.3670886e-01   6.0810127e-01   4.5443038e-01   9.9367089e-02   6.3797468e-01   8.9240506e-02   1.0000000e+00   1.7436709e-01   6.7531646e-01   7.9936709e-01   5.9620253e-01   1.5000000e-01   7.8196203e-01   1.2120253e-01
   6.6142160e-01   1.5301139e-01   4.4763972e-01   6.1475855e-01   2.8052089e-01   7.8676072e-02   3.7438958e-01   1.0200760e-01   8.4753120e-01   1.6494845e-01   6.6630494e-01   7.3001340e-01   4.8562127e-01   9.1698318e-02   6.3320673e-01   1.3564840e-01   1.0000000e+00   1.8692349e-01   7.6234400e-01   7.9598481e-01   5.9034183e-01   1.4921324e-01   7.7021161e-01   1.6413456e-01
   9.7967480e-01   2.8861789e-01   7.3678862e-01   1.0000000e+00   3.1300813e-01   8.2317073e-02   6.1178862e-01   1.9308943e-01   9.0142276e-01   1.4837398e-01   7.0934959e-01   7.5182927e-01   3.8109756e-01   1.0162602e-01   6.7479675e-01   8.2317073e-02   9.7764228e-01   1.6717480e-01   7.8861789e-01   9.3902439e-01   5.6808943e-01   1.4430894e-01   8.3587398e-01   1.6209350e-01
   8.1735437e-01   1.5898058e-01   6.3956311e-01   7.8519417e-01   3.6104369e-01   5.3398058e-02   5.4126214e-01   8.3737864e-02   8.2342233e-01   1.4441748e-01   6.3834951e-01   6.6917476e-01   4.6298544e-01   8.4951456e-02   6.2682039e-01   7.6456311e-02   1.0000000e+00   1.8234223e-01   7.0327670e-01   7.8398058e-01   5.9830097e-01   1.5716019e-01   7.6486650e-01   1.3076456e-01
   6.7968750e-01   1.3802083e-01   4.7083333e-01   5.7968750e-01   2.8020833e-01   9.4270833e-02   3.5833333e-01   1.0572917e-01   8.7812500e-01   1.5625000e-01   6.9635417e-01   7.9428344e-01   4.7291667e-01   1.1406250e-01   6.1666667e-01   1.2291667e-01   1.0000000e+00   1.6640625e-01   8.1041667e-01   8.3797224e-01   5.9791667e-01   1.3802083e-01   7.5963542e-01   1.5546875e-01
   7.9771615e-01   2.4225122e-01   6.6639478e-01   1.0000000e+00   2.8792822e-01   9.7879282e-02   4.6411093e-01   2.0799347e-01   7.9037520e-01   1.3376835e-01   6.0032626e-01   6.5481240e-01   2.9526917e-01   9.2985318e-02   5.5138662e-01   6.6884176e-02   8.3115824e-01   1.4314845e-01   6.7699837e-01   8.6786297e-01   4.7634584e-01   1.3621533e-01   6.7985318e-01   1.2357259e-01
   8.0825792e-01   1.5497738e-01   6.7929864e-01   8.3427602e-01   3.7952489e-01   5.9954751e-02   5.0622172e-01   1.0350679e-01   8.2692308e-01   1.4479638e-01   6.5101810e-01   6.5712670e-01   4.5588235e-01   8.9366516e-02   6.0237557e-01   6.0520362e-02   1.0000000e+00   1.7675339e-01   7.2454751e-01   8.0147059e-01   5.8766968e-01   1.1821267e-01   7.4406109e-01   1.0718326e-01
   6.5620542e-01   1.4455540e-01   4.6790300e-01   6.3480742e-01   2.8673324e-01   6.2767475e-02   3.5520685e-01   9.1298146e-02   8.5259154e-01   1.5406562e-01   6.9614836e-01   7.3728165e-01   4.5506419e-01   1.0318592e-01   5.7917261e-01   1.2933904e-01   1.0000000e+00   1.5668093e-01   7.8078935e-01   7.7646933e-01   5.3970518e-01   1.4598193e-01   6.9210651e-01   1.3861151e-01
   9.7231544e-01   2.1140940e-01   7.3657718e-01   1.0000000e+00   2.6510067e-01   1.0151007e-01   5.3271812e-01   1.2835570e-01   8.5570470e-01   1.4429530e-01   7.3657718e-01   7.3892617e-01   3.8171141e-01   9.8993289e-02   5.5453020e-01   1.2080537e-01   8.8590604e-01   1.4723154e-01   7.7684564e-01   8.6912752e-01   4.8657718e-01   1.2332215e-01   7.0595638e-01   1.2541946e-01
   8.0422692e-01   1.5406007e-01   6.6852058e-01   8.4371524e-01   3.7819800e-01   6.1735261e-02   4.8665184e-01   1.0789766e-01   8.3870968e-01   1.3848721e-01   6.7575083e-01   6.3225806e-01   4.4327030e-01   9.4549499e-02   5.8898776e-01   6.0066741e-02   1.0000000e+00   1.7825362e-01   7.4916574e-01   7.9254727e-01   5.9232481e-01   1.2847608e-01   7.3275862e-01   1.2708565e-01
   6.7616334e-01   1.2915480e-01   5.0664767e-01   6.8660969e-01   2.9534663e-01   8.7844255e-02   3.4283001e-01   9.2117759e-02   8.8034188e-01   1.5337132e-01   7.3979107e-01   7.4584506e-01   4.6961064e-01   9.5916429e-02   6.0683761e-01   1.0826211e-01   1.0000000e+00   1.7022792e-01   8.4377968e-01   9.0059368e-01   5.6790123e-01   1.4434948e-01   7.0584046e-01   1.4078822e-01
   9.2233787e-01   1.9055244e-01   7.7822258e-01   1.0000000e+00   3.1545236e-01   7.1257006e-02   4.8919135e-01   1.5212170e-01   8.6309047e-01   1.3610889e-01   7.4699760e-01   8.2129704e-01   3.6269015e-01   1.0248199e-01   5.6044836e-01   8.1665332e-02   8.5188151e-01   1.5572458e-01   7.7101681e-01   8.4787830e-01   4.9719776e-01   1.1449159e-01   6.5772618e-01   1.1168935e-01
   8.1363152e-01   1.5601704e-01   6.7944622e-01   8.3865815e-01   3.5197018e-01   7.5612354e-02   4.6006390e-01   9.6379127e-02   8.3919063e-01   1.3471778e-01   6.9169329e-01   6.7135250e-01   4.2971246e-01   7.9339723e-02   5.5058573e-01   8.3599574e-02   1.0000000e+00   1.7012780e-01   7.5878594e-01   7.8487753e-01   5.5910543e-01   1.1022364e-01   6.9568690e-01   9.9840256e-02
   6.7352538e-01   1.4906264e-01   5.0800183e-01   6.4106081e-01   2.8257888e-01   6.6300869e-02   3.3424783e-01   9.0077732e-02   8.8797439e-01   1.6369456e-01   7.6268861e-01   7.8488134e-01   4.6364883e-01   9.9222679e-02   5.6698674e-01   1.1294010e-01   1.0000000e+00   1.7718336e-01   8.4636488e-01   9.1519566e-01   5.6332876e-01   1.2848651e-01   6.8518519e-01   1.3740283e-01
   9.2723181e-01   1.9354839e-01   7.5693923e-01   1.0000000e+00   2.7606902e-01   6.7516879e-02   4.6736684e-01   1.3278320e-01   8.5671418e-01   1.3053263e-01   7.5768942e-01   8.0030008e-01   3.6759190e-01   8.5521380e-02   5.2738185e-01   7.8019505e-02   8.3270818e-01   1.5716429e-01   7.7494374e-01   9.1072768e-01   4.6361590e-01   1.1702926e-01   6.0352588e-01   1.1890473e-01
   8.1709224e-01   1.4434601e-01   6.8681605e-01   8.1657113e-01   3.7050547e-01   5.4194893e-02   4.7368421e-01   6.5659197e-02   8.1448671e-01   1.3288171e-01   6.7535175e-01   6.7003648e-01   4.2365816e-01   9.2756644e-02   5.2371027e-01   6.4616988e-02   1.0000000e+00   1.6857738e-01   7.7592496e-01   8.5715435e-01   5.7321522e-01   1.0005211e-01   6.6988015e-01   9.3017196e-02
   6.7815050e-01   1.5321850e-01   5.1677244e-01   6.5185857e-01   2.9374433e-01   7.5249320e-02   3.1912965e-01   9.4741614e-02   8.8576609e-01   1.5911151e-01   7.9329102e-01   8.2474297e-01   4.5965549e-01   1.0879420e-01   5.5530372e-01   1.1559383e-01   1.0000000e+00   1.6205802e-01   8.8032638e-01   9.6308894e-01   5.6618314e-01   1.3553944e-01   6.6659112e-01   1.2624660e-01
   9.1272189e-01   1.8195266e-01   7.9215976e-01   1.0000000e+00   2.7736686e-01   1.0207101e-01   4.1642012e-01   1.4201183e-01   8.3136095e-01   1.5458580e-01   8.0399408e-01   7.6612426e-01   3.8239645e-01   8.1360947e-02   4.9408284e-01   1.1020710e-01   8.4245562e-01   1.5125740e-01   7.9733728e-01   8.5946746e-01   4.6967456e-01   9.7633136e-02   5.9652367e-01   1.0687870e-01
   7.9483204e-01   1.7260982e-01   6.9612403e-01   8.0981912e-01   3.3850129e-01   7.0801034e-02   4.3617571e-01   1.0180879e-01   8.2997416e-01   1.3126615e-01   7.0956072e-01   6.8671835e-01   4.1136951e-01   7.9586563e-02   5.2196382e-01   5.2713178e-02   1.0000000e+00   1.5219638e-01   8.0103359e-01   7.8885380e-01   5.5090439e-01   1.1679587e-01   6.4366925e-01   1.0723514e-01
   6.9036904e-01   1.5256526e-01   5.3285329e-01   6.4671467e-01   2.8757876e-01   7.1557156e-02   3.1098110e-01   8.5058506e-02   9.1449145e-01   1.5616562e-01   8.1728173e-01   7.8895171e-01   4.5589559e-01   9.4509451e-02   5.6165617e-01   9.3609361e-02   1.0000000e+00   1.7844284e-01   9.0234023e-01   9.7718896e-01   5.6615662e-01   1.2106211e-01   6.3928893e-01   1.3838884e-01
   8.8992806e-01   2.0071942e-01   8.0071942e-01   1.0000000e+00   2.8776978e-01   5.3956835e-02   4.3165468e-01   1.2805755e-01   8.8273381e-01   1.3956835e-01   8.2949640e-01   8.2719424e-01   3.7410072e-01   7.1223022e-02   5.1510791e-01   6.5467626e-02   8.3597122e-01   1.4856115e-01   8.1942446e-01   8.5827338e-01   4.6187050e-01   7.8417266e-02   5.6726619e-01   1.1187050e-01
   7.9046621e-01   1.7077004e-01   6.9512834e-01   8.6790073e-01   3.3473023e-01   6.9146150e-02   4.1173389e-01   1.0267156e-01   8.2189628e-01   1.4300681e-01   7.2446307e-01   7.3841765e-01   4.2902043e-01   8.9051860e-02   4.9502357e-01   5.4478785e-02   1.0000000e+00   1.6998428e-01   7.9308539e-01   8.9441723e-01   5.4583552e-01   1.1891042e-01   6.3986380e-01   9.4028287e-02
   6.9923112e-01   1.2347354e-01   5.5766621e-01   6.8204432e-01   2.8584351e-01   7.6436002e-02   3.0438716e-01   7.9601990e-02   8.9326097e-01   1.6146540e-01   8.2587065e-01   8.4914772e-01   4.5183175e-01   8.1863410e-02   5.2329263e-01   9.6788783e-02   1.0000000e+00   1.6983265e-01   9.1361375e-01   9.7217562e-01   5.4454998e-01   1.3839891e-01   5.9497965e-01   1.4133876e-01
   8.4487535e-01   2.1121884e-01   7.9085873e-01   1.0000000e+00   2.8393352e-01   8.0332410e-02   3.5941828e-01   1.4196676e-01   8.2617729e-01   1.5581717e-01   8.2063712e-01   8.3434903e-01   3.7257618e-01   7.4099723e-02   4.6398892e-01   7.7562327e-02   7.9639889e-01   1.4854571e-01   8.2063712e-01   9.5013850e-01   4.4598338e-01   9.8337950e-02   5.1004155e-01   9.5914127e-02
   8.0624669e-01   1.7204870e-01   7.3425093e-01   8.4753838e-01   3.4833245e-01   4.0762308e-02   4.1238751e-01   8.3112758e-02   8.3853891e-01   1.2652197e-01   7.5224987e-01   7.5159259e-01   4.1662255e-01   5.3467443e-02   4.8597141e-01   4.3938592e-02   1.0000000e+00   1.8766543e-01   8.1895183e-01   8.4697904e-01   5.2355744e-01   1.3710958e-01   5.9475913e-01   1.0667020e-01
   6.7542497e-01   1.4772140e-01   5.6107437e-01   7.0479128e-01   2.6607650e-01   8.1869694e-02   2.5984729e-01   9.6107901e-02   8.7965426e-01   1.6507422e-01   8.3916436e-01   8.2423774e-01   4.2803612e-01   8.9878686e-02   5.0812603e-01   9.2548350e-02   9.8599588e-01   1.5061354e-01   9.3527226e-01   1.0000000e+00   5.1791480e-01   1.2191465e-01   5.7864966e-01   1.2080229e-01
   7.8625954e-01   1.6857506e-01   7.5127226e-01   1.0000000e+00   2.3854962e-01   6.8702290e-02   3.1234097e-01   1.1195929e-01   7.7162850e-01   1.2595420e-01   7.5254453e-01   7.8740458e-01   3.2760814e-01   6.2340967e-02   4.3447837e-01   5.8524173e-02   7.2201018e-01   1.2500000e-01   7.7862595e-01   8.2442748e-01   3.8613232e-01   8.0788804e-02   4.5006361e-01   7.5381679e-02
   8.1609195e-01   1.6256158e-01   7.7230432e-01   9.2646229e-01   3.3333333e-01   7.4986316e-02   3.8259442e-01   7.9912425e-02   8.3087028e-01   1.6037219e-01   7.4438971e-01   7.7451850e-01   4.2364532e-01   7.4438971e-02   4.8385331e-01   4.9808429e-02   1.0000000e+00   1.8089765e-01   8.4783799e-01   9.1706448e-01   5.4132458e-01   1.1932129e-01   5.7881773e-01   1.0317460e-01
   6.5727394e-01   1.2481566e-01   5.6299828e-01   6.5860177e-01   2.5095914e-01   5.4440872e-02   2.4299218e-01   7.8341742e-02   8.2944873e-01   1.6199479e-01   8.3343221e-01   8.4130391e-01   4.2047828e-01   9.4275656e-02   4.5810002e-01   1.0047218e-01   9.2106873e-01   1.8080566e-01   8.9628264e-01   1.0000000e+00   5.1652437e-01   1.1330783e-01   5.3267959e-01   1.2105348e-01
   8.3900069e-01   1.7140874e-01   7.9805690e-01   1.0000000e+00   2.3178348e-01   5.8986815e-02   2.8591256e-01   1.0131853e-01   8.2442748e-01   1.4226232e-01   8.4247051e-01   8.3525399e-01   3.5461485e-01   7.9805690e-02   4.2748092e-01   7.0090215e-02   7.6197085e-01   1.4052741e-01   8.0846634e-01   9.0076336e-01   3.8376128e-01   9.7154754e-02   4.4448300e-01   6.2803609e-02
   8.0143014e-01   1.8371837e-01   7.4532453e-01   8.8861144e-01   2.9317932e-01   7.4257426e-02   3.4873487e-01   7.2057206e-02   8.0088009e-01   1.3861386e-01   7.5522552e-01   7.7052932e-01   3.9383938e-01   6.6556656e-02   4.3399340e-01   2.5302530e-02   1.0000000e+00   1.5429043e-01   8.7293729e-01   8.9189263e-01   5.3465347e-01   1.2211221e-01   5.5858086e-01   9.8184818e-02
   6.4690913e-01   1.4141317e-01   5.6340802e-01   6.9045541e-01   2.5319691e-01   5.0280238e-02   2.4242258e-01   6.6890674e-02   8.3366430e-01   1.6655329e-01   8.2693034e-01   8.5009867e-01   4.0224190e-01   8.6194694e-02   4.3276919e-01   9.7417961e-02   9.4275446e-01   1.7351171e-01   9.0414642e-01   1.0000000e+00   4.8888553e-01   1.0280513e-01   5.3265627e-01   1.0347853e-01
   8.2310469e-01   1.8483755e-01   8.3826715e-01   1.0000000e+00   2.1155235e-01   8.0866426e-02   2.4765343e-01   1.1407942e-01   8.5270758e-01   1.5884477e-01   8.8447653e-01   9.0888087e-01   3.2779783e-01   8.0866426e-02   4.1155235e-01   5.5595668e-02   8.0938628e-01   1.3826715e-01   9.0180505e-01   9.6823105e-01   4.0722022e-01   9.0252708e-02   4.3357401e-01   8.5559567e-02
   8.2121015e-01   1.4069684e-01   7.9249651e-01   1.0000000e+00   3.2848406e-01   5.5130192e-02   3.1527578e-01   7.0061285e-02   7.9479360e-01   1.2519148e-01   7.5459450e-01   8.1462416e-01   3.8820843e-01   6.7764194e-02   4.0888225e-01   4.5941826e-02   9.9980900e-01   1.6797480e-01   8.6542915e-01   9.0856796e-01   5.0880573e-01   1.2002302e-01   5.3263805e-01   8.5853788e-02
   6.5362348e-01   1.4057447e-01   5.8811768e-01   7.0574122e-01   2.4050666e-01   6.7418369e-02   2.1133985e-01   8.1762702e-02   8.6639776e-01   1.4631220e-01   8.9030498e-01   8.9091640e-01   4.1263867e-01   9.0847447e-02   4.2363599e-01   9.4672603e-02   9.5055118e-01   1.7571809e-01   9.4529160e-01   1.0000000e+00   5.0492055e-01   1.1857983e-01   5.0372519e-01   1.2360034e-01
   7.4701195e-01   1.5537849e-01   7.5830013e-01   1.0000000e+00   1.7330677e-01   5.1128818e-02   2.0717131e-01   1.0159363e-01   7.4103586e-01   1.0889774e-01   8.0212483e-01   8.1062417e-01   2.8818061e-01   6.7729084e-02   3.2071713e-01   5.5776892e-02   7.1049137e-01   1.2981408e-01   7.8818061e-01   9.5019920e-01   3.3798141e-01   6.1752988e-02   3.6620186e-01   5.9428951e-02
   8.6047869e-01   1.8330414e-01   3.1056626e-01   5.7209574e-01   2.1132516e-01   3.1523643e-02   7.0753065e-01   1.1325161e-01   6.9001751e-01   1.2025686e-01   3.1173380e-01   2.2743724e-01   2.8721541e-01   9.6906013e-02   7.6474022e-01   1.0157618e-01   9.1185055e-01   1.5586690e-01   3.0472855e-01   3.9813193e-01   4.9620549e-01   1.3076474e-01   1.0000000e+00   1.1733800e-01
   6.0514019e-01   1.9158879e-01   1.9509346e-01   5.4789720e-01   6.0747664e-02   5.1401869e-02   3.3294393e-01   2.0560748e-01   8.9135514e-01   1.3901869e-01   4.6144860e-01   5.2663551e-01   3.5630841e-01   8.6448598e-02   7.8738318e-01   1.9976636e-01   1.0000000e+00   1.8516355e-01   3.9719626e-01   6.0280374e-01   5.0817757e-01   1.7523364e-01   9.9123832e-01   2.2488318e-01
   9.2915980e-01   1.6639209e-01   3.0477759e-01   1.0000000e+00  -5.1070840e-02   1.2520593e-01   5.5024712e-01   2.4876442e-01   5.7990115e-01   1.2520593e-01   1.3344316e-01   3.8187809e-01   6.0955519e-02   6.2602965e-02   6.3097199e-01   6.2602965e-02   7.3970346e-01   1.3591433e-01   2.6359143e-01   4.8105437e-01   3.7397035e-01   8.2372323e-02   9.4481054e-01   1.5403624e-01
   8.3997754e-01   2.1897810e-01   3.5934868e-01   6.7265581e-01   2.3806850e-01   5.1656373e-02   7.1757440e-01   1.3587872e-01   6.8163953e-01   1.4935430e-01   3.5148793e-01   3.7035373e-01   3.8180797e-01   5.0533408e-02   8.0853453e-01   1.2240314e-01   9.3767546e-01   1.7911286e-01   3.6720943e-01   5.6597417e-01   5.5699045e-01   1.3475576e-01   1.0000000e+00   1.1734980e-01
   6.6383881e-01   1.8875928e-01   1.9936373e-01   5.6309650e-01   1.0286320e-01   4.9840933e-02   4.0190880e-01   1.1983033e-01   8.5577943e-01   1.3573701e-01   4.5705196e-01   5.0880170e-01   3.5418876e-01   1.0922587e-01   7.6564157e-01   1.6861082e-01   1.0000000e+00   1.8080594e-01   5.1007423e-01   6.9671262e-01   5.7582185e-01   1.6436903e-01   9.7720042e-01   2.6988335e-01
   9.5090439e-01   2.8251507e-01   4.3410853e-01   9.6468562e-01   1.1541774e-01   9.1300603e-02   6.1498708e-01   3.4453058e-01   7.0111972e-01   1.3781223e-01   2.7906977e-01   4.0964686e-01   1.2747631e-01   6.3738157e-02   6.8733850e-01   9.8191214e-02   7.8380706e-01   1.9035314e-01   2.5322997e-01   2.4117140e-01   3.7209302e-01   1.3092162e-01   1.0000000e+00   2.1274763e-01
   8.5758040e-01   2.0316488e-01   4.2572741e-01   7.0648290e-01   2.5727412e-01   6.7381317e-02   6.7279224e-01   1.5007657e-01   7.3506891e-01   1.4803471e-01   4.0530883e-01   3.6120470e-01   3.9305768e-01   8.7799898e-02   7.4425727e-01   9.0862685e-02   9.7396631e-01   1.6794283e-01   4.3287392e-01   5.0331802e-01   5.6049005e-01   1.3169985e-01   1.0000000e+00   1.2608474e-01
   6.2707182e-01   1.8232044e-01   3.0386740e-01   6.3720074e-01   2.1178637e-01   7.1823204e-02   3.4806630e-01   1.6114180e-01   8.7476980e-01   1.6666667e-01   5.0000000e-01   5.4401473e-01   3.8766114e-01   1.0313076e-01   7.1823204e-01   1.5930018e-01   1.0000000e+00   2.0856354e-01   5.1749540e-01   7.3848987e-01   5.5893186e-01   1.8508287e-01   9.4889503e-01   2.0488029e-01
   9.8020586e-01   3.7688044e-01   3.6104513e-01   8.7252573e-01   6.4924782e-02   8.0760095e-02   6.7933492e-01   2.3911322e-01   7.5534442e-01   1.6785432e-01   2.7711797e-01   4.6524149e-01   1.5518606e-01   1.9002375e-02   7.0783848e-01   8.8677751e-02   9.5486936e-01   1.4806017e-01   4.2438638e-01   6.4608076e-01   4.7505938e-01   1.6152019e-01   1.0000000e+00   1.9556611e-01
   8.4266409e-01   1.9111969e-01   5.1254826e-01   7.9922780e-01   3.4073359e-01   5.2123552e-02   6.5830116e-01   1.4092664e-01   7.7509653e-01   1.5540541e-01   4.3822394e-01   4.4092664e-01   3.8030888e-01   1.1003861e-01   7.5965251e-01   6.5637066e-02   1.0000000e+00   1.6457529e-01   5.1351351e-01   6.4671815e-01   6.1389961e-01   1.5057915e-01   9.5028958e-01   1.4430502e-01
   6.5583333e-01   1.8000000e-01   3.2083333e-01   4.9416667e-01   1.9500000e-01   6.8333333e-02   4.0500000e-01   1.2083333e-01   8.6083333e-01   1.5583333e-01   5.2916667e-01   5.3066667e-01   3.9166667e-01   1.0166667e-01   7.2166667e-01   1.5500000e-01   1.0000000e+00   2.0291667e-01   5.8833333e-01   7.9583333e-01   5.8583333e-01   1.7083333e-01   9.1208333e-01   2.1375000e-01
   1.0000000e+00   2.9155313e-01   4.7275204e-01   9.2098093e-01   1.3623978e-01   4.7683924e-02   6.8392371e-01   1.5395095e-01   7.0844687e-01   1.8119891e-01   3.0790191e-01   3.3760218e-01   2.0844687e-01   4.4959128e-02   6.9754768e-01   7.7656676e-02   8.5286104e-01   1.7915531e-01   4.4550409e-01   7.1253406e-01   4.9863760e-01   1.0899183e-01   9.3392371e-01   1.4918256e-01
   8.2697201e-01   2.0101781e-01   5.3265479e-01   7.4130619e-01   3.1636980e-01   7.0398643e-02   6.3189143e-01   1.0347752e-01   8.2188295e-01   1.3740458e-01   5.0296862e-01   4.8583545e-01   4.0288380e-01   1.0856658e-01   7.3112807e-01   6.0220526e-02   1.0000000e+00   1.7514843e-01   5.6403732e-01   5.7506361e-01   5.7675997e-01   1.4079729e-01   9.0118745e-01   1.2256149e-01
   6.9655172e-01   1.8390805e-01   3.5785441e-01   5.3946360e-01   2.1379310e-01   6.9731801e-02   4.2375479e-01   1.0574713e-01   9.2720307e-01   1.6245211e-01   5.8620690e-01   6.2053640e-01   4.2528736e-01   1.0498084e-01   7.2490421e-01   1.2183908e-01   1.0000000e+00   2.2030651e-01   6.4291188e-01   7.6475096e-01   6.1226054e-01   1.4559387e-01   9.2068966e-01   2.3180077e-01
   9.4090382e-01   2.0278100e-01   5.3881808e-01   1.0000000e+00   1.1587486e-01   1.8424102e-01   5.4461182e-01   2.3174971e-01   6.9988413e-01   1.5411356e-01   4.2526072e-01   4.1691773e-01   2.2711472e-01   5.4461182e-02   5.9327926e-01   1.2398610e-01   8.5747393e-01   1.5353418e-01   4.9594438e-01   5.6546929e-01   4.4032445e-01   1.5527231e-01   8.4414832e-01   1.6859791e-01
   8.9943685e-01   1.7940467e-01   5.7843926e-01   8.3748994e-01   3.5478681e-01   4.7465809e-02   6.6773934e-01   8.9300080e-02   8.3829445e-01   1.2952534e-01   5.5349960e-01   5.8873693e-01   4.4569590e-01   1.1504425e-01   7.0876911e-01   9.4127112e-02   1.0000000e+00   1.9509252e-01   6.0096541e-01   6.5808528e-01   6.0016090e-01   1.4561545e-01   8.9501207e-01   1.4038616e-01
   6.6666667e-01   1.6632302e-01   3.6838488e-01   6.0756014e-01   2.2336770e-01   8.3161512e-02   3.8762887e-01   1.1958763e-01   8.6116838e-01   1.6975945e-01   5.7388316e-01   5.9161512e-01   4.3092784e-01   9.3470790e-02   6.9415808e-01   1.4501718e-01   1.0000000e+00   1.9896907e-01   7.0378007e-01   7.7731959e-01   6.1649485e-01   1.5395189e-01   8.6701031e-01   2.1134021e-01
   1.0000000e+00   2.1679909e-01   5.9591373e-01   9.3643587e-01   1.8955732e-01   1.0329171e-01   6.1975028e-01   1.8047673e-01   7.7525539e-01   1.6912599e-01   4.7105562e-01   6.6265607e-01   2.7809308e-01   7.7185017e-02   6.3677639e-01   7.2644722e-02   9.0351873e-01   1.8217934e-01   5.4029512e-01   7.9341657e-01   4.9262202e-01   1.2372304e-01   8.9046538e-01   1.3677639e-01
   8.4028777e-01   1.7122302e-01   5.6258993e-01   6.8417266e-01   3.1151079e-01   5.6115108e-02   5.8633094e-01   1.0431655e-01   8.4028777e-01   1.4100719e-01   5.5251799e-01   6.2071942e-01   4.0935252e-01   1.0287770e-01   6.7985612e-01   6.8345324e-02   1.0000000e+00   1.8381295e-01   6.3165468e-01   7.2877698e-01   5.8561151e-01   1.2374101e-01   8.6294964e-01   1.3129496e-01
   6.6729206e-01   1.6260163e-01   4.1713571e-01   6.0350219e-01   2.5766104e-01   7.6923077e-02   3.9712320e-01   1.0881801e-01   8.8617886e-01   1.6697936e-01   6.1288305e-01   6.0712946e-01   4.4652908e-01   9.5684803e-02   6.8417761e-01   1.2132583e-01   1.0000000e+00   1.9606004e-01   6.9793621e-01   8.2989368e-01   5.8411507e-01   1.3946216e-01   8.4584115e-01   1.9606004e-01
   9.3686354e-01   2.5152749e-01   5.9877800e-01   1.0000000e+00   2.3727088e-01   8.1466395e-02   5.7942974e-01   1.8329939e-01   7.8513238e-01   1.5376782e-01   5.2749491e-01   5.4052953e-01   2.7800407e-01   6.5173116e-02   6.0794297e-01   8.9613035e-02   9.0936864e-01   1.7362525e-01   5.8452138e-01   7.2403259e-01   4.7148676e-01   8.7576375e-02   8.5590631e-01   1.1456212e-01
   7.9028995e-01   1.8610924e-01   5.8664869e-01   7.9298719e-01   3.5131490e-01   5.5293324e-02   5.4484154e-01   1.3014160e-01   8.3749157e-01   1.5509103e-01   5.9541470e-01   5.9595415e-01   4.5448415e-01   7.2151045e-02   6.7296022e-01   6.2710722e-02   1.0000000e+00   1.8240054e-01   6.4059339e-01   6.8442347e-01   5.8799730e-01   1.3351315e-01   8.3445718e-01   1.2913014e-01
   6.9288175e-01   1.5269805e-01   4.3283582e-01   6.1366246e-01   2.5889782e-01   7.3478760e-02   3.9609644e-01   8.2089552e-02   8.8461538e-01   1.3432836e-01   6.6016073e-01   6.5602755e-01   4.5809414e-01   9.0126292e-02   6.5901263e-01   1.2571757e-01   1.0000000e+00   1.7192882e-01   7.4052813e-01   8.7970465e-01   5.7290471e-01   1.6016073e-01   7.8846154e-01   1.7307692e-01
   9.0656799e-01   2.8029602e-01   5.8001850e-01   1.0000000e+00   2.8862165e-01   2.1276596e-02   6.1332100e-01   1.4431082e-01   7.8723404e-01   1.3413506e-01   5.7354302e-01   6.5938945e-01   2.8122109e-01   9.1581869e-02   5.7446809e-01   7.7705828e-02   8.5291397e-01   1.5217391e-01   6.7992599e-01   7.5578168e-01   4.8843663e-01   1.1933395e-01   7.8214616e-01   1.4292322e-01
   8.1511555e-01   1.7863835e-01   6.2148657e-01   8.6695815e-01   3.5103061e-01   6.8082448e-02   5.3341661e-01   1.2554653e-01   8.3198001e-01   1.4053716e-01   6.2585884e-01   5.8763273e-01   4.2410993e-01   9.8063710e-02   6.4334791e-01   8.7445347e-02   1.0000000e+00   1.9081824e-01   6.7207995e-01   7.6639600e-01   5.6214866e-01   1.4303560e-01   7.8732042e-01   1.2585884e-01
   6.6865834e-01   1.6512765e-01   4.5898968e-01   6.4041282e-01   2.8245519e-01   7.4959261e-02   3.8403042e-01   1.0646388e-01   8.7072243e-01   1.6838675e-01   6.8223791e-01   7.4384286e-01   4.7474199e-01   8.8538838e-02   6.4204237e-01   1.4285714e-01   1.0000000e+00   1.9147203e-01   7.7620858e-01   7.8435633e-01   5.8392178e-01   1.4014123e-01   7.8299837e-01   1.7083107e-01
   9.6990291e-01   2.4563107e-01   7.2912621e-01   1.0000000e+00   2.7669903e-01   7.8640777e-02   5.9417476e-01   1.8252427e-01   8.8737864e-01   1.4077670e-01   6.9805825e-01   7.7553398e-01   3.4951456e-01   8.5436893e-02   6.5436893e-01   8.7378641e-02   9.5533981e-01   1.7233010e-01   7.5242718e-01   8.6504854e-01   4.9708738e-01   1.3689320e-01   8.1407767e-01   1.5776699e-01
   8.1319976e-01   1.6912198e-01   6.2227460e-01   7.6664702e-01   3.3411903e-01   5.2445492e-02   5.4272245e-01   8.0730701e-02   8.2557454e-01   1.4201532e-01   6.3288156e-01   6.1744255e-01   4.3311727e-01   8.1909252e-02   6.2286388e-01   7.1891573e-02   1.0000000e+00   1.7707720e-01   6.9180907e-01   7.3718326e-01   5.6570418e-01   1.3140837e-01   7.6929876e-01   1.1814968e-01
   6.8364748e-01   1.3499745e-01   4.7376465e-01   5.9144167e-01   2.6337239e-01   8.9149261e-02   3.5303107e-01   1.1003566e-01   8.6958737e-01   1.5741212e-01   6.9383597e-01   8.0388395e-01   4.5084055e-01   1.0341314e-01   6.0163016e-01   1.3397860e-01   1.0000000e+00   1.6887417e-01   8.0590932e-01   8.5395548e-01   5.6749873e-01   1.3754457e-01   7.5063678e-01   1.6225166e-01
   8.2160000e-01   2.3440000e-01   6.4400000e-01   1.0000000e+00   2.4880000e-01   1.0240000e-01   4.8480000e-01   1.7920000e-01   8.0560000e-01   1.3120000e-01   6.1120000e-01   7.0544000e-01   2.7280000e-01   8.5600000e-02   5.4560000e-01   8.1600000e-02   8.3440000e-01   1.5320000e-01   6.8080000e-01   8.8320000e-01   4.5280000e-01   1.1440000e-01   6.9080000e-01   1.1720000e-01
   8.0380101e-01   1.5762996e-01   6.7020682e-01   8.1721632e-01   3.3761878e-01   8.3845724e-02   4.8686417e-01   1.1403018e-01   8.3286752e-01   1.4868642e-01   6.4617105e-01   6.5667971e-01   4.2481833e-01   8.7758524e-02   6.0033538e-01   6.7635551e-02   1.0000000e+00   1.7915036e-01   7.2554500e-01   7.7976523e-01   5.6120738e-01   1.1570710e-01   7.4427054e-01   1.0368921e-01
   6.6293706e-01   1.3846154e-01   4.6153846e-01   6.1585082e-01   2.6107226e-01   5.7342657e-02   3.5337995e-01   8.7645688e-02   8.5174825e-01   1.5617716e-01   6.8298368e-01   7.3097832e-01   4.2843823e-01   9.5571096e-02   5.7855478e-01   1.2540793e-01   1.0000000e+00   1.5407925e-01   7.6923077e-01   7.6299981e-01   5.1188811e-01   1.3426573e-01   6.9813520e-01   1.2890443e-01
   1.0000000e+00   2.1283784e-01   7.3479730e-01   9.6368243e-01   2.3141892e-01   8.3614865e-02   5.6081081e-01   1.2668919e-01   8.9358108e-01   1.5202703e-01   7.4831081e-01   7.8614865e-01   3.5050676e-01   9.3750000e-02   5.7601351e-01   1.1317568e-01   8.9780405e-01   1.6596284e-01   7.8209459e-01   8.7922297e-01   4.6114865e-01   1.2246622e-01   7.2339527e-01   1.3048986e-01
   7.9665588e-01   1.5210356e-01   6.5480043e-01   8.0798274e-01   3.6084142e-01   4.6925566e-02   4.9352751e-01   1.0302050e-01   8.3710895e-01   1.3754045e-01   6.5965480e-01   6.3365696e-01   4.1262136e-01   9.4390507e-02   5.7713053e-01   5.7173679e-02   1.0000000e+00   1.8096009e-01   7.3300971e-01   8.2632513e-01   5.5771305e-01   1.1974110e-01   7.2518878e-01   1.1407767e-01
   6.7461431e-01   1.4118747e-01   4.9929874e-01   6.7227676e-01   2.7629734e-01   7.7606358e-02   3.5437120e-01   8.4618981e-02   8.9013558e-01   1.5474521e-01   7.3352034e-01   7.4877148e-01   4.4086022e-01   8.8826554e-02   6.0402057e-01   1.0238429e-01   1.0000000e+00   1.6900421e-01   8.4244974e-01   8.7761678e-01   5.4838710e-01   1.4212249e-01   6.9354839e-01   1.4375877e-01
   9.4182390e-01   1.9103774e-01   7.7594340e-01   1.0000000e+00   2.8459119e-01   6.6037736e-02   4.9921384e-01   1.3522013e-01   8.5613208e-01   1.5251572e-01   7.3113208e-01   8.4261006e-01   3.4984277e-01   7.6257862e-02   5.6918239e-01   8.9622642e-02   8.4512579e-01   1.5998428e-01   7.6179245e-01   8.2154088e-01   4.6383648e-01   1.0534591e-01   6.4661950e-01   1.1910377e-01
   8.1141959e-01   1.6815086e-01   6.5898376e-01   8.1822944e-01   3.1168151e-01   7.8051336e-02   4.5259298e-01   1.0424306e-01   8.3446831e-01   1.4143531e-01   6.8727082e-01   6.7197486e-01   4.0911472e-01   7.9622839e-02   5.4478785e-01   7.7527501e-02   1.0000000e+00   1.6841278e-01   7.5432163e-01   7.6951283e-01   5.3169199e-01   1.0738607e-01   6.8910424e-01   1.0398114e-01
   6.7359855e-01   1.4466546e-01   5.0994575e-01   6.3245931e-01   2.6537071e-01   6.6455696e-02   3.3047016e-01   9.7197107e-02   8.9466546e-01   1.6320072e-01   7.5045208e-01   7.8916171e-01   4.3309222e-01   9.3128391e-02   5.7233273e-01   1.1121157e-01   1.0000000e+00   1.8015371e-01   8.3092224e-01   9.0802563e-01   5.3526221e-01   1.2025316e-01   6.8964738e-01   1.3584991e-01
   9.8043818e-01   2.1283255e-01   7.8951487e-01   1.0000000e+00   2.5586854e-01   7.0422535e-02   5.0312989e-01   1.3849765e-01   9.0845070e-01   1.3928013e-01   7.9733959e-01   8.4882629e-01   3.7010955e-01   7.4334898e-02   5.6807512e-01   8.2159624e-02   8.9827856e-01   1.6314554e-01   8.1455399e-01   9.1627543e-01   4.5148670e-01   1.2519562e-01   6.3106416e-01   1.2636933e-01
   8.1156427e-01   1.6313887e-01   6.7733609e-01   7.9814146e-01   3.4692824e-01   5.4723800e-02   4.7186371e-01   7.3825503e-02   8.2808467e-01   1.3061435e-01   6.7268973e-01   6.7258647e-01   3.9597315e-01   9.3443469e-02   5.2400620e-01   6.2467734e-02   1.0000000e+00   1.7372225e-01   7.6510067e-01   8.2755354e-01   5.4052659e-01   9.4475994e-02   6.7191533e-01   9.3185338e-02
   6.8039391e-01   1.4726947e-01   5.1700985e-01   6.4189794e-01   2.7350045e-01   7.3858550e-02   3.2094897e-01   9.6687556e-02   8.8361683e-01   1.6069830e-01   7.8782453e-01   8.2428456e-01   4.4001791e-01   1.0429722e-01   5.5326768e-01   1.2578335e-01   1.0000000e+00   1.7121755e-01   8.6347359e-01   9.4915085e-01   5.3849597e-01   1.2488809e-01   6.6987466e-01   1.2153089e-01
   9.0068966e-01   1.6068966e-01   7.5448276e-01   1.0000000e+00   2.4206897e-01   1.0137931e-01   4.0206897e-01   1.2551724e-01   7.9724138e-01   1.4137931e-01   7.6206897e-01   7.2606897e-01   3.3310345e-01   7.1724138e-02   4.7931034e-01   9.9310345e-02   8.0344828e-01   1.3758621e-01   7.5517241e-01   8.1034483e-01   4.1862069e-01   8.0000000e-02   5.7482759e-01   9.2068966e-02
   7.8372916e-01   1.7786761e-01   6.7559373e-01   7.7109651e-01   3.0570995e-01   7.5290551e-02   4.2799394e-01   1.1015664e-01   8.2162708e-01   1.2733704e-01   6.9631127e-01   6.8206165e-01   3.8504295e-01   7.6301162e-02   5.2097019e-01   5.4067711e-02   1.0000000e+00   1.4578070e-01   7.8019202e-01   7.8243158e-01   5.1237999e-01   1.1470440e-01   6.4249621e-01   9.6260738e-02
   6.8576465e-01   1.5337153e-01   5.3371529e-01   6.4521816e-01   2.7324813e-01   6.9634200e-02   3.0806523e-01   9.5196122e-02   9.0921111e-01   1.5866020e-01   8.0035258e-01   7.8768004e-01   4.2882327e-01   9.6077567e-02   5.5266637e-01   9.5636844e-02   1.0000000e+00   1.7166152e-01   8.8453063e-01   9.5584586e-01   5.2974879e-01   1.1282503e-01   6.3530190e-01   1.2935214e-01
   8.9133523e-01   1.9247159e-01   8.1534091e-01   1.0000000e+00   2.6278409e-01   5.7528409e-02   4.3110795e-01   1.3210227e-01   8.7500000e-01   1.4488636e-01   8.3167614e-01   8.3650568e-01   3.6008523e-01   6.3920455e-02   5.0852273e-01   7.8835227e-02   8.4232955e-01   1.4524148e-01   8.0965909e-01   8.6434659e-01   4.3252841e-01   7.7414773e-02   5.7137784e-01   1.1257102e-01
   7.7978339e-01   1.7792677e-01   6.8282620e-01   8.4003223e-01   3.0221764e-01   7.4780815e-02   4.1206808e-01   1.1139763e-01   8.3238783e-01   1.3563693e-01   7.2099020e-01   7.0326937e-01   4.0330067e-01   8.6126870e-02   5.0025786e-01   5.6214544e-02   1.0000000e+00   1.6735431e-01   7.8751934e-01   8.6635498e-01   5.1624549e-01   1.0985044e-01   6.3718412e-01   9.4636411e-02
   6.9629299e-01   1.2684234e-01   5.5381867e-01   6.7440822e-01   2.7110317e-01   7.0120590e-02   3.0683341e-01   8.6645824e-02   8.9816883e-01   1.5408665e-01   8.2224207e-01   8.2003743e-01   4.3010272e-01   7.5480125e-02   5.2746762e-01   9.5131755e-02   1.0000000e+00   1.6770880e-01   9.0933452e-01   9.6964926e-01   5.2434122e-01   1.3756141e-01   5.9245199e-01   1.4627066e-01
   8.7553343e-01   2.2759602e-01   8.0583215e-01   1.0000000e+00   2.7311522e-01   6.8990043e-02   3.8193457e-01   1.6145092e-01   8.7126600e-01   1.6002845e-01   8.5348506e-01   8.8605974e-01   3.5633001e-01   7.3257468e-02   4.7795164e-01   8.1081081e-02   8.3357041e-01   1.5327169e-01   8.4495021e-01   9.7226174e-01   4.3456615e-01   1.0099573e-01   5.3022760e-01   1.0135135e-01
   7.9761905e-01   1.8064182e-01   7.1428571e-01   8.3488613e-01   3.1211180e-01   4.8136646e-02   4.0010352e-01   9.4720497e-02   8.3333333e-01   1.2370600e-01   7.4327122e-01   7.2659472e-01   3.8457557e-01   5.7453416e-02   4.9016563e-01   4.0372671e-02   1.0000000e+00   1.8607660e-01   8.1573499e-01   8.4837329e-01   5.0310559e-01   1.2318841e-01   5.9808489e-01   1.0636646e-01
   6.8510259e-01   1.4852810e-01   5.6958073e-01   7.1498662e-01   2.5958965e-01   8.1177520e-02   2.5825156e-01   1.0838537e-01   9.0053524e-01   1.6859946e-01   8.4388938e-01   8.1253269e-01   4.0633363e-01   8.9206066e-02   5.1471900e-01   9.3220339e-02   1.0000000e+00   1.5856378e-01   9.3131133e-01   9.9738078e-01   5.0178412e-01   1.1730598e-01   5.8630687e-01   1.2555754e-01
   8.2540717e-01   1.6677524e-01   7.7589577e-01   1.0000000e+00   2.2931596e-01   6.1889251e-02   3.4006515e-01   1.1400651e-01   8.0846906e-01   1.3485342e-01   7.7263844e-01   8.2918567e-01   3.2573290e-01   5.1465798e-02   4.5993485e-01   5.9283388e-02   7.4853420e-01   1.3127036e-01   8.0195440e-01   8.3322476e-01   3.7785016e-01   8.5993485e-02   4.6938111e-01   8.8925081e-02
   8.2587859e-01   1.5761448e-01   7.6570820e-01   9.1141991e-01   3.1789137e-01   5.2715655e-02   4.0202343e-01   6.3897764e-02   8.3173589e-01   1.5175719e-01   7.3056443e-01   7.6579824e-01   3.9456869e-01   7.7742279e-02   4.7603834e-01   4.7390841e-02   1.0000000e+00   1.8237487e-01   8.3546326e-01   9.1220266e-01   5.0905218e-01   1.1661342e-01   5.7747604e-01   1.0197018e-01
   6.8678793e-01   1.3157030e-01   5.7737208e-01   6.9763909e-01   2.4234255e-01   5.2447268e-02   2.5816715e-01   7.1888928e-02   8.6447566e-01   1.6367165e-01   8.5272023e-01   8.7711188e-01   4.0510993e-01   9.4947640e-02   4.7428607e-01   1.0760733e-01   9.6439674e-01   1.8740856e-01   9.1556653e-01   1.0000000e+00   5.0638741e-01   1.1936275e-01   5.5001812e-01   1.2772718e-01
   8.3584131e-01   1.8536252e-01   7.7428181e-01   1.0000000e+00   1.9493844e-01   6.5663475e-02   2.9890561e-01   9.3023256e-02   8.3310534e-01   1.3953488e-01   8.4062927e-01   8.6703215e-01   3.4131327e-01   7.0451436e-02   4.3228454e-01   7.1135431e-02   7.6880985e-01   1.4329685e-01   7.9822161e-01   8.9398085e-01   3.7209302e-01   9.1655267e-02   4.5246238e-01   5.9849521e-02
   8.0454792e-01   1.7271251e-01   7.5148890e-01   8.6058235e-01   2.7287493e-01   6.9301570e-02   3.4596643e-01   7.7964266e-02   8.0346508e-01   1.3589605e-01   7.5094748e-01   7.6763525e-01   3.6708175e-01   6.6053059e-02   4.2609637e-01   3.5733622e-02   1.0000000e+00   1.6107201e-01   8.6626963e-01   9.1456145e-01   5.1434759e-01   1.0611803e-01   5.6767731e-01   9.5560368e-02
   6.7496985e-01   1.4434182e-01   5.8928121e-01   7.0567112e-01   2.5156717e-01   4.9946852e-02   2.5706591e-01   7.0108884e-02   8.6559270e-01   1.6221271e-01   8.5459522e-01   9.0144982e-01   3.9865836e-01   8.7521548e-02   4.5272927e-01   9.4394968e-02   9.8106615e-01   1.7389753e-01   9.3753449e-01   1.0000000e+00   4.8113940e-01   1.0676712e-01   5.4460398e-01   1.0745447e-01
   8.5046729e-01   1.6822430e-01   8.4327822e-01   1.0000000e+00   1.8835370e-01   8.1955428e-02   2.4299065e-01   1.1143063e-01   8.6700216e-01   1.5600288e-01   8.8353702e-01   9.2652768e-01   3.0553559e-01   7.2609633e-02   4.1480949e-01   5.7512581e-02   8.2027318e-01   1.5636233e-01   8.9503954e-01   9.5183321e-01   3.8317757e-01   8.6987779e-02   4.4320633e-01   8.7347232e-02
   8.1553941e-01   1.4086082e-01   7.6579094e-01   9.7559117e-01   2.8675238e-01   6.7076579e-02   3.1190609e-01   6.8753494e-02   7.9373952e-01   1.3135830e-01   7.4455003e-01   8.0689301e-01   3.6333147e-01   5.9250978e-02   4.1140302e-01   4.0245947e-02   1.0000000e+00   1.6573505e-01   8.5410844e-01   8.8939016e-01   4.8518726e-01   1.1235327e-01   5.4024595e-01   7.9653438e-02
   6.7389831e-01   1.3610754e-01   5.8331803e-01   7.0187860e-01   2.2004843e-01   6.8765134e-02   2.1530600e-01   8.1095433e-02   8.6928614e-01   1.3895299e-01   8.9347249e-01   8.8717538e-01   4.0073474e-01   9.1054522e-02   4.2444686e-01   1.0006513e-01   9.5512399e-01   1.8661435e-01   9.3852551e-01   1.0000000e+00   4.8609836e-01   1.1192118e-01   5.1431577e-01   1.2448860e-01
   7.5850785e-01   1.5183246e-01   7.4738220e-01   1.0000000e+00   1.4201571e-01   5.7591623e-02   2.1858639e-01   9.4895288e-02   7.3756545e-01   1.2369110e-01   7.8664921e-01   8.1007853e-01   2.6832461e-01   4.7774869e-02   3.3835079e-01   5.7591623e-02   7.0549738e-01   1.3383508e-01   7.7421466e-01   9.0903141e-01   3.2460733e-01   5.5628272e-02   3.6158377e-01   6.9044503e-02
   8.7972109e-01   2.0337013e-01   2.9052876e-01   6.2289367e-01   1.7083091e-01   2.6728646e-02   7.3329460e-01   9.0644974e-02   7.5072632e-01   1.2550843e-01   2.8355607e-01   2.4729808e-01   2.3939570e-01   1.1853574e-01   7.4956421e-01   7.2051133e-02   9.2155723e-01   1.6095293e-01   3.0796049e-01   4.2649622e-01   4.6949448e-01   1.0807670e-01   1.0000000e+00   1.3190006e-01
   6.2092624e-01   2.0697541e-01   1.9096627e-01   5.0543168e-01   3.4305317e-02   5.8319039e-02   3.3619211e-01   2.0354488e-01   8.9536878e-01   1.2807318e-01   4.7798742e-01   4.6289308e-01   3.2704403e-01   7.5471698e-02   7.9130932e-01   1.9325329e-01   9.9142367e-01   2.0411664e-01   3.8307604e-01   5.5460263e-01   4.6083476e-01   1.6123499e-01   1.0000000e+00   2.1555174e-01
   9.7582038e-01   1.9516408e-01   3.2642487e-01   1.0000000e+00  -1.3989637e-01   1.8825561e-01   5.3367876e-01   2.7115717e-01   6.4075993e-01   1.2953368e-01   1.7962003e-01   3.8998273e-01   1.7271157e-02   7.5993092e-02   6.5803109e-01   7.7720207e-02   8.0138169e-01   1.5630397e-01   2.4870466e-01   4.6804836e-01   3.4715026e-01   7.0811744e-02   9.9050086e-01   1.5975820e-01
   8.7648054e-01   2.1206994e-01   3.8804287e-01   7.4337281e-01   2.4139876e-01   3.1584884e-02   7.3547659e-01   1.4100395e-01   7.3434856e-01   1.4551607e-01   3.5645798e-01   4.3970671e-01   3.4856176e-01   4.2865200e-02   8.1895093e-01   1.0829103e-01   9.5318669e-01   1.7766497e-01   3.8127468e-01   5.4145516e-01   5.0535815e-01   1.5115623e-01   1.0000000e+00   1.4043993e-01
   6.4183673e-01   1.9387755e-01   2.0102041e-01   5.5714286e-01   8.6734694e-02   5.0000000e-02   4.0408163e-01   1.1836735e-01   8.4387755e-01   1.3061224e-01   4.6122449e-01   4.7122449e-01   3.3367347e-01   8.8775510e-02   7.6326531e-01   1.6326531e-01   1.0000000e+00   1.8010204e-01   5.0510204e-01   6.7959184e-01   5.2142857e-01   1.3469388e-01   9.6683673e-01   2.4438776e-01
   9.2282158e-01   3.3029046e-01   3.5850622e-01   8.1161826e-01   3.3195021e-02   5.4771784e-02   6.1244813e-01   3.1535270e-01   7.1701245e-01   1.2614108e-01   2.9045643e-01   5.0091286e-01   9.2946058e-02   5.9751037e-02   6.4896266e-01   1.0456432e-01   8.0000000e-01   1.7842324e-01   2.4896266e-01   2.7385892e-01   3.4688797e-01   9.9585062e-02   1.0000000e+00   2.2323651e-01
   8.6423506e-01   2.1479230e-01   4.0628166e-01   8.0749747e-01   2.3201621e-01   5.8763931e-02   6.7071935e-01   1.4994934e-01   7.7102330e-01   1.4184397e-01   4.1438703e-01   3.6453901e-01   3.4549139e-01   9.8277609e-02   7.4265451e-01   8.6119554e-02   1.0000000e+00   1.6666667e-01   4.4883485e-01   5.6332320e-01   5.2482270e-01   1.2765957e-01   9.9240122e-01   1.2006079e-01
   6.0467206e-01   1.9946092e-01   2.9110512e-01   6.2982929e-01   1.8867925e-01   7.0080863e-02   3.5040431e-01   1.6172507e-01   8.7241689e-01   1.4734951e-01   5.0404313e-01   5.3351303e-01   3.5938904e-01   1.0242588e-01   7.0619946e-01   1.6172507e-01   1.0000000e+00   2.2955975e-01   5.2470800e-01   7.0530099e-01   5.3189578e-01   1.5813118e-01   9.4654088e-01   2.0530099e-01
   1.0000000e+00   3.1707317e-01   3.9024390e-01   9.0548780e-01   1.8292683e-02   9.2987805e-02   6.3414634e-01   2.3475610e-01   7.3018293e-01   1.8445122e-01   2.3628049e-01   4.6463415e-01   1.1128049e-01   6.0975610e-03   6.7987805e-01   8.0792683e-02   9.4664634e-01   1.4100610e-01   4.0091463e-01   6.2652439e-01   4.1615854e-01   1.4634146e-01   9.7637195e-01   1.8673780e-01
   8.7014218e-01   1.8104265e-01   5.2890995e-01   8.0758294e-01   3.3270142e-01   3.1279621e-02   6.7582938e-01   1.3933649e-01   7.9810427e-01   1.5355450e-01   4.5687204e-01   4.5194313e-01   3.5924171e-01   1.0616114e-01   7.6492891e-01   6.3507109e-02   1.0000000e+00   1.8056872e-01   5.1943128e-01   6.0379147e-01   5.4407583e-01   1.4881517e-01   9.3696682e-01   1.5308057e-01
   6.6880513e-01   1.7321572e-01   3.2076985e-01   5.4210104e-01   1.7481957e-01   7.7786688e-02   3.8572574e-01   1.2269447e-01   8.4442662e-01   1.6279070e-01   5.1884523e-01   5.4835605e-01   3.7610265e-01   7.6984763e-02   7.1772253e-01   1.4434643e-01   1.0000000e+00   2.0489174e-01   5.7337610e-01   7.3135525e-01   5.3728949e-01   1.6279070e-01   8.9454691e-01   1.9687249e-01
   1.0000000e+00   2.5794155e-01   4.1931385e-01   8.3989835e-01   6.8614994e-02   4.3202033e-02   6.7725540e-01   1.0673443e-01   7.0266836e-01   1.4612452e-01   3.4307497e-01   3.4663278e-01   1.6645489e-01   4.9555273e-02   6.3405337e-01   9.2757306e-02   7.9542567e-01   1.8869123e-01   4.1931385e-01   5.5654384e-01   4.0660737e-01   1.0800508e-01   8.5196950e-01   1.5946633e-01
   8.7637595e-01   1.8204911e-01   5.7239627e-01   7.6968671e-01   3.1160034e-01   5.5884843e-02   6.5198984e-01   1.0160881e-01   8.3234547e-01   1.5156647e-01   5.1397121e-01   4.8077900e-01   3.8441998e-01   1.0922947e-01   7.3920406e-01   7.6206605e-02   1.0000000e+00   1.8924640e-01   5.6731583e-01   6.0711262e-01   5.4530059e-01   1.4479255e-01   9.0304826e-01   1.4267570e-01
   7.0461310e-01   1.6889881e-01   3.4747024e-01   5.5208333e-01   1.8377976e-01   7.5148810e-02   4.1220238e-01   1.0119048e-01   9.1220238e-01   1.6071429e-01   5.7440476e-01   6.0699405e-01   3.9732143e-01   1.0342262e-01   6.9866071e-01   1.3616071e-01   1.0000000e+00   2.1763393e-01   6.5327381e-01   7.9985119e-01   5.8258929e-01   1.3616071e-01   9.0662202e-01   2.3102679e-01
   9.0312164e-01   1.4962325e-01   5.3821313e-01   1.0000000e+00   8.8266954e-02   1.7976319e-01   4.8654467e-01   2.2604952e-01   6.5984930e-01   1.5285253e-01   3.8858988e-01   3.7438105e-01   1.6469322e-01   6.3509150e-02   5.5328310e-01   1.2378902e-01   7.9978471e-01   1.4693219e-01   4.5640474e-01   5.5220667e-01   3.6598493e-01   1.5500538e-01   7.8310011e-01   1.7599569e-01
   8.8793774e-01   1.8132296e-01   5.6575875e-01   8.7704280e-01   3.1128405e-01   5.6809339e-02   6.4669261e-01   9.2607004e-02   8.3657588e-01   1.2684825e-01   5.4241245e-01   5.5937743e-01   4.0622568e-01   1.1050584e-01   6.9571984e-01   9.1828794e-02   1.0000000e+00   1.8793774e-01   5.9455253e-01   6.9727626e-01   5.5175097e-01   1.4630350e-01   8.7042802e-01   1.2645914e-01
   6.6733601e-01   1.7001339e-01   3.7349398e-01   6.1713521e-01   2.1218206e-01   8.1659973e-02   3.8755020e-01   1.2115127e-01   8.6947791e-01   1.6198126e-01   5.7362784e-01   5.9156627e-01   3.8955823e-01   8.9692102e-02   6.9210174e-01   1.2248996e-01   1.0000000e+00   1.9042838e-01   7.0481928e-01   7.2423025e-01   5.6358768e-01   1.4859438e-01   8.4906292e-01   2.0649264e-01
   1.0000000e+00   2.4913094e-01   6.0718424e-01   9.7334878e-01   1.8539977e-01   8.8064890e-02   6.2572422e-01   2.0741599e-01   8.3314021e-01   1.5411356e-01   4.9594438e-01   6.7300116e-01   2.3986095e-01   7.4159907e-02   6.4310545e-01   7.0683662e-02   9.4785632e-01   1.8250290e-01   5.6778679e-01   8.0764774e-01   4.6349942e-01   1.0544612e-01   9.2062572e-01   1.4078795e-01
   8.2627119e-01   1.8008475e-01   5.4943503e-01   6.7584746e-01   2.7683616e-01   6.3559322e-02   5.8192090e-01   1.1581921e-01   8.4322034e-01   1.4759887e-01   5.5367232e-01   5.9307910e-01   3.8135593e-01   9.5338983e-02   6.7655367e-01   6.1440678e-02   1.0000000e+00   1.8961864e-01   6.3276836e-01   7.1680791e-01   5.5155367e-01   1.1864407e-01   8.4922316e-01   1.2747175e-01
   6.6769042e-01   1.6093366e-01   4.0909091e-01   5.9582310e-01   2.1928747e-01   8.1695332e-02   3.8820639e-01   1.0319410e-01   8.9864865e-01   1.5970516e-01   6.1302211e-01   5.9815725e-01   4.0479115e-01   1.0503686e-01   6.7506143e-01   1.2285012e-01   1.0000000e+00   2.0608108e-01   6.8366093e-01   8.0712531e-01   5.5528256e-01   1.1855037e-01   8.4305897e-01   1.8949631e-01
   9.0837438e-01   2.3645320e-01   6.0197044e-01   1.0000000e+00   1.8817734e-01   1.0344828e-01   5.3497537e-01   1.9802956e-01   7.6059113e-01   1.5960591e-01   5.0344828e-01   5.0226601e-01   2.3940887e-01   3.3497537e-02   6.1083744e-01   7.2906404e-02   8.7881773e-01   1.7192118e-01   5.6847291e-01   6.9556650e-01   4.1773399e-01   7.4876847e-02   8.2512315e-01   1.1280788e-01
   8.1200528e-01   1.6622691e-01   6.0092348e-01   7.9881266e-01   3.2321900e-01   5.0791557e-02   5.5211082e-01   1.1345646e-01   8.3377309e-01   1.4445910e-01   5.8707124e-01   6.2189974e-01   4.0765172e-01   8.0474934e-02   6.5699208e-01   6.6622691e-02   1.0000000e+00   1.7447230e-01   6.4973615e-01   6.4775726e-01   5.5343008e-01   1.3126649e-01   8.2091029e-01   1.2170185e-01
   6.9174208e-01   1.4988688e-01   4.4117647e-01   5.6108597e-01   2.4434389e-01   6.7873303e-02   3.9253394e-01   8.9366516e-02   8.7895928e-01   1.4027149e-01   6.5384615e-01   6.7070136e-01   4.2760181e-01   8.5972851e-02   6.4819005e-01   1.3461538e-01   1.0000000e+00   1.8014706e-01   7.3529412e-01   8.9108908e-01   5.4242081e-01   1.5723982e-01   7.7799774e-01   1.8523756e-01
   9.5180723e-01   2.5857275e-01   6.0055607e-01   1.0000000e+00   2.4003707e-01   3.3364226e-02   6.0797034e-01   1.3345690e-01   8.0352178e-01   1.3253012e-01   5.8480074e-01   6.6617238e-01   2.5393883e-01   8.1556997e-02   5.8387396e-01   8.5264133e-02   8.8322521e-01   1.5060241e-01   6.7006487e-01   7.7201112e-01   4.3188137e-01   1.1028730e-01   7.8822984e-01   1.3206673e-01
   8.5456805e-01   1.5599751e-01   6.3828465e-01   8.8502175e-01   3.2566812e-01   6.4636420e-02   5.4754506e-01   1.0876321e-01   8.3903045e-01   1.4418894e-01   6.1901802e-01   6.1081417e-01   3.9216905e-01   8.8875078e-02   6.4201367e-01   9.3847110e-02   1.0000000e+00   1.9484152e-01   6.6625233e-01   7.1970168e-01   5.2827843e-01   1.3486638e-01   7.8899938e-01   1.2585457e-01
   6.6738895e-01   1.7497291e-01   4.5178765e-01   6.5547129e-01   2.6110509e-01   7.3131094e-02   3.9436620e-01   1.0780065e-01   8.8299025e-01   1.7334778e-01   6.7605634e-01   7.0790899e-01   4.3878657e-01   7.8548212e-02   6.5330444e-01   1.3542795e-01   1.0000000e+00   1.9962080e-01   7.6706392e-01   7.9818472e-01   5.5200433e-01   1.3163597e-01   7.9225352e-01   1.7036836e-01
   9.7939156e-01   2.6987242e-01   7.0461237e-01   9.8331698e-01   2.2865554e-01   4.9067713e-02   6.2806673e-01   1.7468106e-01   9.3621197e-01   1.3738960e-01   7.1148184e-01   8.1138371e-01   3.1501472e-01   7.9489696e-02   6.7909715e-01   7.7526987e-02   1.0000000e+00   1.7517174e-01   7.5956820e-01   8.7831207e-01   4.6908734e-01   1.3444553e-01   8.2973503e-01   1.4769382e-01
   8.2356355e-01   1.6656994e-01   6.2217063e-01   7.4230992e-01   3.0992455e-01   5.5136390e-02   5.3453279e-01   7.7190946e-02   8.2994777e-01   1.3987232e-01   6.3609983e-01   6.2089379e-01   4.1033082e-01   7.7190946e-02   6.1636680e-01   6.7324434e-02   1.0000000e+00   1.7324434e-01   6.8775392e-01   6.9239698e-01   5.1770168e-01   1.2536274e-01   7.6291352e-01   1.2042948e-01
   6.8680765e-01   1.3242699e-01   4.6827795e-01   5.8862034e-01   2.4622356e-01   8.1570997e-02   3.6304129e-01   1.0171198e-01   8.6858006e-01   1.6364552e-01   6.8479355e-01   7.5841999e-01   4.2245720e-01   9.3152064e-02   6.0120846e-01   1.2839879e-01   1.0000000e+00   1.6842900e-01   7.9556898e-01   8.5564683e-01   5.4279960e-01   1.3947633e-01   7.3841893e-01   1.6339376e-01
   8.3952569e-01   2.3083004e-01   6.2766798e-01   1.0000000e+00   2.0711462e-01   9.2490119e-02   4.9644269e-01   1.5573123e-01   7.9288538e-01   1.3992095e-01   6.1660079e-01   7.3106719e-01   2.5454545e-01   7.9051383e-02   5.3675889e-01   8.7747036e-02   8.3636364e-01   1.6324111e-01   6.7193676e-01   8.6403162e-01   4.1027668e-01   1.1304348e-01   6.8498024e-01   1.2608696e-01
   7.9600887e-01   1.6407982e-01   6.4523282e-01   7.9822616e-01   2.8991131e-01   9.3126386e-02   4.7949002e-01   1.2749446e-01   8.3481153e-01   1.4190687e-01   6.4523282e-01   6.5177384e-01   4.0077605e-01   8.4257206e-02   5.9589800e-01   7.2062084e-02   1.0000000e+00   1.7987805e-01   7.1563193e-01   7.7439024e-01   5.3104213e-01   1.1031042e-01   7.4196231e-01   1.0449002e-01
   6.8154347e-01   1.2645281e-01   4.6629475e-01   6.1320316e-01   2.4035332e-01   5.4393305e-02   3.5425384e-01   8.8331009e-02   8.6145979e-01   1.5574152e-01   6.7410507e-01   7.3822650e-01   4.0446304e-01   9.6699210e-02   5.8391446e-01   1.1436541e-01   1.0000000e+00   1.5922827e-01   7.6987448e-01   7.8732362e-01   4.8582055e-01   1.3296141e-01   6.9990702e-01   1.3272896e-01
   1.0000000e+00   2.2082284e-01   7.2712007e-01   9.7145256e-01   2.2250210e-01   6.2132662e-02   5.6675063e-01   1.3098237e-01   9.0260285e-01   1.5533165e-01   7.4643157e-01   7.7565071e-01   3.1654072e-01   9.7397145e-02   5.6339211e-01   1.1251050e-01   9.0680101e-01   1.5994962e-01   7.7917716e-01   8.6565911e-01   4.2653233e-01   1.0663308e-01   7.2418136e-01   1.2636440e-01
   8.1320451e-01   1.5405260e-01   6.6183575e-01   7.9388084e-01   3.3870102e-01   4.5625335e-02   5.0026838e-01   1.0198604e-01   8.4702093e-01   1.3580247e-01   6.6022544e-01   6.2791197e-01   3.8915727e-01   9.8228663e-02   5.7648953e-01   5.5823940e-02   1.0000000e+00   1.8706388e-01   7.3215244e-01   8.2770091e-01   5.3462158e-01   1.1111111e-01   7.2007515e-01   1.1137950e-01
   6.8114603e-01   1.3724584e-01   4.9630314e-01   6.6913124e-01   2.5092421e-01   7.8558226e-02   3.4935305e-01   7.9482440e-02   8.9325323e-01   1.5434381e-01   7.2735675e-01   7.5408475e-01   4.2051756e-01   7.9020333e-02   5.9935305e-01   1.0536044e-01   1.0000000e+00   1.6289279e-01   8.3179298e-01   8.9366881e-01   5.2402957e-01   1.3216266e-01   6.9061922e-01   1.4209797e-01
   9.8493259e-01   1.9587629e-01   7.6209358e-01   1.0000000e+00   2.2363204e-01   7.7716098e-02   5.0118953e-01   1.2767645e-01   8.7787470e-01   1.5067407e-01   7.4861221e-01   8.8326725e-01   3.2751784e-01   8.0888184e-02   5.6701031e-01   9.1197462e-02   8.5725615e-01   1.6693101e-01   7.6447264e-01   8.1760508e-01   4.4171293e-01   1.0229976e-01   6.6574148e-01   1.2252181e-01
   8.0890730e-01   1.7089591e-01   6.5406525e-01   8.1512170e-01   2.8793371e-01   6.5251165e-02   4.5520456e-01   9.7358881e-02   8.3065769e-01   1.3360953e-01   6.7219057e-01   6.4464008e-01   3.7959606e-01   7.8715691e-02   5.4220611e-01   7.5608493e-02   1.0000000e+00   1.6131538e-01   7.4883480e-01   7.8064148e-01   5.0388400e-01   1.0046608e-01   6.7762817e-01   1.0745728e-01
   6.7233662e-01   1.4100269e-01   5.0760967e-01   6.1862131e-01   2.4216652e-01   7.1172784e-02   3.1826321e-01   1.0161146e-01   8.8495971e-01   1.6741271e-01   7.3142346e-01   7.7893782e-01   4.0241719e-01   8.4601611e-02   5.6938227e-01   1.1414503e-01   1.0000000e+00   1.7972247e-01   8.1736795e-01   8.6406303e-01   5.0581916e-01   1.1772605e-01   6.8330349e-01   1.3585497e-01
   9.5252449e-01   2.1326300e-01   7.4001507e-01   1.0000000e+00   2.3210249e-01   6.2547099e-02   4.9133384e-01   1.2810852e-01   8.9600603e-01   1.3187641e-01   7.7317257e-01   7.8432555e-01   3.3006782e-01   7.0836473e-02   5.5689525e-01   7.3850791e-02   8.7716654e-01   1.5109269e-01   7.8146194e-01   9.0052751e-01   4.0994725e-01   1.1152977e-01   6.1228335e-01   1.1793519e-01
   8.2217680e-01   1.6147164e-01   6.7552376e-01   8.0889116e-01   3.3316300e-01   3.5258048e-02   4.8441492e-01   6.6939193e-02   8.3290751e-01   1.2519162e-01   6.7603475e-01   6.8206438e-01   3.7608585e-01   8.2779765e-02   5.1916198e-01   6.0296372e-02   1.0000000e+00   1.8114461e-01   7.4961676e-01   8.1909617e-01   5.0894226e-01   9.9642310e-02   6.6453756e-01   9.7853858e-02
   6.7237593e-01   1.4975845e-01   5.1427317e-01   6.3680281e-01   2.5208608e-01   7.3342117e-02   3.1576636e-01   1.0232762e-01   8.7439614e-01   1.6073781e-01   7.6723759e-01   7.8022200e-01   4.0843215e-01   9.6618357e-02   5.4589372e-01   1.1945542e-01   1.0000000e+00   1.6798419e-01   8.4584980e-01   9.3868322e-01   4.9890206e-01   1.1901625e-01   6.5985946e-01   1.1528327e-01
   9.1280277e-01   1.5294118e-01   7.6955017e-01   1.0000000e+00   2.3252595e-01   9.0657439e-02   4.0484429e-01   1.4048443e-01   8.2560554e-01   1.4117647e-01   7.6608997e-01   7.4103806e-01   3.0449827e-01   6.8512111e-02   4.9550173e-01   8.7197232e-02   8.2560554e-01   1.4013841e-01   7.6539792e-01   8.2145329e-01   4.0138408e-01   7.1972318e-02   5.8927336e-01   8.2698962e-02
   7.9448622e-01   1.6040100e-01   6.7669173e-01   7.8947368e-01   2.9172932e-01   7.4686717e-02   4.3408521e-01   1.0877193e-01   8.2456140e-01   1.3283208e-01   6.8571429e-01   6.8461153e-01   3.5839599e-01   6.4661654e-02   5.2130326e-01   4.9624060e-02   1.0000000e+00   1.5062657e-01   7.6691729e-01   7.8167023e-01   4.8771930e-01   1.1478697e-01   6.3984962e-01   9.7994987e-02
   7.0035461e-01   1.4893617e-01   5.3634752e-01   6.4361702e-01   2.4822695e-01   7.0478723e-02   3.1250000e-01   8.6879433e-02   9.2109929e-01   1.6001773e-01   7.9565603e-01   7.8722026e-01   3.9760638e-01   1.0017730e-01   5.5230496e-01   1.0505319e-01   1.0000000e+00   1.7664007e-01   8.8076241e-01   9.4358030e-01   5.0177305e-01   1.0593972e-01   6.3807624e-01   1.3896277e-01
   9.0724638e-01   2.0507246e-01   8.2391304e-01   1.0000000e+00   2.4710145e-01   4.2753623e-02   4.5144928e-01   1.4057971e-01   9.0072464e-01   1.5000000e-01   8.4202899e-01   8.3246377e-01   3.3840580e-01   6.0869565e-02   5.2318841e-01   6.7391304e-02   8.6884058e-01   1.4891304e-01   8.2463768e-01   8.6739130e-01   4.1014493e-01   7.0289855e-02   5.8949275e-01   1.0978261e-01
   7.7868434e-01   1.7950025e-01   6.7006629e-01   8.4029704e-01   2.8046915e-01   6.9862315e-02   4.2070372e-01   1.1014788e-01   8.4242733e-01   1.3003570e-01   7.2055074e-01   6.7906135e-01   3.7378888e-01   8.0061193e-02   4.9770525e-01   4.8954615e-02   1.0000000e+00   1.6904640e-01   7.8735339e-01   8.4571096e-01   4.9260581e-01   1.0045895e-01   6.3921469e-01   8.9495156e-02
   6.8730650e-01   1.3489606e-01   5.5019903e-01   6.6784609e-01   2.5740823e-01   6.0150376e-02   3.1136665e-01   9.1552410e-02   8.9473684e-01   1.5701017e-01   8.1026095e-01   7.9158642e-01   4.0645732e-01   7.3418841e-02   5.2233525e-01   9.7744361e-02   1.0000000e+00   1.6828837e-01   8.9650597e-01   9.6455999e-01   4.9447147e-01   1.2781955e-01   6.0393631e-01   1.3600177e-01
   8.8665710e-01   2.4318508e-01   7.9555237e-01   1.0000000e+00   2.3314204e-01   6.8149211e-02   3.7374462e-01   1.6355811e-01   8.9096126e-01   1.5853659e-01   8.6370158e-01   8.8436155e-01   3.3357245e-01   6.5279770e-02   4.8350072e-01   8.1061693e-02   8.5294118e-01   1.5602582e-01   8.4576758e-01   9.2324247e-01   3.8307030e-01   1.1190818e-01   5.3837877e-01   9.5050215e-02
   8.0516194e-01   1.6346154e-01   7.1406883e-01   8.0769231e-01   3.0010121e-01   4.0991903e-02   4.0536437e-01   8.9574899e-02   8.2186235e-01   1.2500000e-01   7.2975709e-01   6.8665855e-01   3.5323887e-01   5.5161943e-02   4.8329960e-01   3.9473684e-02   1.0000000e+00   1.7586032e-01   8.0111336e-01   8.1948128e-01   4.7570850e-01   1.0829960e-01   6.0096154e-01   9.0840081e-02
   6.8141593e-01   1.5309735e-01   5.5840708e-01   7.1814159e-01   2.4026549e-01   7.6548673e-02   2.5707965e-01   1.0840708e-01   8.9646018e-01   1.6283186e-01   8.3407080e-01   7.8494195e-01   3.8893805e-01   8.0088496e-02   5.1592920e-01   9.4690265e-02   1.0000000e+00   1.6570796e-01   9.0929204e-01   9.7969903e-01   4.6858407e-01   1.1150442e-01   5.8738938e-01   1.1747788e-01
   8.4534038e-01   1.6787839e-01   7.8321216e-01   1.0000000e+00   2.0423001e-01   5.4196960e-02   3.4897555e-01   1.1368143e-01   8.2815598e-01   1.4276272e-01   7.6867151e-01   8.0753470e-01   2.9345671e-01   3.8995373e-02   4.7521481e-01   5.8162591e-02   7.7594184e-01   1.3516193e-01   8.0436219e-01   8.2947786e-01   3.5690681e-01   8.0634501e-02   4.8083278e-01   8.7574356e-02
   8.2782152e-01   1.5380577e-01   7.5223097e-01   8.9797722e-01   2.9343832e-01   5.3018373e-02   3.9947507e-01   6.3517060e-02   8.3254593e-01   1.4488189e-01   7.2913386e-01   7.5704415e-01   3.6745407e-01   7.5590551e-02   4.7454068e-01   4.7244094e-02   1.0000000e+00   1.7926509e-01   8.1994751e-01   8.8630703e-01   4.7401575e-01   1.0918635e-01   5.7821522e-01   9.7900262e-02
   6.9199035e-01   1.3939374e-01   5.7296258e-01   7.2457590e-01   2.3941328e-01   4.2994823e-02   2.6883079e-01   7.1507179e-02   8.8705108e-01   1.6383290e-01   8.5129749e-01   8.8130081e-01   3.8106990e-01   9.0967993e-02   4.8425748e-01   9.8661803e-02   9.8118711e-01   1.8352001e-01   9.1058508e-01   1.0000000e+00   4.8561521e-01   1.1269169e-01   5.5961156e-01   1.1699118e-01
   8.1671159e-01   1.8598383e-01   7.6617251e-01   1.0000000e+00   1.8328841e-01   6.1320755e-02   2.9649596e-01   9.5013477e-02   8.2142857e-01   1.4757412e-01   8.1805930e-01   8.1779043e-01   3.1199461e-01   6.0646900e-02   4.2250674e-01   8.2210243e-02   7.6752022e-01   1.4521563e-01   7.8099730e-01   8.8611860e-01   3.4838275e-01   7.0080863e-02   4.5788410e-01   5.6940701e-02
   8.2725322e-01   1.5289700e-01   7.5804721e-01   8.4683240e-01   2.5697425e-01   6.4914163e-02   3.5515021e-01   6.5987124e-02   8.0096567e-01   1.4002146e-01   7.3658798e-01   6.9928954e-01   3.3744635e-01   6.0085837e-02   4.2328326e-01   4.5600858e-02   1.0000000e+00   1.5745708e-01   8.6319742e-01   8.6069662e-01   4.8766094e-01   1.0461373e-01   5.6089056e-01   9.4688841e-02
   6.8729663e-01   1.4583202e-01   5.8332806e-01   7.0937845e-01   2.2449850e-01   5.5204549e-02   2.5992142e-01   6.9005686e-02   8.8143263e-01   1.5963315e-01   8.5843073e-01   9.1694033e-01   3.8137142e-01   8.0966671e-02   4.6417825e-01   8.3726899e-02   9.9920233e-01   1.6860389e-01   9.4951824e-01   1.0000000e+00   4.5819775e-01   1.1270929e-01   5.4307475e-01   1.0879896e-01
   8.3368719e-01   1.7975938e-01   8.1457891e-01   1.0000000e+00   1.6914367e-01   7.1479122e-02   2.3425336e-01   1.1394197e-01   8.5350318e-01   1.5145081e-01   8.5491861e-01   9.3333333e-01   2.7246992e-01   6.9355980e-02   4.1047417e-01   6.0155697e-02   8.1457891e-01   1.5038924e-01   8.7331918e-01   9.3489030e-01   3.5102619e-01   8.1387120e-02   4.4550602e-01   7.8202406e-02
   8.2853982e-01   1.3661504e-01   7.6216814e-01   9.2883440e-01   2.7654867e-01   4.5353982e-02   3.2522124e-01   5.7522124e-02   7.9922566e-01   1.3440265e-01   7.4280973e-01   7.7905509e-01   3.4347345e-01   6.3606195e-02   4.0707965e-01   4.2588496e-02   1.0000000e+00   1.6509956e-01   8.5508850e-01   8.8612777e-01   4.5907080e-01   1.1172566e-01   5.3678097e-01   8.8772124e-02
   6.6549302e-01   1.4731210e-01   5.7559969e-01   6.7302335e-01   2.0802540e-01   5.9772004e-02   2.2449800e-01   8.3304289e-02   8.7210648e-01   1.3884048e-01   8.8904972e-01   8.8313518e-01   3.8592947e-01   8.2362997e-02   4.2499307e-01   9.6011722e-02   9.6388239e-01   1.9320006e-01   9.2481880e-01   1.0000000e+00   4.5887956e-01   1.1107238e-01   5.1794559e-01   1.1695546e-01
   7.8595318e-01   1.6856187e-01   7.4314381e-01   1.0000000e+00   1.0501672e-01   5.7525084e-02   2.3478261e-01   8.6287625e-02   7.7725753e-01   1.1839465e-01   8.0401338e-01   8.2461538e-01   2.4682274e-01   4.1471572e-02   3.4849498e-01   5.4180602e-02   7.4113712e-01   1.3210702e-01   7.8528428e-01   9.2107023e-01   3.0903010e-01   5.8862876e-02   3.7558528e-01   6.5886288e-02
   8.8669378e-01   2.2661243e-01   2.7774550e-01   6.5543289e-01   1.2202208e-01   3.0214991e-02   7.1934922e-01   1.1737362e-01   7.6467170e-01   1.7199303e-01   2.4869262e-01   2.5659500e-01   2.2777455e-01   7.9023823e-02   7.8791400e-01   4.7646717e-02   9.6223126e-01   1.5862870e-01   3.3933759e-01   3.9047066e-01   4.3114468e-01   8.5996514e-02   1.0000000e+00   1.2608948e-01
   6.6666667e-01   1.9322034e-01   1.9209040e-01   4.8926554e-01  -2.5988701e-02   6.1016949e-02   3.6949153e-01   1.7288136e-01   9.0395480e-01   1.4350282e-01   4.7683616e-01   5.0259887e-01   3.1751412e-01   5.8757062e-02   7.6045198e-01   2.0790960e-01   1.0000000e+00   2.1525424e-01   3.8757062e-01   5.8870056e-01   4.2824859e-01   1.4011299e-01   9.9717514e-01   2.1412429e-01
   9.9378882e-01   2.0230701e-01   3.3185448e-01   9.9911269e-01  -2.4667258e-01   2.2182786e-01   5.3416149e-01   2.8216504e-01   6.8500444e-01   1.2777285e-01   1.7391304e-01   3.5102041e-01  -4.4365572e-02   4.9689441e-02   6.7790594e-01   7.8083407e-02   8.2165040e-01   1.5527950e-01   2.5909494e-01   5.6965395e-01   2.9991127e-01   7.6308784e-02   1.0000000e+00   1.6947649e-01
   9.1568956e-01   2.0770519e-01   3.8749302e-01   7.5600223e-01   2.0323841e-01   3.7967616e-02   7.4260190e-01   1.2841988e-01   7.7498604e-01   1.2060302e-01   3.9530988e-01   3.5711893e-01   3.2830821e-01   5.3601340e-02   7.7945282e-01   1.2618649e-01   9.7934115e-01   1.7141262e-01   3.8637633e-01   5.3489671e-01   4.6677834e-01   1.4517030e-01   1.0000000e+00   1.4237856e-01
   6.5273632e-01   1.8308458e-01   2.2288557e-01   5.5920398e-01   8.3582090e-02   4.8756219e-02   3.7711443e-01   1.3134328e-01   8.4676617e-01   1.3333333e-01   4.7562189e-01   5.4805970e-01   3.2338308e-01   6.4676617e-02   7.5920398e-01   1.6915423e-01   1.0000000e+00   1.8159204e-01   4.8258706e-01   6.8457711e-01   4.6268657e-01   1.3432836e-01   9.6567164e-01   2.2437811e-01
   9.9668325e-01   3.1509121e-01   3.5986733e-01   1.0000000e+00  -1.1608624e-02   2.4875622e-02   6.6500829e-01   2.6202322e-01   7.2139303e-01   1.4759536e-01   2.7197347e-01   4.6898839e-01   3.8142620e-02   2.1558872e-02   6.6832504e-01   1.1276949e-01   8.3913765e-01   1.7661692e-01   2.7197347e-01   3.4328358e-01   3.1011609e-01   1.0447761e-01   9.9419569e-01   2.0149254e-01
   8.5644051e-01   2.0452311e-01   3.9036382e-01   8.0039331e-01   2.0157325e-01   5.2114061e-02   6.6273353e-01   1.2389381e-01   7.7384464e-01   1.5339233e-01   3.7856441e-01   3.8131760e-01   2.9400197e-01   8.6529007e-02   7.3058014e-01   7.4729597e-02   1.0000000e+00   1.5486726e-01   4.5231072e-01   5.8112094e-01   4.7885939e-01   1.0619469e-01   9.6017699e-01   1.2241888e-01
   6.2765957e-01   1.8971631e-01   2.9609929e-01   6.1968085e-01   1.4273050e-01   6.2943262e-02   3.6790780e-01   1.4095745e-01   8.7677305e-01   1.6134752e-01   4.9645390e-01   4.9273050e-01   3.3953901e-01   8.0673759e-02   7.2163121e-01   1.5425532e-01   1.0000000e+00   2.3714539e-01   5.2393617e-01   6.8351064e-01   5.0886525e-01   1.3563830e-01   9.2774823e-01   2.1498227e-01
   1.0000000e+00   3.3781764e-01   3.7518685e-01   8.2062780e-01  -1.7937220e-02   5.9790732e-02   6.3079223e-01   2.2122571e-01   7.2047833e-01   1.8236173e-01   2.4514200e-01   3.8236173e-01   6.2780269e-02  -7.4738416e-03   6.7264574e-01   8.9686099e-02   9.2825112e-01   1.4275037e-01   3.9162930e-01   5.5455904e-01   3.3632287e-01   1.4200299e-01   9.4544096e-01   1.9805680e-01
   8.8465116e-01   1.9255814e-01   5.2093023e-01   8.1860465e-01   2.8465116e-01   3.9069767e-02   6.7348837e-01   1.3116279e-01   8.1953488e-01   1.3860465e-01   4.6325581e-01   4.5748837e-01   3.3023256e-01   9.3953488e-02   7.5441860e-01   7.8139535e-02   1.0000000e+00   1.7720930e-01   5.2465116e-01   5.4325581e-01   4.9860465e-01   1.4046512e-01   9.1488372e-01   1.6046512e-01
   6.6614173e-01   1.8031496e-01   3.1417323e-01   5.7244094e-01   1.4960630e-01   6.8503937e-02   3.7244094e-01   1.2519685e-01   8.6062992e-01   1.6062992e-01   5.0708661e-01   5.8015748e-01   3.4251969e-01   6.9291339e-02   7.0629921e-01   1.3543307e-01   1.0000000e+00   2.0590551e-01   5.7874016e-01   7.0157480e-01   5.1732283e-01   1.4488189e-01   8.9409449e-01   1.9488189e-01
   1.0000000e+00   2.9761905e-01   4.3518519e-01   9.4708995e-01   4.4973545e-02   4.8941799e-02   6.7857143e-01   1.5608466e-01   7.7116402e-01   1.5079365e-01   3.7433862e-01   4.4682540e-01   1.1375661e-01   5.5555556e-02   6.5740741e-01   7.5396825e-02   8.7169312e-01   1.8849206e-01   4.5634921e-01   6.5211640e-01   3.8492063e-01   9.3915344e-02   8.9484127e-01   1.4219577e-01
   8.7333333e-01   1.8833333e-01   5.7000000e-01   8.1750000e-01   2.7416667e-01   5.5000000e-02   6.2916667e-01   1.0833333e-01   8.2833333e-01   1.5333333e-01   5.1416667e-01   4.7066667e-01   3.3500000e-01   9.0833333e-02   7.2750000e-01   8.5000000e-02   1.0000000e+00   1.8875000e-01   5.6333333e-01   6.2000000e-01   4.9166667e-01   1.4333333e-01   8.8541667e-01   1.3875000e-01
   7.0502549e-01   1.5950473e-01   3.4668609e-01   5.7975237e-01   1.4930808e-01   8.5214858e-02   3.9402768e-01   9.8324836e-02   9.0386016e-01   1.5294975e-01   5.7246905e-01   6.0218500e-01   3.5542607e-01   1.0415149e-01   6.8099053e-01   1.3619811e-01   1.0000000e+00   2.1813547e-01   6.3437728e-01   7.8659869e-01   5.4042243e-01   1.2090313e-01   8.8747269e-01   2.3780044e-01
   9.3287037e-01   1.8750000e-01   5.6018519e-01   1.0000000e+00   5.4398148e-02   1.8402778e-01   5.0347222e-01   2.6504630e-01   6.8518519e-01   1.7245370e-01   3.9930556e-01   4.4074074e-01   1.4583333e-01   5.2083333e-02   6.0069444e-01   1.3194444e-01   8.5532407e-01   1.7418981e-01   4.5717593e-01   6.2384259e-01   3.4375000e-01   1.5509259e-01   8.3738426e-01   1.8576389e-01
   8.8523336e-01   1.7138485e-01   5.4934966e-01   8.2708493e-01   2.9686305e-01   5.8913542e-02   6.5723030e-01   1.0711553e-01   8.3167559e-01   1.3083397e-01   5.3787299e-01   5.2547819e-01   3.7337414e-01   9.1048202e-02   6.8783474e-01   9.1048202e-02   1.0000000e+00   1.8783474e-01   5.9372609e-01   6.9854629e-01   5.2104055e-01   1.3236419e-01   8.5577659e-01   1.3045142e-01
   6.7145656e-01   1.6067929e-01   3.6642717e-01   6.0744611e-01   1.8615284e-01   6.7929458e-02   3.8471587e-01   1.1234487e-01   8.7524494e-01   1.5414762e-01   5.7021555e-01   5.9098628e-01   3.5271065e-01   9.4056172e-02   6.7015023e-01   1.1691705e-01   1.0000000e+00   1.9627694e-01   6.7602874e-01   7.1260614e-01   5.1469628e-01   1.3063357e-01   8.4356630e-01   1.9562378e-01
   1.0000000e+00   2.4031891e-01   6.1275626e-01   9.3963554e-01   9.7949886e-02   1.2414579e-01   5.8656036e-01   2.2095672e-01   8.1548975e-01   1.5261959e-01   5.0227790e-01   6.0797267e-01   2.0501139e-01   4.8974943e-02   6.4692483e-01   6.0364465e-02   9.5216401e-01   1.7824601e-01   5.6378132e-01   7.3006834e-01   4.0432802e-01   1.1389522e-01   8.8895216e-01   1.2699317e-01
   8.1988873e-01   1.8219750e-01   5.5006954e-01   6.5299026e-01   2.5104312e-01   5.7719054e-02   5.7023644e-01   1.0987483e-01   8.3866481e-01   1.5507650e-01   5.4242003e-01   5.9791377e-01   3.4353268e-01   9.5966620e-02   6.6272601e-01   6.3977747e-02   1.0000000e+00   1.9019471e-01   6.3351878e-01   6.9471488e-01   5.1112656e-01   1.1196106e-01   8.3623088e-01   1.2969402e-01
   6.7512077e-01   1.5579710e-01   4.0821256e-01   5.8031401e-01   1.8357488e-01   8.2125604e-02   3.8043478e-01   1.0386473e-01   8.8888889e-01   1.6847826e-01   5.9782609e-01   5.9408213e-01   3.7137681e-01   9.1787440e-02   6.6968599e-01   1.2801932e-01   1.0000000e+00   2.0320048e-01   6.7270531e-01   8.0978261e-01   5.1509662e-01   1.0990338e-01   8.2518116e-01   1.9051932e-01
   8.7475538e-01   2.6320939e-01   5.7436399e-01   1.0000000e+00   1.5362035e-01   7.6320939e-02   5.3522505e-01   2.1135029e-01   7.6712329e-01   1.6438356e-01   5.0293542e-01   5.2915851e-01   1.9765166e-01   2.2504892e-02   6.0078278e-01   7.5342466e-02   8.7279843e-01   1.6780822e-01   5.6457926e-01   7.0743640e-01   3.8943249e-01   6.8493151e-02   8.1360078e-01   1.1105675e-01
   8.2783172e-01   1.5080906e-01   6.0711974e-01   8.3365696e-01   2.9385113e-01   4.4012945e-02   5.4498382e-01   1.0032362e-01   8.3236246e-01   1.4563107e-01   5.8122977e-01   5.7074434e-01   3.7087379e-01   7.6375405e-02   6.4207120e-01   7.3786408e-02   1.0000000e+00   1.6407767e-01   6.4919094e-01   6.2718447e-01   5.1132686e-01   1.1585761e-01   8.0873786e-01   1.1229773e-01
   7.0156775e-01   1.3829787e-01   4.4288914e-01   5.6550952e-01   2.1276596e-01   7.4468085e-02   3.7625980e-01   9.1265398e-02   8.7961926e-01   1.4949608e-01   6.4277716e-01   6.6282195e-01   3.9697648e-01   7.2228443e-02   6.5285554e-01   1.2597984e-01   1.0000000e+00   1.6881299e-01   7.3572228e-01   8.9243208e-01   5.1287794e-01   1.4949608e-01   7.7071669e-01   1.9064950e-01
   9.4480221e-01   2.4103036e-01   6.0349586e-01   1.0000000e+00   2.1527139e-01   3.8638454e-02   5.7773689e-01   1.5731371e-01   7.9760810e-01   1.3707452e-01   5.7497700e-01   6.3091076e-01   2.2263109e-01   7.0837167e-02   5.6393744e-01   9.7516099e-02   9.0432383e-01   1.5317387e-01   6.5317387e-01   8.0588776e-01   3.8638454e-01   1.1867525e-01   7.7782889e-01   1.3201472e-01
   8.5634328e-01   1.4800995e-01   6.4490050e-01   9.1293532e-01   2.9850746e-01   7.1517413e-02   5.4228856e-01   1.2189055e-01   8.4514925e-01   1.4241294e-01   6.1131841e-01   6.0186567e-01   3.6194030e-01   7.6492537e-02   6.4116915e-01   8.6442786e-02   1.0000000e+00   2.0429104e-01   6.6604478e-01   7.3445274e-01   4.8694030e-01   1.3681592e-01   7.8264925e-01   1.3774876e-01
   6.6990291e-01   1.7745415e-01   4.4768069e-01   6.4023732e-01   2.4002157e-01   6.5264293e-02   3.9805825e-01   1.0949299e-01   8.8079827e-01   1.6396980e-01   6.7745415e-01   7.2578619e-01   4.1154261e-01   7.8748652e-02   6.4832794e-01   1.4401294e-01   1.0000000e+00   1.9390507e-01   7.6699029e-01   7.8880744e-01   5.1240561e-01   1.3322546e-01   7.7642934e-01   1.7502697e-01
   9.9215686e-01   2.6274510e-01   7.0882353e-01   9.7058824e-01   1.9509804e-01   2.3529412e-02   6.5490196e-01   1.3823529e-01   9.6274510e-01   1.1862745e-01   7.0392157e-01   8.1549020e-01   2.6568627e-01   8.6274510e-02   6.6078431e-01   6.9607843e-02   1.0000000e+00   1.9460784e-01   7.4215686e-01   8.4411765e-01   4.1372549e-01   1.3137255e-01   8.0735294e-01   1.5049020e-01
   8.2002315e-01   1.7592593e-01   6.0995370e-01   7.2511574e-01   2.7951389e-01   5.6134259e-02   5.3009259e-01   8.4490741e-02   8.3564815e-01   1.4351852e-01   6.3020833e-01   6.0868056e-01   3.8715278e-01   7.0601852e-02   6.1979167e-01   6.3078704e-02   1.0000000e+00   1.7390046e-01   6.8518519e-01   6.7997685e-01   4.9305556e-01   1.1458333e-01   7.5434028e-01   1.2413194e-01
   6.8975904e-01   1.3604418e-01   4.5933735e-01   5.5120482e-01   2.2941767e-01   6.7771084e-02   3.6797189e-01   1.0040161e-01   8.7951807e-01   1.6164659e-01   6.7419679e-01   7.4609543e-01   3.8704819e-01   8.5843373e-02   6.0491968e-01   1.2098394e-01   1.0000000e+00   1.6591365e-01   7.9166667e-01   8.6210572e-01   5.0702811e-01   1.4257028e-01   7.2565261e-01   1.7645582e-01
   8.2237339e-01   1.9652305e-01   6.1224490e-01   1.0000000e+00   1.5041572e-01   1.1035525e-01   4.4142101e-01   1.5570673e-01   7.5434618e-01   1.3378685e-01   5.9637188e-01   6.4913076e-01   2.2373394e-01   6.2736206e-02   5.1171580e-01   7.9365079e-02   7.9969766e-01   1.6364324e-01   6.3340892e-01   7.9591837e-01   3.5600907e-01   9.9017385e-02   6.5797430e-01   1.1526833e-01
   7.9468733e-01   1.6491422e-01   6.3696735e-01   7.9468733e-01   2.5401217e-01   1.0237963e-01   4.6264527e-01   1.3558384e-01   8.2955174e-01   1.4720531e-01   6.5080243e-01   6.5013835e-01   3.7797454e-01   7.6369673e-02   5.8605423e-01   7.6369673e-02   1.0000000e+00   1.7791920e-01   7.0890980e-01   7.7587161e-01   5.0968456e-01   1.0348644e-01   7.3574986e-01   1.0320974e-01
   6.8960674e-01   1.2968165e-01   4.5880150e-01   6.1189139e-01   2.1769663e-01   4.9625468e-02   3.6001873e-01   8.2865169e-02   8.7265918e-01   1.5683521e-01   6.6947566e-01   7.2279747e-01   3.7874532e-01   9.0355805e-02   5.8520599e-01   1.0674157e-01   1.0000000e+00   1.5987828e-01   7.6732210e-01   7.9339972e-01   4.6348315e-01   1.2687266e-01   6.9592697e-01   1.4115169e-01
   9.8902954e-01   2.3628692e-01   7.1814346e-01   1.0000000e+00   2.1687764e-01   3.2911392e-02   5.6877637e-01   1.5443038e-01   9.1223629e-01   1.6371308e-01   7.2573840e-01   7.7704641e-01   2.8185654e-01   8.9451477e-02   5.7974684e-01   1.0464135e-01   9.1729958e-01   1.5907173e-01   7.6371308e-01   8.9620253e-01   3.9071730e-01   1.0126582e-01   7.2362869e-01   1.2869198e-01
   7.9543039e-01   1.6950053e-01   6.3124336e-01   7.7948990e-01   2.9224230e-01   5.4197662e-02   4.7874601e-01   1.0892667e-01   8.3846971e-01   1.4133900e-01   6.4080765e-01   6.3007439e-01   3.5866100e-01   9.5111583e-02   5.6535600e-01   6.0042508e-02   1.0000000e+00   1.8464400e-01   7.2741764e-01   8.2359554e-01   5.0425080e-01   1.0414453e-01   7.1014878e-01   1.1025505e-01
   6.7827681e-01   1.3519707e-01   4.9633364e-01   6.6177819e-01   2.2777269e-01   7.0577452e-02   3.4830431e-01   8.2951421e-02   9.0329973e-01   1.4848763e-01   7.0760770e-01   7.4241622e-01   3.7671861e-01   8.2493126e-02   5.9211732e-01   9.3950504e-02   1.0000000e+00   1.6109074e-01   8.1209899e-01   8.5695825e-01   4.8579285e-01   1.2328139e-01   6.8308891e-01   1.3496792e-01
   9.9438202e-01   1.9181380e-01   7.7447833e-01   1.0000000e+00   1.8699839e-01   9.0690209e-02   4.8796148e-01   1.3884430e-01   9.0128411e-01   1.5329053e-01   7.5842697e-01   8.6340289e-01   2.9614767e-01   8.1059390e-02   5.5858748e-01   9.3097913e-02   8.8362761e-01   1.6974318e-01   7.7688604e-01   8.4510433e-01   4.1332263e-01   9.6308186e-02   6.7134831e-01   1.3121990e-01
   8.1964657e-01   1.6580042e-01   6.4916840e-01   7.9313929e-01   2.6455301e-01   5.5093555e-02   4.6309771e-01   9.1476091e-02   8.3160083e-01   1.3669439e-01   6.7151767e-01   6.4490644e-01   3.5810811e-01   7.6403326e-02   5.3950104e-01   7.4844075e-02   1.0000000e+00   1.6242204e-01   7.4844075e-01   7.4450036e-01   4.7765073e-01   1.0083160e-01   6.7853430e-01   1.0628898e-01
   6.9644485e-01   1.3901550e-01   5.0319052e-01   6.0711030e-01   2.2288058e-01   6.5633546e-02   3.3363719e-01   9.1613491e-02   8.9835916e-01   1.6590702e-01   7.4065634e-01   7.8045770e-01   3.7876026e-01   8.2041933e-02   5.7247037e-01   1.1440292e-01   1.0000000e+00   1.8299909e-01   8.3546035e-01   8.6361199e-01   4.9407475e-01   1.1166819e-01   6.9165907e-01   1.4516864e-01
   9.7935780e-01   1.9571865e-01   7.6834862e-01   1.0000000e+00   1.9801223e-01   7.1865443e-02   4.8012232e-01   1.3379205e-01   9.1131498e-01   1.3149847e-01   7.8363914e-01   8.2935780e-01   2.9816514e-01   7.6452599e-02   5.5733945e-01   8.1039755e-02   8.9602446e-01   1.5558104e-01   7.7370031e-01   8.5474006e-01   3.7385321e-01   9.8623853e-02   6.1735474e-01   1.1735474e-01
   8.1406011e-01   1.6403464e-01   6.6530820e-01   8.2628630e-01   3.0259806e-01   3.8206826e-02   4.7070810e-01   8.2017320e-02   8.2475802e-01   1.2429954e-01   6.7294957e-01   6.7794193e-01   3.4895568e-01   7.6413653e-02   5.2368823e-01   6.1640346e-02   1.0000000e+00   1.7804381e-01   7.4121243e-01   8.1812084e-01   4.7529292e-01   9.9847173e-02   6.6199694e-01   1.0468670e-01
   6.6813574e-01   1.5293081e-01   5.1300132e-01   6.3331864e-01   2.2697223e-01   7.0515646e-02   3.1070956e-01   1.0929925e-01   8.8144557e-01   1.5866020e-01   7.6289114e-01   7.6846818e-01   3.8210665e-01   9.2551785e-02   5.4252975e-01   1.1502865e-01   1.0000000e+00   1.6328779e-01   8.4574703e-01   9.7168391e-01   4.7994711e-01   1.1943587e-01   6.5204936e-01   1.1040106e-01
   9.2917251e-01   1.5287518e-01   7.6998597e-01   1.0000000e+00   1.9845722e-01   8.9060309e-02   4.1795231e-01   1.3323983e-01   8.4992987e-01   1.3744741e-01   7.6858345e-01   7.3478261e-01   2.7349229e-01   6.8723703e-02   4.9579243e-01   8.2748948e-02   8.3590463e-01   1.3288920e-01   7.6437588e-01   8.5553997e-01   3.7307153e-01   6.5918654e-02   5.9502104e-01   7.8892006e-02
   8.0283114e-01   1.6279070e-01   6.7138524e-01   7.9474216e-01   2.6895854e-01   7.1284125e-02   4.3377149e-01   1.0717897e-01   8.3265925e-01   1.3144590e-01   6.8806876e-01   7.0212336e-01   3.3569262e-01   6.1678463e-02   5.2173913e-01   4.2972700e-02   1.0000000e+00   1.5748231e-01   7.5884732e-01   7.9748842e-01   4.6713852e-01   1.0667341e-01   6.4635996e-01   9.9342770e-02
   7.0800000e-01   1.4577778e-01   5.3822222e-01   6.7200000e-01   2.2888889e-01   7.2888889e-02   3.1111111e-01   8.5333333e-02   9.2488889e-01   1.4488889e-01   7.9466667e-01   7.7655382e-01   3.7511111e-01   9.5111111e-02   5.3688889e-01   1.0311111e-01   1.0000000e+00   1.7355556e-01   8.7466667e-01   9.4878202e-01   4.7022222e-01   9.4666667e-02   6.4066667e-01   1.3444444e-01
   9.1172214e-01   2.0549928e-01   8.0535456e-01   1.0000000e+00   1.9753980e-01   6.2952243e-02   4.1606368e-01   1.4688857e-01   8.9001447e-01   1.4978292e-01   8.2923300e-01   8.2402315e-01   2.9956585e-01   6.0057887e-02   5.1591896e-01   7.0188133e-02   8.8639653e-01   1.3277858e-01   8.1765557e-01   8.4659913e-01   3.7843705e-01   6.5846599e-02   5.9008683e-01   9.7322721e-02
   7.9969341e-01   1.5942770e-01   6.8114461e-01   8.1400102e-01   2.6571283e-01   6.1829331e-02   4.3331630e-01   8.9422586e-02   8.3392948e-01   1.3949923e-01   7.0873786e-01   6.7431748e-01   3.5155851e-01   7.3582013e-02   5.0076648e-01   5.5186510e-02   1.0000000e+00   1.7756771e-01   7.8436382e-01   8.4474660e-01   4.6806336e-01   9.8620337e-02   6.3745529e-01   9.6320899e-02
   6.8476821e-01   1.3818985e-01   5.4481236e-01   6.7461369e-01   2.3796909e-01   4.8123620e-02   3.1390728e-01   8.6092715e-02   8.8741722e-01   1.5761589e-01   8.0750552e-01   8.1017082e-01   3.8189845e-01   7.4172185e-02   5.1169978e-01   1.0463576e-01   1.0000000e+00   1.6136865e-01   8.9668874e-01   9.3660087e-01   4.7108168e-01   1.2141280e-01   6.0375276e-01   1.3664459e-01
   8.5626703e-01   2.1866485e-01   7.5340599e-01   1.0000000e+00   1.8392371e-01   6.0626703e-02   3.5490463e-01   1.4850136e-01   8.6035422e-01   1.4168937e-01   8.0177112e-01   8.0776567e-01   2.7520436e-01   4.8365123e-02   4.6321526e-01   6.6076294e-02   8.1267030e-01   1.4271117e-01   7.9768392e-01   8.7193460e-01   3.4400545e-01   9.6049046e-02   5.1396458e-01   8.9577657e-02
   7.8827038e-01   1.6650099e-01   6.9731610e-01   8.1361829e-01   2.7932406e-01   3.9264414e-02   3.9413519e-01   8.9960239e-02   8.0467197e-01   1.3071571e-01   7.1570577e-01   6.3464299e-01   3.2206759e-01   5.9145129e-02   4.6868787e-01   3.9761431e-02   1.0000000e+00   1.5780318e-01   7.8827038e-01   7.6591272e-01   4.4383698e-01   1.0337972e-01   5.9169980e-01   7.7286282e-02
   6.7879326e-01   1.5261757e-01   5.5368234e-01   6.9742680e-01   2.1916593e-01   7.0541260e-02   2.6264419e-01   1.1224490e-01   9.0727595e-01   1.5483585e-01   8.2253771e-01   7.8868279e-01   3.5714286e-01   8.0301686e-02   5.1197870e-01   8.1632653e-02   1.0000000e+00   1.6881100e-01   9.0062112e-01   9.9349405e-01   4.4809228e-01   1.1091393e-01   5.8496007e-01   1.1734694e-01
   8.7045922e-01   1.8094585e-01   7.9232351e-01   1.0000000e+00   1.9328307e-01   3.0157642e-02   3.7559973e-01   1.0760795e-01   8.6154901e-01   1.4736121e-01   7.8409870e-01   8.3399589e-01   2.6936258e-01   3.9753256e-02   4.7840987e-01   6.1000685e-02   7.9986292e-01   1.4496230e-01   8.1973955e-01   8.6497601e-01   3.4681289e-01   7.6079507e-02   4.9931460e-01   8.8759424e-02
   8.1409922e-01   1.6240209e-01   7.4203655e-01   8.7519582e-01   2.6892950e-01   5.3785901e-02   3.8433420e-01   8.5117493e-02   8.2976501e-01   1.3733681e-01   7.2793734e-01   7.6092381e-01   3.4725849e-01   7.2062663e-02   4.7258486e-01   4.5953003e-02   1.0000000e+00   1.7310705e-01   8.2506527e-01   8.6580695e-01   4.4751958e-01   1.0600522e-01   5.7258486e-01   9.9477807e-02
   6.9626594e-01   1.4071038e-01   5.7285974e-01   7.1220401e-01   2.2176685e-01   3.9617486e-02   2.6639344e-01   7.2404372e-02   8.9344262e-01   1.6712204e-01   8.3834244e-01   8.7402546e-01   3.5928962e-01   8.4699454e-02   4.9134791e-01   9.5173042e-02   1.0000000e+00   1.6917122e-01   9.0983607e-01   9.7108655e-01   4.5810565e-01   1.1384335e-01   5.5851548e-01   1.1725865e-01
   8.4879725e-01   1.8075601e-01   7.8213058e-01   1.0000000e+00   1.7250859e-01   4.5360825e-02   3.0584192e-01   9.7594502e-02   8.3298969e-01   1.3951890e-01   8.3230241e-01   8.1553333e-01   2.8453608e-01   6.2542955e-02   4.1718213e-01   8.5223368e-02   7.7525773e-01   1.5567010e-01   7.8831615e-01   8.9484536e-01   3.2920962e-01   7.2164948e-02   4.5051546e-01   6.6323024e-02
   8.3851931e-01   1.5128755e-01   7.5268240e-01   8.5058777e-01   2.4248927e-01   4.7210300e-02   3.7285408e-01   5.4721030e-02   8.0686695e-01   1.3680258e-01   7.3605150e-01   7.0089898e-01   3.2135193e-01   5.4184549e-02   4.2972103e-01   4.2918455e-02   1.0000000e+00   1.5906652e-01   8.6051502e-01   8.6339244e-01   4.6030043e-01   9.6030043e-02   5.6679185e-01   9.1469957e-02
   6.8545035e-01   1.4965358e-01   5.7875289e-01   7.0531178e-01   2.0877598e-01   5.3579677e-02   2.5357968e-01   7.2055427e-02   8.8083141e-01   1.5981524e-01   8.4988453e-01   8.9542166e-01   3.5750577e-01   7.3903002e-02   4.7621247e-01   8.3602771e-02   1.0000000e+00   1.6928406e-01   9.4087760e-01   9.8752089e-01   4.2863741e-01   1.1547344e-01   5.3741339e-01   1.1570439e-01
   8.4522111e-01   1.7403709e-01   8.1954351e-01   1.0000000e+00   1.4907275e-01   5.6348074e-02   2.3395150e-01   1.1626248e-01   8.4522111e-01   1.5049929e-01   8.4664765e-01   8.8787447e-01   2.5606277e-01   5.5634807e-02   4.0656205e-01   6.7047076e-02   8.1098431e-01   1.6868759e-01   8.5235378e-01   9.3223966e-01   3.1169757e-01   8.2025678e-02   4.3330956e-01   8.3808845e-02
   8.1157025e-01   1.5316804e-01   7.4049587e-01   8.9696970e-01   2.4683196e-01   4.6831956e-02   3.2121212e-01   6.6115702e-02   7.9449036e-01   1.3994490e-01   7.3223140e-01   7.7439758e-01   3.1790634e-01   6.5564738e-02   4.0881543e-01   4.4628099e-02   1.0000000e+00   1.6446281e-01   8.5013774e-01   8.3581267e-01   4.2920110e-01   1.0633609e-01   5.4022039e-01   9.1184573e-02
   6.8099994e-01   1.4531798e-01   5.7319870e-01   6.9809618e-01   1.9423220e-01   5.6512548e-02   2.3079914e-01   8.4056478e-02   8.7475725e-01   1.4436819e-01   8.8330536e-01   8.8169116e-01   3.7184306e-01   6.9809618e-02   4.3262967e-01   9.7828444e-02   9.7970912e-01   1.8782111e-01   9.3316938e-01   1.0000000e+00   4.4402716e-01   1.1349999e-01   5.1644870e-01   1.2750940e-01
   7.4463938e-01   1.7543860e-01   7.0175439e-01   1.0000000e+00   7.7972710e-02   4.7433398e-02   2.2871995e-01   8.9668616e-02   7.6608187e-01   1.0916179e-01   7.6998051e-01   7.7959714e-01   2.0597791e-01   4.0285900e-02   3.4697856e-01   4.3534763e-02   7.2189734e-01   1.2897986e-01   7.5763483e-01   8.8239116e-01   2.8784925e-01   5.2631579e-02   3.6094867e-01   6.2703054e-02
   9.2416226e-01   1.9517931e-01   3.2333921e-01   6.6549089e-01   1.0464433e-01   2.7042916e-02   7.3486185e-01   1.1522634e-01   7.7954145e-01   1.5637860e-01   2.7983539e-01   2.4197531e-01   1.9165197e-01   6.1140506e-02   7.8894768e-01   5.8788948e-02   9.8295121e-01   1.5343915e-01   3.2921811e-01   4.3151088e-01   3.9388595e-01   8.4656085e-02   1.0000000e+00   1.3345091e-01
   6.7702553e-01   1.8978912e-01   1.9755827e-01   4.8168701e-01  -5.6603774e-02   5.5493896e-02   3.8068812e-01   1.5649279e-01   9.0011099e-01   1.5649279e-01   4.6503885e-01   5.0255272e-01   2.8301887e-01   3.2186459e-02   7.5249723e-01   2.0865705e-01   1.0000000e+00   2.1698113e-01   3.9955605e-01   5.7602664e-01   4.0510544e-01   1.2874584e-01   9.8057714e-01   2.1143174e-01
   9.5667551e-01   2.4933687e-01   2.7232538e-01   9.5313882e-01  -2.9708223e-01   1.7860301e-01   5.2873563e-01   2.9531388e-01   7.0733864e-01   1.1494253e-01   1.9451813e-01   3.3209549e-01  -9.7259063e-02   4.7745358e-02   6.6136163e-01   7.9575597e-02   8.1697613e-01   1.6357206e-01   2.3165340e-01   5.5526083e-01   2.4933687e-01   4.2440318e-02   1.0000000e+00   1.6003537e-01
   9.2479109e-01   2.3955432e-01   3.6768802e-01   7.9554318e-01   1.3927577e-01   5.6824513e-02   7.2089136e-01   1.3704735e-01   7.7214485e-01   1.5376045e-01   3.8551532e-01   3.7526462e-01   3.1197772e-01   4.5682451e-02   7.8217270e-01   1.3370474e-01   9.9387187e-01   1.7214485e-01   3.9665738e-01   5.4596100e-01   4.2005571e-01   1.3927577e-01   1.0000000e+00   1.4874652e-01
   6.7729084e-01   1.8326693e-01   2.2410359e-01   5.5179283e-01   5.0796813e-02   3.6852590e-02   3.8147410e-01   1.2450199e-01   8.6852590e-01   1.5139442e-01   4.7011952e-01   5.7350598e-01   2.7390438e-01   6.1752988e-02   7.4601594e-01   1.7031873e-01   1.0000000e+00   1.9970120e-01   4.8904382e-01   6.9920319e-01   4.3227092e-01   1.1055777e-01   9.6065737e-01   2.3754980e-01
   1.0000000e+00   3.3786078e-01   3.7351443e-01   9.9660441e-01  -2.0373514e-02   1.0186757e-02   6.2988115e-01   2.9541596e-01   7.4533107e-01   1.7317487e-01   2.4957555e-01   4.6485569e-01  -6.7911715e-03  -1.6977929e-03   6.9949066e-01   1.1714771e-01   8.9983022e-01   1.6553480e-01   3.1918506e-01   4.0237691e-01   2.6825127e-01   1.0356537e-01   9.8556876e-01   2.1816638e-01
   8.7487685e-01   2.0197044e-01   4.0197044e-01   8.5517241e-01   1.7832512e-01   4.2364532e-02   6.5320197e-01   1.2413793e-01   7.9310345e-01   1.4384236e-01   3.9605911e-01   3.6729064e-01   2.5418719e-01   8.7684729e-02   7.1527094e-01   7.0935961e-02   1.0000000e+00   1.8177340e-01   4.4137931e-01   5.8817734e-01   4.3152709e-01   1.0640394e-01   9.5418719e-01   1.3448276e-01
   6.2036238e-01   1.9154443e-01   2.8904228e-01   6.0396894e-01   8.9732528e-02   7.5927524e-02   3.4426230e-01   1.3805004e-01   8.6885246e-01   1.5099223e-01   4.7972390e-01   5.0543572e-01   2.9249353e-01   7.4201898e-02   7.1440897e-01   1.5358067e-01   1.0000000e+00   2.2648835e-01   5.2200173e-01   6.6781708e-01   4.4866264e-01   1.5012942e-01   8.9775669e-01   2.0923210e-01
   1.0000000e+00   3.6418816e-01   3.7784522e-01   8.9681335e-01  -2.7314112e-02   2.8831563e-02   6.3732929e-01   2.5341426e-01   7.2078907e-01   1.7905918e-01   2.7010622e-01   4.1699545e-01   7.5872534e-03  -1.5174507e-03   6.3277693e-01   1.1077390e-01   9.4992413e-01   1.5098634e-01   3.6570561e-01   5.1138088e-01   2.4582701e-01   1.3505311e-01   9.6433991e-01   1.8133536e-01
   8.7339450e-01   2.1559633e-01   5.0917431e-01   8.0733945e-01   2.3119266e-01   4.0366972e-02   6.4862385e-01   1.4403670e-01   8.1926606e-01   1.5229358e-01   4.5688073e-01   4.5944954e-01   2.8899083e-01   8.4403670e-02   7.3669725e-01   8.0733945e-02   1.0000000e+00   1.7293578e-01   5.1467890e-01   5.0091743e-01   4.6330275e-01   1.2844037e-01   9.1972477e-01   1.4174312e-01
   6.6768526e-01   1.7265088e-01   3.0175707e-01   5.6684492e-01   1.1764706e-01   7.6394194e-02   3.6134454e-01   1.1917494e-01   8.5790680e-01   1.3980138e-01   5.1642475e-01   5.7127578e-01   2.8877005e-01   8.1741788e-02   6.8296409e-01   1.3903743e-01   1.0000000e+00   1.9518717e-01   5.6455309e-01   6.7456073e-01   4.5454545e-01   1.3750955e-01   8.7662338e-01   1.7990833e-01
   1.0000000e+00   3.0423280e-01   4.2063492e-01   9.3915344e-01  -3.7037037e-02   6.2169312e-02   6.5740741e-01   1.5211640e-01   7.6455026e-01   1.5079365e-01   3.8359788e-01   5.1560847e-01   5.4232804e-02   6.8783069e-02   6.3888889e-01   7.9365079e-02   8.8624339e-01   1.7261905e-01   4.7222222e-01   6.2962963e-01   3.4656085e-01   7.0105820e-02   8.8690476e-01   1.3161376e-01
   8.7366694e-01   1.8047580e-01   5.6439705e-01   7.9737490e-01   2.5102543e-01   4.6759639e-02   6.3412633e-01   1.0254307e-01   8.2362592e-01   1.4930271e-01   5.0287121e-01   5.1665299e-01   2.9368335e-01   8.2854799e-02   7.0057424e-01   8.7776866e-02   1.0000000e+00   1.8334701e-01   5.5291222e-01   6.1443806e-01   4.5447088e-01   1.3289582e-01   8.6997539e-01   1.4807219e-01
   6.8447293e-01   1.6951567e-01   3.3618234e-01   5.7549858e-01   1.1894587e-01   7.6210826e-02   3.9387464e-01   9.9715100e-02   8.8675214e-01   1.5099715e-01   5.5484330e-01   5.8960114e-01   3.2051282e-01   8.5470085e-02   6.6310541e-01   1.4173789e-01   1.0000000e+00   2.0548433e-01   6.2749288e-01   7.8133903e-01   4.8219373e-01   1.1823362e-01   8.7072650e-01   2.2186610e-01
   9.0888383e-01   1.8678815e-01   5.4897494e-01   1.0000000e+00   0.0000000e+00   1.6173121e-01   4.7722096e-01   2.4943052e-01   6.9817768e-01   1.7539863e-01   3.9066059e-01   4.6674260e-01   1.1503417e-01   4.3280182e-02   5.7858770e-01   1.1161731e-01   8.3485194e-01   1.8394077e-01   4.3394077e-01   6.8223235e-01   3.0068337e-01   1.1731207e-01   8.2630979e-01   1.7369021e-01
   8.7042683e-01   1.9283537e-01   5.3125000e-01   7.9878049e-01   2.5381098e-01   5.5640244e-02   6.5243902e-01   1.1128049e-01   8.3841463e-01   1.4100610e-01   5.3353659e-01   5.2728659e-01   3.3384146e-01   7.6219512e-02   6.7987805e-01   8.0030488e-02   1.0000000e+00   1.8254573e-01   5.9451220e-01   7.2560976e-01   4.8856707e-01   1.2042683e-01   8.5175305e-01   1.2157012e-01
   6.7850226e-01   1.6526791e-01   3.6410587e-01   5.8424790e-01   1.5558425e-01   6.6494513e-02   3.7830859e-01   1.1233054e-01   8.7992253e-01   1.4073596e-01   5.7843770e-01   5.8218205e-01   3.1762427e-01   9.9418980e-02   6.4557779e-01   1.2330536e-01   1.0000000e+00   1.9270497e-01   6.7075533e-01   6.8560362e-01   4.7256294e-01   1.2072305e-01   8.3440930e-01   1.8495804e-01
   9.7808535e-01   2.5720877e-01   6.1591696e-01   1.0000000e+00   8.7658593e-02   1.1072664e-01   5.6401384e-01   2.4798155e-01   8.0276817e-01   1.6147636e-01   5.0519031e-01   5.9261822e-01   1.6839677e-01   4.1522491e-02   6.5397924e-01   6.5743945e-02   9.5386390e-01   1.7820069e-01   5.6747405e-01   7.0588235e-01   3.5524798e-01   1.0841984e-01   8.6908881e-01   1.4936563e-01
   8.1569966e-01   1.6723549e-01   5.5017065e-01   7.1399317e-01   2.3071672e-01   5.3242321e-02   5.5972696e-01   1.0989761e-01   8.3549488e-01   1.4197952e-01   5.4607509e-01   5.8621160e-01   3.1058020e-01   8.9419795e-02   6.5733788e-01   6.6211604e-02   1.0000000e+00   1.7986348e-01   6.2730375e-01   7.1604096e-01   4.6552901e-01   1.1126280e-01   8.1331058e-01   1.2320819e-01
   6.8567961e-01   1.6565534e-01   4.0048544e-01   5.9405340e-01   1.5837379e-01   6.8567961e-02   3.8592233e-01   1.0800971e-01   9.0473301e-01   1.7233010e-01   5.9344660e-01   5.7451456e-01   3.2584951e-01   8.9805825e-02   6.6322816e-01   1.2864078e-01   1.0000000e+00   2.0600728e-01   6.8143204e-01   7.7487864e-01   4.9332524e-01   1.0133495e-01   8.2372573e-01   1.9751214e-01
   9.5612245e-01   2.4387755e-01   6.0816327e-01   1.0000000e+00   1.0510204e-01   8.2653061e-02   5.2857143e-01   1.9591837e-01   7.9591837e-01   1.6938776e-01   5.1326531e-01   5.4469388e-01   1.6938776e-01   1.4285714e-02   6.1734694e-01   7.6530612e-02   9.0612245e-01   1.5969388e-01   5.9795918e-01   7.5306122e-01   3.7040816e-01   6.8367347e-02   8.2193878e-01   1.2397959e-01
   8.3484456e-01   1.5025907e-01   6.0297927e-01   8.0375648e-01   2.5647668e-01   4.7927461e-02   5.4274611e-01   1.0038860e-01   8.3419689e-01   1.4248705e-01   5.8808290e-01   5.6787565e-01   3.4585492e-01   6.8005181e-02   6.3601036e-01   8.1606218e-02   1.0000000e+00   1.6483161e-01   6.5803109e-01   6.7033679e-01   4.9158031e-01   1.0816062e-01   7.9630829e-01   1.0913212e-01
   7.2108844e-01   1.3775510e-01   4.5011338e-01   5.5952381e-01   1.8707483e-01   7.5963719e-02   3.7414966e-01   9.0702948e-02   8.8435374e-01   1.6383220e-01   6.4569161e-01   6.8356009e-01   3.8038549e-01   7.3696145e-02   6.4625850e-01   1.3662132e-01   1.0000000e+00   1.9075964e-01   7.2959184e-01   8.7861888e-01   4.8185941e-01   1.4285714e-01   7.7919501e-01   1.9812925e-01
   9.1659112e-01   2.3300091e-01   5.9927471e-01   1.0000000e+00   1.5775159e-01   6.6183137e-02   5.2946510e-01   1.8041704e-01   7.8331822e-01   1.3780598e-01   5.4215775e-01   5.6826836e-01   1.7316410e-01   5.5303717e-02   5.4125113e-01   9.5194923e-02   8.7669991e-01   1.6817770e-01   6.1378060e-01   7.5883953e-01   3.3635539e-01   1.0788758e-01   7.4478694e-01   1.3100635e-01
   8.5938481e-01   1.5881984e-01   6.4344005e-01   8.8135593e-01   2.5612053e-01   8.1607031e-02   5.2228500e-01   1.3119900e-01   8.4620213e-01   1.4877589e-01   6.0577527e-01   6.0627746e-01   3.3709981e-01   7.4701820e-02   6.4281230e-01   8.8512241e-02   1.0000000e+00   2.0119272e-01   6.6854991e-01   7.1876962e-01   4.6516008e-01   1.2554928e-01   7.8688010e-01   1.3527935e-01
   6.7667941e-01   1.8022938e-01   4.4948116e-01   6.2206445e-01   2.1736756e-01   5.6799563e-02   4.0688149e-01   1.0922993e-01   8.9295467e-01   1.7640634e-01   6.7667941e-01   7.1578788e-01   3.7738940e-01   7.6460950e-02   6.5428727e-01   1.3271436e-01   1.0000000e+00   2.0289459e-01   7.6734025e-01   7.7905461e-01   4.8115784e-01   1.2342982e-01   7.8017477e-01   1.8541780e-01
   9.9802567e-01   2.7048371e-01   6.9101678e-01   9.6446199e-01   1.3524186e-01   3.7512340e-02   6.2882527e-01   1.2833169e-01   9.5360316e-01   1.3524186e-01   6.9299112e-01   8.0927937e-01   2.3988154e-01   6.3178677e-02   6.5054294e-01   8.6870681e-02   1.0000000e+00   1.9693978e-01   7.2852912e-01   8.1046397e-01   3.5538006e-01   1.2931885e-01   7.8035538e-01   1.6238894e-01
   8.3429896e-01   1.6048667e-01   6.1471611e-01   7.3232908e-01   2.4681344e-01   5.5619930e-02   5.2780997e-01   7.8215527e-02   8.4241020e-01   1.4194670e-01   6.2166860e-01   6.0706837e-01   3.5805330e-01   5.6199305e-02   6.2050985e-01   5.0405562e-02   1.0000000e+00   1.8163384e-01   6.7960603e-01   6.7555041e-01   4.6176130e-01   9.8493627e-02   7.5115875e-01   1.2079954e-01
   6.9712267e-01   1.3528521e-01   4.5280162e-01   5.4820798e-01   1.9989904e-01   6.3604240e-02   3.6698637e-01   9.7425543e-02   8.9096416e-01   1.5699142e-01   6.7188289e-01   7.3304614e-01   3.6042403e-01   7.5719334e-02   6.1534578e-01   1.1206461e-01   1.0000000e+00   1.6935891e-01   7.7587077e-01   8.5438157e-01   4.6693589e-01   1.4184755e-01   7.2564361e-01   1.7743564e-01
   8.9156627e-01   1.9598394e-01   6.2730924e-01   1.0000000e+00   1.1566265e-01   9.6385542e-02   4.7951807e-01   1.3413655e-01   8.0481928e-01   1.3895582e-01   6.2248996e-01   6.5365462e-01   2.0000000e-01   6.1044177e-02   5.3172691e-01   7.7911647e-02   8.3614458e-01   1.7630522e-01   6.5783133e-01   8.3534137e-01   3.4698795e-01   1.0763052e-01   6.7188755e-01   1.3373494e-01
   7.8382838e-01   1.5731573e-01   6.2761276e-01   7.9757976e-01   2.3377338e-01   9.2409241e-02   4.5104510e-01   1.3311331e-01   8.1848185e-01   1.5291529e-01   6.4081408e-01   6.3135314e-01   3.4213421e-01   7.2057206e-02   5.7535754e-01   7.4807481e-02   1.0000000e+00   1.6474147e-01   7.0187019e-01   7.5797580e-01   4.7084708e-01   1.0341034e-01   7.2249725e-01   9.7084708e-02
   6.9678335e-01   1.2204352e-01   4.7209082e-01   5.9791864e-01   1.9441816e-01   5.5818354e-02   3.4200568e-01   8.9403974e-02   8.7795648e-01   1.5515610e-01   6.6934721e-01   7.2245213e-01   3.5477767e-01   8.4200568e-02   5.8183538e-01   1.0785241e-01   1.0000000e+00   1.6343425e-01   7.6915799e-01   8.0697947e-01   4.4560076e-01   1.0879849e-01   6.9796594e-01   1.4214759e-01
   9.6771523e-01   2.2764901e-01   7.0115894e-01   1.0000000e+00   1.7632450e-01   2.1523179e-02   5.2980132e-01   1.6142384e-01   8.9735099e-01   1.4735099e-01   7.0281457e-01   7.1837748e-01   2.3178808e-01   7.2847682e-02   5.5380795e-01   9.8509934e-02   9.0231788e-01   1.4942053e-01   7.2682119e-01   8.9735099e-01   3.3360927e-01   9.9337748e-02   6.9412252e-01   1.2293046e-01
   7.8888295e-01   1.7584180e-01   6.2640299e-01   7.8246927e-01   2.6242651e-01   5.5050775e-02   4.6392304e-01   1.1277392e-01   8.3003741e-01   1.4110102e-01   6.3548904e-01   6.4072688e-01   3.3351149e-01   9.7808658e-02   5.5745591e-01   6.7878140e-02   1.0000000e+00   1.8091929e-01   7.3383218e-01   8.1881710e-01   4.6819882e-01   1.0154997e-01   7.0416889e-01   1.0929984e-01
   6.7294442e-01   1.3826367e-01   4.7955903e-01   6.5548921e-01   2.1405604e-01   5.4662379e-02   3.5186036e-01   7.9007809e-02   8.9297198e-01   1.5204410e-01   6.9637115e-01   7.2391006e-01   3.4405145e-01   7.5792375e-02   5.8796509e-01   9.5544327e-02   1.0000000e+00   1.6237942e-01   7.9421222e-01   8.5278034e-01   4.5613229e-01   1.0794672e-01   6.8741387e-01   1.2379421e-01
   9.7273456e-01   1.7161187e-01   7.7385726e-01   1.0000000e+00   1.5717723e-01   8.1796311e-02   4.6271051e-01   1.5637530e-01   8.8692863e-01   1.5477145e-01   7.3937450e-01   8.5388933e-01   2.3977546e-01   8.0994387e-02   5.4611067e-01   9.3825180e-02   8.7329591e-01   1.7121091e-01   7.6102646e-01   8.1315156e-01   3.6487570e-01   8.5004010e-02   6.6519647e-01   1.3191660e-01
   8.0124870e-01   1.7533819e-01   6.2903226e-01   7.7575442e-01   2.2476587e-01   5.9313215e-02   4.4484912e-01   9.8855359e-02   8.2310094e-01   1.3319459e-01   6.5972945e-01   6.6066597e-01   3.3350676e-01   7.2320499e-02   5.3642040e-01   7.1279917e-02   1.0000000e+00   1.5634755e-01   7.3881374e-01   7.5984324e-01   4.5109261e-01   9.3652445e-02   6.7091571e-01   9.5993757e-02
   6.9710877e-01   1.3905461e-01   4.9977054e-01   6.0807710e-01   2.0238642e-01   5.9201469e-02   3.3088573e-01   8.9490592e-02   8.9031666e-01   1.6888481e-01   7.2877467e-01   7.7358752e-01   3.5016062e-01   7.9853144e-02   5.7136301e-01   1.1794401e-01   1.0000000e+00   1.7508031e-01   8.2560808e-01   8.6993180e-01   4.6305645e-01   1.0463515e-01   6.8770078e-01   1.3882515e-01
   9.4065282e-01   1.8620178e-01   7.3516320e-01   1.0000000e+00   1.5356083e-01   8.2344214e-02   4.3768546e-01   1.3872404e-01   8.7388724e-01   1.2166172e-01   7.3738872e-01   7.7952522e-01   2.5074184e-01   5.7863501e-02   5.4228487e-01   6.1572700e-02   8.5756677e-01   1.4948071e-01   7.3738872e-01   8.1379822e-01   3.2047478e-01   9.7181009e-02   5.9013353e-01   1.0942136e-01
   8.0154639e-01   1.7474227e-01   6.6237113e-01   8.1597938e-01   2.6958763e-01   3.8659794e-02   4.5412371e-01   9.1237113e-02   8.2371134e-01   1.2938144e-01   6.7628866e-01   6.9680412e-01   3.3298969e-01   7.4742268e-02   5.1752577e-01   6.1855670e-02   1.0000000e+00   1.8015464e-01   7.3453608e-01   7.8642938e-01   4.4123711e-01   9.4845361e-02   6.6314433e-01   1.0386598e-01
   6.7054090e-01   1.5556549e-01   5.1095217e-01   6.3701386e-01   2.0205633e-01   6.9289227e-02   3.0442557e-01   1.0952168e-01   8.8377291e-01   1.5780063e-01   7.5905230e-01   7.6286062e-01   3.5583371e-01   8.5382208e-02   5.4000894e-01   1.1399195e-01   1.0000000e+00   1.6741171e-01   8.3683505e-01   9.5111846e-01   4.5373268e-01   1.1354493e-01   6.5154224e-01   1.1376844e-01
   9.1009682e-01   1.5491010e-01   7.4273859e-01   1.0000000e+00   1.4868603e-01   8.9211618e-02   3.9142462e-01   1.3554633e-01   8.2641770e-01   1.3692946e-01   7.4135546e-01   7.4536653e-01   2.3167358e-01   6.2932227e-02   4.8132780e-01   7.6071923e-02   8.2780083e-01   1.2828492e-01   7.2890733e-01   8.4993084e-01   3.2641770e-01   6.0165975e-02   5.7918396e-01   7.0885201e-02
   7.9785605e-01   1.6385911e-01   6.6513527e-01   8.0296069e-01   2.5012762e-01   6.7381317e-02   4.2827973e-01   1.1230219e-01   8.2899438e-01   1.3629403e-01   6.8044921e-01   6.9821337e-01   3.1546708e-01   6.0745278e-02   5.2424706e-01   4.9515059e-02   1.0000000e+00   1.6207249e-01   7.5242471e-01   8.0062894e-01   4.4461460e-01   1.0464523e-01   6.4650332e-01   9.8264421e-02
   7.0264219e-01   1.4867891e-01   5.3649798e-01   6.6323332e-01   2.0376176e-01   6.8517689e-02   3.0721003e-01   8.7774295e-02   9.1939095e-01   1.3658755e-01   7.8907300e-01   7.8829807e-01   3.4572324e-01   9.0013435e-02   5.3784147e-01   1.0344828e-01   1.0000000e+00   1.6771160e-01   8.6296462e-01   9.2738687e-01   4.3842365e-01   9.4043887e-02   6.2718316e-01   1.3412450e-01
   9.0929204e-01   2.2197640e-01   8.0383481e-01   1.0000000e+00   1.6150442e-01   5.8997050e-02   4.1666667e-01   1.5265487e-01   9.0339233e-01   1.4823009e-01   8.1932153e-01   8.2949853e-01   2.6622419e-01   4.6460177e-02   5.1401180e-01   6.4896755e-02   8.8053097e-01   1.4122419e-01   8.1784661e-01   8.3554572e-01   3.4144543e-01   6.1946903e-02   5.7853982e-01   1.0877581e-01
   8.0030880e-01   1.5594442e-01   6.8399382e-01   8.1008749e-01   2.4652599e-01   5.8157488e-02   4.3077715e-01   8.8522903e-02   8.3067422e-01   1.3690170e-01   6.9840453e-01   6.4426145e-01   3.2424086e-01   6.9480185e-02   4.9768399e-01   5.9186824e-02   1.0000000e+00   1.8347916e-01   7.7509007e-01   8.5083330e-01   4.4415852e-01   8.6978899e-02   6.3638703e-01   9.5470921e-02
   6.7951591e-01   1.4477813e-01   5.4056477e-01   6.8758404e-01   2.2501121e-01   4.3478261e-02   3.1196773e-01   9.0094128e-02   8.9152846e-01   1.5822501e-01   8.0143433e-01   7.9407261e-01   3.5410130e-01   7.5302555e-02   5.1053339e-01   1.0667862e-01   1.0000000e+00   1.6965486e-01   8.9152846e-01   9.4181527e-01   4.5091887e-01   1.1340206e-01   6.1474675e-01   1.3110713e-01
   8.6323024e-01   2.1099656e-01   7.4501718e-01   1.0000000e+00   1.5395189e-01   4.8797251e-02   3.6907216e-01   1.3195876e-01   8.4948454e-01   1.4158076e-01   7.8350515e-01   7.8886598e-01   2.3917526e-01   4.3298969e-02   4.5635739e-01   7.9037801e-02   8.0068729e-01   1.5360825e-01   7.8625430e-01   8.4810997e-01   3.1340206e-01   8.5223368e-02   5.0824742e-01   9.5189003e-02
   7.8777336e-01   1.6003976e-01   6.8389662e-01   8.2355865e-01   2.5447316e-01   4.1252485e-02   3.9065606e-01   8.3001988e-02   7.9025845e-01   1.3170974e-01   7.0576541e-01   6.6347003e-01   2.9970179e-01   5.4174950e-02   4.5974155e-01   5.0198807e-02   1.0000000e+00   1.5680915e-01   7.7882704e-01   7.5895447e-01   4.2097416e-01   8.9960239e-02   6.0164016e-01   6.6351889e-02
   6.7829978e-01   1.4541387e-01   5.5391499e-01   6.7874720e-01   2.0715884e-01   5.5928412e-02   2.6487696e-01   1.0425056e-01   9.0693512e-01   1.4272931e-01   8.1431767e-01   7.8769593e-01   3.3154362e-01   7.8747204e-02   5.1051454e-01   7.7852349e-02   1.0000000e+00   1.6487696e-01   8.8724832e-01   9.7762921e-01   4.1655481e-01   1.0559284e-01   5.8680089e-01   1.1521253e-01
   9.1208006e-01   1.8370264e-01   7.9556826e-01   1.0000000e+00   1.5296640e-01   2.4303074e-02   3.8670479e-01   9.2923517e-02   8.8277341e-01   1.5725518e-01   7.9771265e-01   8.7405289e-01   2.4874911e-01   3.7884203e-02   4.7533953e-01   7.1479628e-02   8.3130808e-01   1.4903503e-01   8.1915654e-01   9.3137956e-01   3.1593996e-01   8.2916369e-02   5.0357398e-01   9.1851322e-02
   8.1240147e-01   1.6763006e-01   7.3410405e-01   8.4550709e-01   2.4487651e-01   5.0446663e-02   3.8150289e-01   8.8807147e-02   8.3289543e-01   1.3872832e-01   7.2622176e-01   7.4785554e-01   3.2159748e-01   6.4634787e-02   4.7924330e-01   4.2038886e-02   1.0000000e+00   1.7577509e-01   8.1870730e-01   8.5550200e-01   4.2511823e-01   8.7756174e-02   5.8512874e-01   8.9069890e-02
   6.9511639e-01   1.4240073e-01   5.6275673e-01   6.9694204e-01   1.9397535e-01   4.4272022e-02   2.6380648e-01   7.2113190e-02   8.9730717e-01   1.6202647e-01   8.2975810e-01   8.5360055e-01   3.3318120e-01   7.6220904e-02   4.8653583e-01   9.2651757e-02   1.0000000e+00   1.6362392e-01   9.0324053e-01   9.6162717e-01   4.3176632e-01   1.0816979e-01   5.5659516e-01   1.0885440e-01
   8.5534591e-01   1.7679944e-01   7.7498253e-01   1.0000000e+00   1.4395528e-01   4.7519217e-02   2.9979036e-01   1.0272537e-01   8.3577918e-01   1.4814815e-01   8.2948987e-01   7.6016771e-01   2.4807827e-01   5.1712089e-02   4.3046820e-01   7.6869322e-02   7.8756115e-01   1.5897973e-01   7.7428372e-01   9.1055206e-01   2.9350105e-01   7.8266946e-02   4.5178197e-01   6.1146052e-02
   8.4590342e-01   1.5192621e-01   7.4606620e-01   8.4942789e-01   2.2571894e-01   4.1779707e-02   3.7655996e-01   4.6120456e-02   8.1714596e-01   1.4378730e-01   7.3195876e-01   6.8844276e-01   2.9191536e-01   5.8600109e-02   4.3027672e-01   4.6120456e-02   1.0000000e+00   1.7064569e-01   8.5295714e-01   8.5944601e-01   4.2702116e-01   9.1155724e-02   5.6890939e-01   8.2202930e-02
   6.9220056e-01   1.4623955e-01   5.7520891e-01   7.2144847e-01   1.8987929e-01   5.0603528e-02   2.5533890e-01   7.2423398e-02   8.7743733e-01   1.5784587e-01   8.3890436e-01   8.8749526e-01   3.3704735e-01   6.5459610e-02   4.7957289e-01   8.1244197e-02   1.0000000e+00   1.5993500e-01   9.3779016e-01   9.8260065e-01   4.0807799e-01   1.1606314e-01   5.3180130e-01   1.1861653e-01
   8.7950037e-01   1.8001470e-01   8.1484203e-01   1.0000000e+00   1.1756062e-01   3.6002939e-02   2.6524614e-01   9.3313740e-02   8.4790595e-01   1.5650257e-01   8.4055841e-01   8.6539309e-01   2.2409993e-01   5.1432770e-02   4.1366642e-01   8.0088170e-02   8.2439383e-01   1.8038207e-01   8.4864071e-01   9.2285084e-01   2.8508450e-01   7.2005878e-02   4.4783248e-01   7.6047024e-02
   8.0799112e-01   1.6426193e-01   7.3307436e-01   8.8734739e-01   2.2197558e-01   5.0499445e-02   3.1576027e-01   8.5460599e-02   7.9800222e-01   1.4261931e-01   7.3473918e-01   7.6000644e-01   2.9078801e-01   6.3817980e-02   4.0233074e-01   4.2175361e-02   1.0000000e+00   1.6176471e-01   8.5183130e-01   8.5286576e-01   4.0621532e-01   1.0266371e-01   5.3745838e-01   9.5172031e-02
   6.8859275e-01   1.4758982e-01   5.7071257e-01   6.9530138e-01   1.7777864e-01   5.3669024e-02   2.3623954e-01   8.2899475e-02   8.8122621e-01   1.4183956e-01   8.7595514e-01   8.4999961e-01   3.4022328e-01   7.4753284e-02   4.3031057e-01   9.7275106e-02   9.8808507e-01   1.8472686e-01   9.2099879e-01   1.0000000e+00   4.2120600e-01   1.0542130e-01   5.2111664e-01   1.2291165e-01
   7.6209677e-01   1.8817204e-01   6.9153226e-01   1.0000000e+00   5.1075269e-02   3.7634409e-02   2.3319892e-01   9.0053763e-02   7.7217742e-01   1.1962366e-01   7.7956989e-01   7.9959677e-01   1.9758065e-01   3.0913978e-02   3.5147849e-01   4.0322581e-02   7.4260753e-01   1.3541667e-01   7.6680108e-01   9.1465054e-01   2.6411290e-01   5.2419355e-02   3.7130376e-01   5.3427419e-02
   9.4973389e-01   1.9041987e-01   3.2643406e-01   6.7652277e-01   9.4618569e-02   0.0000000e+00   7.4512123e-01   1.0053223e-01   8.0898876e-01   1.3837966e-01   2.9686576e-01   2.8243643e-01   1.6203430e-01   5.7953873e-02   7.5931402e-01   6.2684802e-02   9.9349497e-01   1.6026020e-01   3.2170313e-01   4.2460083e-01   3.3707865e-01   8.2791248e-02   1.0000000e+00   1.1886458e-01
   6.4940669e-01   1.9741100e-01   1.6612729e-01   4.7572816e-01  -8.3063646e-02   3.3441208e-02   3.8727077e-01   1.3376483e-01   8.9320388e-01   1.5641855e-01   4.4228695e-01   4.9924488e-01   2.1682848e-01   3.3441208e-02   7.3570658e-01   1.8770227e-01   1.0000000e+00   2.1844660e-01   3.9374326e-01   5.7173679e-01   3.6138080e-01   1.0463862e-01   9.7572816e-01   2.0118662e-01
   9.5384615e-01   2.5520362e-01   3.2398190e-01   9.6470588e-01  -2.8778281e-01   1.4660633e-01   4.9049774e-01   3.1674208e-01   7.6199095e-01   1.1764706e-01   2.0271493e-01   3.2000000e-01  -1.8823529e-01   3.8009050e-02   6.9140271e-01   7.6018100e-02   8.5610860e-01   1.7828054e-01   2.1719457e-01   6.0271493e-01   1.8642534e-01   4.1628959e-02   1.0000000e+00   1.8190045e-01
   9.1128149e-01   2.4753560e-01   3.7458927e-01   7.4260679e-01   7.5575027e-02   5.5859803e-02   6.9441402e-01   1.3581599e-01   8.2584885e-01   1.2157722e-01   4.0635268e-01   4.3351588e-01   2.4205915e-01   4.8192771e-02   7.3603505e-01   1.1171961e-01   1.0000000e+00   1.8127054e-01   3.9320920e-01   5.2245345e-01   3.6035049e-01   1.3033954e-01   9.8411829e-01   1.2650602e-01
   6.4990138e-01   2.0414201e-01   2.2287968e-01   5.2366864e-01   3.7475345e-02   3.1558185e-02   3.4714004e-01   1.4792899e-01   8.7573964e-01   1.6863905e-01   4.5562130e-01   5.3530572e-01   2.2583826e-01   5.7199211e-02   7.3668639e-01   1.7159763e-01   1.0000000e+00   2.0956607e-01   4.8816568e-01   6.5581854e-01   3.8560158e-01   9.9605523e-02   9.6005917e-01   2.2928994e-01
   1.0000000e+00   3.3955857e-01   3.3446520e-01   9.3208829e-01  -1.2224109e-01   1.8675722e-02   6.1969440e-01   2.7674024e-01   8.0135823e-01   1.5959253e-01   2.4278438e-01   4.2241087e-01  -1.0526316e-01   0.0000000e+00   6.9779287e-01   7.3005093e-02   9.1850594e-01   1.6383701e-01   2.9202037e-01   4.7877759e-01   2.2071307e-01   8.4889643e-02   9.6689304e-01   2.2156197e-01
   9.0059642e-01   2.0377734e-01   4.2147117e-01   8.8767396e-01   1.5308151e-01   2.6838966e-02   6.6003976e-01   1.0437376e-01   8.1610338e-01   1.6103380e-01   3.7972167e-01   4.1332008e-01   2.2564612e-01   7.0576541e-02   7.1669980e-01   7.4552684e-02   1.0000000e+00   1.9135189e-01   4.3339960e-01   6.2425447e-01   3.9363817e-01   1.1133201e-01   9.2992048e-01   1.5457256e-01
   6.5320457e-01   1.9929763e-01   2.8797191e-01   6.2862160e-01   4.9165935e-02   6.3213345e-02   3.5996488e-01   1.3169447e-01   8.9903424e-01   1.5627744e-01   4.8200176e-01   4.9148376e-01   2.5109745e-01   7.5504829e-02   7.3397717e-01   1.3520632e-01   1.0000000e+00   2.5680421e-01   5.1975417e-01   6.6725198e-01   4.1527656e-01   1.3345040e-01   9.1615452e-01   2.1992976e-01
   1.0000000e+00   3.3843798e-01   4.3032159e-01   9.9081164e-01  -6.2787136e-02   3.8284839e-02   6.1102603e-01   2.6339969e-01   7.1516080e-01   1.9754977e-01   2.8483920e-01   3.1822358e-01  -2.7565084e-02  -2.9096478e-02   6.2633997e-01   1.2251149e-01   9.6018377e-01   1.6921899e-01   3.4609495e-01   5.6202144e-01   1.7151608e-01   1.1944870e-01   9.5635528e-01   1.7840735e-01
   8.7934186e-01   2.2760512e-01   5.0457038e-01   7.7148080e-01   1.8555759e-01   2.1937843e-02   6.4899452e-01   1.4442413e-01   8.1444241e-01   1.6544790e-01   4.5703839e-01   4.6873857e-01   2.5959781e-01   6.6727605e-02   7.2943327e-01   7.6782450e-02   1.0000000e+00   1.7504570e-01   5.0914077e-01   5.0274223e-01   4.2504570e-01   1.1517367e-01   9.1453382e-01   1.4122486e-01
   6.7972350e-01   1.5591398e-01   3.1643625e-01   5.9139785e-01   8.5253456e-02   7.9109063e-02   3.5176651e-01   1.3133641e-01   8.8632873e-01   1.4669739e-01   5.2304147e-01   5.6436252e-01   2.4884793e-01   8.3717358e-02   6.8894009e-01   1.3133641e-01   1.0000000e+00   1.9930876e-01   5.8294931e-01   6.5898618e-01   4.3164363e-01   1.2519201e-01   8.9362519e-01   1.7242704e-01
   1.0000000e+00   2.4076433e-01   4.1783439e-01   9.0700637e-01  -1.1210191e-01   9.4267516e-02   5.8598726e-01   1.2993631e-01   7.6305732e-01   1.2738854e-01   3.6815287e-01   5.2968153e-01  -1.2738854e-03   7.1337580e-02   5.9490446e-01   4.8407643e-02   8.5095541e-01   1.5732484e-01   4.4076433e-01   6.0891720e-01   2.4968153e-01   7.5159236e-02   8.2101911e-01   1.1783439e-01
   8.9282770e-01   1.7477329e-01   5.5317395e-01   8.5820280e-01   2.1352020e-01   2.9678483e-02   6.5292663e-01   8.9035449e-02   8.2275350e-01   1.5746084e-01   5.0123660e-01   5.2992580e-01   2.5968673e-01   6.5127782e-02   6.9249794e-01   8.1615829e-02   1.0000000e+00   1.8013190e-01   5.3915911e-01   6.4550701e-01   4.2044518e-01   1.3355317e-01   8.7015664e-01   1.4220940e-01
   6.8191414e-01   1.5693174e-01   3.3427164e-01   5.8268825e-01   8.5855032e-02   8.0928923e-02   3.7649543e-01   9.9929627e-02   8.6558761e-01   1.5622801e-01   5.4398311e-01   5.6495426e-01   2.7938072e-01   7.6706545e-02   6.4602393e-01   1.3441239e-01   1.0000000e+00   1.9669247e-01   6.1013371e-01   7.6213934e-01   4.2575651e-01   1.1470795e-01   8.5467980e-01   2.0795215e-01
   9.3824228e-01   2.0783848e-01   5.3919240e-01   1.0000000e+00  -2.3752969e-02   1.1876485e-01   5.0356295e-01   2.4465558e-01   7.2327791e-01   1.7577197e-01   4.0261283e-01   4.5225653e-01   6.8883610e-02   2.6128266e-02   5.9263658e-01   1.0332542e-01   8.4798100e-01   1.9299287e-01   4.3467933e-01   7.8266033e-01   2.5890736e-01   1.0688836e-01   8.2363420e-01   1.7992874e-01
   8.8476118e-01   1.8271418e-01   5.2691433e-01   8.4003033e-01   2.1531463e-01   5.1554208e-02   6.4442760e-01   1.0462472e-01   8.3775588e-01   1.4177407e-01   5.2312358e-01   5.1159970e-01   2.8582259e-01   7.2782411e-02   6.7626990e-01   8.0363912e-02   1.0000000e+00   1.7930250e-01   5.9287339e-01   7.2934041e-01   4.4806672e-01   1.0841547e-01   8.4116755e-01   1.1182714e-01
   6.9520104e-01   1.5888457e-01   3.7224384e-01   6.1478599e-01   1.2970169e-01   6.0959792e-02   3.8391699e-01   1.0635538e-01   8.8651102e-01   1.4526589e-01   5.8625162e-01   6.0687419e-01   2.9766537e-01   9.0142672e-02   6.3878080e-01   1.2581064e-01   1.0000000e+00   1.9033722e-01   6.5888457e-01   7.2438392e-01   4.2671855e-01   1.1673152e-01   8.2522698e-01   1.8839170e-01
   9.7921478e-01   2.7020785e-01   5.6581986e-01   1.0000000e+00   2.4249423e-02   7.9676674e-02   5.8775982e-01   2.0669746e-01   7.9445727e-01   1.5588915e-01   5.0461894e-01   4.6628176e-01   1.0854503e-01   2.1939954e-02   6.3510393e-01   8.0831409e-02   9.3533487e-01   1.8187067e-01   5.6004619e-01   6.9515012e-01   3.2448037e-01   9.2378753e-02   8.2967667e-01   1.5531178e-01
[truncated: 62,371 more chars]
