# Supplementary material for: Differential perovskite hemispherical photodetector for intelligent imaging and location tracking
Source: Nat Commun. 2024 Jan 17;15:577. doi: 10.1038/s41467-024-44857-4 (PMC10794423; doi:10.1038/s41467-024-44857-4)
Supplement: Supplementary file 7 — Supplementary Software 1 [file 41467_2024_44857_MOESM7_ESM.zip › Tracking/ColorclassificationTracking/localcolor.m]

function [Y,Xf,Af] = localcolor(X,~,~)
%LOCALCOLOR neural network simulation function.
%
% Auto-generated by MATLAB, 02-Dec-2023 20:28:00.
% 
% [Y] = localcolor(X,~,~) takes these arguments:
% 
%   X = 1xTS cell, 1 inputs over TS timesteps
%   Each X{1,ts} = 24xQ matrix, input #1 at timestep ts.
% 
% and returns:
%   Y = 1xTS cell of 1 outputs over TS timesteps.
%   Each Y{1,ts} = 3xQ matrix, output #1 at timestep ts.
% 
% where Q is number of samples (or series) and TS is the number of timesteps.

%#ok<*RPMT0>

% ===== NEURAL NETWORK CONSTANTS =====

% Input 1
x1_step1.xoffset = [0.1027668;0.10771841;4.3368087e-15;0.45759162;-0.3968254;-0.014981273;-0.12974296;0.0063613232;-0.17276423;-0.14190687;-0.067375887;-0.62881002;-0.25497288;-0.029096478;-0.0073439412;-0.042682927;0;0;0.031042129;0;0.098240469;0.033527697;0.073133415;0.0065789474];
x1_step1.gain = [2.22907489379573;6.66862035014191;2.37169649656078;3.68725866661573;1.97929311050821;8.44562021178465;2.28606910976663;5.23934566432337;1.76132414517457;5.39341555109934;2.08149386300103;1.22789028520343;1.59365993630077;5.39723824614282;2.4073096961334;4.38554081317272;2;7.37716267978975;2.11098463510228;2;2.21788617834969;6.14227820286387;2.1578078575354;5.52122804713419];
x1_step1.ymin = -1;

% Layer 1
b1 = [-1.22765968431223782;-1.6127989804444380351;-0.50727326009274420482;-0.60229982227033118658;-0.47381080054277041613;0.13130205315442178282;-0.20238754478198317521;0.19951592048677790903;1.1360270663350380271;-0.10300694052035087867;-0.23148396981617416768;1.5357465767604172591];
IW1_1 = [-0.34878469504418463387 -0.2681859984529099683 -0.431246348252393219 -0.049050972926970554111 0.17772602819479274561 0.015364372593560526523 0.24079573728465836213 0.032760637784875694389 0.076368325995672947659 0.093171390116437116657 0.19475323019399931601 -0.082916623633319627706 -0.52011635436156422596 -0.070598176967012621352 -0.17373354586701941771 0.15553627928818586357 0.29734487193366959668 0.10063026850314822636 0.48238507225271032297 0.1628730709967538548 -0.23095115996182719043 -0.059089357422770473482 -0.57640775301919566775 -0.053231668378070730319;-0.06242021281150462314 0.02661332672389774695 -0.16680761167644544973 -0.030154053031686979536 0.48594253906900880535 0.07779118026499515226 0.20702793822440895832 0.049458523117566786931 0.9771029193458207196 0.15531825083506334284 0.075340163050088837515 -0.28937622328778783709 0.63834121542484023593 0.066416720532757544948 -0.70465567789503769092 -0.2700595446501498631 0.49619005145077937913 -0.086298484540461822823 -0.0026728016994305740447 -0.16193978606277562027 0.04453239654052899843 -0.42583543358852110616 -1.6615075595778099338 -0.14810269905514453215;2.1896356346529932679 0.94550045941068094901 1.2368675667189517053 1.1432428551167390651 -0.44263760476566721414 -0.071681066764763087806 1.3976642709953883692 1.2007108895587597086 -0.25767939111303383992 -0.50673084693229486497 0.73341566431914995139 -0.42146333024579535342 -0.22198115101574877883 -1.0231591462708655715 0.22072781323866785819 -0.59600070239133384753 -3.8129725533426075401 -0.37600736135485757217 0.34081066776335594559 0.36255303050710518953 -0.070805285932161357576 0.08766577908665004748 -0.052324043367135308902 -0.88453691333390460638;-0.15917523096804361837 -0.096741220012921971816 0.21739947598536393802 0.16198273083790032389 -0.046749660061738772254 -0.1072735977669785068 0.1815005217222157019 0.16962394155327092937 -0.40664040128428818877 -0.21560319838980382401 -0.44634727530995527145 -0.044999549803495374201 0.16976022266353049672 0.19610315531647110054 -1.0880029601256386851 -0.63166322752780634797 2.0205268531372890806 0.30444137521538322533 0.28623970579682178617 0.13267767473037966885 0.076861815249710377373 -0.054820472322847139945 -0.74335651603371133422 0.24272344012501667621;-0.10529772392657124613 -0.093122809000390174838 -0.010456929500079582135 0.080535021064196951612 0.042515212112698229363 -0.021568130153937502963 0.034830268110996195907 0.08979176768146920895 0.18604786414561028107 -0.046021178043881082187 -0.089821540058959009611 0.044809821311779657327 0.46754707257592292846 0.043190116365872693871 -0.5480576252600317666 -0.19178054486745005347 0.42962115977603065886 0.17558349622583271921 0.48220652118276663423 0.0067377701612724430133 -0.026743489100587939516 -0.018405692787246713538 -0.44356264442235510126 -0.045113474675052320229;-0.11835477964725549249 -0.16302374552671788921 -0.50110863958193185841 -0.069912187088140717584 0.44246397448566304744 0.072742456159315654896 -0.23403331332224269756 0.00038501375273395613448 -0.086180924628829980172 0.091730023361903847978 -0.20744464460243680626 0.058563845841659321889 -0.071937805505386420712 0.10800230386719436582 -0.20433472228326909903 0.10196571150031895348 0.17933782529677538831 0.12591253980807057267 0.48628291828694952814 8.0980047976207032733e-05 0.20145343474507312886 0.15932778656098564585 0.093830992968076371019 0.1856315523978591675;0.49393905148619121626 0.42631974214054552119 0.78960023339941176612 0.016849862268814120442 -0.717147219098099864 -0.061513757503832436346 -0.11950763068476179252 0.14776909782765690338 0.13398166995811192082 0.34282471903784550449 0.66685224027776224265 0.077606991451530896176 -0.12931687361115196122 0.13523840740357273571 -0.46947366886028307764 -0.40594884144938786497 0.081354325582537911909 -0.25140811046095362657 -0.44268202454688021508 -0.16322999263421505978 0.54222104903636425544 -0.26873786741062749561 -0.21849105733070156576 0.12661979173086793105;-0.039223735219536010055 -0.036474125938715629136 0.43484171272135418995 0.0097797649607396421739 -0.51631858218853943221 -0.0858268000305543316 0.47350610750797300641 -0.038871215443095526176 -0.047848000152929538731 -0.13745671986136145937 -0.084411279411367182157 -0.050808445679481686885 -0.47967449077807261526 -0.12116568304965878722 -0.059274903531407546753 0.3610539921480686032 -0.17035766327730592073 -0.069136659025677699164 -0.44148585423079278467 -0.057771768402180165292 0.68426746198502408358 0.19063854227399990027 0.31452130565303310084 -0.16828393254953996627;-0.13084721359376627614 -0.039874982138311212965 0.034658371503815010861 -0.062735648620244666152 -0.33445380776080113616 -0.15823810185806524986 -0.49556305974439257556 -0.25858826978806298547 -0.52114620453405480216 -0.18112381372433536408 0.041049215516534509618 0.16432278768125502255 -0.64169197448675296958 -0.11261235651600647045 0.79803840207601495216 0.27178872857115543571 0.098743749574787598178 0.046310025496458025185 -0.12286583535616309171 0.12854520047379006109 -0.33605133445788742952 0.081724650543982868545 0.63414822707211360164 0.089245160109976670593;0.57898048237460220111 0.59797906250361521074 0.20809514217693156346 -0.070798517957659887201 -0.028881173893276882586 0.10722117082550566836 -0.67225251176268541187 0.033213841907694871547 0.03097178990836696108 0.48504098787268828952 1.1200939201968984626 0.0017959524147626326242 0.6570952102119747007 0.26562217849293506822 0.29573549392824577398 -0.87296277483708095701 0.093600491130216470492 -0.42841292216750787025 -0.9322513282310714855 -0.045375179525533264335 -0.29629769242051029465 -0.63162072098152965971 -0.75745861902347288996 0.28152173225343879448;-0.085349384071336006907 -0.21081591218251977127 -1.1080283448137524527 -0.21584368203668369279 0.024868166692249168287 0.095528217554948210988 -0.62139058553792325679 -0.017513673980853919354 1.0952154575324601904 0.39142227907843607504 0.15337168567443973388 0.44535557457061974995 -0.25522030999960493292 0.12985367756744492507 0.51773243744462493776 0.61068023508468904925 -1.2537286309313500077 0.022346736254360875101 0.96466033913906401587 -0.28366431192706936804 -0.26093449605280327752 0.042055459287167896998 0.71519546144983514591 0.19406573558590770046;0.51194536836800963453 0.27919855200988746846 0.61822806894564574787 0.0142785981369428841 -0.45855201743098777944 -0.015979698103647060198 0.41890934515961869566 0.17949636286268672025 0.4311385771291240121 -0.27829298177285138882 -0.59309031627022801292 -0.042572933073565771833 1.1444506774108893499 0.11874525710893331365 -0.2107482394095557543 -0.26299612422615598062 0.66512881287411274034 -0.034612597584609584855 -0.78513248374874489155 -0.25164278846836590775 0.10887990996506521912 -0.16775434569279926156 -0.31786146263144671176 0.17585602703267888547];

% Layer 2
b2 = [-0.22259591572802944759;-0.55930365034139273295;1.0276220199497785313];
LW2_1 = [1.9818245092714439348 -0.80687624794195034195 -0.2856302040589385749 0.030556107768165707145 -1.2733666467293771607 -1.1896200179735061386 0.94212004681997274513 -1.5128404524983536383 -0.24789917557693888495 -0.9650087519657034596 0.077975019604229853232 1.3476309908181662855;0.88379414041240422772 0.33152223102312255998 -0.041070893045945112976 -0.64140170972178012221 1.1993526822003257593 0.38651405924776810474 0.54837762902334086235 -0.35563886332792710165 1.1576214099956385617 -0.13262365021151739652 -0.44481694761443968389 0.53133115046598544673;0.33019559759993427628 0.16596100685470857594 1.2668861049878568092 0.47343315221172888041 -0.22672455671052249571 0.40765074638105908145 -0.43327745304892406608 0.38242015933645845394 -0.021991168924716700955 0.362826304279482037 0.77188098426966744725 -0.23123236022557031033];

% Output 1
y1_step1.ymin = -1;
y1_step1.gain = [0.105263157894737;0.105263157894737;1];
y1_step1.xoffset = [1;1;1];

% ===== SIMULATION ========

% Format Input Arguments
isCellX = iscell(X);
if ~isCellX
  X = {X};
end

% Dimensions
TS = size(X,2); % timesteps
if ~isempty(X)
  Q = size(X{1},2); % samples/series
else
  Q = 0;
end

% Allocate Outputs
Y = cell(1,TS);

% Time loop
for ts=1:TS

    % Input 1
    Xp1 = mapminmax_apply(X{1,ts},x1_step1);
    
    % Layer 1
    a1 = tansig_apply(repmat(b1,1,Q) + IW1_1*Xp1);
    
    % Layer 2
    a2 = repmat(b2,1,Q) + LW2_1*a1;
    
    % Output 1
    Y{1,ts} = mapminmax_reverse(a2,y1_step1);
end

% Final Delay States
Xf = cell(1,0);
Af = cell(2,0);

% Format Output Arguments
if ~isCellX
  Y = cell2mat(Y);
end
end

% ===== MODULE FUNCTIONS ========

% Map Minimum and Maximum Input Processing Function
function y = mapminmax_apply(x,settings)
  y = bsxfun(@minus,x,settings.xoffset);
  y = bsxfun(@times,y,settings.gain);
  y = bsxfun(@plus,y,settings.ymin);
end

% Sigmoid Symmetric Transfer Function
function a = tansig_apply(n,~)
  a = 2 ./ (1 + exp(-2*n)) - 1;
end

% Map Minimum and Maximum Output Reverse-Processing Function
function x = mapminmax_reverse(y,settings)
  x = bsxfun(@minus,y,settings.ymin);
  x = bsxfun(@rdivide,x,settings.gain);
  x = bsxfun(@plus,x,settings.xoffset);
end
