# Supplementary material for: Differential perovskite hemispherical photodetector for intelligent imaging and location tracking
Source: Nat Commun. 2024 Jan 17;15:577. doi: 10.1038/s41467-024-44857-4 (PMC10794423; doi:10.1038/s41467-024-44857-4)
Supplement: Supplementary file 7 — Supplementary Software 1 [file 41467_2024_44857_MOESM7_ESM.zip › Tracking/ColorclassificationTracking/Main.asv]

clc;
clear all;
input = load('input.txt');
output = load('output.txt');
Fin = Bystraincolor(input, output);

%% Prediction
    testgroup = load('testgroupcolor.txt');
    testgroup = smoothdata(testgroup, 1, 'movmean', 6);
    testgroup = testgroup - reshape(ddc, 1, []);
    testgroupnor = testgroup ./ max(testgroup, [], 2);
    mtest = abs(localcolor(testgroupnor'));
    mtest = round(mtest)';
    tracetest = zeros(20, 20, 3);
    
    for n = 1:size(mtest, 1)
        xx = max(1, min(20, mtest(n, 1)));
        yy = max(1, min(20, mtest(n, 2)));
         tracetest(yy, xx, :) = [0, 0, 0];
         if mtest(n,3)==1;
             tracetest(yy, xx, 1) = 1;
         else if mtest(n,3) ==2;
                 tracetest(yy, xx, 2) = 1;
                 else if mtest(n,3) ==3;
                 tracetest(yy, xx, 3) = 1;
                 end
         end
         end
         %tracetest(yy, xx, mod(n, 3) + 1) = 1;
        % name = [num2str(n,'%04d'), 'trace.png'];
        %imgFilePath = fullfile('Tracecolorimg', name);
        %imwrite(tracetest, imgFilePath);
    end
figure,
imagesc(tracetest); axis image; axis off;
