# Supplementary material for: Differential perovskite hemispherical photodetector for intelligent imaging and location tracking
Source: Nat Commun. 2024 Jan 17;15:577. doi: 10.1038/s41467-024-44857-4 (PMC10794423; doi:10.1038/s41467-024-44857-4)
Supplement: Supplementary file 7 — Supplementary Software 1 [file 41467_2024_44857_MOESM7_ESM.zip › Tracking/ColorclassificationTracking/output.txt]

   1.0000000e+00   1.0000000e+00   1.0000000e+00
   1.0000000e+00   1.0000000e+00   2.0000000e+00
   1.0000000e+00   1.0000000e+00   3.0000000e+00
   1.0000000e+00   2.0000000e+00   1.0000000e+00
   1.0000000e+00   2.0000000e+00   2.0000000e+00
   1.0000000e+00   2.0000000e+00   3.0000000e+00
   1.0000000e+00   3.0000000e+00   1.0000000e+00
   1.0000000e+00   3.0000000e+00   2.0000000e+00
   1.0000000e+00   3.0000000e+00   3.0000000e+00
   1.0000000e+00   4.0000000e+00   1.0000000e+00
   1.0000000e+00   4.0000000e+00   2.0000000e+00
   1.0000000e+00   4.0000000e+00   3.0000000e+00
   1.0000000e+00   5.0000000e+00   1.0000000e+00
   1.0000000e+00   5.0000000e+00   2.0000000e+00
   1.0000000e+00   5.0000000e+00   3.0000000e+00
   1.0000000e+00   6.0000000e+00   1.0000000e+00
   1.0000000e+00   6.0000000e+00   2.0000000e+00
   1.0000000e+00   6.0000000e+00   3.0000000e+00
   1.0000000e+00   7.0000000e+00   1.0000000e+00
   1.0000000e+00   7.0000000e+00   2.0000000e+00
   1.0000000e+00   7.0000000e+00   3.0000000e+00
   1.0000000e+00   8.0000000e+00   1.0000000e+00
   1.0000000e+00   8.0000000e+00   2.0000000e+00
   1.0000000e+00   8.0000000e+00   3.0000000e+00
   1.0000000e+00   9.0000000e+00   1.0000000e+00
   1.0000000e+00   9.0000000e+00   2.0000000e+00
   1.0000000e+00   9.0000000e+00   3.0000000e+00
   1.0000000e+00   1.0000000e+01   1.0000000e+00
   1.0000000e+00   1.0000000e+01   2.0000000e+00
   1.0000000e+00   1.0000000e+01   3.0000000e+00
   1.0000000e+00   1.1000000e+01   1.0000000e+00
   1.0000000e+00   1.1000000e+01   2.0000000e+00
   1.0000000e+00   1.1000000e+01   3.0000000e+00
   1.0000000e+00   1.2000000e+01   1.0000000e+00
   1.0000000e+00   1.2000000e+01   2.0000000e+00
   1.0000000e+00   1.2000000e+01   3.0000000e+00
   1.0000000e+00   1.3000000e+01   1.0000000e+00
   1.0000000e+00   1.3000000e+01   2.0000000e+00
   1.0000000e+00   1.3000000e+01   3.0000000e+00
   1.0000000e+00   1.4000000e+01   1.0000000e+00
   1.0000000e+00   1.4000000e+01   2.0000000e+00
   1.0000000e+00   1.4000000e+01   3.0000000e+00
   1.0000000e+00   1.5000000e+01   1.0000000e+00
   1.0000000e+00   1.5000000e+01   2.0000000e+00
   1.0000000e+00   1.5000000e+01   3.0000000e+00
   1.0000000e+00   1.6000000e+01   1.0000000e+00
   1.0000000e+00   1.6000000e+01   2.0000000e+00
   1.0000000e+00   1.6000000e+01   3.0000000e+00
   1.0000000e+00   1.7000000e+01   1.0000000e+00
   1.0000000e+00   1.7000000e+01   2.0000000e+00
   1.0000000e+00   1.7000000e+01   3.0000000e+00
   1.0000000e+00   1.8000000e+01   1.0000000e+00
   1.0000000e+00   1.8000000e+01   2.0000000e+00
   1.0000000e+00   1.8000000e+01   3.0000000e+00
   1.0000000e+00   1.9000000e+01   1.0000000e+00
   1.0000000e+00   1.9000000e+01   2.0000000e+00
   1.0000000e+00   1.9000000e+01   3.0000000e+00
   1.0000000e+00   2.0000000e+01   1.0000000e+00
   1.0000000e+00   2.0000000e+01   2.0000000e+00
   1.0000000e+00   2.0000000e+01   3.0000000e+00
   2.0000000e+00   1.0000000e+00   1.0000000e+00
   2.0000000e+00   1.0000000e+00   2.0000000e+00
   2.0000000e+00   1.0000000e+00   3.0000000e+00
   2.0000000e+00   2.0000000e+00   1.0000000e+00
   2.0000000e+00   2.0000000e+00   2.0000000e+00
   2.0000000e+00   2.0000000e+00   3.0000000e+00
   2.0000000e+00   3.0000000e+00   1.0000000e+00
   2.0000000e+00   3.0000000e+00   2.0000000e+00
   2.0000000e+00   3.0000000e+00   3.0000000e+00
   2.0000000e+00   4.0000000e+00   1.0000000e+00
   2.0000000e+00   4.0000000e+00   2.0000000e+00
   2.0000000e+00   4.0000000e+00   3.0000000e+00
   2.0000000e+00   5.0000000e+00   1.0000000e+00
   2.0000000e+00   5.0000000e+00   2.0000000e+00
   2.0000000e+00   5.0000000e+00   3.0000000e+00
   2.0000000e+00   6.0000000e+00   1.0000000e+00
   2.0000000e+00   6.0000000e+00   2.0000000e+00
   2.0000000e+00   6.0000000e+00   3.0000000e+00
   2.0000000e+00   7.0000000e+00   1.0000000e+00
   2.0000000e+00   7.0000000e+00   2.0000000e+00
   2.0000000e+00   7.0000000e+00   3.0000000e+00
   2.0000000e+00   8.0000000e+00   1.0000000e+00
   2.0000000e+00   8.0000000e+00   2.0000000e+00
   2.0000000e+00   8.0000000e+00   3.0000000e+00
   2.0000000e+00   9.0000000e+00   1.0000000e+00
   2.0000000e+00   9.0000000e+00   2.0000000e+00
   2.0000000e+00   9.0000000e+00   3.0000000e+00
   2.0000000e+00   1.0000000e+01   1.0000000e+00
   2.0000000e+00   1.0000000e+01   2.0000000e+00
   2.0000000e+00   1.0000000e+01   3.0000000e+00
   2.0000000e+00   1.1000000e+01   1.0000000e+00
   2.0000000e+00   1.1000000e+01   2.0000000e+00
   2.0000000e+00   1.1000000e+01   3.0000000e+00
   2.0000000e+00   1.2000000e+01   1.0000000e+00
   2.0000000e+00   1.2000000e+01   2.0000000e+00
   2.0000000e+00   1.2000000e+01   3.0000000e+00
   2.0000000e+00   1.3000000e+01   1.0000000e+00
   2.0000000e+00   1.3000000e+01   2.0000000e+00
   2.0000000e+00   1.3000000e+01   3.0000000e+00
   2.0000000e+00   1.4000000e+01   1.0000000e+00
   2.0000000e+00   1.4000000e+01   2.0000000e+00
   2.0000000e+00   1.4000000e+01   3.0000000e+00
   2.0000000e+00   1.5000000e+01   1.0000000e+00
   2.0000000e+00   1.5000000e+01   2.0000000e+00
   2.0000000e+00   1.5000000e+01   3.0000000e+00
   2.0000000e+00   1.6000000e+01   1.0000000e+00
   2.0000000e+00   1.6000000e+01   2.0000000e+00
   2.0000000e+00   1.6000000e+01   3.0000000e+00
   2.0000000e+00   1.7000000e+01   1.0000000e+00
   2.0000000e+00   1.7000000e+01   2.0000000e+00
   2.0000000e+00   1.7000000e+01   3.0000000e+00
   2.0000000e+00   1.8000000e+01   1.0000000e+00
   2.0000000e+00   1.8000000e+01   2.0000000e+00
   2.0000000e+00   1.8000000e+01   3.0000000e+00
   2.0000000e+00   1.9000000e+01   1.0000000e+00
   2.0000000e+00   1.9000000e+01   2.0000000e+00
   2.0000000e+00   1.9000000e+01   3.0000000e+00
   2.0000000e+00   2.0000000e+01   1.0000000e+00
   2.0000000e+00   2.0000000e+01   2.0000000e+00
   2.0000000e+00   2.0000000e+01   3.0000000e+00
   3.0000000e+00   1.0000000e+00   1.0000000e+00
   3.0000000e+00   1.0000000e+00   2.0000000e+00
   3.0000000e+00   1.0000000e+00   3.0000000e+00
   3.0000000e+00   2.0000000e+00   1.0000000e+00
   3.0000000e+00   2.0000000e+00   2.0000000e+00
   3.0000000e+00   2.0000000e+00   3.0000000e+00
   3.0000000e+00   3.0000000e+00   1.0000000e+00
   3.0000000e+00   3.0000000e+00   2.0000000e+00
   3.0000000e+00   3.0000000e+00   3.0000000e+00
   3.0000000e+00   4.0000000e+00   1.0000000e+00
   3.0000000e+00   4.0000000e+00   2.0000000e+00
   3.0000000e+00   4.0000000e+00   3.0000000e+00
   3.0000000e+00   5.0000000e+00   1.0000000e+00
   3.0000000e+00   5.0000000e+00   2.0000000e+00
   3.0000000e+00   5.0000000e+00   3.0000000e+00
   3.0000000e+00   6.0000000e+00   1.0000000e+00
   3.0000000e+00   6.0000000e+00   2.0000000e+00
   3.0000000e+00   6.0000000e+00   3.0000000e+00
   3.0000000e+00   7.0000000e+00   1.0000000e+00
   3.0000000e+00   7.0000000e+00   2.0000000e+00
   3.0000000e+00   7.0000000e+00   3.0000000e+00
   3.0000000e+00   8.0000000e+00   1.0000000e+00
   3.0000000e+00   8.0000000e+00   2.0000000e+00
   3.0000000e+00   8.0000000e+00   3.0000000e+00
   3.0000000e+00   9.0000000e+00   1.0000000e+00
   3.0000000e+00   9.0000000e+00   2.0000000e+00
   3.0000000e+00   9.0000000e+00   3.0000000e+00
   3.0000000e+00   1.0000000e+01   1.0000000e+00
   3.0000000e+00   1.0000000e+01   2.0000000e+00
   3.0000000e+00   1.0000000e+01   3.0000000e+00
   3.0000000e+00   1.1000000e+01   1.0000000e+00
   3.0000000e+00   1.1000000e+01   2.0000000e+00
   3.0000000e+00   1.1000000e+01   3.0000000e+00
   3.0000000e+00   1.2000000e+01   1.0000000e+00
   3.0000000e+00   1.2000000e+01   2.0000000e+00
   3.0000000e+00   1.2000000e+01   3.0000000e+00
   3.0000000e+00   1.3000000e+01   1.0000000e+00
   3.0000000e+00   1.3000000e+01   2.0000000e+00
   3.0000000e+00   1.3000000e+01   3.0000000e+00
   3.0000000e+00   1.4000000e+01   1.0000000e+00
   3.0000000e+00   1.4000000e+01   2.0000000e+00
   3.0000000e+00   1.4000000e+01   3.0000000e+00
   3.0000000e+00   1.5000000e+01   1.0000000e+00
   3.0000000e+00   1.5000000e+01   2.0000000e+00
   3.0000000e+00   1.5000000e+01   3.0000000e+00
   3.0000000e+00   1.6000000e+01   1.0000000e+00
   3.0000000e+00   1.6000000e+01   2.0000000e+00
   3.0000000e+00   1.6000000e+01   3.0000000e+00
   3.0000000e+00   1.7000000e+01   1.0000000e+00
   3.0000000e+00   1.7000000e+01   2.0000000e+00
   3.0000000e+00   1.7000000e+01   3.0000000e+00
   3.0000000e+00   1.8000000e+01   1.0000000e+00
   3.0000000e+00   1.8000000e+01   2.0000000e+00
   3.0000000e+00   1.8000000e+01   3.0000000e+00
   3.0000000e+00   1.9000000e+01   1.0000000e+00
   3.0000000e+00   1.9000000e+01   2.0000000e+00
   3.0000000e+00   1.9000000e+01   3.0000000e+00
   3.0000000e+00   2.0000000e+01   1.0000000e+00
   3.0000000e+00   2.0000000e+01   2.0000000e+00
   3.0000000e+00   2.0000000e+01   3.0000000e+00
   4.0000000e+00   1.0000000e+00   1.0000000e+00
   4.0000000e+00   1.0000000e+00   2.0000000e+00
   4.0000000e+00   1.0000000e+00   3.0000000e+00
   4.0000000e+00   2.0000000e+00   1.0000000e+00
   4.0000000e+00   2.0000000e+00   2.0000000e+00
   4.0000000e+00   2.0000000e+00   3.0000000e+00
   4.0000000e+00   3.0000000e+00   1.0000000e+00
   4.0000000e+00   3.0000000e+00   2.0000000e+00
   4.0000000e+00   3.0000000e+00   3.0000000e+00
   4.0000000e+00   4.0000000e+00   1.0000000e+00
   4.0000000e+00   4.0000000e+00   2.0000000e+00
   4.0000000e+00   4.0000000e+00   3.0000000e+00
   4.0000000e+00   5.0000000e+00   1.0000000e+00
   4.0000000e+00   5.0000000e+00   2.0000000e+00
   4.0000000e+00   5.0000000e+00   3.0000000e+00
   4.0000000e+00   6.0000000e+00   1.0000000e+00
   4.0000000e+00   6.0000000e+00   2.0000000e+00
   4.0000000e+00   6.0000000e+00   3.0000000e+00
   4.0000000e+00   7.0000000e+00   1.0000000e+00
   4.0000000e+00   7.0000000e+00   2.0000000e+00
   4.0000000e+00   7.0000000e+00   3.0000000e+00
   4.0000000e+00   8.0000000e+00   1.0000000e+00
   4.0000000e+00   8.0000000e+00   2.0000000e+00
   4.0000000e+00   8.0000000e+00   3.0000000e+00
   4.0000000e+00   9.0000000e+00   1.0000000e+00
   4.0000000e+00   9.0000000e+00   2.0000000e+00
   4.0000000e+00   9.0000000e+00   3.0000000e+00
   4.0000000e+00   1.0000000e+01   1.0000000e+00
   4.0000000e+00   1.0000000e+01   2.0000000e+00
   4.0000000e+00   1.0000000e+01   3.0000000e+00
   4.0000000e+00   1.1000000e+01   1.0000000e+00
   4.0000000e+00   1.1000000e+01   2.0000000e+00
   4.0000000e+00   1.1000000e+01   3.0000000e+00
   4.0000000e+00   1.2000000e+01   1.0000000e+00
   4.0000000e+00   1.2000000e+01   2.0000000e+00
   4.0000000e+00   1.2000000e+01   3.0000000e+00
   4.0000000e+00   1.3000000e+01   1.0000000e+00
   4.0000000e+00   1.3000000e+01   2.0000000e+00
   4.0000000e+00   1.3000000e+01   3.0000000e+00
   4.0000000e+00   1.4000000e+01   1.0000000e+00
   4.0000000e+00   1.4000000e+01   2.0000000e+00
   4.0000000e+00   1.4000000e+01   3.0000000e+00
   4.0000000e+00   1.5000000e+01   1.0000000e+00
   4.0000000e+00   1.5000000e+01   2.0000000e+00
   4.0000000e+00   1.5000000e+01   3.0000000e+00
   4.0000000e+00   1.6000000e+01   1.0000000e+00
   4.0000000e+00   1.6000000e+01   2.0000000e+00
   4.0000000e+00   1.6000000e+01   3.0000000e+00
   4.0000000e+00   1.7000000e+01   1.0000000e+00
   4.0000000e+00   1.7000000e+01   2.0000000e+00
   4.0000000e+00   1.7000000e+01   3.0000000e+00
   4.0000000e+00   1.8000000e+01   1.0000000e+00
   4.0000000e+00   1.8000000e+01   2.0000000e+00
   4.0000000e+00   1.8000000e+01   3.0000000e+00
   4.0000000e+00   1.9000000e+01   1.0000000e+00
   4.0000000e+00   1.9000000e+01   2.0000000e+00
   4.0000000e+00   1.9000000e+01   3.0000000e+00
   4.0000000e+00   2.0000000e+01   1.0000000e+00
   4.0000000e+00   2.0000000e+01   2.0000000e+00
   4.0000000e+00   2.0000000e+01   3.0000000e+00
   5.0000000e+00   1.0000000e+00   1.0000000e+00
   5.0000000e+00   1.0000000e+00   2.0000000e+00
   5.0000000e+00   1.0000000e+00   3.0000000e+00
   5.0000000e+00   2.0000000e+00   1.0000000e+00
   5.0000000e+00   2.0000000e+00   2.0000000e+00
   5.0000000e+00   2.0000000e+00   3.0000000e+00
   5.0000000e+00   3.0000000e+00   1.0000000e+00
   5.0000000e+00   3.0000000e+00   2.0000000e+00
   5.0000000e+00   3.0000000e+00   3.0000000e+00
   5.0000000e+00   4.0000000e+00   1.0000000e+00
   5.0000000e+00   4.0000000e+00   2.0000000e+00
   5.0000000e+00   4.0000000e+00   3.0000000e+00
   5.0000000e+00   5.0000000e+00   1.0000000e+00
   5.0000000e+00   5.0000000e+00   2.0000000e+00
   5.0000000e+00   5.0000000e+00   3.0000000e+00
   5.0000000e+00   6.0000000e+00   1.0000000e+00
   5.0000000e+00   6.0000000e+00   2.0000000e+00
   5.0000000e+00   6.0000000e+00   3.0000000e+00
   5.0000000e+00   7.0000000e+00   1.0000000e+00
   5.0000000e+00   7.0000000e+00   2.0000000e+00
   5.0000000e+00   7.0000000e+00   3.0000000e+00
   5.0000000e+00   8.0000000e+00   1.0000000e+00
   5.0000000e+00   8.0000000e+00   2.0000000e+00
   5.0000000e+00   8.0000000e+00   3.0000000e+00
   5.0000000e+00   9.0000000e+00   1.0000000e+00
   5.0000000e+00   9.0000000e+00   2.0000000e+00
   5.0000000e+00   9.0000000e+00   3.0000000e+00
   5.0000000e+00   1.0000000e+01   1.0000000e+00
   5.0000000e+00   1.0000000e+01   2.0000000e+00
   5.0000000e+00   1.0000000e+01   3.0000000e+00
   5.0000000e+00   1.1000000e+01   1.0000000e+00
   5.0000000e+00   1.1000000e+01   2.0000000e+00
   5.0000000e+00   1.1000000e+01   3.0000000e+00
   5.0000000e+00   1.2000000e+01   1.0000000e+00
   5.0000000e+00   1.2000000e+01   2.0000000e+00
   5.0000000e+00   1.2000000e+01   3.0000000e+00
   5.0000000e+00   1.3000000e+01   1.0000000e+00
   5.0000000e+00   1.3000000e+01   2.0000000e+00
   5.0000000e+00   1.3000000e+01   3.0000000e+00
   5.0000000e+00   1.4000000e+01   1.0000000e+00
   5.0000000e+00   1.4000000e+01   2.0000000e+00
   5.0000000e+00   1.4000000e+01   3.0000000e+00
   5.0000000e+00   1.5000000e+01   1.0000000e+00
   5.0000000e+00   1.5000000e+01   2.0000000e+00
   5.0000000e+00   1.5000000e+01   3.0000000e+00
   5.0000000e+00   1.6000000e+01   1.0000000e+00
   5.0000000e+00   1.6000000e+01   2.0000000e+00
   5.0000000e+00   1.6000000e+01   3.0000000e+00
   5.0000000e+00   1.7000000e+01   1.0000000e+00
   5.0000000e+00   1.7000000e+01   2.0000000e+00
   5.0000000e+00   1.7000000e+01   3.0000000e+00
   5.0000000e+00   1.8000000e+01   1.0000000e+00
   5.0000000e+00   1.8000000e+01   2.0000000e+00
   5.0000000e+00   1.8000000e+01   3.0000000e+00
   5.0000000e+00   1.9000000e+01   1.0000000e+00
   5.0000000e+00   1.9000000e+01   2.0000000e+00
   5.0000000e+00   1.9000000e+01   3.0000000e+00
   5.0000000e+00   2.0000000e+01   1.0000000e+00
   5.0000000e+00   2.0000000e+01   2.0000000e+00
   5.0000000e+00   2.0000000e+01   3.0000000e+00
   6.0000000e+00   1.0000000e+00   1.0000000e+00
   6.0000000e+00   1.0000000e+00   2.0000000e+00
   6.0000000e+00   1.0000000e+00   3.0000000e+00
   6.0000000e+00   2.0000000e+00   1.0000000e+00
   6.0000000e+00   2.0000000e+00   2.0000000e+00
   6.0000000e+00   2.0000000e+00   3.0000000e+00
   6.0000000e+00   3.0000000e+00   1.0000000e+00
   6.0000000e+00   3.0000000e+00   2.0000000e+00
   6.0000000e+00   3.0000000e+00   3.0000000e+00
   6.0000000e+00   4.0000000e+00   1.0000000e+00
   6.0000000e+00   4.0000000e+00   2.0000000e+00
   6.0000000e+00   4.0000000e+00   3.0000000e+00
   6.0000000e+00   5.0000000e+00   1.0000000e+00
   6.0000000e+00   5.0000000e+00   2.0000000e+00
   6.0000000e+00   5.0000000e+00   3.0000000e+00
   6.0000000e+00   6.0000000e+00   1.0000000e+00
   6.0000000e+00   6.0000000e+00   2.0000000e+00
   6.0000000e+00   6.0000000e+00   3.0000000e+00
   6.0000000e+00   7.0000000e+00   1.0000000e+00
   6.0000000e+00   7.0000000e+00   2.0000000e+00
   6.0000000e+00   7.0000000e+00   3.0000000e+00
   6.0000000e+00   8.0000000e+00   1.0000000e+00
   6.0000000e+00   8.0000000e+00   2.0000000e+00
   6.0000000e+00   8.0000000e+00   3.0000000e+00
   6.0000000e+00   9.0000000e+00   1.0000000e+00
   6.0000000e+00   9.0000000e+00   2.0000000e+00
   6.0000000e+00   9.0000000e+00   3.0000000e+00
   6.0000000e+00   1.0000000e+01   1.0000000e+00
   6.0000000e+00   1.0000000e+01   2.0000000e+00
   6.0000000e+00   1.0000000e+01   3.0000000e+00
   6.0000000e+00   1.1000000e+01   1.0000000e+00
   6.0000000e+00   1.1000000e+01   2.0000000e+00
   6.0000000e+00   1.1000000e+01   3.0000000e+00
   6.0000000e+00   1.2000000e+01   1.0000000e+00
   6.0000000e+00   1.2000000e+01   2.0000000e+00
   6.0000000e+00   1.2000000e+01   3.0000000e+00
   6.0000000e+00   1.3000000e+01   1.0000000e+00
   6.0000000e+00   1.3000000e+01   2.0000000e+00
   6.0000000e+00   1.3000000e+01   3.0000000e+00
   6.0000000e+00   1.4000000e+01   1.0000000e+00
   6.0000000e+00   1.4000000e+01   2.0000000e+00
   6.0000000e+00   1.4000000e+01   3.0000000e+00
   6.0000000e+00   1.5000000e+01   1.0000000e+00
   6.0000000e+00   1.5000000e+01   2.0000000e+00
   6.0000000e+00   1.5000000e+01   3.0000000e+00
   6.0000000e+00   1.6000000e+01   1.0000000e+00
   6.0000000e+00   1.6000000e+01   2.0000000e+00
   6.0000000e+00   1.6000000e+01   3.0000000e+00
   6.0000000e+00   1.7000000e+01   1.0000000e+00
   6.0000000e+00   1.7000000e+01   2.0000000e+00
   6.0000000e+00   1.7000000e+01   3.0000000e+00
   6.0000000e+00   1.8000000e+01   1.0000000e+00
   6.0000000e+00   1.8000000e+01   2.0000000e+00
   6.0000000e+00   1.8000000e+01   3.0000000e+00
   6.0000000e+00   1.9000000e+01   1.0000000e+00
   6.0000000e+00   1.9000000e+01   2.0000000e+00
   6.0000000e+00   1.9000000e+01   3.0000000e+00
   6.0000000e+00   2.0000000e+01   1.0000000e+00
   6.0000000e+00   2.0000000e+01   2.0000000e+00
   6.0000000e+00   2.0000000e+01   3.0000000e+00
   7.0000000e+00   1.0000000e+00   1.0000000e+00
   7.0000000e+00   1.0000000e+00   2.0000000e+00
   7.0000000e+00   1.0000000e+00   3.0000000e+00
   7.0000000e+00   2.0000000e+00   1.0000000e+00
   7.0000000e+00   2.0000000e+00   2.0000000e+00
   7.0000000e+00   2.0000000e+00   3.0000000e+00
   7.0000000e+00   3.0000000e+00   1.0000000e+00
   7.0000000e+00   3.0000000e+00   2.0000000e+00
   7.0000000e+00   3.0000000e+00   3.0000000e+00
   7.0000000e+00   4.0000000e+00   1.0000000e+00
   7.0000000e+00   4.0000000e+00   2.0000000e+00
   7.0000000e+00   4.0000000e+00   3.0000000e+00
   7.0000000e+00   5.0000000e+00   1.0000000e+00
   7.0000000e+00   5.0000000e+00   2.0000000e+00
   7.0000000e+00   5.0000000e+00   3.0000000e+00
   7.0000000e+00   6.0000000e+00   1.0000000e+00
   7.0000000e+00   6.0000000e+00   2.0000000e+00
   7.0000000e+00   6.0000000e+00   3.0000000e+00
   7.0000000e+00   7.0000000e+00   1.0000000e+00
   7.0000000e+00   7.0000000e+00   2.0000000e+00
   7.0000000e+00   7.0000000e+00   3.0000000e+00
   7.0000000e+00   8.0000000e+00   1.0000000e+00
   7.0000000e+00   8.0000000e+00   2.0000000e+00
   7.0000000e+00   8.0000000e+00   3.0000000e+00
   7.0000000e+00   9.0000000e+00   1.0000000e+00
   7.0000000e+00   9.0000000e+00   2.0000000e+00
   7.0000000e+00   9.0000000e+00   3.0000000e+00
   7.0000000e+00   1.0000000e+01   1.0000000e+00
   7.0000000e+00   1.0000000e+01   2.0000000e+00
   7.0000000e+00   1.0000000e+01   3.0000000e+00
   7.0000000e+00   1.1000000e+01   1.0000000e+00
   7.0000000e+00   1.1000000e+01   2.0000000e+00
   7.0000000e+00   1.1000000e+01   3.0000000e+00
   7.0000000e+00   1.2000000e+01   1.0000000e+00
   7.0000000e+00   1.2000000e+01   2.0000000e+00
   7.0000000e+00   1.2000000e+01   3.0000000e+00
   7.0000000e+00   1.3000000e+01   1.0000000e+00
   7.0000000e+00   1.3000000e+01   2.0000000e+00
   7.0000000e+00   1.3000000e+01   3.0000000e+00
   7.0000000e+00   1.4000000e+01   1.0000000e+00
   7.0000000e+00   1.4000000e+01   2.0000000e+00
   7.0000000e+00   1.4000000e+01   3.0000000e+00
   7.0000000e+00   1.5000000e+01   1.0000000e+00
   7.0000000e+00   1.5000000e+01   2.0000000e+00
   7.0000000e+00   1.5000000e+01   3.0000000e+00
   7.0000000e+00   1.6000000e+01   1.0000000e+00
   7.0000000e+00   1.6000000e+01   2.0000000e+00
   7.0000000e+00   1.6000000e+01   3.0000000e+00
   7.0000000e+00   1.7000000e+01   1.0000000e+00
   7.0000000e+00   1.7000000e+01   2.0000000e+00
   7.0000000e+00   1.7000000e+01   3.0000000e+00
   7.0000000e+00   1.8000000e+01   1.0000000e+00
   7.0000000e+00   1.8000000e+01   2.0000000e+00
   7.0000000e+00   1.8000000e+01   3.0000000e+00
   7.0000000e+00   1.9000000e+01   1.0000000e+00
   7.0000000e+00   1.9000000e+01   2.0000000e+00
   7.0000000e+00   1.9000000e+01   3.0000000e+00
   7.0000000e+00   2.0000000e+01   1.0000000e+00
   7.0000000e+00   2.0000000e+01   2.0000000e+00
   7.0000000e+00   2.0000000e+01   3.0000000e+00
   8.0000000e+00   1.0000000e+00   1.0000000e+00
   8.0000000e+00   1.0000000e+00   2.0000000e+00
   8.0000000e+00   1.0000000e+00   3.0000000e+00
   8.0000000e+00   2.0000000e+00   1.0000000e+00
   8.0000000e+00   2.0000000e+00   2.0000000e+00
   8.0000000e+00   2.0000000e+00   3.0000000e+00
   8.0000000e+00   3.0000000e+00   1.0000000e+00
   8.0000000e+00   3.0000000e+00   2.0000000e+00
   8.0000000e+00   3.0000000e+00   3.0000000e+00
   8.0000000e+00   4.0000000e+00   1.0000000e+00
   8.0000000e+00   4.0000000e+00   2.0000000e+00
   8.0000000e+00   4.0000000e+00   3.0000000e+00
   8.0000000e+00   5.0000000e+00   1.0000000e+00
   8.0000000e+00   5.0000000e+00   2.0000000e+00
   8.0000000e+00   5.0000000e+00   3.0000000e+00
   8.0000000e+00   6.0000000e+00   1.0000000e+00
   8.0000000e+00   6.0000000e+00   2.0000000e+00
   8.0000000e+00   6.0000000e+00   3.0000000e+00
   8.0000000e+00   7.0000000e+00   1.0000000e+00
   8.0000000e+00   7.0000000e+00   2.0000000e+00
   8.0000000e+00   7.0000000e+00   3.0000000e+00
   8.0000000e+00   8.0000000e+00   1.0000000e+00
   8.0000000e+00   8.0000000e+00   2.0000000e+00
   8.0000000e+00   8.0000000e+00   3.0000000e+00
   8.0000000e+00   9.0000000e+00   1.0000000e+00
   8.0000000e+00   9.0000000e+00   2.0000000e+00
   8.0000000e+00   9.0000000e+00   3.0000000e+00
   8.0000000e+00   1.0000000e+01   1.0000000e+00
   8.0000000e+00   1.0000000e+01   2.0000000e+00
   8.0000000e+00   1.0000000e+01   3.0000000e+00
   8.0000000e+00   1.1000000e+01   1.0000000e+00
   8.0000000e+00   1.1000000e+01   2.0000000e+00
   8.0000000e+00   1.1000000e+01   3.0000000e+00
   8.0000000e+00   1.2000000e+01   1.0000000e+00
   8.0000000e+00   1.2000000e+01   2.0000000e+00
   8.0000000e+00   1.2000000e+01   3.0000000e+00
   8.0000000e+00   1.3000000e+01   1.0000000e+00
   8.0000000e+00   1.3000000e+01   2.0000000e+00
   8.0000000e+00   1.3000000e+01   3.0000000e+00
   8.0000000e+00   1.4000000e+01   1.0000000e+00
   8.0000000e+00   1.4000000e+01   2.0000000e+00
   8.0000000e+00   1.4000000e+01   3.0000000e+00
   8.0000000e+00   1.5000000e+01   1.0000000e+00
   8.0000000e+00   1.5000000e+01   2.0000000e+00
   8.0000000e+00   1.5000000e+01   3.0000000e+00
   8.0000000e+00   1.6000000e+01   1.0000000e+00
   8.0000000e+00   1.6000000e+01   2.0000000e+00
   8.0000000e+00   1.6000000e+01   3.0000000e+00
   8.0000000e+00   1.7000000e+01   1.0000000e+00
   8.0000000e+00   1.7000000e+01   2.0000000e+00
   8.0000000e+00   1.7000000e+01   3.0000000e+00
   8.0000000e+00   1.8000000e+01   1.0000000e+00
   8.0000000e+00   1.8000000e+01   2.0000000e+00
   8.0000000e+00   1.8000000e+01   3.0000000e+00
   8.0000000e+00   1.9000000e+01   1.0000000e+00
   8.0000000e+00   1.9000000e+01   2.0000000e+00
   8.0000000e+00   1.9000000e+01   3.0000000e+00
   8.0000000e+00   2.0000000e+01   1.0000000e+00
   8.0000000e+00   2.0000000e+01   2.0000000e+00
   8.0000000e+00   2.0000000e+01   3.0000000e+00
   9.0000000e+00   1.0000000e+00   1.0000000e+00
   9.0000000e+00   1.0000000e+00   2.0000000e+00
   9.0000000e+00   1.0000000e+00   3.0000000e+00
   9.0000000e+00   2.0000000e+00   1.0000000e+00
   9.0000000e+00   2.0000000e+00   2.0000000e+00
   9.0000000e+00   2.0000000e+00   3.0000000e+00
   9.0000000e+00   3.0000000e+00   1.0000000e+00
   9.0000000e+00   3.0000000e+00   2.0000000e+00
   9.0000000e+00   3.0000000e+00   3.0000000e+00
   9.0000000e+00   4.0000000e+00   1.0000000e+00
   9.0000000e+00   4.0000000e+00   2.0000000e+00
   9.0000000e+00   4.0000000e+00   3.0000000e+00
   9.0000000e+00   5.0000000e+00   1.0000000e+00
   9.0000000e+00   5.0000000e+00   2.0000000e+00
   9.0000000e+00   5.0000000e+00   3.0000000e+00
   9.0000000e+00   6.0000000e+00   1.0000000e+00
   9.0000000e+00   6.0000000e+00   2.0000000e+00
   9.0000000e+00   6.0000000e+00   3.0000000e+00
   9.0000000e+00   7.0000000e+00   1.0000000e+00
   9.0000000e+00   7.0000000e+00   2.0000000e+00
   9.0000000e+00   7.0000000e+00   3.0000000e+00
   9.0000000e+00   8.0000000e+00   1.0000000e+00
   9.0000000e+00   8.0000000e+00   2.0000000e+00
   9.0000000e+00   8.0000000e+00   3.0000000e+00
   9.0000000e+00   9.0000000e+00   1.0000000e+00
   9.0000000e+00   9.0000000e+00   2.0000000e+00
   9.0000000e+00   9.0000000e+00   3.0000000e+00
   9.0000000e+00   1.0000000e+01   1.0000000e+00
   9.0000000e+00   1.0000000e+01   2.0000000e+00
   9.0000000e+00   1.0000000e+01   3.0000000e+00
   9.0000000e+00   1.1000000e+01   1.0000000e+00
   9.0000000e+00   1.1000000e+01   2.0000000e+00
   9.0000000e+00   1.1000000e+01   3.0000000e+00
   9.0000000e+00   1.2000000e+01   1.0000000e+00
   9.0000000e+00   1.2000000e+01   2.0000000e+00
   9.0000000e+00   1.2000000e+01   3.0000000e+00
   9.0000000e+00   1.3000000e+01   1.0000000e+00
   9.0000000e+00   1.3000000e+01   2.0000000e+00
   9.0000000e+00   1.3000000e+01   3.0000000e+00
   9.0000000e+00   1.4000000e+01   1.0000000e+00
   9.0000000e+00   1.4000000e+01   2.0000000e+00
   9.0000000e+00   1.4000000e+01   3.0000000e+00
   9.0000000e+00   1.5000000e+01   1.0000000e+00
   9.0000000e+00   1.5000000e+01   2.0000000e+00
   9.0000000e+00   1.5000000e+01   3.0000000e+00
   9.0000000e+00   1.6000000e+01   1.0000000e+00
   9.0000000e+00   1.6000000e+01   2.0000000e+00
   9.0000000e+00   1.6000000e+01   3.0000000e+00
   9.0000000e+00   1.7000000e+01   1.0000000e+00
   9.0000000e+00   1.7000000e+01   2.0000000e+00
   9.0000000e+00   1.7000000e+01   3.0000000e+00
   9.0000000e+00   1.8000000e+01   1.0000000e+00
   9.0000000e+00   1.8000000e+01   2.0000000e+00
   9.0000000e+00   1.8000000e+01   3.0000000e+00
   9.0000000e+00   1.9000000e+01   1.0000000e+00
   9.0000000e+00   1.9000000e+01   2.0000000e+00
   9.0000000e+00   1.9000000e+01   3.0000000e+00
   9.0000000e+00   2.0000000e+01   1.0000000e+00
   9.0000000e+00   2.0000000e+01   2.0000000e+00
   9.0000000e+00   2.0000000e+01   3.0000000e+00
   1.0000000e+01   1.0000000e+00   1.0000000e+00
   1.0000000e+01   1.0000000e+00   2.0000000e+00
   1.0000000e+01   1.0000000e+00   3.0000000e+00
   1.0000000e+01   2.0000000e+00   1.0000000e+00
   1.0000000e+01   2.0000000e+00   2.0000000e+00
   1.0000000e+01   2.0000000e+00   3.0000000e+00
   1.0000000e+01   3.0000000e+00   1.0000000e+00
   1.0000000e+01   3.0000000e+00   2.0000000e+00
   1.0000000e+01   3.0000000e+00   3.0000000e+00
   1.0000000e+01   4.0000000e+00   1.0000000e+00
   1.0000000e+01   4.0000000e+00   2.0000000e+00
   1.0000000e+01   4.0000000e+00   3.0000000e+00
   1.0000000e+01   5.0000000e+00   1.0000000e+00
   1.0000000e+01   5.0000000e+00   2.0000000e+00
   1.0000000e+01   5.0000000e+00   3.0000000e+00
   1.0000000e+01   6.0000000e+00   1.0000000e+00
   1.0000000e+01   6.0000000e+00   2.0000000e+00
   1.0000000e+01   6.0000000e+00   3.0000000e+00
   1.0000000e+01   7.0000000e+00   1.0000000e+00
   1.0000000e+01   7.0000000e+00   2.0000000e+00
   1.0000000e+01   7.0000000e+00   3.0000000e+00
   1.0000000e+01   8.0000000e+00   1.0000000e+00
   1.0000000e+01   8.0000000e+00   2.0000000e+00
   1.0000000e+01   8.0000000e+00   3.0000000e+00
   1.0000000e+01   9.0000000e+00   1.0000000e+00
   1.0000000e+01   9.0000000e+00   2.0000000e+00
   1.0000000e+01   9.0000000e+00   3.0000000e+00
   1.0000000e+01   1.0000000e+01   1.0000000e+00
   1.0000000e+01   1.0000000e+01   2.0000000e+00
   1.0000000e+01   1.0000000e+01   3.0000000e+00
   1.0000000e+01   1.1000000e+01   1.0000000e+00
   1.0000000e+01   1.1000000e+01   2.0000000e+00
   1.0000000e+01   1.1000000e+01   3.0000000e+00
   1.0000000e+01   1.2000000e+01   1.0000000e+00
   1.0000000e+01   1.2000000e+01   2.0000000e+00
   1.0000000e+01   1.2000000e+01   3.0000000e+00
   1.0000000e+01   1.3000000e+01   1.0000000e+00
   1.0000000e+01   1.3000000e+01   2.0000000e+00
   1.0000000e+01   1.3000000e+01   3.0000000e+00
   1.0000000e+01   1.4000000e+01   1.0000000e+00
   1.0000000e+01   1.4000000e+01   2.0000000e+00
   1.0000000e+01   1.4000000e+01   3.0000000e+00
   1.0000000e+01   1.5000000e+01   1.0000000e+00
   1.0000000e+01   1.5000000e+01   2.0000000e+00
   1.0000000e+01   1.5000000e+01   3.0000000e+00
   1.0000000e+01   1.6000000e+01   1.0000000e+00
   1.0000000e+01   1.6000000e+01   2.0000000e+00
   1.0000000e+01   1.6000000e+01   3.0000000e+00
   1.0000000e+01   1.7000000e+01   1.0000000e+00
   1.0000000e+01   1.7000000e+01   2.0000000e+00
   1.0000000e+01   1.7000000e+01   3.0000000e+00
   1.0000000e+01   1.8000000e+01   1.0000000e+00
   1.0000000e+01   1.8000000e+01   2.0000000e+00
   1.0000000e+01   1.8000000e+01   3.0000000e+00
   1.0000000e+01   1.9000000e+01   1.0000000e+00
   1.0000000e+01   1.9000000e+01   2.0000000e+00
   1.0000000e+01   1.9000000e+01   3.0000000e+00
   1.0000000e+01   2.0000000e+01   1.0000000e+00
   1.0000000e+01   2.0000000e+01   2.0000000e+00
   1.0000000e+01   2.0000000e+01   3.0000000e+00
   1.1000000e+01   1.0000000e+00   1.0000000e+00
   1.1000000e+01   1.0000000e+00   2.0000000e+00
   1.1000000e+01   1.0000000e+00   3.0000000e+00
   1.1000000e+01   2.0000000e+00   1.0000000e+00
   1.1000000e+01   2.0000000e+00   2.0000000e+00
   1.1000000e+01   2.0000000e+00   3.0000000e+00
   1.1000000e+01   3.0000000e+00   1.0000000e+00
   1.1000000e+01   3.0000000e+00   2.0000000e+00
   1.1000000e+01   3.0000000e+00   3.0000000e+00
   1.1000000e+01   4.0000000e+00   1.0000000e+00
   1.1000000e+01   4.0000000e+00   2.0000000e+00
   1.1000000e+01   4.0000000e+00   3.0000000e+00
   1.1000000e+01   5.0000000e+00   1.0000000e+00
   1.1000000e+01   5.0000000e+00   2.0000000e+00
   1.1000000e+01   5.0000000e+00   3.0000000e+00
   1.1000000e+01   6.0000000e+00   1.0000000e+00
   1.1000000e+01   6.0000000e+00   2.0000000e+00
   1.1000000e+01   6.0000000e+00   3.0000000e+00
   1.1000000e+01   7.0000000e+00   1.0000000e+00
   1.1000000e+01   7.0000000e+00   2.0000000e+00
   1.1000000e+01   7.0000000e+00   3.0000000e+00
   1.1000000e+01   8.0000000e+00   1.0000000e+00
   1.1000000e+01   8.0000000e+00   2.0000000e+00
   1.1000000e+01   8.0000000e+00   3.0000000e+00
   1.1000000e+01   9.0000000e+00   1.0000000e+00
   1.1000000e+01   9.0000000e+00   2.0000000e+00
   1.1000000e+01   9.0000000e+00   3.0000000e+00
   1.1000000e+01   1.0000000e+01   1.0000000e+00
   1.1000000e+01   1.0000000e+01   2.0000000e+00
   1.1000000e+01   1.0000000e+01   3.0000000e+00
   1.1000000e+01   1.1000000e+01   1.0000000e+00
   1.1000000e+01   1.1000000e+01   2.0000000e+00
   1.1000000e+01   1.1000000e+01   3.0000000e+00
   1.1000000e+01   1.2000000e+01   1.0000000e+00
   1.1000000e+01   1.2000000e+01   2.0000000e+00
   1.1000000e+01   1.2000000e+01   3.0000000e+00
   1.1000000e+01   1.3000000e+01   1.0000000e+00
   1.1000000e+01   1.3000000e+01   2.0000000e+00
   1.1000000e+01   1.3000000e+01   3.0000000e+00
   1.1000000e+01   1.4000000e+01   1.0000000e+00
   1.1000000e+01   1.4000000e+01   2.0000000e+00
   1.1000000e+01   1.4000000e+01   3.0000000e+00
   1.1000000e+01   1.5000000e+01   1.0000000e+00
   1.1000000e+01   1.5000000e+01   2.0000000e+00
   1.1000000e+01   1.5000000e+01   3.0000000e+00
   1.1000000e+01   1.6000000e+01   1.0000000e+00
   1.1000000e+01   1.6000000e+01   2.0000000e+00
   1.1000000e+01   1.6000000e+01   3.0000000e+00
   1.1000000e+01   1.7000000e+01   1.0000000e+00
   1.1000000e+01   1.7000000e+01   2.0000000e+00
   1.1000000e+01   1.7000000e+01   3.0000000e+00
   1.1000000e+01   1.8000000e+01   1.0000000e+00
   1.1000000e+01   1.8000000e+01   2.0000000e+00
   1.1000000e+01   1.8000000e+01   3.0000000e+00
   1.1000000e+01   1.9000000e+01   1.0000000e+00
   1.1000000e+01   1.9000000e+01   2.0000000e+00
   1.1000000e+01   1.9000000e+01   3.0000000e+00
   1.1000000e+01   2.0000000e+01   1.0000000e+00
   1.1000000e+01   2.0000000e+01   2.0000000e+00
   1.1000000e+01   2.0000000e+01   3.0000000e+00
   1.2000000e+01   1.0000000e+00   1.0000000e+00
   1.2000000e+01   1.0000000e+00   2.0000000e+00
   1.2000000e+01   1.0000000e+00   3.0000000e+00
   1.2000000e+01   2.0000000e+00   1.0000000e+00
   1.2000000e+01   2.0000000e+00   2.0000000e+00
   1.2000000e+01   2.0000000e+00   3.0000000e+00
   1.2000000e+01   3.0000000e+00   1.0000000e+00
   1.2000000e+01   3.0000000e+00   2.0000000e+00
   1.2000000e+01   3.0000000e+00   3.0000000e+00
   1.2000000e+01   4.0000000e+00   1.0000000e+00
   1.2000000e+01   4.0000000e+00   2.0000000e+00
   1.2000000e+01   4.0000000e+00   3.0000000e+00
   1.2000000e+01   5.0000000e+00   1.0000000e+00
   1.2000000e+01   5.0000000e+00   2.0000000e+00
   1.2000000e+01   5.0000000e+00   3.0000000e+00
   1.2000000e+01   6.0000000e+00   1.0000000e+00
   1.2000000e+01   6.0000000e+00   2.0000000e+00
   1.2000000e+01   6.0000000e+00   3.0000000e+00
   1.2000000e+01   7.0000000e+00   1.0000000e+00
   1.2000000e+01   7.0000000e+00   2.0000000e+00
   1.2000000e+01   7.0000000e+00   3.0000000e+00
   1.2000000e+01   8.0000000e+00   1.0000000e+00
   1.2000000e+01   8.0000000e+00   2.0000000e+00
   1.2000000e+01   8.0000000e+00   3.0000000e+00
   1.2000000e+01   9.0000000e+00   1.0000000e+00
   1.2000000e+01   9.0000000e+00   2.0000000e+00
   1.2000000e+01   9.0000000e+00   3.0000000e+00
   1.2000000e+01   1.0000000e+01   1.0000000e+00
   1.2000000e+01   1.0000000e+01   2.0000000e+00
   1.2000000e+01   1.0000000e+01   3.0000000e+00
   1.2000000e+01   1.1000000e+01   1.0000000e+00
   1.2000000e+01   1.1000000e+01   2.0000000e+00
   1.2000000e+01   1.1000000e+01   3.0000000e+00
   1.2000000e+01   1.2000000e+01   1.0000000e+00
   1.2000000e+01   1.2000000e+01   2.0000000e+00
   1.2000000e+01   1.2000000e+01   3.0000000e+00
   1.2000000e+01   1.3000000e+01   1.0000000e+00
   1.2000000e+01   1.3000000e+01   2.0000000e+00
   1.2000000e+01   1.3000000e+01   3.0000000e+00
   1.2000000e+01   1.4000000e+01   1.0000000e+00
   1.2000000e+01   1.4000000e+01   2.0000000e+00
   1.2000000e+01   1.4000000e+01   3.0000000e+00
   1.2000000e+01   1.5000000e+01   1.0000000e+00
   1.2000000e+01   1.5000000e+01   2.0000000e+00
   1.2000000e+01   1.5000000e+01   3.0000000e+00
   1.2000000e+01   1.6000000e+01   1.0000000e+00
   1.2000000e+01   1.6000000e+01   2.0000000e+00
   1.2000000e+01   1.6000000e+01   3.0000000e+00
   1.2000000e+01   1.7000000e+01   1.0000000e+00
   1.2000000e+01   1.7000000e+01   2.0000000e+00
   1.2000000e+01   1.7000000e+01   3.0000000e+00
   1.2000000e+01   1.8000000e+01   1.0000000e+00
   1.2000000e+01   1.8000000e+01   2.0000000e+00
   1.2000000e+01   1.8000000e+01   3.0000000e+00
   1.2000000e+01   1.9000000e+01   1.0000000e+00
   1.2000000e+01   1.9000000e+01   2.0000000e+00
   1.2000000e+01   1.9000000e+01   3.0000000e+00
   1.2000000e+01   2.0000000e+01   1.0000000e+00
   1.2000000e+01   2.0000000e+01   2.0000000e+00
   1.2000000e+01   2.0000000e+01   3.0000000e+00
   1.3000000e+01   1.0000000e+00   1.0000000e+00
   1.3000000e+01   1.0000000e+00   2.0000000e+00
   1.3000000e+01   1.0000000e+00   3.0000000e+00
   1.3000000e+01   2.0000000e+00   1.0000000e+00
   1.3000000e+01   2.0000000e+00   2.0000000e+00
   1.3000000e+01   2.0000000e+00   3.0000000e+00
   1.3000000e+01   3.0000000e+00   1.0000000e+00
   1.3000000e+01   3.0000000e+00   2.0000000e+00
   1.3000000e+01   3.0000000e+00   3.0000000e+00
   1.3000000e+01   4.0000000e+00   1.0000000e+00
   1.3000000e+01   4.0000000e+00   2.0000000e+00
   1.3000000e+01   4.0000000e+00   3.0000000e+00
   1.3000000e+01   5.0000000e+00   1.0000000e+00
   1.3000000e+01   5.0000000e+00   2.0000000e+00
   1.3000000e+01   5.0000000e+00   3.0000000e+00
   1.3000000e+01   6.0000000e+00   1.0000000e+00
   1.3000000e+01   6.0000000e+00   2.0000000e+00
   1.3000000e+01   6.0000000e+00   3.0000000e+00
   1.3000000e+01   7.0000000e+00   1.0000000e+00
   1.3000000e+01   7.0000000e+00   2.0000000e+00
   1.3000000e+01   7.0000000e+00   3.0000000e+00
   1.3000000e+01   8.0000000e+00   1.0000000e+00
   1.3000000e+01   8.0000000e+00   2.0000000e+00
   1.3000000e+01   8.0000000e+00   3.0000000e+00
   1.3000000e+01   9.0000000e+00   1.0000000e+00
   1.3000000e+01   9.0000000e+00   2.0000000e+00
   1.3000000e+01   9.0000000e+00   3.0000000e+00
   1.3000000e+01   1.0000000e+01   1.0000000e+00
   1.3000000e+01   1.0000000e+01   2.0000000e+00
   1.3000000e+01   1.0000000e+01   3.0000000e+00
   1.3000000e+01   1.1000000e+01   1.0000000e+00
   1.3000000e+01   1.1000000e+01   2.0000000e+00
   1.3000000e+01   1.1000000e+01   3.0000000e+00
   1.3000000e+01   1.2000000e+01   1.0000000e+00
   1.3000000e+01   1.2000000e+01   2.0000000e+00
   1.3000000e+01   1.2000000e+01   3.0000000e+00
   1.3000000e+01   1.3000000e+01   1.0000000e+00
   1.3000000e+01   1.3000000e+01   2.0000000e+00
   1.3000000e+01   1.3000000e+01   3.0000000e+00
   1.3000000e+01   1.4000000e+01   1.0000000e+00
   1.3000000e+01   1.4000000e+01   2.0000000e+00
   1.3000000e+01   1.4000000e+01   3.0000000e+00
   1.3000000e+01   1.5000000e+01   1.0000000e+00
   1.3000000e+01   1.5000000e+01   2.0000000e+00
   1.3000000e+01   1.5000000e+01   3.0000000e+00
   1.3000000e+01   1.6000000e+01   1.0000000e+00
   1.3000000e+01   1.6000000e+01   2.0000000e+00
   1.3000000e+01   1.6000000e+01   3.0000000e+00
   1.3000000e+01   1.7000000e+01   1.0000000e+00
   1.3000000e+01   1.7000000e+01   2.0000000e+00
   1.3000000e+01   1.7000000e+01   3.0000000e+00
   1.3000000e+01   1.8000000e+01   1.0000000e+00
   1.3000000e+01   1.8000000e+01   2.0000000e+00
   1.3000000e+01   1.8000000e+01   3.0000000e+00
   1.3000000e+01   1.9000000e+01   1.0000000e+00
   1.3000000e+01   1.9000000e+01   2.0000000e+00
   1.3000000e+01   1.9000000e+01   3.0000000e+00
   1.3000000e+01   2.0000000e+01   1.0000000e+00
   1.3000000e+01   2.0000000e+01   2.0000000e+00
   1.3000000e+01   2.0000000e+01   3.0000000e+00
   1.4000000e+01   1.0000000e+00   1.0000000e+00
   1.4000000e+01   1.0000000e+00   2.0000000e+00
   1.4000000e+01   1.0000000e+00   3.0000000e+00
   1.4000000e+01   2.0000000e+00   1.0000000e+00
   1.4000000e+01   2.0000000e+00   2.0000000e+00
   1.4000000e+01   2.0000000e+00   3.0000000e+00
   1.4000000e+01   3.0000000e+00   1.0000000e+00
   1.4000000e+01   3.0000000e+00   2.0000000e+00
   1.4000000e+01   3.0000000e+00   3.0000000e+00
   1.4000000e+01   4.0000000e+00   1.0000000e+00
   1.4000000e+01   4.0000000e+00   2.0000000e+00
   1.4000000e+01   4.0000000e+00   3.0000000e+00
   1.4000000e+01   5.0000000e+00   1.0000000e+00
   1.4000000e+01   5.0000000e+00   2.0000000e+00
   1.4000000e+01   5.0000000e+00   3.0000000e+00
   1.4000000e+01   6.0000000e+00   1.0000000e+00
   1.4000000e+01   6.0000000e+00   2.0000000e+00
   1.4000000e+01   6.0000000e+00   3.0000000e+00
   1.4000000e+01   7.0000000e+00   1.0000000e+00
   1.4000000e+01   7.0000000e+00   2.0000000e+00
   1.4000000e+01   7.0000000e+00   3.0000000e+00
   1.4000000e+01   8.0000000e+00   1.0000000e+00
   1.4000000e+01   8.0000000e+00   2.0000000e+00
   1.4000000e+01   8.0000000e+00   3.0000000e+00
   1.4000000e+01   9.0000000e+00   1.0000000e+00
   1.4000000e+01   9.0000000e+00   2.0000000e+00
   1.4000000e+01   9.0000000e+00   3.0000000e+00
   1.4000000e+01   1.0000000e+01   1.0000000e+00
   1.4000000e+01   1.0000000e+01   2.0000000e+00
   1.4000000e+01   1.0000000e+01   3.0000000e+00
   1.4000000e+01   1.1000000e+01   1.0000000e+00
   1.4000000e+01   1.1000000e+01   2.0000000e+00
   1.4000000e+01   1.1000000e+01   3.0000000e+00
   1.4000000e+01   1.2000000e+01   1.0000000e+00
   1.4000000e+01   1.2000000e+01   2.0000000e+00
   1.4000000e+01   1.2000000e+01   3.0000000e+00
   1.4000000e+01   1.3000000e+01   1.0000000e+00
   1.4000000e+01   1.3000000e+01   2.0000000e+00
   1.4000000e+01   1.3000000e+01   3.0000000e+00
   1.4000000e+01   1.4000000e+01   1.0000000e+00
   1.4000000e+01   1.4000000e+01   2.0000000e+00
   1.4000000e+01   1.4000000e+01   3.0000000e+00
   1.4000000e+01   1.5000000e+01   1.0000000e+00
   1.4000000e+01   1.5000000e+01   2.0000000e+00
   1.4000000e+01   1.5000000e+01   3.0000000e+00
   1.4000000e+01   1.6000000e+01   1.0000000e+00
   1.4000000e+01   1.6000000e+01   2.0000000e+00
   1.4000000e+01   1.6000000e+01   3.0000000e+00
   1.4000000e+01   1.7000000e+01   1.0000000e+00
   1.4000000e+01   1.7000000e+01   2.0000000e+00
   1.4000000e+01   1.7000000e+01   3.0000000e+00
   1.4000000e+01   1.8000000e+01   1.0000000e+00
   1.4000000e+01   1.8000000e+01   2.0000000e+00
   1.4000000e+01   1.8000000e+01   3.0000000e+00
   1.4000000e+01   1.9000000e+01   1.0000000e+00
   1.4000000e+01   1.9000000e+01   2.0000000e+00
   1.4000000e+01   1.9000000e+01   3.0000000e+00
   1.4000000e+01   2.0000000e+01   1.0000000e+00
   1.4000000e+01   2.0000000e+01   2.0000000e+00
   1.4000000e+01   2.0000000e+01   3.0000000e+00
   1.5000000e+01   1.0000000e+00   1.0000000e+00
   1.5000000e+01   1.0000000e+00   2.0000000e+00
   1.5000000e+01   1.0000000e+00   3.0000000e+00
   1.5000000e+01   2.0000000e+00   1.0000000e+00
   1.5000000e+01   2.0000000e+00   2.0000000e+00
   1.5000000e+01   2.0000000e+00   3.0000000e+00
   1.5000000e+01   3.0000000e+00   1.0000000e+00
   1.5000000e+01   3.0000000e+00   2.0000000e+00
   1.5000000e+01   3.0000000e+00   3.0000000e+00
   1.5000000e+01   4.0000000e+00   1.0000000e+00
   1.5000000e+01   4.0000000e+00   2.0000000e+00
   1.5000000e+01   4.0000000e+00   3.0000000e+00
   1.5000000e+01   5.0000000e+00   1.0000000e+00
   1.5000000e+01   5.0000000e+00   2.0000000e+00
   1.5000000e+01   5.0000000e+00   3.0000000e+00
   1.5000000e+01   6.0000000e+00   1.0000000e+00
   1.5000000e+01   6.0000000e+00   2.0000000e+00
   1.5000000e+01   6.0000000e+00   3.0000000e+00
   1.5000000e+01   7.0000000e+00   1.0000000e+00
   1.5000000e+01   7.0000000e+00   2.0000000e+00
   1.5000000e+01   7.0000000e+00   3.0000000e+00
   1.5000000e+01   8.0000000e+00   1.0000000e+00
   1.5000000e+01   8.0000000e+00   2.0000000e+00
   1.5000000e+01   8.0000000e+00   3.0000000e+00
   1.5000000e+01   9.0000000e+00   1.0000000e+00
   1.5000000e+01   9.0000000e+00   2.0000000e+00
   1.5000000e+01   9.0000000e+00   3.0000000e+00
   1.5000000e+01   1.0000000e+01   1.0000000e+00
   1.5000000e+01   1.0000000e+01   2.0000000e+00
   1.5000000e+01   1.0000000e+01   3.0000000e+00
   1.5000000e+01   1.1000000e+01   1.0000000e+00
   1.5000000e+01   1.1000000e+01   2.0000000e+00
   1.5000000e+01   1.1000000e+01   3.0000000e+00
   1.5000000e+01   1.2000000e+01   1.0000000e+00
   1.5000000e+01   1.2000000e+01   2.0000000e+00
   1.5000000e+01   1.2000000e+01   3.0000000e+00
   1.5000000e+01   1.3000000e+01   1.0000000e+00
   1.5000000e+01   1.3000000e+01   2.0000000e+00
   1.5000000e+01   1.3000000e+01   3.0000000e+00
   1.5000000e+01   1.4000000e+01   1.0000000e+00
   1.5000000e+01   1.4000000e+01   2.0000000e+00
   1.5000000e+01   1.4000000e+01   3.0000000e+00
   1.5000000e+01   1.5000000e+01   1.0000000e+00
   1.5000000e+01   1.5000000e+01   2.0000000e+00
   1.5000000e+01   1.5000000e+01   3.0000000e+00
   1.5000000e+01   1.6000000e+01   1.0000000e+00
   1.5000000e+01   1.6000000e+01   2.0000000e+00
   1.5000000e+01   1.6000000e+01   3.0000000e+00
   1.5000000e+01   1.7000000e+01   1.0000000e+00
   1.5000000e+01   1.7000000e+01   2.0000000e+00
   1.5000000e+01   1.7000000e+01   3.0000000e+00
   1.5000000e+01   1.8000000e+01   1.0000000e+00
   1.5000000e+01   1.8000000e+01   2.0000000e+00
   1.5000000e+01   1.8000000e+01   3.0000000e+00
   1.5000000e+01   1.9000000e+01   1.0000000e+00
   1.5000000e+01   1.9000000e+01   2.0000000e+00
   1.5000000e+01   1.9000000e+01   3.0000000e+00
   1.5000000e+01   2.0000000e+01   1.0000000e+00
   1.5000000e+01   2.0000000e+01   2.0000000e+00
   1.5000000e+01   2.0000000e+01   3.0000000e+00
   1.6000000e+01   1.0000000e+00   1.0000000e+00
   1.6000000e+01   1.0000000e+00   2.0000000e+00
   1.6000000e+01   1.0000000e+00   3.0000000e+00
   1.6000000e+01   2.0000000e+00   1.0000000e+00
   1.6000000e+01   2.0000000e+00   2.0000000e+00
   1.6000000e+01   2.0000000e+00   3.0000000e+00
   1.6000000e+01   3.0000000e+00   1.0000000e+00
   1.6000000e+01   3.0000000e+00   2.0000000e+00
   1.6000000e+01   3.0000000e+00   3.0000000e+00
   1.6000000e+01   4.0000000e+00   1.0000000e+00
   1.6000000e+01   4.0000000e+00   2.0000000e+00
   1.6000000e+01   4.0000000e+00   3.0000000e+00
   1.6000000e+01   5.0000000e+00   1.0000000e+00
   1.6000000e+01   5.0000000e+00   2.0000000e+00
   1.6000000e+01   5.0000000e+00   3.0000000e+00
   1.6000000e+01   6.0000000e+00   1.0000000e+00
   1.6000000e+01   6.0000000e+00   2.0000000e+00
   1.6000000e+01   6.0000000e+00   3.0000000e+00
   1.6000000e+01   7.0000000e+00   1.0000000e+00
   1.6000000e+01   7.0000000e+00   2.0000000e+00
   1.6000000e+01   7.0000000e+00   3.0000000e+00
   1.6000000e+01   8.0000000e+00   1.0000000e+00
   1.6000000e+01   8.0000000e+00   2.0000000e+00
   1.6000000e+01   8.0000000e+00   3.0000000e+00
   1.6000000e+01   9.0000000e+00   1.0000000e+00
   1.6000000e+01   9.0000000e+00   2.0000000e+00
   1.6000000e+01   9.0000000e+00   3.0000000e+00
   1.6000000e+01   1.0000000e+01   1.0000000e+00
   1.6000000e+01   1.0000000e+01   2.0000000e+00
   1.6000000e+01   1.0000000e+01   3.0000000e+00
   1.6000000e+01   1.1000000e+01   1.0000000e+00
   1.6000000e+01   1.1000000e+01   2.0000000e+00
   1.6000000e+01   1.1000000e+01   3.0000000e+00
   1.6000000e+01   1.2000000e+01   1.0000000e+00
   1.6000000e+01   1.2000000e+01   2.0000000e+00
   1.6000000e+01   1.2000000e+01   3.0000000e+00
   1.6000000e+01   1.3000000e+01   1.0000000e+00
   1.6000000e+01   1.3000000e+01   2.0000000e+00
   1.6000000e+01   1.3000000e+01   3.0000000e+00
   1.6000000e+01   1.4000000e+01   1.0000000e+00
   1.6000000e+01   1.4000000e+01   2.0000000e+00
   1.6000000e+01   1.4000000e+01   3.0000000e+00
   1.6000000e+01   1.5000000e+01   1.0000000e+00
   1.6000000e+01   1.5000000e+01   2.0000000e+00
   1.6000000e+01   1.5000000e+01   3.0000000e+00
   1.6000000e+01   1.6000000e+01   1.0000000e+00
   1.6000000e+01   1.6000000e+01   2.0000000e+00
   1.6000000e+01   1.6000000e+01   3.0000000e+00
   1.6000000e+01   1.7000000e+01   1.0000000e+00
   1.6000000e+01   1.7000000e+01   2.0000000e+00
   1.6000000e+01   1.7000000e+01   3.0000000e+00
   1.6000000e+01   1.8000000e+01   1.0000000e+00
   1.6000000e+01   1.8000000e+01   2.0000000e+00
   1.6000000e+01   1.8000000e+01   3.0000000e+00
   1.6000000e+01   1.9000000e+01   1.0000000e+00
   1.6000000e+01   1.9000000e+01   2.0000000e+00
   1.6000000e+01   1.9000000e+01   3.0000000e+00
   1.6000000e+01   2.0000000e+01   1.0000000e+00
   1.6000000e+01   2.0000000e+01   2.0000000e+00
   1.6000000e+01   2.0000000e+01   3.0000000e+00
   1.7000000e+01   1.0000000e+00   1.0000000e+00
   1.7000000e+01   1.0000000e+00   2.0000000e+00
   1.7000000e+01   1.0000000e+00   3.0000000e+00
   1.7000000e+01   2.0000000e+00   1.0000000e+00
   1.7000000e+01   2.0000000e+00   2.0000000e+00
   1.7000000e+01   2.0000000e+00   3.0000000e+00
   1.7000000e+01   3.0000000e+00   1.0000000e+00
   1.7000000e+01   3.0000000e+00   2.0000000e+00
   1.7000000e+01   3.0000000e+00   3.0000000e+00
   1.7000000e+01   4.0000000e+00   1.0000000e+00
   1.7000000e+01   4.0000000e+00   2.0000000e+00
   1.7000000e+01   4.0000000e+00   3.0000000e+00
   1.7000000e+01   5.0000000e+00   1.0000000e+00
   1.7000000e+01   5.0000000e+00   2.0000000e+00
   1.7000000e+01   5.0000000e+00   3.0000000e+00
   1.7000000e+01   6.0000000e+00   1.0000000e+00
   1.7000000e+01   6.0000000e+00   2.0000000e+00
   1.7000000e+01   6.0000000e+00   3.0000000e+00
   1.7000000e+01   7.0000000e+00   1.0000000e+00
   1.7000000e+01   7.0000000e+00   2.0000000e+00
   1.7000000e+01   7.0000000e+00   3.0000000e+00
   1.7000000e+01   8.0000000e+00   1.0000000e+00
   1.7000000e+01   8.0000000e+00   2.0000000e+00
   1.7000000e+01   8.0000000e+00   3.0000000e+00
   1.7000000e+01   9.0000000e+00   1.0000000e+00
   1.7000000e+01   9.0000000e+00   2.0000000e+00
   1.7000000e+01   9.0000000e+00   3.0000000e+00
   1.7000000e+01   1.0000000e+01   1.0000000e+00
   1.7000000e+01   1.0000000e+01   2.0000000e+00
   1.7000000e+01   1.0000000e+01   3.0000000e+00
   1.7000000e+01   1.1000000e+01   1.0000000e+00
   1.7000000e+01   1.1000000e+01   2.0000000e+00
   1.7000000e+01   1.1000000e+01   3.0000000e+00
   1.7000000e+01   1.2000000e+01   1.0000000e+00
   1.7000000e+01   1.2000000e+01   2.0000000e+00
   1.7000000e+01   1.2000000e+01   3.0000000e+00
   1.7000000e+01   1.3000000e+01   1.0000000e+00
   1.7000000e+01   1.3000000e+01   2.0000000e+00
   1.7000000e+01   1.3000000e+01   3.0000000e+00
   1.7000000e+01   1.4000000e+01   1.0000000e+00
   1.7000000e+01   1.4000000e+01   2.0000000e+00
   1.7000000e+01   1.4000000e+01   3.0000000e+00
   1.7000000e+01   1.5000000e+01   1.0000000e+00
   1.7000000e+01   1.5000000e+01   2.0000000e+00
   1.7000000e+01   1.5000000e+01   3.0000000e+00
   1.7000000e+01   1.6000000e+01   1.0000000e+00
   1.7000000e+01   1.6000000e+01   2.0000000e+00
   1.7000000e+01   1.6000000e+01   3.0000000e+00
   1.7000000e+01   1.7000000e+01   1.0000000e+00
   1.7000000e+01   1.7000000e+01   2.0000000e+00
   1.7000000e+01   1.7000000e+01   3.0000000e+00
   1.7000000e+01   1.8000000e+01   1.0000000e+00
   1.7000000e+01   1.8000000e+01   2.0000000e+00
   1.7000000e+01   1.8000000e+01   3.0000000e+00
   1.7000000e+01   1.9000000e+01   1.0000000e+00
   1.7000000e+01   1.9000000e+01   2.0000000e+00
   1.7000000e+01   1.9000000e+01   3.0000000e+00
   1.7000000e+01   2.0000000e+01   1.0000000e+00
   1.7000000e+01   2.0000000e+01   2.0000000e+00
   1.7000000e+01   2.0000000e+01   3.0000000e+00
   1.8000000e+01   1.0000000e+00   1.0000000e+00
   1.8000000e+01   1.0000000e+00   2.0000000e+00
   1.8000000e+01   1.0000000e+00   3.0000000e+00
   1.8000000e+01   2.0000000e+00   1.0000000e+00
   1.8000000e+01   2.0000000e+00   2.0000000e+00
   1.8000000e+01   2.0000000e+00   3.0000000e+00
   1.8000000e+01   3.0000000e+00   1.0000000e+00
   1.8000000e+01   3.0000000e+00   2.0000000e+00
   1.8000000e+01   3.0000000e+00   3.0000000e+00
   1.8000000e+01   4.0000000e+00   1.0000000e+00
   1.8000000e+01   4.0000000e+00   2.0000000e+00
   1.8000000e+01   4.0000000e+00   3.0000000e+00
   1.8000000e+01   5.0000000e+00   1.0000000e+00
   1.8000000e+01   5.0000000e+00   2.0000000e+00
   1.8000000e+01   5.0000000e+00   3.0000000e+00
   1.8000000e+01   6.0000000e+00   1.0000000e+00
   1.8000000e+01   6.0000000e+00   2.0000000e+00
   1.8000000e+01   6.0000000e+00   3.0000000e+00
   1.8000000e+01   7.0000000e+00   1.0000000e+00
   1.8000000e+01   7.0000000e+00   2.0000000e+00
   1.8000000e+01   7.0000000e+00   3.0000000e+00
   1.8000000e+01   8.0000000e+00   1.0000000e+00
   1.8000000e+01   8.0000000e+00   2.0000000e+00
   1.8000000e+01   8.0000000e+00   3.0000000e+00
   1.8000000e+01   9.0000000e+00   1.0000000e+00
   1.8000000e+01   9.0000000e+00   2.0000000e+00
   1.8000000e+01   9.0000000e+00   3.0000000e+00
   1.8000000e+01   1.0000000e+01   1.0000000e+00
   1.8000000e+01   1.0000000e+01   2.0000000e+00
   1.8000000e+01   1.0000000e+01   3.0000000e+00
   1.8000000e+01   1.1000000e+01   1.0000000e+00
   1.8000000e+01   1.1000000e+01   2.0000000e+00
   1.8000000e+01   1.1000000e+01   3.0000000e+00
   1.8000000e+01   1.2000000e+01   1.0000000e+00
   1.8000000e+01   1.2000000e+01   2.0000000e+00
   1.8000000e+01   1.2000000e+01   3.0000000e+00
   1.8000000e+01   1.3000000e+01   1.0000000e+00
   1.8000000e+01   1.3000000e+01   2.0000000e+00
   1.8000000e+01   1.3000000e+01   3.0000000e+00
   1.8000000e+01   1.4000000e+01   1.0000000e+00
   1.8000000e+01   1.4000000e+01   2.0000000e+00
   1.8000000e+01   1.4000000e+01   3.0000000e+00
   1.8000000e+01   1.5000000e+01   1.0000000e+00
   1.8000000e+01   1.5000000e+01   2.0000000e+00
   1.8000000e+01   1.5000000e+01   3.0000000e+00
   1.8000000e+01   1.6000000e+01   1.0000000e+00
   1.8000000e+01   1.6000000e+01   2.0000000e+00
   1.8000000e+01   1.6000000e+01   3.0000000e+00
   1.8000000e+01   1.7000000e+01   1.0000000e+00
   1.8000000e+01   1.7000000e+01   2.0000000e+00
   1.8000000e+01   1.7000000e+01   3.0000000e+00
   1.8000000e+01   1.8000000e+01   1.0000000e+00
   1.8000000e+01   1.8000000e+01   2.0000000e+00
   1.8000000e+01   1.8000000e+01   3.0000000e+00
   1.8000000e+01   1.9000000e+01   1.0000000e+00
   1.8000000e+01   1.9000000e+01   2.0000000e+00
   1.8000000e+01   1.9000000e+01   3.0000000e+00
   1.8000000e+01   2.0000000e+01   1.0000000e+00
   1.8000000e+01   2.0000000e+01   2.0000000e+00
   1.8000000e+01   2.0000000e+01   3.0000000e+00
   1.9000000e+01   1.0000000e+00   1.0000000e+00
   1.9000000e+01   1.0000000e+00   2.0000000e+00
   1.9000000e+01   1.0000000e+00   3.0000000e+00
   1.9000000e+01   2.0000000e+00   1.0000000e+00
   1.9000000e+01   2.0000000e+00   2.0000000e+00
   1.9000000e+01   2.0000000e+00   3.0000000e+00
   1.9000000e+01   3.0000000e+00   1.0000000e+00
   1.9000000e+01   3.0000000e+00   2.0000000e+00
   1.9000000e+01   3.0000000e+00   3.0000000e+00
   1.9000000e+01   4.0000000e+00   1.0000000e+00
   1.9000000e+01   4.0000000e+00   2.0000000e+00
   1.9000000e+01   4.0000000e+00   3.0000000e+00
   1.9000000e+01   5.0000000e+00   1.0000000e+00
   1.9000000e+01   5.0000000e+00   2.0000000e+00
   1.9000000e+01   5.0000000e+00   3.0000000e+00
   1.9000000e+01   6.0000000e+00   1.0000000e+00
   1.9000000e+01   6.0000000e+00   2.0000000e+00
   1.9000000e+01   6.0000000e+00   3.0000000e+00
   1.9000000e+01   7.0000000e+00   1.0000000e+00
   1.9000000e+01   7.0000000e+00   2.0000000e+00
   1.9000000e+01   7.0000000e+00   3.0000000e+00
   1.9000000e+01   8.0000000e+00   1.0000000e+00
   1.9000000e+01   8.0000000e+00   2.0000000e+00
   1.9000000e+01   8.0000000e+00   3.0000000e+00
   1.9000000e+01   9.0000000e+00   1.0000000e+00
   1.9000000e+01   9.0000000e+00   2.0000000e+00
   1.9000000e+01   9.0000000e+00   3.0000000e+00
   1.9000000e+01   1.0000000e+01   1.0000000e+00
   1.9000000e+01   1.0000000e+01   2.0000000e+00
   1.9000000e+01   1.0000000e+01   3.0000000e+00
   1.9000000e+01   1.1000000e+01   1.0000000e+00
   1.9000000e+01   1.1000000e+01   2.0000000e+00
   1.9000000e+01   1.1000000e+01   3.0000000e+00
   1.9000000e+01   1.2000000e+01   1.0000000e+00
   1.9000000e+01   1.2000000e+01   2.0000000e+00
   1.9000000e+01   1.2000000e+01   3.0000000e+00
   1.9000000e+01   1.3000000e+01   1.0000000e+00
   1.9000000e+01   1.3000000e+01   2.0000000e+00
   1.9000000e+01   1.3000000e+01   3.0000000e+00
   1.9000000e+01   1.4000000e+01   1.0000000e+00
   1.9000000e+01   1.4000000e+01   2.0000000e+00
   1.9000000e+01   1.4000000e+01   3.0000000e+00
   1.9000000e+01   1.5000000e+01   1.0000000e+00
   1.9000000e+01   1.5000000e+01   2.0000000e+00
   1.9000000e+01   1.5000000e+01   3.0000000e+00
   1.9000000e+01   1.6000000e+01   1.0000000e+00
   1.9000000e+01   1.6000000e+01   2.0000000e+00
   1.9000000e+01   1.6000000e+01   3.0000000e+00
   1.9000000e+01   1.7000000e+01   1.0000000e+00
   1.9000000e+01   1.7000000e+01   2.0000000e+00
   1.9000000e+01   1.7000000e+01   3.0000000e+00
   1.9000000e+01   1.8000000e+01   1.0000000e+00
   1.9000000e+01   1.8000000e+01   2.0000000e+00
   1.9000000e+01   1.8000000e+01   3.0000000e+00
   1.9000000e+01   1.9000000e+01   1.0000000e+00
   1.9000000e+01   1.9000000e+01   2.0000000e+00
   1.9000000e+01   1.9000000e+01   3.0000000e+00
   1.9000000e+01   2.0000000e+01   1.0000000e+00
   1.9000000e+01   2.0000000e+01   2.0000000e+00
   1.9000000e+01   2.0000000e+01   3.0000000e+00
   2.0000000e+01   1.0000000e+00   1.0000000e+00
   2.0000000e+01   1.0000000e+00   2.0000000e+00
   2.0000000e+01   1.0000000e+00   3.0000000e+00
   2.0000000e+01   2.0000000e+00   1.0000000e+00
   2.0000000e+01   2.0000000e+00   2.0000000e+00
   2.0000000e+01   2.0000000e+00   3.0000000e+00
   2.0000000e+01   3.0000000e+00   1.0000000e+00
   2.0000000e+01   3.0000000e+00   2.0000000e+00
   2.0000000e+01   3.0000000e+00   3.0000000e+00
   2.0000000e+01   4.0000000e+00   1.0000000e+00
   2.0000000e+01   4.0000000e+00   2.0000000e+00
   2.0000000e+01   4.0000000e+00   3.0000000e+00
   2.0000000e+01   5.0000000e+00   1.0000000e+00
   2.0000000e+01   5.0000000e+00   2.0000000e+00
   2.0000000e+01   5.0000000e+00   3.0000000e+00
   2.0000000e+01   6.0000000e+00   1.0000000e+00
   2.0000000e+01   6.0000000e+00   2.0000000e+00
   2.0000000e+01   6.0000000e+00   3.0000000e+00
   2.0000000e+01   7.0000000e+00   1.0000000e+00
   2.0000000e+01   7.0000000e+00   2.0000000e+00
   2.0000000e+01   7.0000000e+00   3.0000000e+00
   2.0000000e+01   8.0000000e+00   1.0000000e+00
   2.0000000e+01   8.0000000e+00   2.0000000e+00
   2.0000000e+01   8.0000000e+00   3.0000000e+00
   2.0000000e+01   9.0000000e+00   1.0000000e+00
   2.0000000e+01   9.0000000e+00   2.0000000e+00
   2.0000000e+01   9.0000000e+00   3.0000000e+00
   2.0000000e+01   1.0000000e+01   1.0000000e+00
   2.0000000e+01   1.0000000e+01   2.0000000e+00
   2.0000000e+01   1.0000000e+01   3.0000000e+00
   2.0000000e+01   1.1000000e+01   1.0000000e+00
   2.0000000e+01   1.1000000e+01   2.0000000e+00
   2.0000000e+01   1.1000000e+01   3.0000000e+00
   2.0000000e+01   1.2000000e+01   1.0000000e+00
   2.0000000e+01   1.2000000e+01   2.0000000e+00
   2.0000000e+01   1.2000000e+01   3.0000000e+00
   2.0000000e+01   1.3000000e+01   1.0000000e+00
   2.0000000e+01   1.3000000e+01   2.0000000e+00
   2.0000000e+01   1.3000000e+01   3.0000000e+00
   2.0000000e+01   1.4000000e+01   1.0000000e+00
   2.0000000e+01   1.4000000e+01   2.0000000e+00
   2.0000000e+01   1.4000000e+01   3.0000000e+00
   2.0000000e+01   1.5000000e+01   1.0000000e+00
   2.0000000e+01   1.5000000e+01   2.0000000e+00
   2.0000000e+01   1.5000000e+01   3.0000000e+00
   2.0000000e+01   1.6000000e+01   1.0000000e+00
   2.0000000e+01   1.6000000e+01   2.0000000e+00
   2.0000000e+01   1.6000000e+01   3.0000000e+00
   2.0000000e+01   1.7000000e+01   1.0000000e+00
   2.0000000e+01   1.7000000e+01   2.0000000e+00
   2.0000000e+01   1.7000000e+01   3.0000000e+00
   2.0000000e+01   1.8000000e+01   1.0000000e+00
   2.0000000e+01   1.8000000e+01   2.0000000e+00
   2.0000000e+01   1.8000000e+01   3.0000000e+00
   2.0000000e+01   1.9000000e+01   1.0000000e+00
   2.0000000e+01   1.9000000e+01   2.0000000e+00
   2.0000000e+01   1.9000000e+01   3.0000000e+00
   2.0000000e+01   2.0000000e+01   1.0000000e+00
   2.0000000e+01   2.0000000e+01   2.0000000e+00
   2.0000000e+01   2.0000000e+01   3.0000000e+00
