# Supplementary material for: Differential perovskite hemispherical photodetector for intelligent imaging and location tracking
Source: Nat Commun. 2024 Jan 17;15:577. doi: 10.1038/s41467-024-44857-4 (PMC10794423; doi:10.1038/s41467-024-44857-4)
Supplement: Supplementary file 7 — Supplementary Software 1 [file 41467_2024_44857_MOESM7_ESM.zip › Tracking/ColorclassificationTracking/testgroup.txt]

   7.4958541e-01   1.8131564e-01   2.8524046e-01   7.8275290e-01   2.9850746e-01   6.1912659e-02   6.5229409e-01   5.9701493e-02   6.1912659e-01   1.3266998e-01   2.3770039e-01   4.2542841e-01   4.5992261e-01   7.7390824e-02   7.0315091e-01   3.7589829e-02   9.0768380e-01   1.3875069e-01   4.0906578e-01   5.0856827e-01   7.3079049e-01   1.7136540e-01   1.0000000e+00   1.1885019e-01
   7.6821192e-01   1.7935982e-01   3.0960265e-01   7.6655629e-01   2.9635762e-01   7.5055188e-02   6.5066225e-01   9.2715232e-02   6.2969095e-01   1.1534216e-01   2.5662252e-01   3.8112583e-01   4.4757174e-01   9.4370861e-02   7.1192053e-01   4.3046358e-02   9.3101545e-01   1.7052980e-01   4.0618102e-01   5.3642384e-01   7.0364238e-01   1.8984547e-01   1.0000000e+00   1.3410596e-01
   7.7127143e-01   1.7297530e-01   3.1187318e-01   7.4021352e-01   2.6787447e-01   6.8154858e-02   6.5480427e-01   9.3173730e-02   6.4013804e-01   1.1689852e-01   2.6981559e-01   3.6622452e-01   4.3308530e-01   8.4115173e-02   7.1433193e-01   3.6234228e-02   9.3454114e-01   1.8020058e-01   4.0461555e-01   5.5774830e-01   6.8262698e-01   1.7189690e-01   1.0000000e+00   1.3361372e-01
   7.7994723e-01   1.7414248e-01   3.0395778e-01   6.6490765e-01   2.5751979e-01   5.6992084e-02   6.5118734e-01   9.6042216e-02   6.4907652e-01   1.1292876e-01   2.7757256e-01   3.2274406e-01   4.1266491e-01   8.5488127e-02   7.0923483e-01   4.0105541e-02   9.4775726e-01   1.6728232e-01   4.0844327e-01   5.4670185e-01   6.7124011e-01   1.5831135e-01   1.0000000e+00   1.3139842e-01
   7.8247580e-01   1.8441161e-01   3.1074885e-01   6.4595008e-01   2.3535405e-01   5.3998981e-02   6.5104432e-01   1.0290372e-01   6.5919511e-01   1.2429954e-01   2.8018339e-01   2.9322466e-01   3.8003057e-01   8.4564442e-02   7.0096791e-01   4.3810494e-02   9.6281202e-01   1.6148752e-01   4.2180336e-01   5.3285787e-01   6.4493123e-01   1.3754457e-01   1.0000000e+00   1.4212939e-01
   7.9503722e-01   1.9354839e-01   3.2456576e-01   6.0645161e-01   2.2630273e-01   5.2605459e-02   6.4416873e-01   1.1712159e-01   6.6997519e-01   1.2605459e-01   2.9578164e-01   2.9161290e-01   3.5930521e-01   8.4367246e-02   6.9677419e-01   4.1687345e-02   9.8064516e-01   1.7915633e-01   4.1885856e-01   5.5880893e-01   5.9751861e-01   1.3300248e-01   1.0000000e+00   1.4243176e-01
   8.0233123e-01   2.0592521e-01   3.3122875e-01   5.9057795e-01   2.0495386e-01   4.6624575e-02   6.4303060e-01   1.1170471e-01   6.9159786e-01   1.1947547e-01   2.9626032e-01   2.7761049e-01   3.1568723e-01   8.4507042e-02   6.8576979e-01   4.8567266e-02   9.7037397e-01   1.9086935e-01   4.1379310e-01   5.5366683e-01   5.5172414e-01   1.2141816e-01   1.0000000e+00   1.4618747e-01
   8.0113368e-01   2.1634388e-01   3.5238545e-01   6.4241852e-01   2.0406235e-01   4.4402456e-02   6.4714218e-01   1.0108644e-01   7.2649976e-01   1.2659424e-01   3.2593292e-01   2.9740198e-01   2.9853566e-01   7.1799717e-02   6.8587624e-01   4.8181389e-02   9.9480397e-01   1.7335853e-01   4.4213510e-01   5.3755314e-01   5.2905054e-01   1.0297591e-01   1.0000000e+00   1.2990080e-01
   8.0487805e-01   2.2493225e-01   3.8030714e-01   6.5221319e-01   2.1318880e-01   5.6007227e-02   6.1878952e-01   1.1020777e-01   7.4435411e-01   1.2556459e-01   3.4688347e-01   3.1418248e-01   2.8003613e-01   8.0397471e-02   6.6576332e-01   6.2330623e-02   1.0000000e+00   1.7841012e-01   4.5618790e-01   4.9864499e-01   5.0316170e-01   1.0117435e-01   9.8328817e-01   1.3956640e-01
   8.0697279e-01   2.2959184e-01   4.2091837e-01   7.1598639e-01   2.1258503e-01   6.4625850e-02   5.9693878e-01   1.0459184e-01   7.5680272e-01   1.2500000e-01   3.7670068e-01   3.7312925e-01   2.7551020e-01   8.8435374e-02   6.5816327e-01   7.2278912e-02   1.0000000e+00   1.8494898e-01   4.8299320e-01   5.6122449e-01   4.7874150e-01   1.0204082e-01   9.4940476e-01   1.3647959e-01
   8.2033097e-01   2.0409771e-01   4.6493302e-01   7.1394799e-01   2.0567376e-01   8.5106383e-02   5.6658786e-01   1.1347518e-01   7.6910954e-01   1.3002364e-01   4.1134752e-01   3.7730496e-01   2.6792750e-01   8.6682427e-02   6.4381403e-01   7.9590229e-02   1.0000000e+00   1.8636722e-01   5.1457841e-01   6.0204886e-01   4.5547675e-01   1.0401891e-01   9.0740741e-01   1.2490150e-01
   8.2145428e-01   1.9078474e-01   4.9892009e-01   7.6097912e-01   2.1382289e-01   8.8552916e-02   5.4427646e-01   1.1159107e-01   7.8401728e-01   1.2167027e-01   4.4852412e-01   4.0806335e-01   2.6565875e-01   7.8473722e-02   6.2922966e-01   7.4154068e-02   1.0000000e+00   1.8466523e-01   5.3923686e-01   5.9827214e-01   4.5068395e-01   1.0151188e-01   8.7221022e-01   1.2131030e-01
   8.1123449e-01   1.6851731e-01   5.2710647e-01   7.4003919e-01   2.2599608e-01   8.8830830e-02   5.2384063e-01   1.1169170e-01   7.8445460e-01   1.1822338e-01   4.8791639e-01   4.6623122e-01   2.7890268e-01   7.4461137e-02   6.1593730e-01   6.4663619e-02   1.0000000e+00   1.7341607e-01   5.8131940e-01   6.6884389e-01   4.5591117e-01   1.0450686e-01   8.2854344e-01   1.1397779e-01
   8.1381381e-01   1.5555556e-01   5.4414414e-01   7.2012012e-01   2.3183183e-01   7.9879880e-02   5.0450450e-01   1.1231231e-01   7.7957958e-01   1.2252252e-01   5.1471471e-01   4.8936937e-01   2.8588589e-01   7.7477477e-02   5.9159159e-01   6.6066066e-02   1.0000000e+00   1.6786787e-01   6.1621622e-01   7.1471471e-01   4.5885886e-01   1.0510511e-01   7.9849850e-01   1.0960961e-01
   8.0067189e-01   1.4837626e-01   5.5375140e-01   7.0940649e-01   2.3852184e-01   7.1668533e-02   4.9440090e-01   1.0918253e-01   7.7659574e-01   1.1926092e-01   5.3471445e-01   5.4076148e-01   2.9843225e-01   7.7827548e-02   5.8734602e-01   5.6550952e-02   1.0000000e+00   1.5649496e-01   6.3773796e-01   7.7136433e-01   4.6080627e-01   1.0918253e-01   7.7351624e-01   8.9865622e-02
   7.8972713e-01   1.4392723e-01   5.6554307e-01   7.1910112e-01   2.5254147e-01   7.5441413e-02   4.8207598e-01   1.1610487e-01   7.8223649e-01   1.2573569e-01   5.5163189e-01   5.4403424e-01   3.1032638e-01   7.5441413e-02   5.7517389e-01   5.0829320e-02   1.0000000e+00   1.5061530e-01   6.5971108e-01   7.4780990e-01   4.6976993e-01   1.0700910e-01   7.5949706e-01   9.2295345e-02
   7.6982893e-01   1.6018663e-01   5.5883878e-01   6.9880767e-01   2.6697771e-01   6.5837221e-02   4.8211509e-01   1.1093831e-01   7.8278901e-01   1.1819596e-01   5.6505962e-01   5.9191291e-01   3.3229653e-01   7.4131674e-02   5.6143079e-01   4.9766719e-02   1.0000000e+00   1.4696734e-01   6.6303784e-01   7.5306205e-01   4.8211509e-01   1.0523587e-01   7.4727838e-01   8.6314152e-02
   7.6273803e-01   1.5903242e-01   5.6150283e-01   6.8142048e-01   2.7792074e-01   6.6906845e-02   4.8121462e-01   1.1013896e-01   7.7817808e-01   1.2454967e-01   5.7900154e-01   5.8404529e-01   3.5460628e-01   8.0288214e-02   5.6047349e-01   5.1466804e-02   1.0000000e+00   1.4230571e-01   6.8811117e-01   7.7131071e-01   5.0334534e-01   1.1065363e-01   7.3726197e-01   8.8265569e-02
   7.6079043e-01   1.6744670e-01   5.7306292e-01   6.9526781e-01   3.0369215e-01   6.6042642e-02   4.8309932e-01   1.0816433e-01   7.7483099e-01   1.3000520e-01   5.8086323e-01   5.7919917e-01   3.7597504e-01   8.4763391e-02   5.6474259e-01   5.2522101e-02   1.0000000e+00   1.5158606e-01   6.9266771e-01   7.4085112e-01   5.2418097e-01   1.1336453e-01   7.3608944e-01   9.2303692e-02
   7.6429342e-01   1.6936354e-01   5.8252427e-01   7.1143474e-01   3.2740022e-01   7.8209277e-02   4.9137001e-01   1.0248112e-01   7.8047465e-01   1.3106796e-01   5.8468177e-01   5.8565264e-01   4.0291262e-01   8.6299892e-02   5.7874865e-01   4.9622438e-02   1.0000000e+00   1.6154261e-01   6.9579288e-01   7.4576953e-01   5.5879180e-01   1.2243797e-01   7.4514563e-01   1.0436893e-01
   7.7031603e-01   1.7099323e-01   5.9762980e-01   7.1839729e-01   3.4593679e-01   9.0293454e-02   4.8927765e-01   1.0553047e-01   7.8781038e-01   1.3939052e-01   5.8860045e-01   5.7437923e-01   4.2720090e-01   8.8036117e-02   5.7674944e-01   5.0790068e-02   1.0000000e+00   1.6619639e-01   7.1557562e-01   7.3871332e-01   5.9988713e-01   1.2528217e-01   7.5648984e-01   1.1540632e-01
   7.8284024e-01   1.6390533e-01   6.0473373e-01   7.1597633e-01   3.5857988e-01   9.1124260e-02   4.9763314e-01   1.0118343e-01   7.8520710e-01   1.3609467e-01   5.9171598e-01   5.8863905e-01   4.4852071e-01   8.8757396e-02   5.8284024e-01   4.2603550e-02   1.0000000e+00   1.7721893e-01   7.2662722e-01   7.7396450e-01   6.3846154e-01   1.3372781e-01   7.6420118e-01   1.1686391e-01
   7.8907721e-01   1.4626491e-01   6.1833019e-01   7.7840552e-01   3.8480854e-01   1.0420590e-01   4.9403641e-01   1.0797238e-01   7.8405524e-01   1.3747646e-01   5.9698682e-01   5.5417451e-01   4.6202134e-01   9.7928437e-02   5.9761456e-01   4.3314501e-02   1.0000000e+00   1.7733836e-01   7.4387947e-01   7.5204018e-01   6.7733836e-01   1.4877589e-01   7.7244193e-01   1.2837414e-01
   7.8733333e-01   1.4600000e-01   6.1533333e-01   8.0466667e-01   4.0266667e-01   1.1066667e-01   4.9933333e-01   1.0266667e-01   7.7266667e-01   1.3933333e-01   5.8466667e-01   5.6653333e-01   4.8666667e-01   9.8666667e-02   6.0000000e-01   4.7333333e-02   1.0000000e+00   1.8233333e-01   7.2466667e-01   7.2200000e-01   7.0733333e-01   1.4666667e-01   7.9300000e-01   1.2100000e-01
   7.7588652e-01   1.3617021e-01   5.8439716e-01   8.0638298e-01   4.0283688e-01   1.1985816e-01   5.0354610e-01   1.0354610e-01   7.5177305e-01   1.4113475e-01   5.7304965e-01   5.6510638e-01   5.1347518e-01   1.0567376e-01   6.0354610e-01   4.9645390e-02   1.0000000e+00   1.6489362e-01   7.1560284e-01   7.3049645e-01   7.3546099e-01   1.4822695e-01   8.1241135e-01   1.1595745e-01
   7.6730038e-01   1.4144487e-01   5.6045627e-01   7.9239544e-01   4.1216730e-01   1.1482890e-01   5.1026616e-01   1.0874525e-01   7.3612167e-01   1.4676806e-01   5.4828897e-01   5.4585551e-01   5.2471483e-01   1.0722433e-01   6.1825095e-01   5.2471483e-02   1.0000000e+00   1.6159696e-01   6.9809886e-01   7.0950570e-01   7.6577947e-01   1.3612167e-01   8.4068441e-01   1.0380228e-01
   7.6674938e-01   1.4061208e-01   5.2440033e-01   8.3622829e-01   4.2762614e-01   1.1166253e-01   5.4177006e-01   9.5119934e-02   7.1546733e-01   1.4640199e-01   5.3019024e-01   5.3664185e-01   5.3928867e-01   1.0421836e-01   6.3771712e-01   6.2034739e-02   1.0000000e+00   1.5756824e-01   6.7741935e-01   6.7824648e-01   7.8742763e-01   1.3564930e-01   8.6889992e-01   1.1042184e-01
   7.3736462e-01   1.4891697e-01   4.7563177e-01   8.5830325e-01   4.3862816e-01   1.0830325e-01   5.6859206e-01   9.3862816e-02   6.9404332e-01   1.4530686e-01   4.8465704e-01   5.2870036e-01   5.4693141e-01   1.1101083e-01   6.6877256e-01   7.1299639e-02   1.0000000e+00   1.3853791e-01   6.3267148e-01   6.3267148e-01   7.9693141e-01   1.3086643e-01   9.2102888e-01   9.6119134e-02
   7.4141414e-01   1.6161616e-01   4.2323232e-01   8.0707071e-01   4.2020202e-01   1.0707071e-01   6.1212121e-01   8.2828283e-02   6.7272727e-01   1.4949495e-01   4.4040404e-01   5.3515152e-01   5.5151515e-01   1.1616162e-01   6.8585859e-01   6.8686869e-02   1.0000000e+00   1.3989899e-01   5.7272727e-01   6.3131313e-01   8.0909091e-01   1.4141414e-01   9.7828283e-01   9.9494949e-02
   7.1483306e-01   1.6091954e-01   3.7110016e-01   7.4438971e-01   4.0394089e-01   1.1165846e-01   6.0426929e-01   8.5385878e-02   6.1631089e-01   1.4121511e-01   3.9189929e-01   4.1685824e-01   5.3092501e-01   1.2698413e-01   7.0060208e-01   6.8965517e-02   9.4690750e-01   1.4504652e-01   5.2107280e-01   6.0317460e-01   8.1663930e-01   1.3136289e-01   1.0000000e+00   1.1220580e-01
   6.5002902e-01   1.7411492e-01   3.1804991e-01   6.9065583e-01   3.8189205e-01   1.0679048e-01   5.7573999e-01   8.4735926e-02   5.5136390e-01   1.4161346e-01   3.2501451e-01   3.3522925e-01   4.9448636e-01   1.2304121e-01   6.7208358e-01   7.3128265e-02   8.7405688e-01   1.4567615e-01   4.6082414e-01   5.9895531e-01   8.3459083e-01   1.1491584e-01   1.0000000e+00   1.1317470e-01
   5.8224705e-01   1.7504655e-01   2.7312228e-01   6.5301055e-01   3.4140286e-01   1.2042210e-01   5.3631285e-01   1.0800745e-01   5.0403476e-01   1.0304159e-01   2.7684668e-01   2.9025450e-01   5.0775916e-01   1.2662942e-01   6.5921788e-01   6.8280571e-02   8.1067660e-01   1.3221601e-01   4.1340782e-01   5.5865922e-01   8.4667908e-01   1.2414649e-01   1.0000000e+00   1.2725016e-01
   5.6630365e-01   1.9859065e-01   2.9083921e-01   6.1883408e-01   3.4721332e-01   1.2940423e-01   4.9071108e-01   1.4990391e-01   5.3042921e-01   1.1146701e-01   3.1646381e-01   3.3542601e-01   5.5733504e-01   1.4606022e-01   6.8802050e-01   7.8155029e-02   8.3279949e-01   1.3901345e-01   4.4586803e-01   6.5086483e-01   8.9045484e-01   1.6143498e-01   1.0000000e+00   1.3132607e-01
   5.7965451e-01   2.1113244e-01   3.2245681e-01   6.0396673e-01   3.4804862e-01   1.4459373e-01   4.4785669e-01   1.4587332e-01   5.6813820e-01   1.1516315e-01   3.9667306e-01   3.4651312e-01   5.8861164e-01   1.6250800e-01   6.7178503e-01   1.2284069e-01   8.5604607e-01   1.6314779e-01   4.9648113e-01   7.0377479e-01   9.2898273e-01   1.8937940e-01   1.0000000e+00   1.5291107e-01
   5.9741856e-01   2.0897357e-01   3.7369392e-01   6.6379840e-01   3.6631838e-01   1.4259373e-01   3.9827904e-01   1.6103258e-01   6.4290104e-01   1.2907191e-01   4.8309773e-01   4.5949600e-01   6.4904733e-01   1.7086663e-01   7.0313460e-01   1.3153042e-01   9.1087892e-01   1.6902274e-01   5.9127228e-01   8.0147511e-01   9.7480025e-01   1.7332514e-01   1.0000000e+00   1.6410572e-01
   6.3948748e-01   2.1665696e-01   4.1584158e-01   7.0588235e-01   3.7274316e-01   1.2230635e-01   3.9953407e-01   1.5375655e-01   7.2917880e-01   1.3744904e-01   5.6027956e-01   6.2877111e-01   6.9306931e-01   1.7239371e-01   7.2801398e-01   1.5841584e-01   9.6447292e-01   1.6249272e-01   6.6627839e-01   8.8410017e-01   9.7845079e-01   2.1549214e-01   1.0000000e+00   1.8811881e-01
   6.6948258e-01   1.9112988e-01   4.5723337e-01   7.6663147e-01   3.7381204e-01   1.2565998e-01   3.7275607e-01   1.6895459e-01   7.9619852e-01   1.3093981e-01   6.1562830e-01   6.8299894e-01   6.8532207e-01   1.6895459e-01   7.3072862e-01   1.6367476e-01   1.0000000e+00   1.7370644e-01   7.0644139e-01   8.7222809e-01   9.2713833e-01   2.2597677e-01   9.6779303e-01   2.0960929e-01
   6.8663594e-01   1.8248848e-01   4.6820276e-01   7.5391705e-01   3.6313364e-01   1.1612903e-01   3.6129032e-01   1.5023041e-01   8.1382488e-01   1.5668203e-01   6.3225806e-01   7.2516129e-01   6.3870968e-01   1.5299539e-01   7.2073733e-01   1.6866359e-01   1.0000000e+00   1.7465438e-01   7.2258065e-01   8.8387097e-01   8.5622120e-01   2.1935484e-01   9.2211982e-01   2.1059908e-01
   7.1724138e-01   1.6637931e-01   4.7672414e-01   7.7068966e-01   3.5431034e-01   1.0689655e-01   3.7413793e-01   1.3448276e-01   8.2931034e-01   1.5775862e-01   6.1034483e-01   6.7482759e-01   6.0172414e-01   1.5258621e-01   7.2413793e-01   1.6896552e-01   1.0000000e+00   1.7456897e-01   7.2844828e-01   8.8793103e-01   8.2758621e-01   1.9051724e-01   9.2025862e-01   2.1767241e-01
   7.2950820e-01   1.6311475e-01   4.7786885e-01   7.2295082e-01   3.4590164e-01   1.1147541e-01   3.7704918e-01   1.4016393e-01   8.4836066e-01   1.7049180e-01   6.0327869e-01   7.1131148e-01   5.9590164e-01   1.3934426e-01   7.3442623e-01   1.5409836e-01   1.0000000e+00   1.9057377e-01   7.2704918e-01   8.5000000e-01   8.0573770e-01   1.7213115e-01   9.2090164e-01   2.2909836e-01
   7.3667712e-01   1.6771160e-01   4.6394984e-01   6.6457680e-01   3.2680251e-01   1.1520376e-01   3.9028213e-01   1.4028213e-01   8.6990596e-01   1.6614420e-01   6.0423197e-01   7.1927900e-01   5.7131661e-01   1.3557994e-01   7.3119122e-01   1.6144201e-01   1.0000000e+00   1.9631661e-01   7.2178683e-01   8.3307210e-01   7.6645768e-01   1.6692790e-01   9.1967085e-01   2.3550157e-01
   7.3485968e-01   1.6248154e-01   4.4756278e-01   6.6026588e-01   3.0502216e-01   1.1004431e-01   3.8774003e-01   1.3367799e-01   8.6484490e-01   1.7060561e-01   5.7754801e-01   6.6676514e-01   5.3101920e-01   1.2186115e-01   7.2673560e-01   1.5583456e-01   1.0000000e+00   1.8796160e-01   7.0457903e-01   8.0059084e-01   7.1418021e-01   1.5878877e-01   8.8810931e-01   2.2710487e-01
   7.2764787e-01   1.6506190e-01   4.3603851e-01   6.4374140e-01   2.8541953e-01   1.0178817e-01   3.8789546e-01   1.2448418e-01   8.6176066e-01   1.6643741e-01   5.6946355e-01   6.4773040e-01   4.9243466e-01   1.2035763e-01   7.1045392e-01   1.4924347e-01   1.0000000e+00   1.7503439e-01   6.9325997e-01   7.8129298e-01   6.6506190e-01   1.5612105e-01   8.6072902e-01   2.0529574e-01
   7.2475884e-01   1.6591640e-01   4.2829582e-01   6.3922830e-01   2.7652733e-01   8.4887460e-02   3.9614148e-01   1.1254019e-01   8.5530547e-01   1.6655949e-01   5.7620579e-01   6.5324759e-01   4.5787781e-01   1.2282958e-01   6.9196141e-01   1.4147910e-01   1.0000000e+00   1.7909968e-01   6.8745981e-01   7.6205788e-01   6.2508039e-01   1.4662379e-01   8.3890675e-01   1.8553055e-01
   7.0680313e-01   1.7278748e-01   4.2022878e-01   6.2251656e-01   2.6490066e-01   8.9704997e-02   3.9554485e-01   1.0957255e-01   8.5791692e-01   1.6255268e-01   6.0024082e-01   6.5069235e-01   4.4852498e-01   1.0836845e-01   6.6947622e-01   1.3666466e-01   1.0000000e+00   1.8031306e-01   6.8934377e-01   7.4533414e-01   5.9602649e-01   1.5231788e-01   8.0885009e-01   1.7910897e-01
   7.0395480e-01   1.7062147e-01   4.3898305e-01   6.4971751e-01   2.7288136e-01   7.6271186e-02   3.9491525e-01   1.0790960e-01   8.5593220e-01   1.7231638e-01   6.1920904e-01   6.5299435e-01   4.3502825e-01   1.0169492e-01   6.6723164e-01   1.2768362e-01   1.0000000e+00   1.7768362e-01   7.0395480e-01   7.9842949e-01   5.7062147e-01   1.5310734e-01   7.8107345e-01   1.6694915e-01
   6.9494204e-01   1.6438356e-01   4.6153846e-01   6.7755532e-01   2.7818757e-01   6.6385669e-02   3.8672287e-01   1.0168599e-01   8.5036881e-01   1.7070601e-01   6.3329821e-01   6.7548177e-01   4.2518440e-01   9.6417281e-02   6.5068493e-01   1.2276080e-01   1.0000000e+00   1.6938883e-01   7.2813488e-01   8.0318936e-01   5.5374078e-01   1.5437302e-01   7.5579557e-01   1.5516333e-01
   6.9647293e-01   1.5747640e-01   4.8534526e-01   6.9051167e-01   2.8464978e-01   6.9547938e-02   3.8251366e-01   1.0183805e-01   8.6487829e-01   1.5996026e-01   6.7113761e-01   7.0613284e-01   4.2026826e-01   1.0332837e-01   6.2692499e-01   1.1823150e-01   1.0000000e+00   1.7064083e-01   7.6353701e-01   8.3367874e-01   5.5638351e-01   1.4406359e-01   7.3695976e-01   1.5077000e-01
   7.0835322e-01   1.5417661e-01   5.0883055e-01   6.7064439e-01   2.8257757e-01   7.3508353e-02   3.8042959e-01   9.4988067e-02   8.6873508e-01   1.6420048e-01   7.0262530e-01   7.4631317e-01   4.3436754e-01   9.4988067e-02   6.1861575e-01   1.1885442e-01   1.0000000e+00   1.7780430e-01   7.8663484e-01   8.7495566e-01   5.6372315e-01   1.2887828e-01   7.3245823e-01   1.4677804e-01
   7.2082166e-01   1.4519141e-01   5.2987862e-01   6.7693744e-01   2.9084967e-01   8.1232493e-02   3.7628385e-01   9.5238095e-02   8.8608777e-01   1.5686275e-01   7.3996265e-01   7.6751975e-01   4.5518207e-01   9.8506069e-02   6.0597572e-01   1.1858077e-01   1.0000000e+00   1.8464052e-01   8.0812325e-01   8.9750714e-01   5.7142857e-01   1.2791783e-01   7.2105509e-01   1.4915966e-01
   7.2258065e-01   1.4101382e-01   5.4792627e-01   6.8709677e-01   3.0645161e-01   7.6036866e-02   3.6820276e-01   9.7235023e-02   8.9170507e-01   1.5437788e-01   7.6221198e-01   8.1101392e-01   4.6267281e-01   1.0460829e-01   5.9907834e-01   1.1566820e-01   1.0000000e+00   1.8640553e-01   8.2764977e-01   9.1628747e-01   5.8156682e-01   1.2119816e-01   7.2235023e-01   1.4170507e-01
   7.2204473e-01   1.3464172e-01   5.5134642e-01   6.8096759e-01   3.0534003e-01   8.4892743e-02   3.5417618e-01   9.7215883e-02   8.9183021e-01   1.4742127e-01   7.6357827e-01   8.1351410e-01   4.6736650e-01   1.0999544e-01   5.8146965e-01   1.1547239e-01   1.0000000e+00   1.7412141e-01   8.4299407e-01   9.2404628e-01   5.8740301e-01   1.2779553e-01   7.0219078e-01   1.4262894e-01
   7.2466451e-01   1.3743637e-01   5.6038871e-01   7.0384081e-01   3.1837112e-01   9.1624248e-02   3.4798704e-01   1.0180472e-01   8.8246182e-01   1.4761684e-01   7.8019435e-01   7.9879796e-01   4.7801944e-01   1.2031467e-01   5.7195743e-01   1.2031467e-01   1.0000000e+00   1.7237390e-01   8.5469690e-01   9.4356067e-01   6.0805183e-01   1.2771865e-01   6.9713096e-01   1.3813050e-01
   7.1367318e-01   1.4244879e-01   5.6598380e-01   7.1414960e-01   3.3396856e-01   1.0004764e-01   3.3396856e-01   1.0671748e-01   8.7184374e-01   1.5912339e-01   7.8084802e-01   8.1887632e-01   5.0404955e-01   1.1862792e-01   5.7217723e-01   1.1815150e-01   1.0000000e+00   1.6793711e-01   8.6279181e-01   9.4950572e-01   6.2791806e-01   1.3768461e-01   6.9390186e-01   1.3792282e-01
   7.0961348e-01   1.4023786e-01   5.6541130e-01   7.4975223e-01   3.5728444e-01   9.9108028e-02   3.2953419e-01   1.0505451e-01   8.6719524e-01   1.6303271e-01   7.8097126e-01   7.8678925e-01   5.1932607e-01   1.2784936e-01   5.6739346e-01   1.1149653e-01   1.0000000e+00   1.5882061e-01   8.7363726e-01   9.5814955e-01   6.4915758e-01   1.5213082e-01   6.8211100e-01   1.3652131e-01
   7.0078740e-01   1.4960630e-01   5.7532808e-01   7.8215223e-01   3.8057743e-01   1.0078740e-01   3.1496063e-01   1.1601050e-01   8.6561680e-01   1.7165354e-01   7.8530184e-01   8.2255076e-01   5.5170604e-01   1.3018373e-01   5.6797900e-01   1.1181102e-01   1.0000000e+00   1.4881890e-01   8.9711286e-01   9.7329008e-01   6.8556430e-01   1.7060367e-01   6.7585302e-01   1.4934383e-01
   7.0942554e-01   1.4668154e-01   5.8561071e-01   8.1818182e-01   3.9319576e-01   1.0596765e-01   3.0730619e-01   1.0931400e-01   8.5889571e-01   1.7624094e-01   7.8918015e-01   8.0819091e-01   5.7110987e-01   1.3496933e-01   5.6609035e-01   1.0652538e-01   1.0000000e+00   1.4974902e-01   9.0072504e-01   9.9678422e-01   7.1277189e-01   1.8070273e-01   6.6564417e-01   1.5421082e-01
   7.0681793e-01   1.5052604e-01   5.8723005e-01   8.4663461e-01   4.0993060e-01   9.9359086e-02   3.0878662e-01   1.0471377e-01   8.4960943e-01   1.7194477e-01   8.1093673e-01   8.2139449e-01   6.0745884e-01   1.3327207e-01   5.6640629e-01   1.0887852e-01   9.8526136e-01   1.5677317e-01   9.0077639e-01   1.0000000e+00   7.5263020e-01   1.8265413e-01   6.7201250e-01   1.6629260e-01
   6.8953030e-01   1.5302076e-01   5.7523316e-01   8.2693670e-01   4.2033867e-01   9.4310757e-02   2.9542376e-01   1.0055650e-01   8.3255787e-01   1.7300715e-01   8.0257829e-01   8.2226470e-01   6.2644827e-01   1.2741321e-01   5.5899422e-01   1.0930055e-01   9.7058885e-01   1.6145252e-01   8.7440437e-01   1.0000000e+00   7.6697754e-01   1.8549864e-01   6.6610876e-01   1.7144571e-01
   6.9571309e-01   1.5505234e-01   5.7706435e-01   8.3593434e-01   4.4021381e-01   8.8986558e-02   3.0268913e-01   1.1055906e-01   8.3863090e-01   1.7055757e-01   8.1638426e-01   8.1875703e-01   6.5593880e-01   1.2808671e-01   5.6897466e-01   1.1864874e-01   9.7817800e-01   1.7359120e-01   8.5885512e-01   1.0000000e+00   7.8604793e-01   1.9010765e-01   6.9537602e-01   1.7156878e-01
   7.0583832e-01   1.6841317e-01   5.8982036e-01   8.7125749e-01   4.6706587e-01   9.9550898e-02   3.0838323e-01   1.2949102e-01   8.6676647e-01   1.6916168e-01   8.3907186e-01   8.7239499e-01   6.9835329e-01   1.4071856e-01   6.1002994e-01   1.2724551e-01   9.9925150e-01   1.8974551e-01   8.7649701e-01   1.0000000e+00   8.4206587e-01   1.9760479e-01   7.3839820e-01   1.9348802e-01
   7.0913462e-01   1.6185897e-01   5.7692308e-01   9.0064103e-01   4.6474359e-01   1.1858974e-01   3.1650641e-01   1.2580128e-01   8.5977564e-01   1.7147436e-01   8.1971154e-01   8.1955128e-01   7.0112179e-01   1.4583333e-01   6.3701923e-01   1.2900641e-01   1.0000000e+00   2.0152244e-01   8.5016026e-01   9.7355769e-01   8.5817308e-01   1.8990385e-01   7.7684295e-01   1.9110577e-01
   6.9659983e-01   1.7175240e-01   5.5013078e-01   8.6399303e-01   4.5684394e-01   1.3339146e-01   3.2868352e-01   1.3687881e-01   8.6486486e-01   1.8395815e-01   8.1081081e-01   8.3679163e-01   7.3496077e-01   1.4210985e-01   6.7741935e-01   1.4385353e-01   1.0000000e+00   2.0531822e-01   8.2824760e-01   9.5292066e-01   8.8404534e-01   2.0924150e-01   8.1996513e-01   2.1229294e-01
   6.8421053e-01   1.7199248e-01   5.2255639e-01   8.6466165e-01   4.6240602e-01   1.4097744e-01   3.3270677e-01   1.5413534e-01   8.6372180e-01   1.7387218e-01   7.6973684e-01   8.2218045e-01   7.2556391e-01   1.5319549e-01   6.9360902e-01   1.5131579e-01   1.0000000e+00   2.0441729e-01   7.9981203e-01   9.1635338e-01   9.0413534e-01   2.0770677e-01   8.5291353e-01   2.1287594e-01
   6.7190776e-01   1.7714885e-01   5.1048218e-01   9.0461216e-01   4.8427673e-01   1.4255765e-01   3.4171908e-01   1.7505241e-01   8.7840671e-01   1.7400419e-01   7.3794549e-01   7.8385744e-01   7.5262055e-01   1.5723270e-01   7.4947589e-01   1.4150943e-01   1.0000000e+00   2.1331237e-01   7.8511530e-01   9.1404612e-01   9.5073375e-01   2.1907757e-01   9.2295597e-01   2.1855346e-01
   6.6514806e-01   1.7425968e-01   4.7608200e-01   9.2824601e-01   4.7608200e-01   1.5375854e-01   3.3029613e-01   1.6514806e-01   8.5876993e-01   1.6970387e-01   7.2095672e-01   7.5717540e-01   7.7448747e-01   1.6742597e-01   7.5854214e-01   1.3667426e-01   9.5102506e-01   2.2722096e-01   7.5854214e-01   8.5649203e-01   1.0000000e+00   2.0615034e-01   9.4817768e-01   2.1697039e-01
   6.6536965e-01   1.7509728e-01   4.8378729e-01   9.3125811e-01   4.4876783e-01   1.5045396e-01   3.1258106e-01   1.6083009e-01   8.0674449e-01   1.6861219e-01   6.9520104e-01   7.3125811e-01   7.8469520e-01   1.5175097e-01   7.3281453e-01   1.2581064e-01   8.6900130e-01   2.3670558e-01   7.2632944e-01   8.1452659e-01   1.0000000e+00   2.0492866e-01   9.4098573e-01   1.9779507e-01
   6.4927536e-01   2.0144928e-01   4.9710145e-01   9.2463768e-01   4.4492754e-01   1.2463768e-01   2.9710145e-01   1.7391304e-01   7.5942029e-01   1.6231884e-01   6.8840580e-01   7.5768116e-01   7.9710145e-01   1.2463768e-01   6.9130435e-01   1.1449275e-01   7.8550725e-01   2.1956522e-01   6.9130435e-01   8.6956522e-01   1.0000000e+00   2.1159420e-01   8.9347826e-01   1.8478261e-01
   6.4098613e-01   1.8644068e-01   5.5624037e-01   1.0000000e+00   4.5608629e-01   1.0323575e-01   2.5577812e-01   2.0801233e-01   6.7950693e-01   1.3251156e-01   6.3790447e-01   6.6687211e-01   7.3497689e-01   1.2326656e-01   6.2403698e-01   9.8613251e-02   6.9491525e-01   2.1956857e-01   6.5485362e-01   8.1972265e-01   9.6456086e-01   1.8181818e-01   8.3744222e-01   1.4714946e-01
   6.5927100e-01   1.9334390e-01   6.0380349e-01   1.0000000e+00   4.0570523e-01   1.1093502e-01   2.3296355e-01   2.0285261e-01   6.0221870e-01   1.6164818e-01   6.1489699e-01   6.0031696e-01   6.8304279e-01   1.1410460e-01   5.6259905e-01   6.6561014e-02   6.1331220e-01   2.1632330e-01   6.1172742e-01   7.8288431e-01   8.9540412e-01   1.7749604e-01   7.6624406e-01   1.0855784e-01
   6.9418960e-01   1.7737003e-01   6.1162080e-01   1.0000000e+00   3.3027523e-01   1.0397554e-01   2.4006116e-01   1.7278287e-01   5.5657492e-01   1.4067278e-01   6.1314985e-01   6.2048930e-01   6.1620795e-01   1.0550459e-01   4.9082569e-01   4.8929664e-02   5.1070336e-01   2.1636086e-01   5.8256881e-01   7.4770642e-01   8.0122324e-01   1.5137615e-01   6.4449541e-01   9.5565749e-02
   6.8390805e-01   1.8821839e-01   6.5229885e-01   1.0000000e+00   2.9310345e-01   9.3390805e-02   2.5287356e-01   1.7672414e-01   5.2155172e-01   1.3936782e-01   5.6178161e-01   6.4051724e-01   5.1436782e-01   9.0517241e-02   4.5833333e-01   2.7298851e-02   4.8706897e-01   1.8893678e-01   5.6609195e-01   7.9166667e-01   7.0689655e-01   1.4367816e-01   5.4813218e-01   8.5488506e-02
   6.9491525e-01   2.0078227e-01   6.3494133e-01   1.0000000e+00   3.1551499e-01   8.6049544e-02   3.0117340e-01   1.6427640e-01   5.6192960e-01   1.4602347e-01   5.7105606e-01   6.9726206e-01   4.9674055e-01   8.8657106e-02   4.8891786e-01   3.6505867e-02   5.3715776e-01   1.8578879e-01   5.7105606e-01   8.4354628e-01   6.8839635e-01   1.4211213e-01   5.7822686e-01   9.4524120e-02
   7.2384428e-01   2.0559611e-01   6.4476886e-01   1.0000000e+00   3.1265207e-01   7.9075426e-02   3.4428224e-01   1.5815085e-01   5.9002433e-01   1.5085158e-01   5.6204380e-01   6.1532847e-01   4.5377129e-01   9.7323601e-02   5.2798054e-01   4.1362530e-02   6.0340633e-01   1.9160584e-01   5.7785888e-01   8.4063260e-01   6.6545012e-01   1.2408759e-01   6.3199513e-01   7.9683698e-02
   7.9366940e-01   2.1805393e-01   6.4126612e-01   1.0000000e+00   3.0011723e-01   7.6201641e-02   3.9976553e-01   1.2075029e-01   6.6002345e-01   1.5123095e-01   6.1899179e-01   7.0433763e-01   4.7010551e-01   1.0082063e-01   5.6154748e-01   4.6893318e-02   6.4947245e-01   2.0105510e-01   5.9437280e-01   8.3470106e-01   6.5650645e-01   1.2192263e-01   6.8640094e-01   8.1477140e-02
   7.8532902e-01   2.2761597e-01   6.2567422e-01   1.0000000e+00   3.1067961e-01   6.0409924e-02   4.3257821e-01   1.2297735e-01   6.7421791e-01   1.3160734e-01   6.2028047e-01   6.8802589e-01   4.4552319e-01   9.2772384e-02   5.6526429e-01   6.2567422e-02   6.6882416e-01   1.9039914e-01   6.0625674e-01   8.1984898e-01   6.1596548e-01   1.1758360e-01   6.8554477e-01   9.3311758e-02
   8.0698152e-01   2.2279261e-01   6.3757700e-01   1.0000000e+00   3.2135524e-01   6.0574949e-02   4.5482546e-01   1.1601643e-01   7.0636550e-01   1.4065708e-01   6.2012320e-01   6.6611910e-01   4.1683778e-01   8.6242300e-02   5.8316222e-01   5.8521561e-02   7.1765914e-01   1.6889117e-01   6.3860370e-01   8.2032854e-01   6.0369610e-01   1.1190965e-01   7.0071869e-01   1.0626283e-01
   8.3153771e-01   2.2918707e-01   6.3761019e-01   1.0000000e+00   3.3104799e-01   5.0930460e-02   4.7012733e-01   1.0871694e-01   7.3065622e-01   1.2536729e-01   6.5426053e-01   6.5798237e-01   4.0842311e-01   8.6190010e-02   5.8765916e-01   7.0519099e-02   7.4338883e-01   1.6503428e-01   6.7482860e-01   8.3447600e-01   5.9353575e-01   1.1655240e-01   7.1547502e-01   1.1018609e-01
   8.4851301e-01   2.1189591e-01   6.5799257e-01   1.0000000e+00   3.1877323e-01   5.7620818e-02   4.5539033e-01   1.1988848e-01   7.4442379e-01   1.2732342e-01   6.6542751e-01   6.1784387e-01   3.8661710e-01   9.5724907e-02   5.7620818e-01   7.2490706e-02   7.7881041e-01   1.5195167e-01   7.0817844e-01   8.2713755e-01   5.7713755e-01   1.1895911e-01   7.0027881e-01   1.0641264e-01
   9.0511628e-01   2.1395349e-01   7.0232558e-01   1.0000000e+00   3.2558140e-01   6.8837209e-02   4.6511628e-01   1.1813953e-01   8.1581395e-01   1.2651163e-01   7.2744186e-01   6.9376744e-01   4.0000000e-01   9.8604651e-02   5.9534884e-01   7.8139535e-02   8.3348837e-01   1.6232558e-01   7.7674419e-01   8.7720930e-01   6.0744186e-01   1.1534884e-01   7.1395349e-01   1.1860465e-01
   8.9355993e-01   2.2719141e-01   7.2450805e-01   1.0000000e+00   3.3631485e-01   6.4400716e-02   4.6243292e-01   1.3059034e-01   8.1395349e-01   1.4132379e-01   7.5313059e-01   6.6618962e-01   3.8998211e-01   1.0375671e-01   5.7960644e-01   9.3023256e-02   8.6225403e-01   1.4892665e-01   8.3363148e-01   9.4096601e-01   5.9838998e-01   1.1270125e-01   6.8470483e-01   1.1851521e-01
   8.7053942e-01   2.0248963e-01   7.2033195e-01   1.0000000e+00   3.1203320e-01   7.1369295e-02   4.1908714e-01   1.1286307e-01   8.0497925e-01   1.3278008e-01   7.6929461e-01   6.9692946e-01   3.8423237e-01   9.8755187e-02   5.4439834e-01   7.7178423e-02   8.5394191e-01   1.3485477e-01   8.3153527e-01   9.1037344e-01   5.7095436e-01   9.9585062e-02   6.4273859e-01   1.0000000e-01
   8.5266458e-01   1.9984326e-01   7.2648903e-01   1.0000000e+00   2.9858934e-01   6.8965517e-02   3.9420063e-01   1.0344828e-01   7.8369906e-01   1.3636364e-01   7.8056426e-01   7.0203762e-01   3.8793103e-01   9.6394984e-02   5.0470219e-01   7.8369906e-02   8.3934169e-01   1.5007837e-01   8.3072100e-01   8.8871473e-01   5.5250784e-01   1.0109718e-01   6.0775862e-01   8.4247649e-02
   8.3966565e-01   1.7857143e-01   7.4544073e-01   1.0000000e+00   2.8723404e-01   8.0547112e-02   3.6170213e-01   1.0106383e-01   7.7963526e-01   1.3981763e-01   7.9331307e-01   7.1869301e-01   3.8677812e-01   9.4224924e-02   4.7264438e-01   7.2188450e-02   8.2902736e-01   1.5007599e-01   8.2902736e-01   8.8905775e-01   5.4483283e-01   8.8905775e-02   5.8396657e-01   7.1808511e-02
   7.9322767e-01   1.6858790e-01   7.2046110e-01   1.0000000e+00   2.7233429e-01   7.2766571e-02   3.3357349e-01   8.3573487e-02   7.4567723e-01   1.1599424e-01   7.8097983e-01   6.9726225e-01   3.7752161e-01   8.0691643e-02   4.3011527e-01   7.0605187e-02   7.7305476e-01   1.4949568e-01   7.9250720e-01   8.3645533e-01   5.0936599e-01   8.3573487e-02   5.3350144e-01   7.0244957e-02
   7.5000000e-01   1.5960452e-01   7.1045198e-01   1.0000000e+00   2.7118644e-01   7.2033898e-02   3.0014124e-01   7.6977401e-02   7.0338983e-01   1.1652542e-01   7.6694915e-01   7.0254237e-01   3.7358757e-01   7.9802260e-02   3.8983051e-01   6.4265537e-02   7.2033898e-01   1.4653955e-01   7.7754237e-01   8.0720339e-01   4.9364407e-01   9.1101695e-02   4.8975989e-01   7.5918079e-02
   7.0910335e-01   1.3210130e-01   6.9336071e-01   1.0000000e+00   2.4845996e-01   7.7344285e-02   2.5325120e-01   6.9130732e-02   6.6940452e-01   9.6509240e-02   7.2758385e-01   6.8227242e-01   3.6481862e-01   6.7761807e-02   3.5592060e-01   3.6960986e-02   6.6324435e-01   1.3655031e-01   7.2416153e-01   7.5633128e-01   4.7227926e-01   9.5140315e-02   4.3908282e-01   7.4948665e-02
   6.7902098e-01   1.3356643e-01   6.7202797e-01   1.0000000e+00   2.4755245e-01   7.1328671e-02   2.3006993e-01   6.5034965e-02   6.3356643e-01   9.7202797e-02   7.0069930e-01   6.8307692e-01   3.6643357e-01   6.9230769e-02   3.2727273e-01   3.8461538e-02   6.2307692e-01   1.3251748e-01   7.1188811e-01   7.5034965e-01   4.7692308e-01   9.5804196e-02   4.0734266e-01   7.0279720e-02
   6.6240602e-01   1.3458647e-01   6.7669173e-01   1.0000000e+00   2.5864662e-01   7.5939850e-02   2.0676692e-01   7.0676692e-02   6.1954887e-01   9.2481203e-02   7.1503759e-01   7.2992481e-01   3.8646617e-01   6.9924812e-02   3.0977444e-01   3.6842105e-02   6.0150376e-01   1.2293233e-01   7.2180451e-01   8.0225564e-01   5.0977444e-01   9.2481203e-02   4.0338346e-01   7.5563910e-02
   6.3483146e-01   1.3804173e-01   6.6773676e-01   1.0000000e+00   2.6565008e-01   6.5008026e-02   1.9101124e-01   6.9823435e-02   5.8507223e-01   8.6677368e-02   7.0786517e-01   7.7351525e-01   3.9887640e-01   6.9823435e-02   2.8491172e-01   2.5682183e-02   5.7945425e-01   1.1035313e-01   7.2632424e-01   7.9935795e-01   5.1444623e-01   1.0995185e-01   3.6637239e-01   8.7078652e-02
   6.7372474e-01   1.7324350e-01   7.2666025e-01   1.0000000e+00   3.0317613e-01   6.8334937e-02   1.7516843e-01   7.9884504e-02   5.9480269e-01   1.2223292e-01   7.6804620e-01   8.4966314e-01   4.5043311e-01   8.2771896e-02   2.8970164e-01   2.3099134e-02   6.2848893e-01   1.1597690e-01   7.9692012e-01   9.2685274e-01   5.8421559e-01   1.2704524e-01   3.8642926e-01   7.8440808e-02
   6.3402572e-01   1.5628091e-01   6.9337290e-01   1.0000000e+00   3.0267062e-01   5.4401583e-02   1.3056380e-01   9.3966370e-02   5.3808111e-01   1.0880317e-01   7.2799209e-01   8.1582591e-01   4.4807122e-01   8.2096934e-02   2.4826904e-01   2.5717112e-02   5.8654797e-01   8.9515331e-02   7.6063304e-01   9.0009891e-01   5.6775470e-01   1.2166172e-01   3.6646884e-01   5.0939664e-02
   5.7172131e-01   1.6905738e-01   6.5573770e-01   1.0000000e+00   3.1352459e-01   4.7131148e-02   1.0655738e-01   9.9385246e-02   4.8463115e-01   1.0655738e-01   6.8442623e-01   7.9487705e-01   4.2418033e-01   9.3237705e-02   2.1413934e-01   2.4590164e-02   5.3995902e-01   8.5553279e-02   7.2745902e-01   8.7192623e-01   5.5635246e-01   1.1475410e-01   3.5809426e-01   3.5348361e-02
   5.4423292e-01   1.8924972e-01   6.7301232e-01   1.0000000e+00   3.2586786e-01   4.3673012e-02   9.1825308e-02   1.0862262e-01   4.6920493e-01   1.0414334e-01   6.9764838e-01   7.7133259e-01   4.4232923e-01   8.6226204e-02   2.0716685e-01   2.0156775e-02   5.1959686e-01   8.6786114e-02   7.3348264e-01   9.2721165e-01   5.8342665e-01   1.2318029e-01   3.7346025e-01   2.6315789e-02
   5.1740139e-01   1.8793503e-01   6.5893271e-01   1.0000000e+00   3.1554524e-01   5.5684455e-02   5.9164733e-02   1.2529002e-01   4.2343387e-01   1.1484919e-01   6.4153132e-01   7.0510441e-01   4.2343387e-01   8.4686775e-02   2.1113689e-01   2.4361949e-02   4.8955916e-01   7.9466357e-02   6.9141531e-01   8.5962877e-01   5.6496520e-01   1.4733179e-01   3.4860789e-01   1.9141531e-02
   4.8989298e-01   1.8311534e-01   6.3614744e-01   1.0000000e+00   3.0202140e-01   6.4209275e-02   4.5184304e-02   1.4030916e-01   4.0071344e-01   9.9881094e-02   6.0760999e-01   5.8478002e-01   4.2211653e-01   8.4423306e-02   2.1759810e-01   2.2592152e-02   4.5422117e-01   9.8097503e-02   6.2901308e-01   8.3234245e-01   5.6361474e-01   1.4863258e-01   3.7039239e-01   2.4375743e-02
   4.2538976e-01   1.5701559e-01   5.6347439e-01   1.0000000e+00   2.6614699e-01   6.2360802e-02   4.7884187e-02   1.3140312e-01   3.5968820e-01   7.0155902e-02   5.2561247e-01   5.4766147e-01   4.0757238e-01   5.9020045e-02   2.0824053e-01   1.6703786e-02   3.8864143e-01   8.8530067e-02   5.4899777e-01   7.5501114e-01   5.3897550e-01   1.3363029e-01   3.6581292e-01   3.0623608e-02
   4.1112455e-01   1.7049577e-01   5.5501814e-01   1.0000000e+00   2.6360339e-01   7.7388150e-02   6.5296252e-02   1.3301088e-01   3.6638452e-01   6.2877872e-02   5.0785973e-01   4.9310762e-01   4.2079807e-01   6.1668682e-02   2.3821040e-01  -1.2091898e-03   3.9903265e-01   1.1910520e-01   5.1390568e-01   7.6299879e-01   5.5018138e-01   1.4389359e-01   4.0205562e-01   4.7762999e-02
   4.6199702e-01   2.0417288e-01   5.8718331e-01   1.0000000e+00   2.8614009e-01   7.3025335e-02   7.4515648e-02   1.4903130e-01   3.9344262e-01   7.6005961e-02   5.6035768e-01   5.5856930e-01   5.1862891e-01   5.9612519e-02   2.8912072e-01  -5.9612519e-03   4.3666170e-01   1.4232489e-01   5.5588674e-01   8.4649776e-01   6.7064083e-01   1.8479881e-01   4.8211624e-01   6.3338301e-02
   4.4290123e-01   1.8209877e-01   5.4938272e-01   1.0000000e+00   2.6697531e-01   8.6419753e-02   4.1666667e-02   1.3888889e-01   3.4722222e-01   5.5555556e-02   5.1851852e-01   5.7222222e-01   4.9845679e-01   6.9444444e-02   2.8858025e-01  -1.5432099e-02   4.1975309e-01   1.2114198e-01   4.8919753e-01   8.3179012e-01   6.4197531e-01   2.0524691e-01   4.7608025e-01   4.7067901e-02
   4.2226488e-01   1.8362124e-01   5.2399232e-01   1.0000000e+00   2.7063340e-01   7.0377479e-02   5.7581574e-02   1.3051823e-01   3.4868842e-01   1.9833653e-02   5.1343570e-01   5.4318618e-01   5.1951376e-01   6.5259117e-02   2.8214971e-01  -3.6468330e-02   4.1298784e-01   1.2715931e-01   4.5809341e-01   8.4069098e-01   6.4203455e-01   1.9929623e-01   5.0815739e-01   4.0786948e-02
   4.2631579e-01   2.1140351e-01   5.0000000e-01   1.0000000e+00   2.8947368e-01   5.8771930e-02   5.0000000e-02   1.1052632e-01   3.6140351e-01   3.0701754e-02   4.9210526e-01   6.0578947e-01   5.3771930e-01   6.5789474e-02   3.0000000e-01  -4.7368421e-02   4.1140351e-01   1.2631579e-01   4.5350877e-01   8.9210526e-01   6.7894737e-01   2.0438596e-01   5.5526316e-01   5.2631579e-03
