# Supplementary material for: Differential perovskite hemispherical photodetector for intelligent imaging and location tracking
Source: Nat Commun. 2024 Jan 17;15:577. doi: 10.1038/s41467-024-44857-4 (PMC10794423; doi:10.1038/s41467-024-44857-4)
Supplement: Supplementary file 7 — Supplementary Software 1 [file 41467_2024_44857_MOESM7_ESM.zip › Tracking/LocationTracking/Array_data_treat.m]

function Df = Array_data_treat(D)
D(size(D,1),:)=[];
for i = 2:2:size(D,2)
D(:,i) = flip(D(:,i));
end
D = D-min(min(D));
Df = D;
end
