# Supplementary material for: Differential perovskite hemispherical photodetector for intelligent imaging and location tracking
Source: Nat Commun. 2024 Jan 17;15:577. doi: 10.1038/s41467-024-44857-4 (PMC10794423; doi:10.1038/s41467-024-44857-4)
Supplement: Supplementary file 7 — Supplementary Software 1 [file 41467_2024_44857_MOESM7_ESM.zip › Tracking/LocationTracking/local.m]

function [Y,Xf,Af] = local(X,~,~)
%LOCAL neural network simulation function.
%
% Auto-generated by MATLAB, 02-Dec-2023 20:46:05.
% 
% [Y] = local(X,~,~) takes these arguments:
% 
%   X = 1xTS cell, 1 inputs over TS timesteps
%   Each X{1,ts} = 8xQ matrix, input #1 at timestep ts.
% 
% and returns:
%   Y = 1xTS cell of 1 outputs over TS timesteps.
%   Each Y{1,ts} = 2xQ matrix, output #1 at timestep ts.
% 
% where Q is number of samples (or series) and TS is the number of timesteps.

%#ok<*RPMT0>

% ===== NEURAL NETWORK CONSTANTS =====

% Input 1
x1_step1.xoffset = [0;0;0;0;0;0;0;0];
x1_step1.gain = [2;3.15889532856203;2;3.40347158900818;2;4.01394096226752;2;3.41863950002468];
x1_step1.ymin = -1;

% Layer 1
b1 = [-0.14265245161863701617;1.2548281492073098953;-0.2861398408466967469;0.1600921325315202981;0.25784144968426253586;0.82112516575396343743;0.86290968008783153209;-0.37284690322212832303;0.54647007694882243634;-0.1763173648080475775];
IW1_1 = [-0.29991496162010083948 0.46141319989872942031 0.35342523599950320667 0.2948699672810839445 0.10128556990593930165 -0.72338132652667885836 -0.3712468985509809194 -0.35954817486462670173;-0.74006051037443931762 0.74345392584908842615 0.049377940179697432654 -0.64124901890175534103 0.9745625704369131892 0.017117128776918996702 0.25901128895686703624 -0.42549253917754503718;-0.67397595272981836168 -0.35050555762800589266 -0.49288602217654342574 0.34479728043638840917 -0.42185665348740908343 -0.6138741349617311549 0.041124264451280340138 -0.73397327408426604745;0.20272335941728808484 0.35875709399514943421 -0.081939217867634334125 0.29688574842068576887 0.27798852084065200918 0.29119928081133850117 -1.2127858398815789531 -0.11496952359733955684;0.20149187088404424406 0.50851595090900547635 -0.10179084658258161222 -0.049120194093225204302 0.21442413352898209711 0.87631730588542855465 -1.2793998827591916978 -0.14065768817103208033;0.24685490597844031435 0.38764520828679893683 -0.46638892869938802788 -0.59368693577388476079 0.60756555889090269051 -0.6902107340549906711 0.27414333734543799848 0.21237652729387587747;0.12213373808823106692 0.46412648446527798862 0.26569869217012814788 -0.47288763847868187096 0.59666082030856526508 0.68238785348344377368 -0.10090837770659183414 0.14517745632256642829;-0.26559280198146817398 -0.087281888757373193855 0.89542620313882137495 0.29461515939229376837 -0.88060273790497844981 0.087647089151526622053 -0.55868082934564988751 0.19463374941200231594;0.25477452902201258578 0.54944245919628886821 -0.23963073925848801804 -0.3669093146604474609 -0.060371732301577593627 -0.53795668191291168281 0.43372262206194567291 -0.0034923190719038151725;-0.42790883727724288166 -0.51651085950804731528 0.64670501410528136166 0.9929337342663117072 0.4174230600913502176 0.61461553805367752368 -0.65181742313012103196 -0.90716804175075793637];

% Layer 2
b2 = [0.43074148069879342193;0.22979132634584703565];
LW2_1 = [-0.44873995765931723456 0.29304191419715447386 -0.34406387574949076624 0.8663263889088895775 -0.9461992276375965627 -1.1114756634726028484 -0.90746188255152471225 0.16224231277452297317 1.2382450715518058537 -0.23923288257882741048;0.86613076170393954456 -0.75592584723302491678 0.32190756641821866024 0.18351032676964265655 0.38449859304766881296 -0.53595149859334112463 0.65249162246887304484 -0.77859556955237541054 0.25060716110530401046 0.24583473686507897882];

% Output 1
y1_step1.ymin = -1;
y1_step1.gain = [0.105263157894737;0.105263157894737];
y1_step1.xoffset = [1;1];

% ===== SIMULATION ========

% Format Input Arguments
isCellX = iscell(X);
if ~isCellX
  X = {X};
end

% Dimensions
TS = size(X,2); % timesteps
if ~isempty(X)
  Q = size(X{1},2); % samples/series
else
  Q = 0;
end

% Allocate Outputs
Y = cell(1,TS);

% Time loop
for ts=1:TS

    % Input 1
    Xp1 = mapminmax_apply(X{1,ts},x1_step1);
    
    % Layer 1
    a1 = tansig_apply(repmat(b1,1,Q) + IW1_1*Xp1);
    
    % Layer 2
    a2 = repmat(b2,1,Q) + LW2_1*a1;
    
    % Output 1
    Y{1,ts} = mapminmax_reverse(a2,y1_step1);
end

% Final Delay States
Xf = cell(1,0);
Af = cell(2,0);

% Format Output Arguments
if ~isCellX
  Y = cell2mat(Y);
end
end

% ===== MODULE FUNCTIONS ========

% Map Minimum and Maximum Input Processing Function
function y = mapminmax_apply(x,settings)
  y = bsxfun(@minus,x,settings.xoffset);
  y = bsxfun(@times,y,settings.gain);
  y = bsxfun(@plus,y,settings.ymin);
end

% Sigmoid Symmetric Transfer Function
function a = tansig_apply(n,~)
  a = 2 ./ (1 + exp(-2*n)) - 1;
end

% Map Minimum and Maximum Output Reverse-Processing Function
function x = mapminmax_reverse(y,settings)
  x = bsxfun(@minus,y,settings.ymin);
  x = bsxfun(@rdivide,x,settings.gain);
  x = bsxfun(@plus,x,settings.xoffset);
end
