# Supplementary material for: Differential perovskite hemispherical photodetector for intelligent imaging and location tracking
Source: Nat Commun. 2024 Jan 17;15:577. doi: 10.1038/s41467-024-44857-4 (PMC10794423; doi:10.1038/s41467-024-44857-4)
Supplement: Supplementary file 7 — Supplementary Software 1 [file 41467_2024_44857_MOESM7_ESM.zip › Tracking/LocationTracking/testgroup.txt]

-5.70316E-4	-3.71437E-4	-4.84728E-4	8.33333E-7	5.86932E-5	8.51667E-5	3.68615E-4	-2.78214E-5
-5.59053E-4	-1.12687E-4	-2.01527E-5	2.80167E-4	4.40057E-4	2.535E-4	6.53692E-4	2.175E-5
-1.44E-4	-1.28812E-4	-0.00108	-5.38722E-4	-2.60114E-4	-9.21389E-5	-1.26692E-4	1.975E-5
1.27895E-4	-1.02625E-4	-3.17505E-4	8.46111E-5	2.92216E-4	1.71889E-4	6.08923E-4	1.00107E-4
4.81474E-4	1.465E-4	-2.86212E-5	1.64667E-4	4.20795E-4	2.125E-4	7.79692E-4	3.75464E-4
7.72421E-4	1.6025E-4	4.88674E-4	5.13E-4	6.65E-4	3.6475E-4	0.00119	3.45679E-4
0.0011	4.6225E-4	7.14938E-4	8.05889E-4	0.00104	5.68778E-4	0.00189	5.25929E-4
0.0016	2.3625E-4	8.9886E-4	3.96833E-4	2.66705E-4	1.47083E-4	8.45385E-4	4.83429E-4
0.00161	5.04625E-4	7.14461E-4	3.13333E-4	2.10682E-4	1.58583E-4	8.86154E-4	5.88214E-4
0.00212	5.97875E-4	6.13912E-4	3.07778E-5	-2.77557E-4	-1.23056E-4	5.30538E-4	5.62357E-4
0.00211	7.95625E-4	0.0011	6.89111E-4	2.95909E-4	1.51111E-4	0.00143	5.68607E-4
0.00213	8.50625E-4	0.00116	6.45111E-4	-1.98864E-5	-1.7E-5	0.00113	4.43286E-4
0.0025	8.72813E-4	0.00207	0.00154	6.11591E-4	3.41361E-4	0.00227	5.8925E-4
0.00243	7.72188E-4	8.21331E-4	3.78444E-4	-7.69318E-4	-3.69694E-4	6.12385E-4	3.05607E-4
0.00224	8.77125E-4	0.00129	6.64611E-4	-9.05114E-4	-4.27833E-4	6.66692E-4	2.26857E-4
0.00234	9.095E-4	0.00106	7.45778E-4	-0.00107	-5.20333E-4	8.92E-4	1.99929E-4
0.00207	6.0525E-4	0.00146	5.90278E-4	-0.00176	-8.57167E-4	-1.25769E-4	-8.85E-5
0.00196	5.62688E-4	0.00107	4.50111E-4	-0.00211	-0.00101	-2.86923E-4	-1.16357E-4
0.00163	6.17375E-4	9.07209E-4	0.001	-0.00176	-8.48222E-4	5.06385E-4	-1.22679E-4
0.00178	7.81063E-4	0.00113	2.55833E-4	-0.00275	-0.00134	-9.52308E-4	-1.90429E-4
0.00219	9.97313E-4	0.00202	7.54778E-4	-0.00242	-0.00116	-4.53462E-4	-1.15357E-4
0.00261	0.00121	0.00154	6.54944E-4	-0.00237	-0.00117	-2.52462E-4	-1.83821E-4
0.00253	0.00132	0.00218	0.00124	-0.0019	-9.33917E-4	3.55462E-4	-1.60214E-4
0.00301	0.00135	0.00293	0.00153	-0.00184	-9.03944E-4	4.22385E-4	-3.03571E-5
0.0032	0.00154	0.00311	0.00151	-0.00192	-9.52306E-4	3.23769E-4	-2.76607E-4
0.00322	0.00158	0.00252	0.00126	-0.00228	-0.00113	-1.27846E-4	-2.43107E-4
0.00324	0.00163	0.00325	0.00137	-0.00237	-0.00118	-3.98846E-4	-3.15286E-4
0.00332	0.00178	0.00344	0.0018	-0.00202	-9.78861E-4	9.96923E-5	-2.13536E-4
0.00323	0.00183	0.00314	0.00142	-0.00266	-0.00132	-8.24846E-4	-4.96107E-4
0.00333	0.00184	0.0035	0.00166	-0.00241	-0.00117	-3.93923E-4	-4.17214E-4
0.00292	0.00184	0.00305	0.00101	-0.00315	-0.00155	-0.00156	-7.2635E-4
0.00292	0.00178	0.00299	0.00131	-0.00287	-0.00144	-0.00123	-7.81911E-4
0.0027	0.00165	0.00284	0.00101	-0.00323	-0.00159	-0.00182	-7.10789E-4
0.00262	0.00172	0.00296	0.00124	-0.00303	-0.00145	-0.00147	-8.56496E-4
0.00287	0.00183	0.00296	0.00117	-0.00295	-0.00144	-0.00162	-9.1305E-4
0.00282	0.00219	0.00336	0.00159	-0.00246	-0.00121	-0.00109	-6.4725E-4
0.00337	0.00227	0.00336	0.00175	-0.0021	-0.00105	-7.77385E-4	-5.70536E-4
0.00374	0.00234	0.0046	0.00223	-0.00135	-6.525E-4	9.96923E-5	-4.80357E-4
0.00384	0.00253	0.00376	0.0017	-0.00163	-7.93333E-4	-5.37308E-4	-4.53679E-4
0.00416	0.00242	0.0049	0.00239	-5.06932E-4	-2.07417E-4	6.25769E-4	-3.03714E-4
0.00392	0.00252	0.00495	0.00245	-2.44261E-4	-1.27528E-4	5.88769E-4	-1.36214E-4
0.00368	0.00244	0.00444	0.00172	-7.89375E-4	-3.66694E-4	-5.04231E-4	-2.71714E-4
0.00388	0.0026	0.00463	0.0027	6.6517E-4	3.36889E-4	0.00124	3.46786E-5
0.00333	0.00232	0.00392	0.00144	-4.65341E-4	-2.28722E-4	-7.28538E-4	-2.80214E-4
0.00323	0.00241	0.00422	0.00244	9.49943E-4	4.95611E-4	0.00112	1.95357E-5
0.00306	0.00213	0.00439	0.00216	6.84716E-4	3.44056E-4	3.84077E-4	-1.47393E-4
0.00262	0.00218	0.00394	0.00204	7.83125E-4	4.28139E-4	4.88538E-4	-2.45571E-4
0.00207	0.00198	0.00349	0.00184	7.47955E-4	4.09083E-4	1.91462E-4	-2.365E-4
0.00243	0.00196	0.00289	0.00133	4.54261E-4	2.41167E-4	-2.16538E-4	-2.53964E-4
0.00255	0.00212	0.00351	0.00169	9.8767E-4	5.33306E-4	5.00615E-4	4.84643E-5
0.00289	0.00197	0.00357	0.00156	9.26193E-4	5.05972E-4	4.67385E-4	1.7825E-4
0.00286	0.00201	0.00334	0.00135	0.00102	5.155E-4	4.36077E-4	2.50607E-4
0.00316	0.00176	0.00415	0.00204	0.002	0.00103	0.00183	4.12464E-4
0.00307	0.00184	0.00338	0.00186	0.00207	0.00107	0.00208	7.27321E-4
0.0032	0.002	0.00323	0.00125	0.00111	5.66639E-4	6.08308E-4	5.57321E-4
0.00368	0.00219	0.00398	0.0016	0.00128	6.76306E-4	0.00109	6.52393E-4
0.00451	0.00235	0.00484	0.00255	0.00228	0.00115	0.00263	8.16286E-4
0.00463	0.00263	0.00477	0.00237	0.00195	9.93028E-4	0.00243	0.00106
0.00465	0.00246	0.00509	0.00215	0.00144	7.40472E-4	0.00172	6.80286E-4
0.00446	0.00242	0.00479	0.00212	0.00123	6.23639E-4	0.00133	5.18536E-4
0.00485	0.00264	0.00562	0.00279	0.00161	8.05194E-4	0.00223	6.97107E-4
0.00473	0.00287	0.00478	0.00217	7.09773E-4	3.66972E-4	0.00118	5.49786E-4
0.00467	0.00289	0.00518	0.00267	0.00106	5.4175E-4	0.002	6.17679E-4
0.00491	0.00275	0.00523	0.00245	3.10568E-4	1.98417E-4	0.00136	5.53286E-4
0.00504	0.00262	0.00474	0.00214	-3.3125E-4	-1.42694E-4	9.34385E-4	2.69714E-4
0.00478	0.00263	0.0047	0.00198	-9.225E-4	-4.31083E-4	5.98154E-4	1.80571E-4
0.00474	0.00258	0.00446	0.00187	-8.91193E-4	-4.1625E-4	5.13923E-4	2.5425E-4
0.00486	0.00258	0.00487	0.00275	2.46818E-4	1.34111E-4	0.00205	4.44036E-4
0.00486	0.00251	0.00485	0.00232	-5.99432E-5	4.08333E-6	0.00166	5.86821E-4
0.00472	0.00249	0.00458	0.00244	3.50398E-4	1.70222E-4	0.00232	6.72179E-4
0.00446	0.00223	0.00371	0.00154	-6.15568E-4	-3.15167E-4	8.87769E-4	5.96321E-4
0.00421	0.00209	0.00401	0.00208	9.86364E-5	9.2E-5	0.00189	6.53607E-4
0.00377	0.00177	0.00346	0.00151	-4.35852E-4	-1.87278E-4	0.00119	5.44321E-4
0.00413	0.00187	0.00378	0.00213	6.41648E-4	3.31861E-4	0.0023	7.55607E-4
0.00412	0.00183	0.00329	0.00143	2.80852E-4	1.70528E-4	0.00162	7.82536E-4
0.00384	0.00194	0.00341	0.00168	7.85114E-4	3.83667E-4	0.00187	8.58321E-4
0.00402	0.00168	0.00343	0.00156	0.00103	5.18167E-4	0.00204	9.03571E-4
0.00385	0.00173	0.0031	0.00162	0.00131	6.59306E-4	0.00222	9.21571E-4
0.00359	0.0016	0.0026	0.00126	0.00128	6.44694E-4	0.00213	9.05321E-4
0.00388	0.00185	0.00291	0.00108	0.001	5.14583E-4	0.00153	9.94429E-4
0.00406	0.0021	0.00405	0.00186	0.00173	8.88167E-4	0.00229	0.0012
0.00379	0.00198	0.0032	0.00168	0.00191	9.79278E-4	0.00231	0.00106
0.00341	0.00184	0.00313	0.00105	0.00135	7.18111E-4	0.00145	9.51214E-4
0.00292	0.00176	0.00284	0.00158	0.00204	0.00103	0.00229	8.67893E-4
0.00258	0.00131	0.00192	0.00109	0.00165	8.35806E-4	0.00154	7.27571E-4
0.00202	0.00115	0.00198	5.43056E-4	0.00102	5.41E-4	9.07692E-4	6.7275E-4
0.00149	0.00103	0.00137	4.94944E-4	0.00109	5.87806E-4	0.00116	6.95929E-4
0.00127	8.865E-4	0.00139	0.00105	0.00161	7.94944E-4	0.00192	7.59857E-4
9.61368E-4	4.25438E-4	7.59785E-4	5.14E-4	9.78466E-4	5.22083E-4	0.00116	5.59714E-4
5.92105E-4	2.12188E-4	3.63836E-5	1.60556E-5	4.23807E-4	2.24889E-4	7.05769E-4	3.84679E-4
5.71579E-4	-1.19437E-4	3.23836E-4	2.16667E-6	3.0108E-4	1.85222E-4	7.67E-4	2.99607E-4
-1.4E-5	-9.1625E-5	-5.39594E-4	3.55556E-6	3.09943E-4	1.79083E-4	6.74923E-4	3.02143E-4
-4.41895E-4	-3.66812E-4	-6.90835E-4	-5.14889E-4	-3.60398E-4	-1.51583E-4	-3.69E-4	5.50714E-5
-5.73368E-4	-3.5025E-4	-9.88426E-4	-2.60778E-4	1.78977E-5	5.97222E-5	2.19462E-4	1.57857E-5
-4.68842E-4	-8.5E-5	-7.57032E-4	-1.84611E-4	1.91136E-4	1.12972E-4	2.89385E-4	5.71071E-5
-2.56211E-4	-9.1875E-6	-1.56245E-4	-2.30611E-4	4.92045E-5	3.88333E-5	-2.89462E-4	-5.95714E-5
