# Supplementary material for: Differential perovskite hemispherical photodetector for intelligent imaging and location tracking
Source: Nat Commun. 2024 Jan 17;15:577. doi: 10.1038/s41467-024-44857-4 (PMC10794423; doi:10.1038/s41467-024-44857-4)
Supplement: Supplementary file 7 — Supplementary Software 1 [file 41467_2024_44857_MOESM7_ESM.zip › Tracking/LocationTracking/traindata.txt]

-2.73684E-6	4.1875E-6	-3.57143E-7	1.33333E-6	-2.72727E-6	2.27778E-6	-3.84615E-6	2.32143E-6
1.63158E-4	3.11625E-4	6.6119E-4	3.46333E-4	4.03466E-4	2.20556E-4	6.41462E-4	3.03071E-4
6.78842E-4	4.94125E-4	6.475E-4	1.83111E-4	3.4983E-4	2.24056E-4	5.94231E-4	3.21143E-4
0.00104	5.85E-4	0.0016	7.145E-4	7.6517E-4	3.86944E-4	0.00117	4.84036E-4
0.00165	7.53625E-4	0.001	4.88167E-4	6.0517E-4	3.15583E-4	0.00108	4.95107E-4
0.002	9.36125E-4	0.00172	8.65611E-4	7.54659E-4	4.10639E-4	0.00149	5.80964E-4
0.00211	0.00101	0.00157	3.05333E-4	9.09659E-5	6.54722E-5	7.44692E-4	7.6625E-4
0.00256	9.56563E-4	0.00211	9.97833E-4	4.1625E-4	2.08278E-4	0.0012	6.21679E-4
0.00278	0.00117	0.00235	0.00137	7.37841E-4	4.02056E-4	0.00182	6.45857E-4
0.00278	0.00123	0.00193	5.61278E-4	-3.40341E-4	-1.13778E-4	7.29923E-4	6.19964E-4
0.00299	0.00137	0.00185	0.00119	2.79148E-4	1.78361E-4	0.0018	5.55E-4
0.00297	0.00125	0.00244	0.00105	-3.8483E-4	-1.94139E-4	0.00104	3.87821E-4
0.00279	0.00125	0.00245	0.00112	-7.91193E-4	-3.65833E-4	6.66615E-4	4.54536E-4
0.00298	0.00123	0.00273	0.00152	-5.21023E-4	-2.14917E-4	0.00151	3.66571E-4
0.0026	0.00111	0.00198	0.00103	-0.00129	-6.05278E-4	6.42846E-4	1.2625E-4
0.00235	0.00101	0.00148	6.37444E-4	-0.00205	-9.77111E-4	-1.68E-4	-6.01071E-5
0.00229	9.455E-4	0.00186	0.0013	-0.00164	-7.81583E-4	6.59231E-4	-8.75714E-5
0.00187	8.44625E-4	0.00164	5.97611E-4	-0.0028	-0.00136	-7.10615E-4	-3.10714E-4
0.0015	7.92188E-4	0.00186	7.94278E-4	-0.00289	-0.00143	-8.51615E-4	-5.22607E-4
0.00133	6.175E-4	9.27143E-4	3.515E-4	-0.00325	-0.00154	-0.00121	-6.90164E-4
0.00174	7.00875E-4	0.00115	6.73667E-4	-0.0029	-0.0014	-5.65923E-4	-6.20393E-4
0.0019	8.89063E-4	0.00137	6.90722E-4	-0.00287	-0.00143	-7.14846E-4	-5.2925E-4
0.00219	0.00104	0.00172	6.95444E-4	-0.00268	-0.00132	-5.11231E-4	-2.36536E-4
0.00254	0.00103	0.00231	7.80833E-4	-0.00244	-0.00119	-4.80769E-4	-1.63964E-4
0.00272	0.00138	0.00231	0.00121	-0.00166	-8.23417E-4	3.82154E-4	1.32857E-4
0.00324	0.00134	0.00296	0.00179	-7.15284E-4	-3.19056E-4	0.00139	2.85607E-4
0.0033	0.00147	0.00263	0.00149	-6.35795E-4	-3.05833E-4	0.00126	2.04679E-4
0.00354	0.00153	0.00326	0.0014	-4.94886E-4	-2.10944E-4	0.00133	4.83107E-4
0.00362	0.00151	0.00299	0.00122	-4.04375E-4	-1.785E-4	0.00107	5.65357E-4
0.00368	0.00143	0.00352	0.00168	4.0267E-4	2.00194E-4	0.00187	6.63393E-4
0.00372	0.00166	0.00307	0.00167	7.08068E-4	4.05583E-4	0.00218	8.96286E-4
0.0035	0.00155	0.00308	0.00131	6.00909E-4	3.56694E-4	0.00167	8.5925E-4
0.00342	0.00146	0.00238	0.00132	8.72443E-4	4.60444E-4	0.00187	9.10643E-4
0.003	0.00142	0.00305	0.00161	0.0014	7.11167E-4	0.00234	9.15321E-4
0.00285	0.00111	0.00285	0.00113	9.84659E-4	5.06833E-4	0.00161	7.33393E-4
0.00213	0.00111	0.00214	9.03944E-4	9.4358E-4	5.09583E-4	0.0014	7.50821E-4
0.00184	8.64313E-4	0.00137	5.34444E-4	7.05057E-4	3.5975E-4	0.00103	6.54143E-4
0.00122	6.28313E-4	0.00137	5.68444E-4	7.13466E-4	3.75278E-4	8.45462E-4	4.51429E-4
8.69684E-4	5.0575E-4	5.34048E-4	2.26778E-4	6.4767E-4	3.46333E-4	7.80538E-4	4.51893E-4
2.83158E-4	2.47938E-4	-4.52381E-6	-2.21222E-4	-5.85227E-5	-4.05556E-6	-2.78077E-4	2.67071E-4
1.28E-4	2.145E-4	4.97143E-4	3.81278E-4	6.94375E-4	3.74944E-4	7.40538E-4	1.58107E-4
1.22526E-4	4.29813E-4	7.7619E-5	7.47778E-5	3.72898E-4	1.75556E-4	1.04769E-4	7.29286E-5
6.25684E-4	5.51438E-4	6.84762E-4	3.27778E-5	3.40909E-4	1.92972E-4	5.13846E-5	3.18071E-4
0.00145	6.83188E-4	0.00162	8.59333E-4	0.00114	5.64694E-4	0.00115	4.75714E-4
0.00176	8.7125E-4	0.00143	5.09889E-4	8.8017E-4	4.7325E-4	8.69923E-4	4.45321E-4
0.00206	0.00114	0.00206	5.54278E-4	7.92102E-4	4.22806E-4	7.65692E-4	6.75321E-4
0.0025	0.00152	0.00214	0.00106	0.00135	6.81194E-4	0.00171	8.04393E-4
0.00322	0.00139	0.00283	0.00112	0.00124	6.20194E-4	0.00174	8.49214E-4
0.00346	0.00163	0.00281	0.00122	0.00114	5.82778E-4	0.00169	9.19464E-4
0.00369	0.00179	0.00336	0.00179	0.00149	7.51389E-4	0.00245	9.865E-4
0.00394	0.00178	0.0037	0.00182	0.00129	6.31778E-4	0.00228	9.19214E-4
0.00394	0.00184	0.00382	0.0018	9.89659E-4	5.16694E-4	0.00224	9.71393E-4
0.00424	0.00181	0.00374	0.00201	0.00103	5.32111E-4	0.00256	9.44179E-4
0.00392	0.00199	0.00333	0.00183	4.83352E-4	2.6225E-4	0.00218	8.48714E-4
0.00395	0.00167	0.00334	0.00149	-3.28125E-4	-1.44889E-4	0.00121	5.115E-4
0.00369	0.00166	0.00319	0.0012	-0.00106	-4.78722E-4	5.96231E-4	3.83929E-4
0.00347	0.0016	0.00339	0.00141	-0.00119	-5.82056E-4	5.72077E-4	1.15393E-4
0.00325	0.00142	0.00232	0.00102	-0.00188	-9.49194E-4	3.73077E-5	-6.66429E-5
0.00269	0.00138	0.00214	8.77111E-4	-0.00228	-0.00108	-1.91769E-4	-2.04536E-4
0.00253	0.00122	0.00295	0.00118	-0.00246	-0.0012	-3.52923E-4	-2.23071E-4
0.00203	0.001	0.00158	3.08167E-4	-0.00357	-0.00174	-0.00178	-4.49143E-4
0.00205	9.3925E-4	0.00223	0.0012	-0.00263	-0.00128	-2.98462E-4	-5.66429E-4
0.00212	0.00114	0.00206	0.00115	-0.0027	-0.00132	-3.62077E-4	-4.48357E-4
0.00247	0.00129	0.00234	0.00119	-0.00254	-0.00125	-2.65538E-4	-4.28286E-4
0.00294	0.00135	0.00243	7.58167E-4	-0.00285	-0.00139	-7.59615E-4	-3.02786E-4
0.00311	0.00156	0.00265	0.00135	-0.00201	-9.88806E-4	2.20231E-4	2.20714E-5
0.0034	0.00172	0.00343	0.00181	-0.00139	-6.54833E-4	8.12308E-4	1.20321E-4
0.00372	0.0019	0.00352	0.00184	-8.53807E-4	-4.33861E-4	0.00114	2.28607E-4
0.00403	0.00184	0.00372	0.00154	-9.86818E-4	-4.93111E-4	7.28231E-4	3.49429E-4
0.00427	0.00211	0.0038	0.002	-1.38636E-5	3.08333E-6	0.00181	5.74536E-4
0.00445	0.0022	0.0036	0.00171	1.58125E-4	1.17278E-4	0.00188	7.38429E-4
0.00454	0.00204	0.00362	0.00144	6.86932E-5	4.44722E-5	0.00126	8.25464E-4
0.00479	0.00218	0.00425	0.0023	0.0015	7.66694E-4	0.00309	0.0011
0.00424	0.00213	0.00357	0.00142	7.37216E-4	4.22972E-4	0.00167	8.31571E-4
0.00424	0.00195	0.00368	0.0016	0.0011	5.36222E-4	0.00175	8.83286E-4
0.00389	0.00196	0.0037	0.00163	0.00141	7.21861E-4	0.00203	0.00101
0.00372	0.00169	0.00305	0.00137	0.00143	7.46583E-4	0.00189	8.88857E-4
0.0031	0.00172	0.00352	0.00194	0.00215	0.00111	0.00277	0.00108
0.00275	0.00132	0.00231	5.89222E-4	7.4767E-4	4.0025E-4	6.40692E-4	6.34286E-4
0.00183	0.00128	0.0022	8.75944E-4	0.00116	6.13444E-4	0.00113	7.41179E-4
0.0015	9.35688E-4	0.00208	9.05611E-4	0.0012	6.29722E-4	9.79923E-4	3.61429E-4
7.41053E-4	8.805E-4	0.00137	7.605E-4	9.96648E-4	5.08806E-4	8.20077E-4	4.36286E-4
3.98316E-4	7.17625E-4	8.9869E-4	7.35611E-4	0.00113	5.74778E-4	0.00104	3.24321E-4
3.88E-4	8.58438E-4	6.97738E-4	3.54667E-4	7.28011E-4	3.87139E-4	2.94E-4	7.96786E-5
0.00101	9.95E-4	0.00168	7.58111E-4	0.00108	5.55444E-4	8.56769E-4	3.73071E-4
0.00178	0.00111	0.0023	0.00107	0.00141	7.29028E-4	0.00124	5.64393E-4
0.00234	0.00145	0.00261	0.00104	0.00132	6.76222E-4	0.00122	6.45607E-4
0.00268	0.00152	0.00257	7.945E-4	9.52216E-4	5.15167E-4	6.42231E-4	6.82E-4
0.00336	0.00171	0.00336	0.00137	0.00152	7.83806E-4	0.0016	9.10857E-4
0.00362	0.00189	0.00373	0.00156	0.00149	7.70944E-4	0.00164	8.95357E-4
0.00413	0.00208	0.00397	0.00193	0.00188	9.39056E-4	0.00249	0.00102
0.00446	0.00223	0.00438	0.0019	0.0015	7.38611E-4	0.00231	9.64143E-4
0.00445	0.00235	0.00407	0.00172	0.00103	5.33306E-4	0.00174	8.82714E-4
0.00492	0.00231	0.00453	0.0025	0.00172	8.45083E-4	0.00306	9.87536E-4
0.00475	0.00235	0.00371	0.00138	8.27273E-5	4.88611E-5	0.00113	8.36679E-4
0.00449	0.00245	0.00416	0.00189	1.87273E-4	1.09667E-4	0.0016	7.3E-4
0.00454	0.00229	0.00463	0.00253	5.9875E-4	3.32056E-4	0.00253	6.715E-4
0.00423	0.00217	0.00418	0.00234	-4.1875E-5	-1.53056E-5	0.00196	4.93214E-4
0.00379	0.00201	0.00429	0.00247	-4.05795E-4	-1.6875E-4	0.00168	4.03464E-4
0.00366	0.00181	0.0031	0.00123	-0.00196	-9.54389E-4	1.56154E-5	4.26786E-5
0.00336	0.00164	0.00337	0.00117	-0.00255	-0.00126	-6.65462E-4	-1.09214E-4
0.00296	0.00156	0.00241	0.00107	-0.00275	-0.00132	-5.71538E-4	-1.96786E-4
0.00267	0.00137	0.00324	0.00171	-0.00231	-0.00112	6.61538E-5	-3.32179E-4
0.00209	0.00114	0.00247	0.00126	-0.00278	-0.00134	-5.99846E-4	-6.28464E-4
0.00252	0.00125	0.00227	0.00133	-0.00271	-0.00134	-4.71231E-4	-4.98464E-4
0.00254	0.00151	0.00321	0.00132	-0.00269	-0.00131	-5.35923E-4	-3.45964E-4
0.00314	0.00158	0.00306	0.00135	-0.00252	-0.00122	-3.88077E-4	-2.34071E-4
0.00339	0.00185	0.00333	0.0019	-0.00162	-7.75167E-4	6.41E-4	-3.46786E-5
0.00401	0.00194	0.00356	0.00171	-0.00165	-7.92278E-4	5.46769E-4	9.61071E-5
0.00408	0.00215	0.00372	0.00172	-0.0013	-6.04056E-4	7.73E-4	2.065E-4
0.0044	0.0022	0.00373	0.0015	-0.00124	-5.93611E-4	3.98615E-4	2.67071E-4
0.00451	0.00243	0.00498	0.0024	-2.47159E-5	-1.51667E-5	0.00162	4.55036E-4
0.0048	0.00255	0.00471	0.00213	2.025E-4	1.53194E-4	0.00179	7.49571E-4
0.00509	0.00264	0.00484	0.00263	0.00114	5.77667E-4	0.00276	9.67464E-4
0.00493	0.00265	0.00429	0.00182	5.81136E-4	2.92278E-4	0.00157	9.2075E-4
0.00493	0.00254	0.00492	0.00247	0.0016	8.02833E-4	0.00274	0.00104
0.00477	0.00241	0.00504	0.00269	0.00208	0.00105	0.00302	0.00111
0.00477	0.00232	0.00495	0.00253	0.00215	0.00109	0.0029	0.00107
0.00418	0.00226	0.00424	0.00186	0.00179	9.42139E-4	0.00232	0.00111
0.00347	0.00202	0.00362	0.00122	0.00118	6.19222E-4	0.00109	7.705E-4
0.00306	0.0019	0.00326	0.00136	0.00156	8.05389E-4	0.00152	7.42536E-4
0.00258	0.00177	0.00307	0.00157	0.00179	9.06111E-4	0.00177	6.71E-4
0.00205	0.00142	0.00244	0.0012	0.00143	7.3575E-4	0.00122	4.86679E-4
0.00125	0.0012	0.00198	9.53444E-4	0.00125	6.56833E-4	8.00385E-4	2.735E-4
8.90526E-4	0.00102	0.00207	0.00101	0.00123	6.20583E-4	7.46692E-4	1.82071E-4
0.0012	9.06125E-4	0.00214	8.93556E-4	9.99034E-4	5.25389E-4	3.86077E-4	1.74857E-4
0.00155	0.00118	0.00191	4.39111E-4	5.53352E-4	2.98028E-4	-2.15846E-4	2.57714E-4
0.00217	0.00135	0.0029	0.00124	0.00145	7.70472E-4	0.00105	4.26679E-4
0.00265	0.00179	0.00293	0.00157	0.00167	8.46111E-4	0.00135	4.52179E-4
0.00311	0.002	0.00351	0.00155	0.00169	8.67639E-4	0.00152	7.58536E-4
0.00371	0.00205	0.00413	0.00177	0.00166	8.18194E-4	0.00145	6.62143E-4
0.00429	0.00222	0.00433	0.00191	0.00182	9.13611E-4	0.00196	8.67E-4
0.00427	0.00243	0.00453	0.00184	0.00145	7.74583E-4	0.00158	8.1225E-4
0.00482	0.0026	0.00446	0.00205	0.00157	8.14889E-4	0.0023	0.00104
0.00507	0.00283	0.00551	0.00307	0.00229	0.00115	0.00352	0.00111
0.00522	0.00271	0.00434	0.00194	8.62955E-4	4.835E-4	0.00182	8.32857E-4
0.00517	0.00259	0.00468	0.00199	4.18636E-4	2.31417E-4	0.00149	6.78E-4
0.0051	0.00262	0.00518	0.00264	6.81364E-4	3.47556E-4	0.00233	7.84714E-4
0.00477	0.00241	0.00477	0.00195	-5.10909E-4	-2.285E-4	9.38E-4	3.86643E-4
0.00454	0.00227	0.00416	0.00185	-8.74261E-4	-4.18111E-4	8.92308E-4	3.23429E-4
0.00399	0.00219	0.00399	0.00186	-0.00127	-6.23028E-4	6.37231E-4	1.52786E-4
0.00399	0.00194	0.00392	0.00184	-0.00161	-7.89194E-4	4.10231E-4	-1.10143E-4
0.00353	0.0019	0.00348	0.00165	-0.00203	-0.00102	1.92077E-4	-2.26607E-4
0.00283	0.00178	0.00309	0.00129	-0.00265	-0.0013	-6.36846E-4	-3.78857E-4
0.00294	0.00148	0.00334	0.00165	-0.00236	-0.00117	-1.55538E-4	-4.56643E-4
0.00243	0.00147	0.00236	0.00133	-0.00285	-0.00135	-5.91462E-4	-5.47893E-4
0.00268	0.00126	0.00281	0.00134	-0.00295	-0.00143	-9.88385E-4	-6.22143E-4
0.00296	0.00165	0.00321	0.0016	-0.00246	-0.0012	-2.49769E-4	-4.38643E-4
0.00326	0.00184	0.00363	0.00175	-0.00221	-0.00107	1.52923E-4	-3.94964E-4
0.00341	0.00189	0.00316	0.00141	-0.00242	-0.00119	-4.40462E-4	-3.34929E-4
0.00374	0.00216	0.00389	0.00172	-0.00203	-9.77472E-4	-8.34615E-5	9.57143E-6
0.00413	0.00229	0.00389	0.00166	-0.00163	-7.76278E-4	3.15769E-4	9.41786E-5
0.00446	0.00247	0.00539	0.00256	-4.77955E-4	-2.23806E-4	0.00145	3.06643E-4
0.00454	0.00266	0.0046	0.00196	-6.85284E-4	-3.07278E-4	8.98692E-4	3.68286E-4
0.0052	0.00271	0.00576	0.003	6.91023E-4	3.52444E-4	0.00224	6.95643E-4
0.00515	0.0027	0.00512	0.00199	-6.65909E-5	-3.20833E-5	9.30462E-4	5.72214E-4
0.00535	0.00279	0.0052	0.00264	0.00113	5.79667E-4	0.00238	8.4175E-4
0.00499	0.00281	0.00582	0.00288	0.00165	8.18417E-4	0.00266	9.31286E-4
0.00519	0.00266	0.00589	0.00303	0.00215	0.00109	0.00302	8.4825E-4
0.00457	0.00265	0.00476	0.00188	0.00106	5.44333E-4	0.00129	7.5775E-4
0.0044	0.00246	0.00486	0.00226	0.00178	8.94417E-4	0.00215	8.01679E-4
0.00391	0.00218	0.0039	0.0012	8.20227E-4	4.415E-4	6.59538E-4	6.56179E-4
0.0034	0.00213	0.00411	0.00216	0.00202	0.00102	0.00206	7.48286E-4
0.00302	0.00185	0.00431	0.00196	0.00192	9.71778E-4	0.00179	5.06607E-4
0.00239	0.00157	0.00295	0.00111	0.00108	5.52944E-4	5.15308E-4	3.065E-4
0.00183	0.00136	0.00324	0.00165	0.00166	8.55722E-4	0.00139	5.06893E-4
0.00108	0.00113	0.0022	9.58389E-4	0.001	5.16139E-4	3.54923E-4	8.575E-5
0.0012	0.00119	0.00247	8.31833E-4	5.6608E-4	3.08E-4	-4.74923E-4	-3.91786E-5
0.00186	0.00148	0.00268	0.00156	0.00161	8.05361E-4	0.00113	2.29107E-4
0.00246	0.00172	0.0034	0.00172	0.00169	8.29722E-4	0.00139	3.79357E-4
0.00282	0.0019	0.00312	0.00117	0.00105	5.36194E-4	5.42692E-4	3.38107E-4
0.00359	0.00214	0.0038	0.00182	0.00169	8.88861E-4	0.00158	4.82607E-4
0.00376	0.00237	0.00464	0.00207	0.00164	8.46528E-4	0.00159	6.63107E-4
0.00414	0.00257	0.00451	0.00208	0.00156	7.64083E-4	0.00169	6.14321E-4
0.00476	0.00252	0.00523	0.00264	0.00194	9.82528E-4	0.00238	7.62786E-4
0.00463	0.00273	0.00529	0.00229	0.00123	6.44444E-4	0.00157	6.61179E-4
0.00479	0.00283	0.00506	0.00207	7.67273E-4	4.17139E-4	0.00126	6.58179E-4
0.00506	0.00285	0.0055	0.00266	0.0011	5.60694E-4	0.00208	6.75607E-4
0.00502	0.00278	0.00507	0.00197	-3.04545E-5	-6.30556E-6	9.24846E-4	4.49321E-4
0.00485	0.00286	0.00586	0.00292	4.98068E-4	2.90472E-4	0.00194	5.77893E-4
0.00472	0.00267	0.00498	0.00236	-3.34602E-4	-1.65139E-4	0.00121	3.6075E-4
0.00439	0.00252	0.00439	0.00214	-0.0011	-5.07194E-4	6.54538E-4	2.455E-4
0.00402	0.0024	0.00425	0.0019	-0.00162	-7.92944E-4	1.76923E-4	-8.70357E-5
0.00368	0.00222	0.00407	0.00181	-0.00196	-9.62778E-4	-1.59231E-5	-2.33179E-4
0.00339	0.00211	0.00418	0.00233	-0.00165	-8.18556E-4	5.08308E-4	-3.08679E-4
0.00301	0.00182	0.00386	0.00196	-0.00215	-0.00105	-6.30769E-5	-3.65214E-4
0.00274	0.00182	0.00349	0.00195	-0.00221	-0.0011	1.10385E-4	-4.71679E-4
0.00239	0.00148	0.00284	9.36E-4	-0.00328	-0.00157	-0.00132	-7.645E-4
0.00226	0.00154	0.00298	0.00127	-0.00299	-0.00146	-0.00114	-6.81779E-4
0.00249	0.00172	0.00239	5.65444E-4	-0.0037	-0.00182	-0.00211	-7.5575E-4
0.0031	0.00181	0.00277	0.00129	-0.00281	-0.00139	-8.61154E-4	-6.33107E-4
0.00349	0.002	0.00419	0.00244	-0.00165	-8.13389E-4	4.34538E-4	-3.29643E-4
0.00364	0.00228	0.00433	0.00201	-0.00186	-8.85694E-4	1.24077E-4	-2.35786E-4
0.00407	0.00242	0.00426	0.00191	-0.00173	-8.27667E-4	1.24385E-4	-1.99536E-4
0.0043	0.00253	0.00463	0.00201	-0.00147	-7.03778E-4	1.48231E-4	2.44286E-5
0.00466	0.00264	0.00484	0.00228	-6.46136E-4	-2.90639E-4	8.37385E-4	1.83607E-4
0.00473	0.0027	0.00453	0.00151	-0.0012	-5.38389E-4	-2.70462E-4	3.04643E-5
0.00497	0.00267	0.00573	0.00273	3.25625E-4	1.89583E-4	0.00148	3.98321E-4
0.00482	0.00297	0.00533	0.00282	9.46534E-4	4.74472E-4	0.00203	5.94071E-4
0.00473	0.00284	0.00492	0.00205	4.20682E-4	2.41722E-4	0.00102	4.27857E-4
0.00451	0.00267	0.00518	0.00197	5.10682E-4	2.60083E-4	8.18923E-4	4.91357E-4
0.00458	0.00269	0.00518	0.00285	0.0019	9.50083E-4	0.00257	6.46107E-4
0.00413	0.00254	0.0047	0.00228	0.00154	7.83417E-4	0.00183	5.39964E-4
0.00382	0.0025	0.00438	0.00236	0.00165	8.27472E-4	0.00169	4.46214E-4
0.00328	0.00233	0.00407	0.00227	0.00184	9.53361E-4	0.00185	4.29964E-4
0.00281	0.00205	0.00392	0.00174	0.00137	7.15278E-4	0.001	2.86393E-4
0.00244	0.0017	0.00347	0.00184	0.00157	7.9125E-4	0.00118	2.45607E-4
0.00166	0.0015	0.00251	8.325E-4	6.1233E-4	3.28139E-4	-2.75462E-4	-2.27857E-5
0.00115	0.00139	0.00302	0.00165	0.00135	6.83861E-4	6.74E-4	1.675E-5
0.00129	0.00142	0.00275	0.00159	0.00128	6.37389E-4	5.93769E-4	-1.93214E-4
0.00174	0.00156	0.00332	0.0018	0.00139	7.09778E-4	8.34538E-4	-3.57143E-8
0.00204	0.00174	0.00295	8.46333E-4	3.62216E-4	2.33806E-4	-6.20077E-4	-8.27143E-5
0.0027	0.00203	0.0043	0.00217	0.0017	8.63889E-4	0.00138	2.32E-4
0.00316	0.00219	0.00471	0.00206	0.00132	6.87222E-4	8.93077E-4	2.94643E-4
0.00377	0.00225	0.00417	0.00162	7.96591E-4	4.00583E-4	4.12923E-4	1.50107E-4
0.00391	0.0025	0.00462	0.00211	0.00112	5.75028E-4	0.00106	3.30679E-4
0.0041	0.00263	0.00501	0.00254	0.00143	6.98833E-4	0.00169	3.54929E-4
0.00452	0.00262	0.00492	0.00264	0.00135	6.64139E-4	0.00184	5.0375E-4
0.00427	0.00283	0.00512	0.00236	6.2983E-4	3.46778E-4	0.00117	3.44536E-4
0.00477	0.00273	0.00539	0.00261	6.41136E-4	3.13722E-4	0.00156	4.1425E-4
0.00465	0.00274	0.00551	0.00257	9.78409E-5	6.59722E-5	0.0011	3.42357E-4
0.00469	0.00273	0.00558	0.00281	-9.09091E-6	2.86111E-6	0.0014	1.73036E-4
0.00452	0.00253	0.00531	0.00234	-8.4858E-4	-4.06083E-4	6.7E-4	9.73571E-5
0.00416	0.00249	0.00492	0.00233	-0.00118	-5.98417E-4	5.22231E-4	-2.15714E-5
0.00403	0.00229	0.00407	0.00175	-0.00215	-0.00107	-4.40923E-4	-2.43464E-4
0.00333	0.00211	0.00379	0.00169	-0.00233	-0.00113	-6.03615E-4	-4.21E-4
0.00313	0.00204	0.00318	0.00123	-0.00291	-0.00143	-0.00113	-6.32179E-4
0.00287	0.00179	0.00311	0.00131	-0.00292	-0.00144	-0.00119	-7.24689E-4
0.0027	0.00176	0.00282	0.00149	-0.00271	-0.0013	-6.84615E-4	-7.16011E-4
0.00223	0.00153	0.00275	0.00101	-0.00338	-0.00165	-0.00171	-8.12675E-4
0.00213	0.00148	0.00242	8.94889E-4	-0.00343	-0.00166	-0.00189	-9.21439E-4
0.00244	0.00165	0.00304	0.00162	-0.0027	-0.0013	-8.63154E-4	-6.89011E-4
0.00284	0.00165	0.00312	0.00134	-0.00284	-0.00141	-0.00122	-7.761E-4
0.0031	0.00198	0.00324	0.00127	-0.00284	-0.00138	-0.00118	-6.95236E-4
0.00342	0.00205	0.00388	0.00195	-0.0021	-0.001	-2.43615E-4	-4.89964E-4
0.00361	0.00233	0.00363	0.0014	-0.00255	-0.00125	-0.00108	-4.89143E-4
0.00398	0.00246	0.00393	0.00188	-0.00169	-8.36056E-4	-1.11154E-4	-1.635E-4
0.00431	0.00251	0.00486	0.00234	-0.00114	-5.63889E-4	3.56385E-4	-9.23929E-5
0.00451	0.00248	0.00519	0.00252	-4.22273E-4	-1.97139E-4	8.8E-4	1.2375E-4
0.0045	0.0028	0.00485	0.00237	-1.8517E-4	-4.90556E-5	0.00105	1.35786E-4
0.00438	0.00272	0.00555	0.00293	4.5267E-4	2.47222E-4	0.00142	2.57679E-4
0.00455	0.00269	0.00563	0.00259	5.18693E-4	2.75528E-4	0.00124	2.00071E-4
0.0043	0.00256	0.00532	0.00251	8.22841E-4	4.07194E-4	0.00122	2.38357E-4
0.00395	0.00253	0.00523	0.00238	7.71875E-4	4.07028E-4	0.00101	2.765E-4
0.00375	0.0024	0.00469	0.00224	9.49261E-4	4.87083E-4	0.00106	2.30714E-4
0.0035	0.00235	0.00471	0.00226	0.00114	5.58E-4	0.00117	1.77821E-4
0.00294	0.00231	0.00397	0.00213	0.0012	6.24361E-4	0.00104	1.81929E-4
0.00269	0.00197	0.00343	0.00174	9.33011E-4	4.40194E-4	2.61923E-4	-1.64179E-4
0.00204	0.00168	0.00322	0.00121	4.51364E-4	2.34194E-4	-4.40385E-4	-1.69536E-4
0.00167	0.00159	0.00318	0.00168	0.00108	5.82583E-4	4.44385E-4	-1.50464E-4
0.00119	0.00131	0.00289	0.00153	8.79886E-4	4.4525E-4	5.87692E-5	-4.70107E-4
0.00101	0.00134	0.00272	0.0013	4.93182E-4	2.86944E-4	-4.14308E-4	-4.77071E-4
0.00141	0.00162	0.00323	0.00162	8.93807E-4	4.88889E-4	1.05E-4	-3.81786E-4
0.00198	0.00188	0.00371	0.00217	0.00134	6.71806E-4	7.90769E-4	-1.32286E-4
0.00221	0.00197	0.00337	0.00155	6.58239E-4	3.60222E-4	-3.36923E-5	-2.08179E-4
0.00255	0.00226	0.00384	0.00208	0.00104	5.05778E-4	6.85923E-4	3.78571E-6
0.00309	0.0022	0.00456	0.00188	6.0108E-4	3.03389E-4	1.83077E-4	3.06429E-5
0.00319	0.00239	0.00388	0.00136	-1.03352E-4	-3.98333E-5	-4.78538E-4	-3.11429E-5
0.00375	0.0024	0.00448	0.00205	4.97273E-4	2.74444E-4	4.56538E-4	-8.58571E-5
0.00385	0.00253	0.0054	0.00274	6.84489E-4	3.54833E-4	9.33462E-4	8.83571E-5
0.00401	0.00271	0.00512	0.00287	8.47614E-4	4.59056E-4	0.00164	2.08321E-4
0.00413	0.00269	0.00514	0.00276	2.50455E-4	1.34472E-4	0.00105	-3.01429E-5
0.00425	0.00262	0.00529	0.00273	-1.15739E-4	-4.93056E-5	9.24E-4	-7.19286E-5
0.00402	0.00254	0.00508	0.00237	-8.75057E-4	-4.19444E-4	1.84692E-4	-1.74786E-4
0.00399	0.0025	0.00496	0.00241	-0.00111	-5.48472E-4	3.06385E-4	-3.06393E-4
0.00363	0.00248	0.00407	0.0022	-0.0015	-7.13722E-4	1.20538E-4	-3.45643E-4
0.0035	0.00228	0.00427	0.0022	-0.00172	-8.26389E-4	-1E-5	-4.76571E-4
0.00325	0.002	0.00437	0.00201	-0.00218	-0.00107	-5.69E-4	-6.15071E-4
0.00255	0.00212	0.00284	0.00123	-0.003	-0.00149	-0.00154	-8.81114E-4
0.00229	0.00175	0.00322	0.00135	-0.003	-0.00149	-0.00153	-9.14211E-4
0.00226	0.00162	0.00268	0.00145	-0.00277	-0.00134	-0.00107	-8.52725E-4
0.00201	0.00145	0.00282	0.00133	-0.00293	-0.00146	-0.00136	-9.87471E-4
0.00194	0.00138	0.00213	0.00112	-0.00309	-0.00153	-0.00153	-0.00101
0.0023	0.00143	0.00352	0.00191	-0.00241	-0.00118	-7.30923E-4	-9.29618E-4
0.00227	0.00175	0.00216	7.07111E-4	-0.00356	-0.00174	-0.0024	-0.0012
0.00275	0.00194	0.00324	0.00164	-0.00253	-0.00127	-9.54231E-4	-7.808E-4
0.00274	0.00202	0.00365	0.00199	-0.00216	-0.00103	-5.62923E-4	-6.42E-4
0.00293	0.00218	0.00357	0.0014	-0.00262	-0.00127	-0.00136	-7.15543E-4
0.00335	0.00241	0.00473	0.00219	-0.00177	-8.6275E-4	-3.56231E-4	-4.92179E-4
0.00365	0.00239	0.00464	0.00207	-0.00164	-8.06083E-4	-4.55538E-4	-5.61214E-4
0.00364	0.00237	0.0049	0.0023	-0.00114	-5.52917E-4	-3.76923E-5	-4.01714E-4
0.00382	0.00245	0.00507	0.00213	-0.00106	-5.12611E-4	-2.32769E-4	-2.48929E-4
0.00377	0.00273	0.00443	0.00204	-7.39318E-4	-3.50972E-4	-5.65385E-5	-2.15607E-4
0.00377	0.00263	0.00502	0.00278	3.8767E-4	2.17111E-4	0.00112	-1.01321E-4
0.00358	0.00244	0.00436	0.00201	-2.13523E-4	-1.05861E-4	-5.25385E-5	-1.59179E-4
0.00353	0.00228	0.00434	0.00206	1.8625E-4	1.54556E-4	3.14E-4	-1.28571E-4
0.00315	0.00216	0.00465	0.0021	3.78523E-4	2.10056E-4	1.24308E-4	-2.98393E-4
0.00288	0.00205	0.00349	0.00118	-2.81761E-4	-1.11528E-4	-8.55154E-4	-3.46464E-4
0.00258	0.00195	0.00338	0.00154	1.18239E-4	8.85833E-5	-5.56769E-4	-3.71857E-4
0.00205	0.00177	0.00282	8.83E-4	-3.74943E-4	-1.6675E-4	-0.00142	-4.85929E-4
0.00177	0.0016	0.00252	0.00137	2.79545E-4	1.53E-4	-6.79462E-4	-5.64179E-4
0.00116	0.00155	0.00275	0.00149	3.69375E-4	2.18694E-4	-5.22615E-4	-5.76607E-4
8.27053E-4	0.00127	0.00239	9.44833E-4	-1.37386E-4	-4.48333E-5	-0.00122	-6.88739E-4
6.38737E-4	0.00118	0.00218	6.96778E-4	-6.20625E-4	-2.89167E-4	-0.00186	-8.13332E-4
0.00102	0.00146	0.00272	0.0011	-2.85284E-4	-1.20889E-4	-0.00135	-7.05314E-4
0.00159	0.00154	0.00303	0.00168	4.62386E-4	2.66194E-4	-3.13077E-4	-5.89643E-4
0.0019	0.00188	0.00353	0.00182	4.33125E-4	2.39722E-4	-1.25538E-4	-5.52536E-4
0.00251	0.00188	0.0039	0.002	6.3733E-4	3.53667E-4	2.82692E-4	-3.66321E-4
0.00258	0.00207	0.00364	0.00149	-1.78182E-4	-5.36667E-5	-7.82308E-4	-5.78286E-4
0.00295	0.00206	0.00424	0.00203	1.7608E-4	1.44222E-4	-1.08231E-4	-3.34286E-4
0.00319	0.00219	0.0043	0.00164	-5.12159E-4	-2.21778E-4	-8.20538E-4	-4.73036E-4
0.00322	0.00248	0.00458	0.00243	1.29034E-4	5.17222E-5	3.82692E-4	-4.48321E-4
0.00351	0.00231	0.00427	0.0019	-7.12159E-4	-3.57806E-4	-4.29846E-4	-4.74786E-4
0.00355	0.00241	0.00403	0.00167	-0.00116	-5.60056E-4	-6.97385E-4	-4.70857E-4
0.00334	0.00234	0.00498	0.00215	-0.00124	-5.97917E-4	-5.73923E-4	-4.8875E-4
0.00337	0.00233	0.00462	0.00251	-0.001	-4.5975E-4	1.56923E-4	-3.94893E-4
0.00337	0.00218	0.00407	0.00164	-0.00215	-0.00105	-0.00111	-6.68896E-4
0.00324	0.00215	0.00385	0.0019	-0.002	-9.59278E-4	-6.87923E-4	-8.20571E-4
0.00282	0.00201	0.00346	0.00151	-0.0027	-0.00134	-0.00155	-9.74921E-4
0.00251	0.00193	0.00353	0.00153	-0.00268	-0.00134	-0.00141	-0.00104
0.00221	0.00171	0.00281	0.00122	-0.0031	-0.00155	-0.00178	-9.43875E-4
0.002	0.00161	0.00285	0.0013	-0.00302	-0.00148	-0.00175	-0.00103
0.00206	0.00129	0.00293	0.00138	-0.00285	-0.00141	-0.00134	-0.00117
0.0018	0.00141	0.00222	0.0016	-0.00261	-0.00129	-9.61154E-4	-0.00113
0.00126	0.00137	0.00187	8.30222E-4	-0.00341	-0.00164	-0.00216	-0.00118
0.00174	0.00135	0.00315	0.00172	-0.00252	-0.00122	-0.00107	-0.00104
0.00178	0.00148	0.00262	0.0013	-0.00296	-0.00147	-0.00164	-0.00115
0.00187	0.00165	0.00268	0.00113	-0.00305	-0.00151	-0.00188	-0.00112
0.00226	0.00159	0.00338	0.00127	-0.00299	-0.00146	-0.00192	-0.00111
0.00268	0.00174	0.00389	0.00207	-0.00201	-9.89639E-4	-7.25462E-4	-9.19179E-4
0.00261	0.00203	0.00353	0.00114	-0.00296	-0.00145	-0.00221	-9.78393E-4
0.00287	0.0021	0.00407	0.00194	-0.00189	-9.24139E-4	-8.87769E-4	-7.60529E-4
0.003	0.00203	0.00456	0.00165	-0.00219	-0.00106	-0.00148	-7.31564E-4
0.00316	0.00207	0.00408	0.00166	-0.00181	-9.13306E-4	-0.00128	-8.65964E-4
0.00311	0.00225	0.00473	0.00227	-9.26136E-4	-4.25694E-4	-4.33077E-4	-6.15429E-4
0.00299	0.00235	0.00446	0.00221	-8.11534E-4	-4.10583E-4	-5.64462E-4	-6.66071E-4
0.00297	0.00228	0.00393	0.00155	-9.85739E-4	-4.51583E-4	-9.73308E-4	-6.48107E-4
0.00269	0.00222	0.00475	0.00254	1.42216E-4	7.95278E-5	2.12462E-4	-5.005E-4
0.00264	0.00204	0.00419	0.00196	-1.60341E-4	-5.99444E-5	-3.47692E-4	-6.15107E-4
0.0022	0.00198	0.00342	0.00146	-4.76875E-4	-1.86833E-4	-9.91923E-4	-5.73107E-4
0.00197	0.00178	0.00303	0.00101	-8.6483E-4	-4.15583E-4	-0.00163	-8.01168E-4
0.00163	0.00172	0.00318	0.00156	-1.72898E-4	-5.59444E-5	-8.30615E-4	-6.31786E-4
0.00154	0.00149	0.00307	0.00154	-8.04545E-5	-3.12778E-5	-7.88231E-4	-7.57271E-4
8.22842E-4	0.00151	0.00262	0.00125	-2.8108E-4	-1.00611E-4	-0.00116	-8.00768E-4
6.75474E-4	0.00107	0.0024	8.93667E-4	-7.19545E-4	-3.19028E-4	-0.00167	-9.13293E-4
2.51579E-4	0.00122	0.00205	8.03444E-4	-8.40341E-4	-3.97472E-4	-0.00173	-0.00104
8.67158E-4	0.00128	0.0029	0.00171	4.57386E-5	3.77778E-5	-5.92385E-4	-8.60257E-4
9.88316E-4	0.00152	0.00245	0.00112	-6.40455E-4	-2.66028E-4	-0.00146	-8.13732E-4
0.00158	0.00149	0.00355	0.0017	-2.225E-4	-1.14917E-4	-7.86154E-4	-8.93525E-4
0.00168	0.00184	0.0035	0.00188	-1.20057E-4	-4.26389E-5	-6.58E-4	-7.19657E-4
0.00183	0.00177	0.00376	0.00151	-7.17045E-4	-3.47806E-4	-0.0014	-8.76482E-4
0.00204	0.00204	0.00415	0.00223	-1.8017E-4	-6.73611E-5	-3.88846E-4	-7.05436E-4
0.00234	0.00197	0.00394	0.0016	-9.69886E-4	-4.52028E-4	-0.00118	-8.52975E-4
0.00273	0.00212	0.00445	0.00206	-8.44318E-4	-3.68778E-4	-6.89077E-4	-6.67107E-4
0.00249	0.00221	0.00388	0.00185	-0.0013	-6.24389E-4	-0.00118	-8.57768E-4
0.00254	0.00215	0.00391	0.00197	-0.00126	-6.1625E-4	-8.00077E-4	-8.70036E-4
0.00233	0.00212	0.00429	0.00188	-0.00186	-9.04194E-4	-0.00142	-8.57282E-4
0.00258	0.00215	0.00434	0.00237	-0.00143	-6.81389E-4	-5.11231E-4	-8.48814E-4
0.00247	0.00195	0.00343	0.0015	-0.00251	-0.00123	-0.00181	-0.00107
0.00228	0.00185	0.00371	0.00169	-0.00237	-0.00116	-0.00141	-0.00109
0.00222	0.00176	0.00349	0.00161	-0.00262	-0.00131	-0.00162	-0.00113
0.00199	0.00165	0.00331	0.00171	-0.00253	-0.00124	-0.00134	-0.00108
0.00181	0.0016	0.00325	0.00174	-0.00259	-0.00127	-0.00137	-0.00113
0.00162	0.00147	0.00312	0.00189	-0.00235	-0.00117	-0.00114	-0.00112
0.00124	0.00147	0.00236	0.00149	-0.0026	-0.00127	-0.00121	-0.00117
0.00125	0.00119	0.00257	0.00105	-0.00333	-0.00164	-0.00226	-0.00139
0.00115	0.00112	0.00269	0.00181	-0.00239	-0.00118	-0.00101	-0.00121
0.00126	0.00119	0.00157	6.45667E-4	-0.0035	-0.00169	-0.00259	-0.00146
0.00144	0.0012	0.00296	0.00152	-0.00273	-0.0013	-0.00159	-0.0012
0.00169	0.00143	0.00257	0.00106	-0.00311	-0.00153	-0.00215	-0.00126
0.00193	0.00151	0.00311	0.00128	-0.00294	-0.00145	-0.0019	-0.00124
0.00192	0.00166	0.00271	0.00127	-0.00282	-0.0014	-0.00187	-0.00118
0.00178	0.00164	0.00346	0.00139	-0.00281	-0.00137	-0.00215	-0.00122
0.00208	0.00163	0.00273	0.00104	-0.00298	-0.00144	-0.00235	-0.00125
0.0022	0.00184	0.0035	0.00137	-0.00252	-0.00123	-0.00206	-0.00117
0.00209	0.00195	0.00395	0.00203	-0.00163	-7.71611E-4	-0.00104	-0.001
0.00244	0.00185	0.00373	0.00176	-0.00174	-8.37389E-4	-0.00134	-0.00106
0.00229	0.00194	0.00396	0.00176	-0.00162	-7.93722E-4	-0.00144	-0.00103
0.00225	0.00195	0.00432	0.00253	-4.34318E-4	-2.02361E-4	-1.88231E-4	-8.26443E-4
0.00216	0.00196	0.00317	0.00141	-0.00123	-5.89139E-4	-0.00133	-0.00105
0.00179	0.00181	0.00347	0.00164	-0.00107	-5.32028E-4	-0.00143	-9.78375E-4
0.0015	0.00172	0.00237	6.97556E-4	-0.0018	-8.75917E-4	-0.00248	-9.80171E-4
0.00161	0.00162	0.00286	0.00139	-8.16648E-4	-3.675E-4	-0.00127	-0.00104
0.00115	0.0015	0.00341	0.00148	-7.36875E-4	-3.43556E-4	-0.00132	-9.79139E-4
8.01263E-4	0.00126	0.00218	8.97444E-4	-0.00123	-5.93167E-4	-0.00201	-0.00101
6.28105E-4	0.00116	0.00232	9.87556E-4	-9.34091E-4	-4.30444E-4	-0.00161	-0.00106
3.29263E-4	0.00102	0.00205	0.00135	-4.7858E-4	-2.32667E-4	-0.00114	-0.00112
-1.56842E-5	9.70813E-4	0.00204	0.00107	-9.825E-4	-4.45639E-4	-0.00166	-0.00115
5.54737E-4	0.00104	0.00205	0.00102	-0.00104	-5.0925E-4	-0.00158	-0.00117
7.06632E-4	0.00136	0.00234	0.00148	-6.86534E-4	-3.42861E-4	-9.88E-4	-0.00102
8.72211E-4	0.00137	0.00293	0.00164	-7.02386E-4	-3.36278E-4	-0.00111	-9.99271E-4
0.00112	0.00134	0.00308	0.00132	-0.00113	-5.31444E-4	-0.00155	-0.0011
0.00131	0.00153	0.0029	0.0011	-0.00159	-7.95E-4	-0.00205	-0.00123
0.00161	0.00165	0.00333	0.0018	-9.2142E-4	-4.48694E-4	-8.82538E-4	-0.00107
0.00147	0.00178	0.00306	0.00162	-0.00127	-5.83889E-4	-0.0012	-0.00104
0.00176	0.00178	0.00349	0.00144	-0.00179	-8.62667E-4	-0.00181	-0.00115
0.00157	0.00175	0.00293	0.00119	-0.00223	-0.00108	-0.00223	-0.00117
0.00196	0.00164	0.00423	0.00224	-0.00138	-6.78361E-4	-9.23923E-4	-0.00126
0.00172	0.00176	0.0029	0.00142	-0.00233	-0.0011	-0.00188	-0.0013
0.0014	0.00177	0.00308	0.0014	-0.00255	-0.00124	-0.0021	-0.00114
0.00175	0.00168	0.00315	0.00177	-0.0022	-0.00107	-0.00125	-0.0012
0.00167	0.00156	0.00329	0.00172	-0.00246	-0.00119	-0.00162	-0.00127
0.00133	0.00147	0.00205	5.39333E-4	-0.0037	-0.00179	-0.00318	-0.00143
0.00128	0.00147	0.0022	8.12778E-4	-0.00337	-0.00165	-0.00266	-0.00143
0.00135	0.00133	0.00266	0.00137	-0.00286	-0.0014	-0.00187	-0.00144
0.00101	0.00128	0.00214	0.00112	-0.00305	-0.0015	-0.00213	-0.00149
8.02316E-4	0.00132	0.00191	0.00142	-0.00269	-0.0013	-0.00146	-0.00138
7.19579E-4	0.00102	0.00156	4.40333E-4	-0.00381	-0.00184	-0.00303	-0.00159
7.58211E-4	8.2625E-4	0.00164	5.98722E-4	-0.00368	-0.00177	-0.00296	-0.00164
6.34842E-4	0.0011	0.00196	0.00118	-0.00289	-0.00139	-0.00189	-0.00135
0.00105	0.00113	0.00209	0.00119	-0.00295	-0.00145	-0.00201	-0.00147
0.00104	0.00117	0.00221	0.00116	-0.00294	-0.00141	-0.00213	-0.00145
0.00131	0.00121	0.00234	0.00127	-0.00276	-0.00137	-0.00188	-0.00146
0.00141	0.0013	0.00237	0.0012	-0.0029	-0.00144	-0.00224	-0.00158
0.00137	0.00131	0.00269	0.00134	-0.00269	-0.00131	-0.002	-0.0013
0.00139	0.00157	0.00232	0.00101	-0.00296	-0.00145	-0.00242	-0.00141
0.00132	0.00151	0.00265	0.00102	-0.003	-0.00145	-0.0026	-0.00148
0.00152	0.00144	0.00302	0.00148	-0.00225	-0.00113	-0.00186	-0.0014
0.00136	0.0016	0.00275	0.00147	-0.00225	-0.00107	-0.00199	-0.00133
0.00145	0.00163	0.00308	0.00151	-0.00197	-9.55417E-4	-0.00177	-0.0013
0.00142	0.00165	0.00257	0.00127	-0.00183	-9.09889E-4	-0.00174	-0.00126
0.00138	0.0015	0.00323	0.00167	-0.00143	-6.98222E-4	-0.00149	-0.0013
0.00122	0.00146	0.00346	0.00194	-0.00105	-4.80389E-4	-9.63308E-4	-0.00114
8.88211E-4	0.00148	0.00325	0.00158	-0.00122	-5.75972E-4	-0.0015	-0.00132
8.98526E-4	0.00134	0.00284	0.00159	-0.00103	-4.5525E-4	-0.00122	-0.00119
2.67368E-4	0.00125	0.00231	7.05833E-4	-0.00202	-9.80667E-4	-0.00274	-0.00139
3.62211E-4	0.00122	0.00218	0.00119	-0.00126	-5.83139E-4	-0.00173	-0.0013
1.61158E-4	0.00102	0.00178	7.57444E-4	-0.00156	-7.48028E-4	-0.0022	-0.00127
-2.42211E-4	7.91188E-4	0.00148	2.81778E-4	-0.00208	-0.001	-0.00286	-0.00134
-3.26421E-4	7.08563E-4	0.00168	8.045E-4	-0.00174	-8.34917E-4	-0.00235	-0.00144
