# Supplementary material for: Differential perovskite hemispherical photodetector for intelligent imaging and location tracking
Source: Nat Commun. 2024 Jan 17;15:577. doi: 10.1038/s41467-024-44857-4 (PMC10794423; doi:10.1038/s41467-024-44857-4)
Supplement: Supplementary file 7 — Supplementary Software 1 [file 41467_2024_44857_MOESM7_ESM.zip › Tracking/SpitalTracking/BystrainXYZ.m]

function Fin = BystrainXYZ(input,output)
x = input';
t = output';
trainFcn = 'trainbr';
hiddenLayerSize = 12;
net = fitnet(hiddenLayerSize,trainFcn);
net.input.processFcns = {'removeconstantrows','mapminmax'};
net.output.processFcns = {'removeconstantrows','mapminmax'};
net.divideFcn = 'dividerand';  % Divide data randomly
net.divideMode = 'sample';  % Divide up every sample
net.divideParam.trainRatio = 98/100;
net.divideParam.valRatio = 1/100;
net.divideParam.testRatio = 1/100;
net.performFcn = 'mse';
net.plotFcns = {'plotperform','plottrainstate','ploterrhist', ...
    'plotregression', 'plotfit'};
[net,tr] = train(net,x,t);
y = net(x);
e = gsubtract(t,y);
performance = perform(net,t,y)
trainTargets = t .* tr.trainMask{1};
valTargets = t .* tr.valMask{1};
testTargets = t .* tr.testMask{1};
trainPerformance = perform(net,trainTargets,y)
valPerformance = perform(net,valTargets,y)
testPerformance = perform(net,testTargets,y)
genFunction(net,'localXYZ');
    y = localXYZ(x); Fin = 1;
    if (false)
    % Generate a matrix-only MATLAB function for neural network code
    % generation with MATLAB Coder tools.
    genFunction(net,'myNeuralNetworkFunction','MatrixOnly','yes');
    y = localXYZ(x);
end
if (false)
    % Generate a Simulink diagram for simulation or deployment with.
    % Simulink Coder tools.
    gensim(net);
end

end
