# Supplementary material for: Differential perovskite hemispherical photodetector for intelligent imaging and location tracking
Source: Nat Commun. 2024 Jan 17;15:577. doi: 10.1038/s41467-024-44857-4 (PMC10794423; doi:10.1038/s41467-024-44857-4)
Supplement: Supplementary file 7 — Supplementary Software 1 [file 41467_2024_44857_MOESM7_ESM.zip › Tracking/SpitalTracking/input.txt]

   3.8751721e-01   1.2719391e-01   8.7410165e-02   3.0586428e-02   7.7006706e-01   3.3431180e-01   7.1995375e-01   3.7518282e-01   5.2483530e-01   2.0127153e-01   4.8510502e-01   2.1439018e-01   1.0000000e+00   5.0998769e-01   6.8423393e-01   4.2894079e-01
   1.2868903e-01   5.6312409e-02  -4.8657559e-02   3.0316236e-04   1.1076795e-01   1.6950566e-01   2.8961479e-01   3.0363605e-01   6.6596853e-01   2.4018038e-01   5.1583076e-01   2.2479489e-01   6.0568050e-01   3.2381530e-01   1.0000000e+00   5.3237206e-01
   6.5457642e-01   2.5993988e-01   2.8745006e-01   1.3230800e-01   8.4492737e-01   3.7749076e-01   1.0000000e+00   4.9743031e-01   3.1546632e-01   1.1321889e-01   2.4947426e-01   1.2121486e-01   8.4411765e-01   3.8226810e-01   7.2995889e-01   4.0463657e-01
  -3.9216675e-01  -2.3219044e-01  -5.2105170e-01  -2.4640256e-01   6.8040505e-02   7.1327056e-02   4.4466157e-01   2.9019364e-01   9.7973592e-02   0.0000000e+00   0.0000000e+00   0.0000000e+00   7.5324214e-01   3.9713981e-01   1.0000000e+00   5.9291171e-01
   3.9878241e-01   1.3895051e-01   1.2830234e-01   4.4165360e-02   7.6505208e-01   3.3998809e-01   7.1693013e-01   3.4921105e-01   5.4628422e-01   2.1148917e-01   4.6442432e-01   2.0392077e-01   1.0000000e+00   4.9957968e-01   6.9029331e-01   4.1762149e-01
  -1.2842788e-01  -7.2552994e-02  -1.4419671e-01  -5.4556821e-02  -1.3756654e-01  -1.8943340e-04   1.6319688e-01   1.6376518e-01   7.4280288e-01   2.9021198e-01   5.6701207e-01   2.5611396e-01   7.4185910e-01   4.2535377e-01   1.0000000e+00   5.5547557e-01
   7.0820435e-01   2.8218099e-01   3.3191081e-01   1.5289129e-01   8.9257712e-01   4.0093321e-01   1.0000000e+00   4.8439078e-01   3.7022177e-01   1.3606659e-01   2.6849011e-01   1.2915259e-01   9.0131265e-01   4.0680913e-01   7.5638460e-01   3.9962092e-01
  -3.2025376e-01  -1.9454270e-01  -4.4887991e-01  -2.0237494e-01   1.8561563e-01   1.4215934e-01   4.9317837e-01   3.1101566e-01   1.8704621e-01   3.4781876e-02   5.1456965e-02   1.9875358e-02   8.0924709e-01   4.2378306e-01   1.0000000e+00   5.6636348e-01
   3.9326039e-01   1.3834847e-01   1.3172862e-01   4.7007291e-02   7.6820982e-01   3.4063577e-01   7.0647458e-01   3.4555292e-01   5.4160229e-01   2.1094403e-01   4.5995218e-01   2.0196904e-01   1.0000000e+00   4.9858918e-01   6.8241398e-01   4.1095575e-01
  -1.1159297e-01  -6.3400576e-02  -1.3426004e-01  -5.0291010e-02  -1.2205459e-01   5.9897158e-03   1.7458703e-01   1.7074457e-01   7.4098851e-01   2.9146183e-01   5.7248875e-01   2.5951668e-01   7.6675896e-01   4.3694788e-01   1.0000000e+00   5.5491515e-01
   7.0087407e-01   2.8104070e-01   3.3356572e-01   1.5330896e-01   9.0601921e-01   4.0711232e-01   1.0000000e+00   4.8693259e-01   3.7051275e-01   1.3823288e-01   2.7287529e-01   1.3037632e-01   9.1285267e-01   4.1224707e-01   7.5445857e-01   3.9941020e-01
  -2.9909059e-01  -1.8286424e-01  -4.2748344e-01  -1.9362583e-01   2.1846026e-01   1.5662252e-01   5.0372517e-01   3.1589404e-01   1.9486645e-01   4.1887417e-02   6.3079470e-02   2.6490066e-02   8.3750000e-01   4.3476821e-01   1.0000000e+00   5.6945364e-01
   4.0787880e-01   1.5127752e-01   1.6792842e-01   6.6931157e-02   7.6148269e-01   3.3935079e-01   6.6879009e-01   3.2093926e-01   5.7793634e-01   2.3447742e-01   4.5628924e-01   2.0123021e-01   1.0000000e+00   4.9503994e-01   6.5920900e-01   3.8904417e-01
  -8.3659782e-02  -5.0634251e-02  -1.2233376e-01  -4.8411284e-02  -7.9038831e-03   4.1036679e-02   2.6610328e-01   1.8600589e-01   7.8495124e-01   3.1844886e-01   5.9607276e-01   2.7194298e-01   8.5721847e-01   4.7744804e-01   1.0000000e+00   5.4651471e-01
   7.6641661e-01   3.1287097e-01   3.9277374e-01   1.8203872e-01   9.8910501e-01   4.4178274e-01   9.8505299e-01   4.7363675e-01   4.5814370e-01   1.8091229e-01   3.1322182e-01   1.4950147e-01   1.0000000e+00   4.4939077e-01   7.9570171e-01   4.0867304e-01
  -1.6687875e-01  -1.1076318e-01  -3.1706962e-01  -1.4273230e-01   3.5129624e-01   2.1074862e-01   5.3007574e-01   3.1313720e-01   3.4160987e-01   1.1957472e-01   1.4884940e-01   6.8307603e-02   9.4137780e-01   4.7363822e-01   1.0000000e+00   5.4383921e-01
   3.9961194e-01   1.5020922e-01   1.7067412e-01   6.8376237e-02   7.6414728e-01   3.4004254e-01   6.5943087e-01   3.1724602e-01   5.6959324e-01   2.3337455e-01   4.5315911e-01   2.0009243e-01   1.0000000e+00   4.9448261e-01   6.4949154e-01   3.8223809e-01
  -6.8012170e-02  -4.0794078e-02  -1.1239472e-01  -4.3888801e-02   1.4066923e-02   4.9234232e-02   2.7010251e-01   1.9125741e-01   7.8004292e-01   3.1963567e-01   6.0202915e-01   2.7536003e-01   8.7960472e-01   4.8794539e-01   1.0000000e+00   5.4563837e-01
   7.5269438e-01   3.0892148e-01   3.9149944e-01   1.8132073e-01   9.9200800e-01   4.4252528e-01   9.7339442e-01   4.6919541e-01   4.4950472e-01   1.8079637e-01   3.1338760e-01   1.5036529e-01   1.0000000e+00   4.4809436e-01   7.7797017e-01   4.0196860e-01
  -1.5797898e-01  -1.0373927e-01  -3.0547068e-01  -1.3603958e-01   3.7996508e-01   2.2166448e-01   5.3615597e-01   3.1863815e-01   3.4017072e-01   1.2600029e-01   1.5902808e-01   7.5003637e-02   9.7497454e-01   4.8741452e-01   1.0000000e+00   5.4765023e-01
   3.9699051e-01   1.5414467e-01   1.9526900e-01   8.0125649e-02   7.4764834e-01   3.3095065e-01   5.9832787e-01   2.8449495e-01   5.8274175e-01   2.4808179e-01   4.6944709e-01   2.0819787e-01   1.0000000e+00   4.8647886e-01   6.1254486e-01   3.5195412e-01
  -1.7063462e-02  -1.7059453e-02  -9.1889963e-02  -3.8094914e-02   1.4711230e-01   9.9841979e-02   3.2346694e-01   1.9973493e-01   8.2724451e-01   3.4723803e-01   6.4785143e-01   2.9792874e-01   9.5461574e-01   5.1880447e-01   1.0000000e+00   5.3635294e-01
   7.4324850e-01   3.1246861e-01   4.1459874e-01   1.9147963e-01   9.7831562e-01   4.3565888e-01   9.2700529e-01   4.4034073e-01   4.7587354e-01   1.9704858e-01   3.3495794e-01   1.5859166e-01   1.0000000e+00   4.4636964e-01   7.3706985e-01   3.7400625e-01
  -8.2038658e-02  -6.2365591e-02  -2.2548061e-01  -1.0068426e-01   4.3225806e-01   2.4209840e-01   5.0941675e-01   2.9227761e-01   4.0840578e-01   1.6037797e-01   2.2495927e-01   1.0159661e-01   1.0000000e+00   4.9182144e-01   9.4362985e-01   5.0296514e-01
   3.8900448e-01   1.5301274e-01   1.9512008e-01   8.0919522e-02   7.4782671e-01   3.3158645e-01   5.9161858e-01   2.8287704e-01   5.7174420e-01   2.4595957e-01   4.6911198e-01   2.0865374e-01   1.0000000e+00   4.8575250e-01   6.0251612e-01   3.4536725e-01
  -9.8761021e-03  -1.0828537e-02  -8.4988642e-02  -3.3066321e-02   1.6437514e-01   1.0661156e-01   3.2364344e-01   2.0138687e-01   8.2084786e-01   3.4716221e-01   6.5599754e-01   3.0234504e-01   9.7415840e-01   5.2771523e-01   1.0000000e+00   5.3386053e-01
   7.2632353e-01   3.0747198e-01   4.1100266e-01   1.9081106e-01   9.7965462e-01   4.3541061e-01   9.1576769e-01   4.3796191e-01   4.6453115e-01   1.9423987e-01   3.3407372e-01   1.5860295e-01   1.0000000e+00   4.4626581e-01   7.2294160e-01   3.6860562e-01
  -7.9805321e-02  -5.8465286e-02  -2.1802680e-01  -9.7762677e-02   4.4233605e-01   2.4475928e-01   5.0022437e-01   2.8848003e-01   3.9072932e-01   1.5718956e-01   2.2539906e-01   1.0212193e-01   1.0000000e+00   4.9156997e-01   9.2018719e-01   4.9233925e-01
   3.9147352e-01   1.5706094e-01   2.1457063e-01   9.0406993e-02   7.3706394e-01   3.2661537e-01   5.7804719e-01   2.7039469e-01   5.8284196e-01   2.5729526e-01   4.9277650e-01   2.1933005e-01   1.0000000e+00   4.8242035e-01   5.7011482e-01   3.2232968e-01
   3.0034084e-02   9.0733401e-03  -6.1908349e-02  -2.3649645e-02   2.5225196e-01   1.4134102e-01   3.3379737e-01   1.9478201e-01   8.3687348e-01   3.6021488e-01   6.8279341e-01   3.1445511e-01   1.0000000e+00   5.3306752e-01   9.7810279e-01   5.1120406e-01
   7.1658954e-01   3.0545357e-01   4.3230633e-01   2.0052559e-01   9.7438002e-01   4.3209078e-01   8.6070015e-01   4.0525447e-01   4.8099045e-01   2.0512918e-01   3.6499230e-01   1.7216502e-01   1.0000000e+00   4.4622488e-01   6.9072145e-01   3.4517685e-01
  -3.9317105e-02  -3.2941176e-02  -1.5581062e-01  -6.8292683e-02   4.5606887e-01   2.4453372e-01   4.5222382e-01   2.5641320e-01   4.1555160e-01   1.7417504e-01   2.7219512e-01   1.2527977e-01   1.0000000e+00   4.8321377e-01   8.3632712e-01   4.4218077e-01
   3.8300230e-01   1.5498126e-01   2.1337809e-01   8.9782397e-02   7.3743297e-01   3.2662858e-01   5.7320529e-01   2.6881134e-01   5.7039708e-01   2.5349037e-01   4.9206440e-01   2.1921777e-01   1.0000000e+00   4.8220037e-01   5.5942626e-01   3.1524448e-01
   3.1037065e-02   1.2338063e-02  -5.6203123e-02  -2.0487678e-02   2.5903438e-01   1.4370596e-01   3.2444235e-01   1.9213286e-01   8.1463393e-01   3.5387513e-01   6.7748953e-01   3.1199065e-01   1.0000000e+00   5.3180357e-01   9.6079418e-01   5.0136368e-01
   7.0235771e-01   3.0088147e-01   4.2927981e-01   1.9901665e-01   9.7588419e-01   4.3377857e-01   8.4527580e-01   4.0061933e-01   4.6845270e-01   2.0132724e-01   3.6173717e-01   1.7104476e-01   1.0000000e+00   4.4586708e-01   6.7652633e-01   3.4054403e-01
  -4.2025391e-02  -3.2012282e-02  -1.5215784e-01  -6.3910843e-02   4.6301245e-01   2.4739865e-01   4.4242907e-01   2.5336897e-01   3.9790679e-01   1.6961392e-01   2.6832319e-01   1.2247683e-01   1.0000000e+00   4.8194689e-01   8.1486325e-01   4.3372946e-01
   3.8069401e-01   1.5740952e-01   2.2756810e-01   9.7333726e-02   7.2784867e-01   3.2054455e-01   5.4133246e-01   2.4867041e-01   5.7664549e-01   2.6259477e-01   5.1455946e-01   2.2946258e-01   1.0000000e+00   4.7839611e-01   5.2842901e-01   2.9098027e-01
   5.1611520e-02   2.2793980e-02  -3.5471180e-02  -1.2208830e-02   3.7463311e-01   1.9003310e-01   3.1166864e-01   1.7343721e-01   8.1261820e-01   3.5589833e-01   6.9390495e-01   3.2052083e-01   1.0000000e+00   5.2497970e-01   9.2526385e-01   4.7000874e-01
   7.0525061e-01   3.0450554e-01   4.5209364e-01   2.0777500e-01   9.7696679e-01   4.3096499e-01   8.6139262e-01   4.0148903e-01   4.7723972e-01   2.0767085e-01   3.9406425e-01   1.8524769e-01   1.0000000e+00   4.4402905e-01   6.3555411e-01   3.1426639e-01
  -2.3122215e-02  -2.0434433e-02  -1.0978815e-01  -4.8645750e-02   4.6945562e-01   2.4424779e-01   3.9077501e-01   2.1791365e-01   4.1372951e-01   1.8063824e-01   3.1300617e-01   1.4674175e-01   1.0000000e+00   4.7841244e-01   7.5092518e-01   3.8895146e-01
   3.7124009e-01   1.5397006e-01   2.2553568e-01   9.6982234e-02   7.2711800e-01   3.1922006e-01   5.3204525e-01   2.4575344e-01   5.6365016e-01   2.5866130e-01   5.1410877e-01   2.2986281e-01   1.0000000e+00   4.7749624e-01   5.1587104e-01   2.8303814e-01
   4.7360873e-02   2.2699635e-02  -3.2989305e-02  -1.0507936e-02   3.7834804e-01   1.9157494e-01   2.9866546e-01   1.6948333e-01   7.9217706e-01   3.4969287e-01   6.9093574e-01   3.1866796e-01   1.0000000e+00   5.2337002e-01   9.1230395e-01   4.6333136e-01
   6.9170595e-01   3.0037497e-01   4.4885908e-01   2.0708334e-01   9.7786351e-01   4.3065003e-01   8.5139048e-01   3.9844203e-01   4.6311094e-01   2.0302200e-01   3.9036399e-01   1.8342942e-01   1.0000000e+00   4.4317619e-01   6.1865976e-01   3.0885468e-01
  -3.0069576e-02  -2.1996343e-02  -1.1164892e-01  -4.9854792e-02   4.7391632e-01   2.4486393e-01   3.7791761e-01   2.1393998e-01   3.9319064e-01   1.7419598e-01   3.0730343e-01   1.4343337e-01   1.0000000e+00   4.7891793e-01   7.2959019e-01   3.8184361e-01
   3.6337827e-01   1.5262158e-01   2.3669067e-01   1.0258890e-01   7.1534135e-01   3.1233408e-01   4.9903161e-01   2.2600216e-01   5.6619938e-01   2.6401156e-01   5.3759586e-01   2.4059068e-01   1.0000000e+00   4.7371504e-01   4.7736260e-01   2.5628455e-01
   4.6351524e-02   2.3629165e-02  -1.2032794e-02  -1.4963060e-03   3.9957605e-01   1.9682658e-01   2.6442532e-01   1.4384800e-01   7.9469156e-01   3.5471804e-01   7.1666823e-01   3.3155647e-01   1.0000000e+00   5.1787774e-01   8.8296082e-01   4.3927492e-01
   6.8844671e-01   3.0109623e-01   4.7469789e-01   2.2000825e-01   9.7972426e-01   4.2857582e-01   8.1366341e-01   3.7357376e-01   4.6457500e-01   2.0388050e-01   4.2417326e-01   1.9940306e-01   1.0000000e+00   4.4112462e-01   5.7418806e-01   2.8001186e-01
  -4.1088184e-02  -2.4596381e-02  -9.8548055e-02  -4.0145194e-02   4.7610792e-01   2.4509698e-01   3.2359952e-01   1.7910933e-01   3.9684618e-01   1.7726731e-01   3.5805613e-01   1.6691949e-01   1.0000000e+00   4.7627045e-01   6.6979088e-01   3.4277820e-01
   3.5287908e-01   1.4879876e-01   2.3372497e-01   1.0095713e-01   7.1466635e-01   3.1136820e-01   4.9046866e-01   2.2467356e-01   5.5253310e-01   2.5902703e-01   5.3659636e-01   2.4014989e-01   1.0000000e+00   4.7276567e-01   4.6489453e-01   2.4909665e-01
   3.8110631e-02   2.1264602e-02  -1.2840187e-02  -1.4406063e-03   4.0055119e-01   1.9648617e-01   2.4964768e-01   1.3944130e-01   7.7385333e-01   3.4781247e-01   7.1325671e-01   3.2930381e-01   1.0000000e+00   5.1648868e-01   8.6773042e-01   4.3097617e-01
   6.7537977e-01   2.9638806e-01   4.7116016e-01   2.1877014e-01   9.8252731e-01   4.2862319e-01   8.0627259e-01   3.7200263e-01   4.4835528e-01   1.9881211e-01   4.1759732e-01   1.9711003e-01   1.0000000e+00   4.4082395e-01   5.5746749e-01   2.7469782e-01
  -5.3231669e-02  -2.7533461e-02  -1.0483474e-01  -4.3922426e-02   4.7861240e-01   2.4474187e-01   3.0756624e-01   1.7459710e-01   3.7372230e-01   1.7033597e-01   3.4886643e-01   1.6465447e-01   1.0000000e+00   4.7560776e-01   6.4834745e-01   3.3559137e-01
   3.3964588e-01   1.4445974e-01   2.4134279e-01   1.0392987e-01   6.9907958e-01   3.0124073e-01   4.5129298e-01   2.0201941e-01   5.4964100e-01   2.6209886e-01   5.6060628e-01   2.5180624e-01   1.0000000e+00   4.6792997e-01   4.1898440e-01   2.1745835e-01
   1.8956918e-02   1.2073474e-02   1.2912806e-04   4.4226361e-03   4.0413855e-01   1.9575814e-01   1.9661362e-01   1.0519095e-01   7.8522486e-01   3.5455338e-01   7.4710269e-01   3.4451367e-01   1.0000000e+00   5.0970672e-01   8.3140717e-01   4.0283113e-01
   6.8011920e-01   2.9947450e-01   4.9768840e-01   2.2976454e-01   9.8357936e-01   4.2491512e-01   8.1054953e-01   3.6549915e-01   4.4534761e-01   2.0054637e-01   4.5330914e-01   2.1275300e-01   1.0000000e+00   4.3825688e-01   5.0365775e-01   2.4237546e-01
  -8.1989800e-02  -4.1494011e-02  -9.3375717e-02  -3.9677584e-02   4.6795709e-01   2.3704376e-01   2.3437589e-01   1.3521031e-01   3.6561201e-01   1.6824658e-01   3.9847874e-01   1.8334563e-01   1.0000000e+00   4.7170347e-01   5.6144633e-01   2.8608730e-01
   3.2720664e-01   1.4021136e-01   2.3721266e-01   1.0205435e-01   6.9632028e-01   2.9905855e-01   4.4231245e-01   1.9893688e-01   5.3477042e-01   2.5640994e-01   5.6121256e-01   2.5204790e-01   1.0000000e+00   4.6740720e-01   4.0458733e-01   2.0986357e-01
   5.0781356e-03   8.7019105e-03  -3.5331065e-03   2.4535462e-03   3.9832505e-01   1.9157289e-01   1.7798024e-01   9.8681628e-02   7.6327894e-01   3.4585187e-01   7.4613975e-01   3.4411803e-01   1.0000000e+00   5.0792283e-01   8.1636025e-01   3.9402316e-01
   6.6623166e-01   2.9456398e-01   4.9686251e-01   2.2985814e-01   9.8777586e-01   4.2563397e-01   8.0871852e-01   3.6667695e-01   4.2841362e-01   1.9370689e-01   4.4787117e-01   2.1093756e-01   1.0000000e+00   4.3710003e-01   4.8618431e-01   2.3612814e-01
  -1.0178056e-01  -4.8306946e-02  -1.0291228e-01  -4.3510921e-02   4.6521438e-01   2.3442737e-01   2.1275858e-01   1.2608344e-01   3.3826342e-01   1.5751762e-01   3.8946030e-01   1.8132440e-01   1.0000000e+00   4.7133942e-01   5.3698139e-01   2.7759159e-01
   3.1583325e-01   1.3569031e-01   2.4229925e-01   1.0456096e-01   6.8099237e-01   2.9008554e-01   4.1016330e-01   1.7873211e-01   5.2875532e-01   2.5729505e-01   5.8476768e-01   2.6298389e-01   1.0000000e+00   4.6254223e-01   3.5416232e-01   1.7836802e-01
  -3.6582219e-02  -7.5148365e-03  -6.6720511e-04   3.5818380e-03   3.7763809e-01   1.8046143e-01   1.1007129e-01   5.9328581e-02   8.2687469e-01   3.7549601e-01   7.9608105e-01   3.6682235e-01   1.0000000e+00   5.0323270e-01   7.7692524e-01   3.6547038e-01
   6.7301799e-01   2.9810724e-01   5.2673046e-01   2.4467501e-01   9.9911485e-01   4.2555136e-01   8.1229049e-01   3.6146333e-01   4.1874254e-01   1.9005124e-01   4.9200546e-01   2.3228296e-01   1.0000000e+00   4.3419857e-01   4.2626433e-01   2.0203477e-01
  -1.7352232e-01  -7.8153211e-02  -1.1007222e-01  -4.3719371e-02   4.4499613e-01   2.1969306e-01   1.1161981e-01   7.0673201e-02   3.0816267e-01   1.4837503e-01   4.4622131e-01   2.1047201e-01   1.0000000e+00   4.6762961e-01   4.4641475e-01   2.2814031e-01
   3.0192213e-01   1.3017335e-01   2.3712458e-01   1.0170082e-01   6.7842928e-01   2.8770900e-01   4.0078717e-01   1.7581960e-01   5.1279463e-01   2.5151119e-01   5.8603448e-01   2.6400117e-01   1.0000000e+00   4.6080445e-01   3.3775903e-01   1.7056918e-01
  -5.2955069e-02  -1.2308024e-02  -6.5666715e-03   2.1530070e-03   3.6959954e-01   1.7550596e-01   9.0121286e-02   5.2443663e-02   8.0001832e-01   3.6676475e-01   7.9729439e-01   3.6769772e-01   1.0000000e+00   5.0163353e-01   7.6221831e-01   3.5870891e-01
   6.5781408e-01   2.9255242e-01   5.2317377e-01   2.4453591e-01   1.0000000e+00   4.2374442e-01   8.0440887e-01   3.5919678e-01   3.9782139e-01   1.8109728e-01   4.8449717e-01   2.2942570e-01   9.9892565e-01   4.3213128e-01   4.0592901e-01   1.9444001e-01
  -2.0088550e-01  -8.8293782e-02  -1.2415485e-01  -5.1504706e-02   4.3815458e-01   2.1470237e-01   8.4449158e-02   6.1248840e-02   2.7376287e-01   1.3449556e-01   4.3411110e-01   2.0509081e-01   1.0000000e+00   4.6652526e-01   4.1767201e-01   2.1708869e-01
   2.8015527e-01   1.2053731e-01   2.4057342e-01   1.0439884e-01   6.5655638e-01   2.7405322e-01   3.6083246e-01   1.5595924e-01   5.0110692e-01   2.5077273e-01   6.1682023e-01   2.7831338e-01   1.0000000e+00   4.5674282e-01   2.7560432e-01   1.3538520e-01
  -1.1731784e-01  -4.1019514e-02  -1.3540422e-02  -6.7702111e-04   3.1808045e-01   1.5005974e-01  -7.1883712e-03  -6.5710872e-04   7.7446876e-01   3.5822382e-01   8.5627240e-01   3.9601752e-01   1.0000000e+00   4.9350856e-01   6.9476304e-01   3.1662684e-01
   6.5238996e-01   2.9319088e-01   5.5489334e-01   2.5827322e-01   1.0000000e+00   4.1942873e-01   8.0217564e-01   3.4980182e-01   3.7433702e-01   1.7337575e-01   5.2446590e-01   2.4883806e-01   9.9257313e-01   4.2378633e-01   3.1946694e-01   1.4745749e-01
  -3.1438370e-01  -1.3554401e-01  -1.5907702e-01  -6.1430318e-02   3.9051039e-01   1.9093826e-01  -6.2805623e-02  -1.4517115e-02   2.1385901e-01   1.1178178e-01   4.9190098e-01   2.3296149e-01   1.0000000e+00   4.6485330e-01   2.8025672e-01   1.4410147e-01
   2.6309068e-01   1.1368575e-01   2.3432295e-01   1.0106540e-01   6.5152958e-01   2.7051668e-01   3.5152023e-01   1.5240611e-01   4.8315161e-01   2.4458340e-01   6.2114179e-01   2.8021280e-01   1.0000000e+00   4.5539995e-01   2.5740629e-01   1.2593416e-01
  -1.4154452e-01  -4.8991828e-02  -2.0902632e-02  -3.9423432e-03   3.0409429e-01   1.4155476e-01  -3.4392838e-02  -1.2052893e-02   7.5047885e-01   3.5066322e-01   8.6222332e-01   3.9981931e-01   1.0000000e+00   4.9049320e-01   6.7843210e-01   3.0933021e-01
   6.3109329e-01   2.8418593e-01   5.5204178e-01   2.5709197e-01   1.0000000e+00   4.1600956e-01   7.9474088e-01   3.4783830e-01   3.5099958e-01   1.6498803e-01   5.1876101e-01   2.4696810e-01   9.9038038e-01   4.1934539e-01   2.9603367e-01   1.3729285e-01
  -3.5562778e-01  -1.5130061e-01  -1.8025615e-01  -7.0638772e-02   3.7880837e-01   1.8152892e-01  -1.0142391e-01  -3.2376104e-02   1.7047066e-01   9.5457800e-02   4.8349376e-01   2.3061013e-01   1.0000000e+00   4.6344762e-01   2.4508790e-01   1.3109538e-01
   2.4321387e-01   1.0492420e-01   2.4040984e-01   1.0379229e-01   6.3384577e-01   2.5685105e-01   2.7896024e-01   1.1945889e-01   4.7367666e-01   2.4456016e-01   6.6044962e-01   2.9714230e-01   1.0000000e+00   4.5359678e-01   1.9187213e-01   9.4351171e-02
  -2.3523117e-01  -9.0863392e-02  -4.3857236e-02  -1.3487238e-02   2.2946326e-01   1.0642778e-01  -1.5827192e-01  -7.2913604e-02   7.8935013e-01   3.6958068e-01   9.5852342e-01   4.4382689e-01   1.0000000e+00   4.8145268e-01   6.2147999e-01   2.7673025e-01
   6.2978402e-01   2.8405545e-01   5.9116733e-01   2.7568122e-01   1.0000000e+00   4.0643627e-01   7.6974516e-01   3.2997611e-01   3.2237384e-01   1.5237429e-01   5.6705374e-01   2.6991492e-01   9.8416891e-01   4.1293646e-01   2.0354763e-01   9.0465271e-02
  -5.4369529e-01  -2.3053753e-01  -2.3308619e-01  -9.4956750e-02   3.0954588e-01   1.4359361e-01  -3.2008361e-01  -1.4023401e-01   7.5667800e-02   5.9314180e-02   5.6464319e-01   2.7054371e-01   1.0000000e+00   4.5719416e-01   4.4138091e-02   2.4501854e-02
   4.1426078e-01   1.4262995e-01   9.9259883e-02   3.2910541e-02   7.7284859e-01   3.3949451e-01   7.3675928e-01   3.8055785e-01   5.5245335e-01   2.1457884e-01   4.8837553e-01   2.1552971e-01   1.0000000e+00   5.0991089e-01   7.0279222e-01   4.4014547e-01
   1.4385809e-01   6.3917793e-02  -4.3700035e-02   1.4467754e-03   1.0329605e-01   1.6138965e-01   2.8824217e-01   3.0115186e-01   6.8856901e-01   2.5294456e-01   5.1970768e-01   2.2703244e-01   6.1244969e-01   3.2882607e-01   1.0000000e+00   5.3842301e-01
   6.7720769e-01   2.7289570e-01   2.9544349e-01   1.3546536e-01   8.4126100e-01   3.7672270e-01   1.0000000e+00   5.0059659e-01   3.4006270e-01   1.2617630e-01   2.5269003e-01   1.2343722e-01   8.4126100e-01   3.8095041e-01   7.4205014e-01   4.1175514e-01
  -3.3385175e-01  -1.9923761e-01  -4.8398983e-01  -2.2964845e-01   7.6874206e-02   7.6365947e-02   4.5857687e-01   3.0076239e-01   1.5116363e-01   3.1893266e-02   1.8043202e-02   7.7085981e-03   7.4358323e-01   3.9199492e-01   1.0000000e+00   5.9275731e-01
   4.2950288e-01   1.5345574e-01   1.3473126e-01   4.7088953e-02   7.6779036e-01   3.4047175e-01   7.3315950e-01   3.5849365e-01   5.8076920e-01   2.2792883e-01   4.7020329e-01   2.0636137e-01   1.0000000e+00   4.9935204e-01   7.0989279e-01   4.3126749e-01
  -1.1098294e-01  -6.2799165e-02  -1.3831340e-01  -5.1710436e-02  -1.3302778e-01   3.3266185e-04   1.7352012e-01   1.6886285e-01   7.6574731e-01   3.0202000e-01   5.6415753e-01   2.5533645e-01   7.2660740e-01   4.1549465e-01   1.0000000e+00   5.5826203e-01
   7.3454498e-01   2.9555964e-01   3.3971885e-01   1.5671014e-01   8.8313220e-01   3.9625498e-01   1.0000000e+00   4.8629187e-01   3.9861065e-01   1.4977828e-01   2.7082508e-01   1.3052742e-01   8.9174392e-01   4.0185453e-01   7.6991646e-01   4.0643071e-01
  -2.7360211e-01  -1.7198021e-01  -4.2459641e-01  -1.9380222e-01   1.7627971e-01   1.3701631e-01   5.0231200e-01   3.1483735e-01   2.3695844e-01   6.0598686e-02   6.2951245e-02   2.3119981e-02   7.8332116e-01   4.0950758e-01   1.0000000e+00   5.6648008e-01
   4.1799522e-01   1.5189448e-01   1.4162008e-01   5.2112488e-02   7.7328445e-01   3.4423862e-01   7.1337324e-01   3.5060998e-01   5.6958116e-01   2.2649957e-01   4.6148400e-01   2.0268024e-01   1.0000000e+00   4.9881740e-01   6.9396605e-01   4.1848889e-01
  -7.9280833e-02  -4.5375601e-02  -1.1890528e-01  -4.4534635e-02  -1.0278067e-01   1.2907000e-02   1.9695058e-01   1.8276385e-01   7.6377669e-01   3.0442970e-01   5.7631767e-01   2.6124792e-01   7.7683321e-01   4.3993492e-01   1.0000000e+00   5.5732280e-01
   7.1928469e-01   2.9308279e-01   3.4293698e-01   1.5777496e-01   9.0619237e-01   4.0710204e-01   1.0000000e+00   4.8913230e-01   3.9681318e-01   1.5379036e-01   2.7802364e-01   1.3229600e-01   9.1015825e-01   4.1118017e-01   7.6343110e-01   4.0438953e-01
  -2.3423041e-01  -1.4614842e-01  -3.8586318e-01  -1.7428101e-01   2.4159549e-01   1.6464227e-01   5.2205940e-01   3.2387744e-01   2.4896064e-01   7.3740302e-02   8.4789593e-02   3.6047332e-02   8.3371209e-01   4.2966852e-01   1.0000000e+00   5.6798057e-01
   4.3768236e-01   1.6536870e-01   1.7615421e-01   7.0662724e-02   7.6483793e-01   3.4089806e-01   6.8372219e-01   3.2849609e-01   6.1378223e-01   2.5238628e-01   4.6301607e-01   2.0391942e-01   1.0000000e+00   4.9478166e-01   6.7937539e-01   4.0309810e-01
  -6.3414182e-02  -3.9694972e-02  -1.1633071e-01  -4.5995215e-02  -6.0592498e-03   4.0899936e-02   2.8301172e-01   1.9460176e-01   8.1255609e-01   3.3277675e-01   5.9645740e-01   2.7194326e-01   8.4333741e-01   4.6954557e-01   1.0000000e+00   5.5012895e-01
   7.9895662e-01   3.2840716e-01   4.0461224e-01   1.8705049e-01   9.8467914e-01   4.3972760e-01   1.0000000e+00   4.8154813e-01   4.9344204e-01   1.9792127e-01   3.1976535e-01   1.5251978e-01   9.9567781e-01   4.4776650e-01   8.1835749e-01   4.2016020e-01
  -1.2255280e-01  -8.7598357e-02  -2.9378177e-01  -1.3223313e-01   3.4092333e-01   2.0381589e-01   5.4063088e-01   3.1683030e-01   3.8625351e-01   1.4274772e-01   1.5939001e-01   7.2279089e-02   9.0745770e-01   4.5707123e-01   1.0000000e+00   5.4216280e-01
   4.2081312e-01   1.6216290e-01   1.8026155e-01   7.2524075e-02   7.6813527e-01   3.4213964e-01   6.6255302e-01   3.2084330e-01   5.9519714e-01   2.4861698e-01   4.5702337e-01   2.0146727e-01   1.0000000e+00   4.9362910e-01   6.5861741e-01   3.8917284e-01
  -3.3696128e-02  -2.0899964e-02  -9.7658588e-02  -3.7832014e-02   3.5848056e-02   5.8184679e-02   2.9196668e-01   2.0337273e-01   8.0432060e-01   3.3460466e-01   6.0839077e-01   2.7730934e-01   8.8669209e-01   4.8873663e-01   1.0000000e+00   5.4899704e-01
   7.7289162e-01   3.2190338e-01   4.0339457e-01   1.8611990e-01   9.9331895e-01   4.4337536e-01   9.7599342e-01   4.7324667e-01   4.7720255e-01   1.9696781e-01   3.2118253e-01   1.5327728e-01   1.0000000e+00   4.4752464e-01   7.8639234e-01   4.0689333e-01
  -1.0465487e-01  -7.4395665e-02  -2.7111698e-01  -1.2072798e-01   3.9677688e-01   2.2700750e-01   5.5265351e-01   3.2814671e-01   3.8573122e-01   1.5219505e-01   1.7956377e-01   8.4467908e-02   9.7096416e-01   4.8312031e-01   1.0000000e+00   5.4799944e-01
   4.2605995e-01   1.6838170e-01   2.0462857e-01   8.4733257e-02   7.5186103e-01   3.3315522e-01   6.1128915e-01   2.9109517e-01   6.1906216e-01   2.6568463e-01   4.7675133e-01   2.1127894e-01   1.0000000e+00   4.8679763e-01   6.3157042e-01   3.6578213e-01
   1.1504926e-02  -3.3868767e-03  -8.3915624e-02  -3.4329119e-02   1.5030498e-01   1.0121171e-01   3.4307745e-01   2.0901633e-01   8.5375304e-01   3.5923910e-01   6.4564392e-01   2.9597356e-01   9.3862519e-01   5.0966245e-01   1.0000000e+00   5.4002564e-01
   7.7602935e-01   3.2785523e-01   4.2900671e-01   1.9815515e-01   9.7851564e-01   4.3649221e-01   9.3636628e-01   4.4626224e-01   5.1248138e-01   2.1359602e-01   3.4527279e-01   1.6260712e-01   1.0000000e+00   4.4624604e-01   7.6014915e-01   3.8547090e-01
  -3.8191198e-02  -4.1328649e-02  -2.0542958e-01  -9.1089109e-02   4.3762376e-01   2.4394762e-01   5.3823060e-01   3.0616416e-01   4.6643160e-01   1.8690514e-01   2.4439476e-01   1.1089109e-01   1.0000000e+00   4.9089748e-01   9.7419355e-01   5.1836474e-01
   4.1003810e-01   1.6478628e-01   2.0485268e-01   8.5938534e-02   7.5244195e-01   3.3393259e-01   5.9913491e-01   2.8834730e-01   5.9618854e-01   2.6079878e-01   4.7533533e-01   2.1185168e-01   1.0000000e+00   4.8527161e-01   6.1154953e-01   3.5204967e-01
   2.4901595e-02   9.2563304e-03  -7.0388067e-02  -2.7036476e-02   1.8419432e-01   1.1453877e-01   3.4439875e-01   2.1324521e-01   8.4515326e-01   3.6269499e-01   6.6455791e-01   3.0649108e-01   9.8077147e-01   5.2823407e-01   1.0000000e+00   5.3698424e-01
   7.4585307e-01   3.1875188e-01   4.2362805e-01   1.9617696e-01   9.8128627e-01   4.3618845e-01   9.1620960e-01   4.4086688e-01   4.9179042e-01   2.0970476e-01   3.4433259e-01   1.6258740e-01   1.0000000e+00   4.4678232e-01   7.3243445e-01   3.7514681e-01
  -3.4292269e-02  -3.3681478e-02  -1.8972869e-01  -8.4419999e-02   4.5726469e-01   2.4893393e-01   5.1869477e-01   2.9744762e-01   4.3334693e-01   1.8138558e-01   2.4559669e-01   1.1161238e-01   1.0000000e+00   4.8964835e-01   9.2738397e-01   4.9873308e-01
   4.1885406e-01   1.6928039e-01   2.2510736e-01   9.4873333e-02   7.4087612e-01   3.2893469e-01   5.8905361e-01   2.7630557e-01   6.1811841e-01   2.7417006e-01   5.0062160e-01   2.2291764e-01   1.0000000e+00   4.8245345e-01   5.8818639e-01   3.3599165e-01
   6.3481556e-02   2.4540468e-02  -5.2802104e-02  -2.0049402e-02   2.6189331e-01   1.4522183e-01   3.6029577e-01   2.0747121e-01   8.7607579e-01   3.7882142e-01   6.9313188e-01   3.1783916e-01   1.0000000e+00   5.3254477e-01   9.9145094e-01   5.2322679e-01
   7.4789141e-01   3.1958548e-01   4.4767062e-01   2.0637534e-01   9.7396877e-01   4.3228166e-01   8.7438753e-01   4.1306813e-01   5.1787330e-01   2.2247479e-01   3.7961452e-01   1.7819752e-01   1.0000000e+00   4.4576589e-01   7.1269763e-01   3.5650085e-01
   3.3525181e-03  -1.3208709e-02  -1.3303856e-01  -5.8207869e-02   4.6247272e-01   2.4632003e-01   4.7803213e-01   2.6859574e-01   4.6946811e-01   1.9829854e-01   2.9534897e-01   1.3544523e-01   1.0000000e+00   4.8211787e-01   8.6354732e-01   4.5570045e-01
   4.0219241e-01   1.6584549e-01   2.2360518e-01   9.4286709e-02   7.4198252e-01   3.2885000e-01   5.7945305e-01   2.7310891e-01   5.9367090e-01   2.6673270e-01   4.9977937e-01   2.2202448e-01   1.0000000e+00   4.8157994e-01   5.6772595e-01   3.2215338e-01
   6.4483841e-02   3.0998960e-02  -4.1205935e-02  -1.4113348e-02   2.7524179e-01   1.5004883e-01   3.4166588e-01   2.0251709e-01   8.3356679e-01   3.6562392e-01   6.8292222e-01   3.1449453e-01   1.0000000e+00   5.2937713e-01   9.5685663e-01   5.0193203e-01
   7.2062854e-01   3.1203843e-01   4.4247130e-01   2.0519846e-01   9.7721344e-01   4.3378075e-01   8.4307097e-01   4.0279642e-01   4.9356933e-01   2.1506865e-01   3.7291706e-01   1.7596118e-01   1.0000000e+00   4.4533829e-01   6.8496871e-01   3.4665130e-01
  -2.8051257e-04  -1.0724303e-02  -1.2704174e-01  -5.2796568e-02   4.7467415e-01   2.5138866e-01   4.5889017e-01   2.6277292e-01   4.3595593e-01   1.8957268e-01   2.8823626e-01   1.3177143e-01   1.0000000e+00   4.8209866e-01   8.2384645e-01   4.3997140e-01
   4.0764915e-01   1.6991143e-01   2.3911014e-01   1.0246693e-01   7.3197623e-01   3.2275535e-01   5.5428925e-01   2.5585776e-01   6.1132410e-01   2.7836333e-01   5.2308697e-01   2.3349665e-01   1.0000000e+00   4.7842666e-01   5.4659133e-01   3.0404714e-01
   8.7701621e-02   3.9453256e-02  -2.2314226e-02  -7.1539468e-03   3.8293403e-01   1.9340010e-01   3.3807726e-01   1.8650492e-01   8.4988616e-01   3.7276629e-01   7.0270023e-01   3.2430211e-01   1.0000000e+00   5.2449085e-01   9.3508174e-01   4.8084806e-01
   7.3597729e-01   3.1839150e-01   4.6871190e-01   2.1475591e-01   9.7693427e-01   4.3134659e-01   8.7247696e-01   4.0756734e-01   5.1449388e-01   2.2420645e-01   4.1130969e-01   1.9282599e-01   1.0000000e+00   4.4392789e-01   6.5772105e-01   3.2541024e-01
   2.0047206e-02   1.0417209e-04  -8.3858534e-02  -3.6876921e-02   4.7768113e-01   2.4725246e-01   4.1814678e-01   2.3235585e-01   4.6721114e-01   2.0521902e-01   3.3970519e-01   1.5797698e-01   1.0000000e+00   4.7742070e-01   7.7790510e-01   4.0163550e-01
   3.8982228e-01   1.6365321e-01   2.3610706e-01   1.0162038e-01   7.3053333e-01   3.2040018e-01   5.3656745e-01   2.5007370e-01   5.8638290e-01   2.7125489e-01   5.2290099e-01   2.3425718e-01   1.0000000e+00   4.7675662e-01   5.2269331e-01   2.8894185e-01
   7.9319978e-02   4.0207562e-02  -1.6780967e-02  -3.6717849e-03   3.8975542e-01   1.9593979e-01   3.1305760e-01   1.7953814e-01   8.1131002e-01   3.6126115e-01   6.9812466e-01   3.2156946e-01   1.0000000e+00   5.2096862e-01   9.0952540e-01   4.6652459e-01
   7.1050120e-01   3.1102455e-01   4.6352869e-01   2.1375927e-01   9.7951850e-01   4.3145169e-01   8.5293773e-01   4.0265231e-01   4.8803074e-01   2.1531796e-01   4.0496850e-01   1.8908241e-01   1.0000000e+00   4.4272671e-01   6.2606797e-01   3.1489942e-01
   7.1066524e-03  -2.9287171e-03  -8.7077036e-02  -3.8125621e-02   4.8553946e-01   2.4836567e-01   3.9318027e-01   2.2321008e-01   4.2963165e-01   1.9251085e-01   3.3021285e-01   1.5365305e-01   1.0000000e+00   4.7769468e-01   7.3693844e-01   3.8842111e-01
   3.9001964e-01   1.6527137e-01   2.5013935e-01   1.0851604e-01   7.2021903e-01   3.1460069e-01   5.1042894e-01   2.3225041e-01   6.0024271e-01   2.7994406e-01   5.4665744e-01   2.4449236e-01   1.0000000e+00   4.7379696e-01   4.9579161e-01   2.6955726e-01
   8.5052741e-02   4.0815708e-02   5.2724077e-03   5.7875280e-03   4.1003576e-01   2.0129083e-01   2.9157324e-01   1.5679353e-01   8.3234078e-01   3.7121993e-01   7.2644082e-01   3.3443428e-01   1.0000000e+00   5.1657475e-01   8.9402157e-01   4.5019999e-01
   7.1783460e-01   3.1460382e-01   4.9152193e-01   2.2677990e-01   9.7961726e-01   4.2841719e-01   8.2260839e-01   3.7908103e-01   5.0171330e-01   2.2101258e-01   4.4433208e-01   2.0776964e-01   1.0000000e+00   4.4179154e-01   5.9617891e-01   2.9179734e-01
   5.5831919e-03  -2.5141420e-03  -6.5943851e-02  -2.5874712e-02   4.8371045e-01   2.4717159e-01   3.5203226e-01   1.9316991e-01   4.5097353e-01   2.0139325e-01   3.8853970e-01   1.7965640e-01   1.0000000e+00   4.7548712e-01   6.9683637e-01   3.5643201e-01
   3.7211545e-01   1.5845883e-01   2.4477147e-01   1.0606353e-01   7.1794410e-01   3.1254454e-01   4.9370860e-01   2.2874696e-01   5.7479822e-01   2.7119496e-01   5.4614711e-01   2.4442244e-01   1.0000000e+00   4.7153718e-01   4.7130920e-01   2.5529364e-01
   6.8925892e-02   3.7016659e-02   4.3405166e-03   6.2662387e-03   4.0993428e-01   1.9960263e-01   2.6258597e-01   1.4863213e-01   7.9382273e-01   3.5882623e-01   7.2150390e-01   3.3272199e-01   1.0000000e+00   5.1425951e-01   8.6548984e-01   4.3376127e-01
   6.9342150e-01   3.0613067e-01   4.8637004e-01   2.2587164e-01   9.8369115e-01   4.2840272e-01   8.0323862e-01   3.7420239e-01   4.7189298e-01   2.1007983e-01   4.3307083e-01   2.0368333e-01   1.0000000e+00   4.4019118e-01   5.6374673e-01   2.8075150e-01
  -1.7672694e-02  -1.0101547e-02  -7.7835079e-02  -3.2324951e-02   4.8763890e-01   2.4637142e-01   3.2176086e-01   1.8390132e-01   4.0937778e-01   1.8831410e-01   3.7365091e-01   1.7550109e-01   1.0000000e+00   4.7402839e-01   6.5569674e-01   3.4345260e-01
   3.6722491e-01   1.5672064e-01   2.5635926e-01   1.1087606e-01   7.0424728e-01   3.0397270e-01   4.6243922e-01   2.0863136e-01   5.8477339e-01   2.7841793e-01   5.7069537e-01   2.5650493e-01   1.0000000e+00   4.6799768e-01   4.3736309e-01   2.3098138e-01
   5.9828453e-02   3.0707235e-02   2.2179183e-02   1.2995127e-02   4.1681245e-01   2.0161190e-01   2.2411908e-01   1.2006435e-01   8.2253250e-01   3.7111083e-01   7.5674747e-01   3.4946270e-01   1.0000000e+00   5.0834883e-01   8.4079408e-01   4.1273585e-01
   7.0954916e-01   3.1288695e-01   5.1523292e-01   2.3780679e-01   9.8309373e-01   4.2580208e-01   8.1521917e-01   3.6917062e-01   4.8338623e-01   2.1710493e-01   4.7582528e-01   2.2283612e-01   1.0000000e+00   4.3929080e-01   5.2578626e-01   2.5412330e-01
  -3.1606152e-02  -1.8700787e-02  -5.5063430e-02  -2.3348644e-02   4.7894794e-01   2.4130577e-01   2.6684164e-01   1.5310586e-01   4.2295422e-01   1.9400700e-01   4.3274278e-01   1.9854549e-01   1.0000000e+00   4.7096457e-01   5.9175416e-01   3.0238408e-01
   3.4387413e-01   1.4881327e-01   2.4939036e-01   1.0768066e-01   6.9905564e-01   3.0030632e-01   4.4454472e-01   2.0205809e-01   5.5691722e-01   2.6789365e-01   5.7300658e-01   2.5717451e-01   1.0000000e+00   4.6581509e-01   4.0972875e-01   2.1579731e-01
   3.4543160e-02   2.3793490e-02   1.6033349e-02   1.1608145e-02   4.0663781e-01   1.9422799e-01   1.8863236e-01   1.0750361e-01   7.8332245e-01   3.5789642e-01   7.5703062e-01   3.4894982e-01   1.0000000e+00   5.0486404e-01   8.1338785e-01   3.9757896e-01
   6.8546004e-01   3.0500699e-01   5.1563634e-01   2.3869977e-01   9.9065876e-01   4.2546225e-01   8.0910511e-01   3.7045793e-01   4.5180454e-01   2.0524257e-01   4.6715531e-01   2.1976819e-01   1.0000000e+00   4.3589330e-01   4.9181439e-01   2.4217159e-01
  -6.7600221e-02  -3.1947434e-02  -7.2278237e-02  -2.9964880e-02   4.7428345e-01   2.3700011e-01   2.2561459e-01   1.3481364e-01   3.7402213e-01   1.7486122e-01   4.1792228e-01   1.9400702e-01   1.0000000e+00   4.6929874e-01   5.4537215e-01   2.8628073e-01
   3.4289357e-01   1.4837880e-01   2.5968503e-01   1.1210301e-01   6.8620009e-01   2.9290647e-01   4.2063299e-01   1.8493124e-01   5.6380180e-01   2.7323035e-01   5.9674659e-01   2.6807339e-01   1.0000000e+00   4.6217257e-01   3.7258252e-01   1.9117271e-01
   6.4026623e-03   1.1218438e-02   2.5758346e-02   1.5760041e-02   3.9213693e-01   1.8783257e-01   1.3846806e-01   7.4478902e-02   8.5808882e-01   3.8959498e-01   8.0752415e-01   3.7156414e-01   1.0000000e+00   5.0084926e-01   7.8737502e-01   3.7629215e-01
   7.0441545e-01   3.1250353e-01   5.4688530e-01   2.5343385e-01   9.9759169e-01   4.2650258e-01   8.1598779e-01   3.6505757e-01   4.5847047e-01   2.0792330e-01   5.1547824e-01   2.4317377e-01   1.0000000e+00   4.3511312e-01   4.4840644e-01   2.1419152e-01
  -1.1379213e-01  -5.0923645e-02  -6.4100985e-02  -2.1798030e-02   4.5849754e-01   2.2616995e-01   1.4969212e-01   9.1440887e-02   3.7290558e-01   1.7746305e-01   4.8331281e-01   2.2666256e-01   1.0000000e+00   4.6724138e-01   4.8103448e-01   2.4612069e-01
   3.1797352e-01   1.3854732e-01   2.5139542e-01   1.0818798e-01   6.8112415e-01   2.8808248e-01   4.0273286e-01   1.7890080e-01   5.3439517e-01   2.6295436e-01   6.0019658e-01   2.7056133e-01   1.0000000e+00   4.5944992e-01   3.4174006e-01   1.7627377e-01
  -2.4798922e-02   2.1878749e-03   1.6303197e-02   1.2386195e-02   3.7765544e-01   1.7672383e-01   9.9283647e-02   6.1313431e-02   8.1427449e-01   3.7539699e-01   8.1064295e-01   3.7437363e-01   1.0000000e+00   4.9792137e-01   7.5935140e-01   3.6161691e-01
   6.7546929e-01   3.0234462e-01   5.4207743e-01   2.5263454e-01   1.0000000e+00   4.2303981e-01   8.0325419e-01   3.6311088e-01   4.1962214e-01   1.9191954e-01   5.0397036e-01   2.3797271e-01   9.9832534e-01   4.3045617e-01   4.0977727e-01   1.9950678e-01
  -1.6338590e-01  -7.1261226e-02  -8.8702330e-02  -3.4817129e-02   4.4507354e-01   2.1729793e-01   9.9570480e-02   7.1521541e-02   3.0990412e-01   1.5358584e-01   4.6576858e-01   2.1853443e-01   1.0000000e+00   4.6394638e-01   4.2639594e-01   2.2608356e-01
   3.0852045e-01   1.3357916e-01   2.6093515e-01   1.1359698e-01   6.6283114e-01   2.7787868e-01   3.7100476e-01   1.6120658e-01   5.3761052e-01   2.6701246e-01   6.3072699e-01   2.8475819e-01   1.0000000e+00   4.5740629e-01   2.9540309e-01   1.4854148e-01
  -7.0377550e-02  -2.0671736e-02   1.7079974e-02   1.2876848e-02   3.3651752e-01   1.5880173e-01   2.5199648e-02   1.6143823e-02   8.1326317e-01   3.7533912e-01   8.6786902e-01   4.0120744e-01   1.0000000e+00   4.9314581e-01   7.0725230e-01   3.2793932e-01
   6.8607899e-01   3.0794008e-01   5.7680343e-01   2.6770864e-01   1.0000000e+00   4.2064311e-01   8.0653295e-01   3.5398172e-01   4.1503454e-01   1.9195622e-01   5.5015353e-01   2.5979065e-01   9.9358496e-01   4.2518862e-01   3.4369722e-01   1.6120070e-01
  -2.4375119e-01  -1.0481875e-01  -1.0190712e-01  -3.6468190e-02   4.1010336e-01   2.0112098e-01  -1.4412578e-02   1.0991411e-02   2.9021595e-01   1.4492648e-01   5.3421168e-01   2.5018198e-01   1.0000000e+00   4.6578832e-01   3.2246324e-01   1.6880186e-01
   2.7730127e-01   1.2102130e-01   2.4956987e-01   1.0833173e-01   6.5316044e-01   2.6999015e-01   3.5197377e-01   1.5442358e-01   5.0345012e-01   2.5580021e-01   6.3831804e-01   2.8774027e-01   1.0000000e+00   4.5360032e-01   2.6006980e-01   1.3036682e-01
  -1.1480552e-01  -3.5443449e-02   4.4202928e-03   7.2184598e-03   3.1100207e-01   1.4327426e-01  -2.6420374e-02  -3.6295065e-03   7.7074944e-01   3.6145018e-01   8.8186869e-01   4.0865404e-01   1.0000000e+00   4.8757046e-01   6.7466240e-01   3.1276613e-01
   6.4860637e-01   2.9311391e-01   5.7303089e-01   2.6643232e-01   1.0000000e+00   4.1466767e-01   7.9300319e-01   3.5146432e-01   3.7227635e-01   1.7533894e-01   5.4049891e-01   2.5588244e-01   9.8845268e-01   4.1689273e-01   2.9938409e-01   1.4292205e-01
  -3.1599724e-01  -1.3111669e-01  -1.3833124e-01  -5.3168130e-02   3.8644918e-01   1.8318695e-01  -8.6731493e-02  -1.8898996e-02   2.0945630e-01   1.1558971e-01   5.2250627e-01   2.4717691e-01   1.0000000e+00   4.6133940e-01   2.5462673e-01   1.4217378e-01
   2.6576743e-01   1.1543307e-01   2.5926278e-01   1.1238357e-01   6.3867716e-01   2.5903896e-01   2.8765651e-01   1.2364431e-01   5.0345995e-01   2.5819965e-01   6.7533660e-01   3.0380215e-01   1.0000000e+00   4.5261177e-01   2.0504046e-01   1.0266157e-01
  -1.9433108e-01  -7.1921590e-02  -1.3942573e-02   1.3804528e-04   2.4549052e-01   1.1250690e-01  -1.3291140e-01  -5.9198417e-02   8.2095116e-01   3.8367385e-01   9.7036628e-01   4.4952144e-01   1.0000000e+00   4.8035156e-01   6.2983158e-01   2.8430425e-01
   6.5742530e-01   2.9678141e-01   6.1185188e-01   2.8482319e-01   1.0000000e+00   4.0696335e-01   7.7124981e-01   3.3314636e-01   3.5502613e-01   1.6799069e-01   5.8819122e-01   2.7940895e-01   9.8269148e-01   4.1190864e-01   2.2014827e-01   1.0020609e-01
  -4.7311438e-01  -1.9970263e-01  -1.7693523e-01  -6.9324412e-02   3.2970913e-01   1.5305269e-01  -2.7432039e-01  -1.1541678e-01   1.4685707e-01   9.0604962e-02   6.0394015e-01   2.8751975e-01   1.0000000e+00   4.5702072e-01   8.1405074e-02   4.7672149e-02
   4.4236416e-01   1.5713080e-01   1.0875391e-01   3.6167679e-02   7.7642939e-01   3.4145355e-01   7.5027710e-01   3.8750637e-01   5.7909053e-01   2.2837903e-01   4.9137869e-01   2.1621164e-01   1.0000000e+00   5.0916287e-01   7.2017221e-01   4.5022489e-01
   1.5798201e-01   7.1923873e-02  -3.8689080e-02   2.1380807e-03   9.5740929e-02   1.5368728e-01   2.8666645e-01   2.9884042e-01   7.1148311e-01   2.6622741e-01   5.2471701e-01   2.2929825e-01   6.1494548e-01   3.3193340e-01   1.0000000e+00   5.4332341e-01
   7.0006231e-01   2.8562982e-01   3.0369365e-01   1.3882560e-01   8.3577502e-01   3.7462508e-01   1.0000000e+00   5.0206878e-01   3.6297450e-01   1.3904755e-01   2.5570513e-01   1.2434026e-01   8.3572830e-01   3.7873704e-01   7.5183347e-01   4.1711929e-01
  -2.8482745e-01  -1.6998633e-01  -4.5225542e-01  -2.1515980e-01   8.6213630e-02   7.6986917e-02   4.7090412e-01   3.0721539e-01   1.9847903e-01   5.8484671e-02   3.3001367e-02   1.6337955e-02   7.3325522e-01   3.8347003e-01   1.0000000e+00   5.9114431e-01
   4.7579531e-01   1.7518513e-01   1.4871529e-01   5.2681431e-02   7.7277905e-01   3.4323631e-01   7.5777641e-01   3.7146542e-01   6.3493713e-01   2.5391675e-01   4.7816791e-01   2.0982187e-01   1.0000000e+00   4.9947290e-01   7.3918296e-01   4.5200474e-01
  -7.7670441e-02  -4.5067316e-02  -1.2595372e-01  -4.6383410e-02  -1.2164974e-01   3.7348605e-03   1.9344799e-01   1.8003806e-01   8.0263612e-01   3.2176712e-01   5.6364380e-01   2.5453963e-01   7.1254024e-01   4.0613940e-01   1.0000000e+00   5.6415676e-01
   7.7129740e-01   3.1420659e-01   3.5179290e-01   1.6133058e-01   8.7026498e-01   3.9142256e-01   1.0000000e+00   4.8794721e-01   4.4068781e-01   1.7090994e-01   2.7489561e-01   1.3174893e-01   8.7933818e-01   3.9629659e-01   7.8809193e-01   4.1588647e-01
  -1.9843710e-01  -1.3024922e-01  -3.8038259e-01  -1.7491045e-01   1.7552016e-01   1.3360262e-01   5.2053959e-01   3.2246018e-01   3.0996012e-01   9.9230242e-02   8.2768082e-02   3.2162183e-02   7.5192440e-01   3.9265300e-01   1.0000000e+00   5.6512461e-01
   4.5801029e-01   1.7367738e-01   1.5747304e-01   6.0751471e-02   7.8085547e-01   3.4812641e-01   7.2913327e-01   3.6001256e-01   6.1542397e-01   2.5092999e-01   4.6574149e-01   2.0338536e-01   1.0000000e+00   4.9812051e-01   7.1479866e-01   4.3233857e-01
  -3.5037745e-02  -2.0785583e-02  -9.8224127e-02  -3.5797393e-02  -7.8278366e-02   2.1870353e-02   2.2830898e-01   1.9874027e-01   8.0108164e-01   3.2602572e-01   5.8143644e-01   2.6426384e-01   7.8404339e-01   4.3996151e-01   1.0000000e+00   5.6163966e-01
   7.5367062e-01   3.1361576e-01   3.5978492e-01   1.6543200e-01   9.0779531e-01   4.0787854e-01   1.0000000e+00   4.9196145e-01   4.4100811e-01   1.7825576e-01   2.8730275e-01   1.3633122e-01   9.0991762e-01   4.1097207e-01   7.8287725e-01   4.1584618e-01
  -1.4590516e-01  -9.8546743e-02  -3.2976647e-01  -1.4821777e-01   2.6664739e-01   1.7106500e-01   5.4746584e-01   3.3547827e-01   3.2622274e-01   1.1756200e-01   1.1344082e-01   5.0394042e-02   8.2597065e-01   4.2202299e-01   1.0000000e+00   5.6684260e-01
   4.8242394e-01   1.8758032e-01   1.9033650e-01   7.6557390e-02   7.7113060e-01   3.4377238e-01   7.0496207e-01   3.4041413e-01   6.6805086e-01   2.7922977e-01   4.7218864e-01   2.0797065e-01   1.0000000e+00   4.9426062e-01   7.0747741e-01   4.2358099e-01
  -2.7411811e-02  -2.0195666e-02  -1.0418977e-01  -4.1020378e-02   2.9465808e-03   4.3900743e-02   3.0944065e-01   2.0839610e-01   8.5334670e-01   3.5322551e-01   5.9842077e-01   2.7214488e-01   8.3047228e-01   4.6143351e-01   1.0000000e+00   5.5608670e-01
   8.2852209e-01   3.4549756e-01   4.1513612e-01   1.9101162e-01   9.6071661e-01   4.2962738e-01   1.0000000e+00   4.8393461e-01   5.3456651e-01   2.1910156e-01   3.2346314e-01   1.5394339e-01   9.7160255e-01   4.3673300e-01   8.3174036e-01   4.2831477e-01
  -5.3318213e-02  -5.3449509e-02  -2.5469796e-01  -1.1450679e-01   3.3513232e-01   1.9838741e-01   5.5933416e-01   3.2563886e-01   4.5152394e-01   1.7614929e-01   1.7901034e-01   7.9979192e-02   8.7008258e-01   4.3572404e-01   1.0000000e+00   5.4275310e-01
   4.5714569e-01   1.8215519e-01   1.9546902e-01   7.9558883e-02   7.7396401e-01   3.4551144e-01   6.7364249e-01   3.2849516e-01   6.3790467e-01   2.7335744e-01   4.6458798e-01   2.0521754e-01   1.0000000e+00   4.9170865e-01   6.7588639e-01   4.0197057e-01
   1.3183663e-02   5.8716439e-03  -7.7774680e-02  -2.9719047e-02   6.2390317e-02   6.8524380e-02   3.2420331e-01   2.2061308e-01   8.4472653e-01   3.5725181e-01   6.1724426e-01   2.8137967e-01   8.9206344e-01   4.8951046e-01   1.0000000e+00   5.5497381e-01
   8.0816600e-01   3.4251859e-01   4.2132983e-01   1.9431425e-01   9.9323654e-01   4.4429178e-01   9.8012506e-01   4.7782164e-01   5.2251121e-01   2.2182462e-01   3.3323574e-01   1.5802828e-01   1.0000000e+00   4.4665899e-01   8.0491760e-01   4.1782974e-01
  -2.7965914e-02  -3.2892615e-02  -2.2121896e-01  -1.0003225e-01   4.1044824e-01   2.3005482e-01   5.7387939e-01   3.3982586e-01   4.5204687e-01   1.8974524e-01   2.0683650e-01   9.7323444e-02   9.5324089e-01   4.7210577e-01   1.0000000e+00   5.4762980e-01
   4.6764526e-01   1.8855158e-01   2.1987313e-01   9.1982565e-02   7.5857746e-01   3.3690833e-01   6.3027753e-01   3.0110404e-01   6.7078591e-01   2.9171218e-01   4.8713192e-01   2.1535582e-01   1.0000000e+00   4.8692449e-01   6.5738139e-01   3.8540986e-01
   5.6347847e-02   1.9979581e-02  -6.9645802e-02  -2.8618550e-02   1.6131312e-01   1.0482997e-01   3.7249666e-01   2.2434619e-01   8.9317240e-01   3.8020891e-01   6.4767141e-01   2.9545276e-01   9.2524935e-01   5.0079696e-01   1.0000000e+00   5.4657944e-01
   8.2156835e-01   3.5013964e-01   4.5049773e-01   2.0738250e-01   9.7959033e-01   4.3779698e-01   9.4816338e-01   4.5458915e-01   5.6616308e-01   2.3946613e-01   3.6209794e-01   1.6953299e-01   1.0000000e+00   4.4711718e-01   7.9167868e-01   4.0242758e-01
   2.9405596e-02  -7.2908439e-03  -1.6756790e-01  -7.3455252e-02   4.4401239e-01   2.4442554e-01   5.7196671e-01   3.2292363e-01   5.4225571e-01   2.2425421e-01   2.7334589e-01   1.2260769e-01   9.8602588e-01   4.8307917e-01   1.0000000e+00   5.3289993e-01
   4.4487916e-01   1.8342431e-01   2.2012245e-01   9.2884549e-02   7.5850902e-01   3.3687516e-01   6.1254022e-01   2.9658242e-01   6.3754990e-01   2.8420593e-01   4.8554795e-01   2.1662739e-01   1.0000000e+00   4.8430920e-01   6.2789194e-01   3.6451725e-01
   7.6056689e-02   3.7851369e-02  -4.9809468e-02  -1.7793651e-02   2.1004799e-01   1.2468311e-01   3.7620179e-01   2.3130152e-01   8.8342960e-01   3.8521022e-01   6.7434111e-01   3.1110190e-01   9.8413559e-01   5.2768636e-01   1.0000000e+00   5.4243583e-01
   7.7999044e-01   3.3758111e-01   4.4370860e-01   2.0519306e-01   9.8343048e-01   4.3741096e-01   9.1789480e-01   4.4525244e-01   5.3603325e-01   2.3342545e-01   3.6021899e-01   1.6918034e-01   1.0000000e+00   4.4594029e-01   7.5109901e-01   3.8603626e-01
   3.4677411e-02   3.2796486e-03  -1.4852123e-01  -6.6237189e-02   4.7560761e-01   2.5405564e-01   5.4875549e-01   3.1326501e-01   5.0225398e-01   2.1897511e-01   2.7765739e-01   1.2650073e-01   1.0000000e+00   4.8814056e-01   9.4653001e-01   5.1115666e-01
   4.5777382e-01   1.8830607e-01   2.4098794e-01   1.0209746e-01   7.4744313e-01   3.3225400e-01   6.0539676e-01   2.8594664e-01   6.6801662e-01   2.9874834e-01   5.1189917e-01   2.2792283e-01   1.0000000e+00   4.8256591e-01   6.1270900e-01   3.5393721e-01
   1.1554841e-01   5.0393749e-02  -3.5753363e-02  -1.2482855e-02   2.7884541e-01   1.5238330e-01   3.9663117e-01   2.2658694e-01   9.2465319e-01   4.0314999e-01   7.0304674e-01   3.2181109e-01   9.9693322e-01   5.2933527e-01   1.0000000e+00   5.3502285e-01
   7.9142169e-01   3.4036001e-01   4.6958039e-01   2.1594892e-01   9.7480987e-01   4.3289488e-01   8.9191660e-01   4.2373083e-01   5.7057551e-01   2.4707735e-01   4.0078406e-01   1.8677059e-01   1.0000000e+00   4.4647233e-01   7.4212477e-01   3.7229487e-01
   6.8999936e-02   1.7781359e-02  -9.5406930e-02  -4.1740532e-02   4.7536933e-01   2.5183991e-01   5.1651894e-01   2.8879936e-01   5.4697753e-01   2.3550900e-01   3.3182917e-01   1.5089981e-01   1.0000000e+00   4.8165458e-01   9.0051034e-01   4.7402632e-01
   4.3533999e-01   1.8310685e-01   2.3940144e-01   1.0129315e-01   7.4839556e-01   3.3166602e-01   5.9005005e-01   2.8088546e-01   6.3372121e-01   2.8877000e-01   5.1223745e-01   2.2752825e-01   1.0000000e+00   4.8047254e-01   5.8398977e-01   3.3404955e-01
   1.1537150e-01   5.7551574e-02  -1.9515133e-02  -5.0895949e-03   2.9896100e-01   1.5964463e-01   3.7161572e-01   2.1850625e-01   8.6941456e-01   3.8593585e-01   6.9281735e-01   3.1953019e-01   1.0000000e+00   5.2681825e-01   9.5746123e-01   5.0741841e-01
   7.5503134e-01   3.3047196e-01   4.6410315e-01   2.1379839e-01   9.7898292e-01   4.3462166e-01   8.4903073e-01   4.0927161e-01   5.3630977e-01   2.3681641e-01   3.9227081e-01   1.8431690e-01   1.0000000e+00   4.4481351e-01   7.0265973e-01   3.5796691e-01
   6.2585779e-02   2.1028404e-02  -8.6729089e-02  -3.6145839e-02   4.9233666e-01   2.5694408e-01   4.8815191e-01   2.7771094e-01   5.0054855e-01   2.2336141e-01   3.2102317e-01   1.4583878e-01   1.0000000e+00   4.8103782e-01   8.4521630e-01   4.5148297e-01
   4.4539673e-01   1.8791096e-01   2.5717602e-01   1.1059228e-01   7.3878718e-01   3.2633122e-01   5.6890669e-01   2.6505977e-01   6.6002650e-01   3.0208040e-01   5.3655443e-01   2.3972986e-01   1.0000000e+00   4.7808081e-01   5.7002580e-01   3.2216310e-01
   1.4208619e-01   6.5096022e-02  -5.5537693e-04   2.3091988e-03   3.9773757e-01   1.9952647e-01   3.7501096e-01   2.0623484e-01   8.9900648e-01   3.9688989e-01   7.1558855e-01   3.2939698e-01   1.0000000e+00   5.2260969e-01   9.4444769e-01   4.9374113e-01
   7.7723173e-01   3.3824807e-01   4.9191276e-01   2.2455112e-01   9.7784887e-01   4.3165155e-01   8.8404530e-01   4.1562223e-01   5.6605010e-01   2.4834882e-01   4.3697120e-01   2.0420135e-01   1.0000000e+00   4.4369816e-01   6.8659905e-01   3.4033090e-01
   8.3360291e-02   2.9283086e-02  -4.3004872e-02  -1.8643731e-02   4.8975838e-01   2.5280899e-01   4.5555335e-01   2.5156607e-01   5.4061781e-01   2.3873919e-01   3.7898976e-01   1.7435617e-01   1.0000000e+00   4.7722979e-01   8.1147459e-01   4.2105001e-01
   4.2165696e-01   1.7964777e-01   2.5361570e-01   1.0925412e-01   7.3623728e-01   3.2333865e-01   5.4561324e-01   2.5692192e-01   6.2576875e-01   2.9174146e-01   5.3751358e-01   2.4094683e-01   1.0000000e+00   4.7528123e-01   5.3749166e-01   3.0044883e-01
   1.3008721e-01   6.6265585e-02   8.1378789e-03   7.3822187e-03   4.0677769e-01   2.0248787e-01   3.3924783e-01   1.9506205e-01   8.4747030e-01   3.8155027e-01   7.1069840e-01   3.2673584e-01   1.0000000e+00   5.1745284e-01   9.0860871e-01   4.7254487e-01
   7.4353995e-01   3.2874853e-01   4.8709838e-01   2.2430201e-01   9.8034510e-01   4.3153604e-01   8.5640636e-01   4.0767742e-01   5.3009171e-01   2.3660390e-01   4.2886478e-01   1.9961389e-01   1.0000000e+00   4.4205240e-01   6.4174903e-01   3.2573984e-01
   6.5816699e-02   2.6393255e-02  -4.6400239e-02  -1.9907200e-02   5.0037420e-01   2.5295614e-01   4.2024647e-01   2.3808811e-01   4.9044488e-01   2.2232201e-01   3.6750985e-01   1.6963528e-01   1.0000000e+00   4.7537794e-01   7.5552562e-01   4.0153670e-01
   4.2721707e-01   1.8272876e-01   2.7011563e-01   1.1751349e-01   7.2698985e-01   3.1869207e-01   5.2579601e-01   2.4125906e-01   6.4850002e-01   3.0321553e-01   5.6202876e-01   2.5140956e-01   1.0000000e+00   4.7326354e-01   5.1957378e-01   2.8737444e-01
   1.4155363e-01   6.6819408e-02   3.2626664e-02   1.7487892e-02   4.2617674e-01   2.0823062e-01   3.2781822e-01   1.7677852e-01   8.8077233e-01   3.9485514e-01   7.4055277e-01   3.3975233e-01   1.0000000e+00   5.1454424e-01   9.0416461e-01   4.6389316e-01
   7.5851941e-01   3.3417534e-01   5.1612947e-01   2.3713221e-01   9.7953139e-01   4.2981267e-01   8.3327882e-01   3.8745558e-01   5.5321476e-01   2.4529997e-01   4.7336470e-01   2.1992508e-01   1.0000000e+00   4.4162148e-01   6.2384109e-01   3.0760552e-01
   7.2015370e-02   2.9265131e-02  -1.7349686e-02  -3.9385781e-03   4.9900289e-01   2.5246784e-01   3.9136504e-01   2.1323163e-01   5.2642271e-01   2.3546715e-01   4.3184764e-01   1.9862399e-01   1.0000000e+00   4.7482301e-01   7.3207698e-01   3.7655798e-01
   4.0373841e-01   1.7394102e-01   2.6400307e-01   1.1487384e-01   7.2295483e-01   3.1442191e-01   5.0076676e-01   2.3470805e-01   6.1422116e-01   2.9124038e-01   5.6333511e-01   2.5241230e-01   1.0000000e+00   4.7001254e-01   4.8512022e-01   2.6725365e-01
   1.1898769e-01   6.1285588e-02   3.3049604e-02   1.8315233e-02   4.2494864e-01   2.0475492e-01   2.8624890e-01   1.6411799e-01   8.3087498e-01   3.7877898e-01   7.3663047e-01   3.3980041e-01   1.0000000e+00   5.1065453e-01   8.6426475e-01   4.3963898e-01
   7.2726945e-01   3.2287664e-01   5.1211366e-01   2.3725751e-01   9.8476039e-01   4.2853886e-01   8.0826932e-01   3.7994654e-01   5.1385778e-01   2.3129605e-01   4.6056205e-01   2.1541312e-01   1.0000000e+00   4.3934669e-01   5.7924635e-01   2.9216869e-01
   4.1120329e-02   1.7911663e-02  -3.3431712e-02  -1.3179320e-02   5.0178099e-01   2.5157745e-01   3.4881946e-01   2.0109912e-01   4.6997693e-01   2.1840016e-01   4.1420721e-01   1.9356808e-01   1.0000000e+00   4.7023204e-01   6.7448606e-01   3.5624873e-01
   4.0476373e-01   1.7456934e-01   2.7907822e-01   1.2106096e-01   7.1173287e-01   3.0808951e-01   4.7780149e-01   2.1747436e-01   6.3392487e-01   3.0140849e-01   5.8875272e-01   2.6431175e-01   1.0000000e+00   4.6751119e-01   4.6161054e-01   2.4893336e-01
   1.1863432e-01   5.8095124e-02   5.5320165e-02   2.7570568e-02   4.3417676e-01   2.0931551e-01   2.6056275e-01   1.4088142e-01   8.7222983e-01   3.9496927e-01   7.7313958e-01   3.5641821e-01   1.0000000e+00   5.0607058e-01   8.5115176e-01   4.2565793e-01
   7.5055261e-01   3.3201377e-01   5.4229352e-01   2.4942827e-01   9.8302062e-01   4.2669417e-01   8.2187016e-01   3.7638113e-01   5.3592626e-01   2.4089497e-01   5.0702642e-01   2.3611225e-01   1.0000000e+00   4.3977760e-01   5.5351453e-01   2.6976573e-01
   3.8213224e-02   1.3862928e-02  -2.5960540e-03   8.3073728e-04   4.9553479e-01   2.4813084e-01   3.0929387e-01   1.7518172e-01   5.0020699e-01   2.2938733e-01   4.7840083e-01   2.1869159e-01   1.0000000e+00   4.6988577e-01   6.3011423e-01   3.2476636e-01
   3.7460212e-01   1.6374953e-01   2.7066944e-01   1.1777314e-01   7.0423374e-01   3.0198878e-01   4.5234017e-01   2.0890934e-01   5.9627694e-01   2.8784856e-01   5.9341375e-01   2.6639016e-01   1.0000000e+00   4.6406382e-01   4.2271599e-01   2.2825912e-01
   8.4007932e-02   4.8309776e-02   4.8433489e-02   2.6381715e-02   4.1954041e-01   1.9828039e-01   2.1116197e-01   1.2258374e-01   8.2268613e-01   3.7775647e-01   7.7623481e-01   3.5737482e-01   1.0000000e+00   5.0149184e-01   8.1392076e-01   4.0440108e-01
   7.2156328e-01   3.2250728e-01   5.4465608e-01   2.5139604e-01   9.9351744e-01   4.2572840e-01   8.1216590e-01   3.7730611e-01   4.9512812e-01   2.2608680e-01   4.9879349e-01   2.3346298e-01   1.0000000e+00   4.3457376e-01   5.0627396e-01   2.5437984e-01
  -8.1411377e-03  -2.5608892e-03  -2.3592873e-02  -8.1730507e-03   4.8678690e-01   2.3985180e-01   2.5194791e-01   1.5229118e-01   4.3769339e-01   2.0487114e-01   4.6390236e-01   2.1462431e-01   1.0000000e+00   4.6586389e-01   5.6590203e-01   3.0213044e-01
   3.8014808e-01   1.6601451e-01   2.8455977e-01   1.2325384e-01   6.9360182e-01   2.9723670e-01   4.3469927e-01   1.9346698e-01   6.1325443e-01   2.9591574e-01   6.1665270e-01   2.7680447e-01   1.0000000e+00   4.6161066e-01   3.9681762e-01   2.0891366e-01
   6.6745547e-02   3.8699890e-02   6.3553031e-02   3.2599574e-02   4.1107740e-01   1.9646892e-01   1.7563424e-01   9.6007359e-02   8.9809924e-01   4.0891485e-01   8.2441418e-01   3.7863921e-01   1.0000000e+00   4.9869465e-01   7.9854432e-01   3.8979085e-01
   7.4770799e-01   3.3189837e-01   5.7523782e-01   2.6548708e-01   9.9683831e-01   4.2765015e-01   8.2162648e-01   3.7104009e-01   5.1168786e-01   2.3277940e-01   5.4769950e-01   2.5660273e-01   1.0000000e+00   4.3485880e-01   4.7608542e-01   2.3104047e-01
  -3.5288421e-02  -1.4684544e-02  -4.2370422e-03   4.3531255e-03   4.7797318e-01   2.3419815e-01   1.9832840e-01   1.1770851e-01   4.5742566e-01   2.1550874e-01   5.3282257e-01   2.4760578e-01   1.0000000e+00   4.6775785e-01   5.2359394e-01   2.7099658e-01
   3.4794838e-01   1.5311377e-01   2.7505669e-01   1.1864535e-01   6.8597416e-01   2.8924957e-01   4.0871699e-01   1.8518701e-01   5.7452201e-01   2.8265445e-01   6.2326130e-01   2.8073829e-01   1.0000000e+00   4.5770864e-01   3.5370565e-01   1.8835089e-01
   2.5247546e-02   2.6263661e-02   5.2834699e-02   2.8517760e-02   3.9040301e-01   1.8073770e-01   1.2047473e-01   7.6963798e-02   8.4811853e-01   3.9258880e-01   8.3244536e-01   3.8398224e-01   1.0000000e+00   4.9341174e-01   7.5852117e-01   3.6921107e-01
   7.1020118e-01   3.2020372e-01   5.7317280e-01   2.6621327e-01   1.0000000e+00   4.2211920e-01   8.0309142e-01   3.6816199e-01   4.6023988e-01   2.1268812e-01   5.3621535e-01   2.5228776e-01   9.9724149e-01   4.2863328e-01   4.2284846e-01   2.1056107e-01
  -9.8983429e-02  -3.8061199e-02  -3.3421119e-02  -1.0158014e-02   4.5861550e-01   2.2002759e-01   1.2866817e-01   9.1108603e-02   3.7753867e-01   1.8566591e-01   5.1630298e-01   2.4090795e-01   1.0000000e+00   4.6037121e-01   4.4833208e-01   2.4517181e-01
   3.4692749e-01   1.5076390e-01   2.8867992e-01   1.2590911e-01   6.7160848e-01   2.8265311e-01   3.8550370e-01   1.6887939e-01   5.8856085e-01   2.9003479e-01   6.5136357e-01   2.9405267e-01   1.0000000e+00   4.5638352e-01   3.1988613e-01   1.6532871e-01
  -5.4699706e-03   8.1224164e-03   5.9141345e-02   3.0531583e-02   3.5916310e-01   1.6875771e-01   6.5613895e-02   3.8708391e-02   8.6405506e-01   3.9934005e-01   8.8483574e-01   4.0793386e-01   1.0000000e+00   4.9036803e-01   7.1957720e-01   3.4199362e-01
   7.3084820e-01   3.2866411e-01   6.0654856e-01   2.8014795e-01   1.0000000e+00   4.2167829e-01   8.0857733e-01   3.5933545e-01   4.7091386e-01   2.1699798e-01   5.8289583e-01   2.7439269e-01   9.9350778e-01   4.2645094e-01   3.7454628e-01   1.7927293e-01
  -1.4992863e-01  -6.1536362e-02  -3.0017738e-02  -6.0035476e-03   4.3443853e-01   2.1142038e-01   4.4412607e-02   4.5163051e-02   3.8634102e-01   1.8808842e-01   5.8602811e-01   2.7261564e-01   1.0000000e+00   4.6397871e-01   3.7242461e-01   1.9845818e-01
   3.0579422e-01   1.3562057e-01   2.7500422e-01   1.1979567e-01   6.5770884e-01   2.7099192e-01   3.5734090e-01   1.5950743e-01   5.4389031e-01   2.7595122e-01   6.6397257e-01   2.9880386e-01   1.0000000e+00   4.5135141e-01   2.7064043e-01   1.4036803e-01
  -6.4492815e-02  -1.0446643e-02   4.3205740e-02   2.3968148e-02   3.2487090e-01   1.4676548e-01  -5.5386920e-03   1.2240312e-02   8.1242995e-01   3.8258367e-01   9.0937044e-01   4.2133481e-01   1.0000000e+00   4.8362045e-01   6.7680451e-01   3.2079079e-01
   6.8478936e-01   3.1149446e-01   6.0552439e-01   2.8119388e-01   1.0000000e+00   4.1259009e-01   7.9189798e-01   3.5747939e-01   4.1386432e-01   1.9591377e-01   5.7441805e-01   2.7058774e-01   9.8729512e-01   4.1431405e-01   3.1256042e-01   1.5536309e-01
  -2.4335978e-01  -9.6842423e-02  -7.4255930e-02  -2.6439039e-02   3.9968273e-01   1.8529989e-01  -5.5295362e-02   2.1906632e-03   2.8410536e-01   1.5130684e-01   5.7735307e-01   2.7171778e-01   1.0000000e+00   4.5550687e-01   2.7919625e-01   1.6286448e-01
   3.0482330e-01   1.3386541e-01   2.8917931e-01   1.2558093e-01   6.4792298e-01   2.6421863e-01   3.0480711e-01   1.3227018e-01   5.5571705e-01   2.8212812e-01   6.9680792e-01   3.1320162e-01   1.0000000e+00   4.5218371e-01   2.3080981e-01   1.1851633e-01
  -1.2230378e-01  -3.8596643e-02   3.4563511e-02   2.2334013e-02   2.7533718e-01   1.2624138e-01  -8.4153693e-02  -3.4888764e-02   8.7119609e-01   4.0691270e-01   9.8434451e-01   4.5574396e-01   1.0000000e+00   4.7721063e-01   6.4380502e-01   2.9838675e-01
   7.0472606e-01   3.1817886e-01   6.4310112e-01   2.9784710e-01   1.0000000e+00   4.0927571e-01   7.7747934e-01   3.3966837e-01   4.1276928e-01   1.9391341e-01   6.1970233e-01   2.9301297e-01   9.7948544e-01   4.1146935e-01   2.5222525e-01   1.1945164e-01
  -3.5065848e-01  -1.4526007e-01  -8.6862762e-02  -3.0190632e-02   3.6616924e-01   1.6820495e-01  -1.8925213e-01  -7.0214785e-02   2.6584893e-01   1.4293108e-01   6.6022600e-01   3.1130855e-01   1.0000000e+00   4.5570603e-01   1.5319589e-01   8.8501682e-02
   4.7036493e-01   1.7210455e-01   1.1846023e-01   4.0155423e-02   7.7871284e-01   3.4351737e-01   7.6485172e-01   3.9482708e-01   6.0622238e-01   2.4266189e-01   4.9476600e-01   2.1686004e-01   1.0000000e+00   5.0815114e-01   7.3752805e-01   4.6016178e-01
   1.6992074e-01   7.9456985e-02  -3.3885019e-02   2.8861057e-03   8.7473945e-02   1.4587305e-01   2.8374695e-01   2.9546953e-01   7.3274699e-01   2.7948905e-01   5.2854929e-01   2.3117350e-01   6.1381411e-01   3.3225847e-01   1.0000000e+00   5.4777218e-01
   7.2171073e-01   2.9854444e-01   3.1251266e-01   1.4278629e-01   8.3033934e-01   3.7244765e-01   1.0000000e+00   5.0345004e-01   3.8532371e-01   1.5196431e-01   2.5928396e-01   1.2588646e-01   8.3160396e-01   3.7643310e-01   7.6129474e-01   4.2232321e-01
  -2.4097348e-01  -1.4455088e-01  -4.2336683e-01  -2.0186872e-01   9.3592965e-02   8.0480528e-02   4.8225503e-01   3.1422739e-01   2.4081240e-01   8.2836055e-02   4.8288317e-02   2.3162688e-02   7.2181219e-01   3.7578518e-01   1.0000000e+00   5.8809673e-01
   5.2690043e-01   2.0124855e-01   1.6810580e-01   6.2319695e-02   7.8147190e-01   3.4804605e-01   7.8113318e-01   3.8435200e-01   6.9488033e-01   2.8437295e-01   4.8694343e-01   2.1283120e-01   1.0000000e+00   4.9849461e-01   7.6800828e-01   4.7106450e-01
  -3.6873515e-02  -2.2650249e-02  -1.0817623e-01  -3.8863060e-02  -1.0156849e-01   1.1137792e-02   2.1953712e-01   1.9341269e-01   8.4571980e-01   3.4533967e-01   5.6833393e-01   2.5719103e-01   7.0842487e-01   4.0126705e-01   1.0000000e+00   5.7027581e-01
   8.1143541e-01   3.3552820e-01   3.6905397e-01   1.6872893e-01   8.6199124e-01   3.8788178e-01   1.0000000e+00   4.9037072e-01   4.8930669e-01   1.9623125e-01   2.8375172e-01   1.3457197e-01   8.6833931e-01   3.9141650e-01   8.0789861e-01   4.2634894e-01
  -1.1418157e-01  -8.5247288e-02  -3.2548964e-01  -1.5013386e-01   1.8958715e-01   1.3414119e-01   5.4360998e-01   3.3098492e-01   3.8861397e-01   1.4273637e-01   1.1082147e-01   4.6075807e-02   7.2939270e-01   3.7776525e-01   1.0000000e+00   5.6326617e-01
   5.0463462e-01   1.9779242e-01   1.7402387e-01   6.8334585e-02   7.8539075e-01   3.5058613e-01   7.4962942e-01   3.7151342e-01   6.6994720e-01   2.8017468e-01   4.7277495e-01   2.0710947e-01   1.0000000e+00   4.9734282e-01   7.4123543e-01   4.5132845e-01
   5.9841897e-03   3.2815979e-03  -8.1035378e-02  -2.9166039e-02  -6.1915047e-02   2.6219298e-02   2.5691898e-01   2.1372244e-01   8.4159293e-01   3.4995898e-01   5.8543037e-01   2.6604383e-01   7.7924557e-01   4.3427596e-01   1.0000000e+00   5.6697468e-01
   7.9220577e-01   3.3519591e-01   3.7571409e-01   1.7255248e-01   8.9920483e-01   4.0424803e-01   1.0000000e+00   4.9450173e-01   4.8753253e-01   2.0300597e-01   2.9509276e-01   1.3938395e-01   9.0065746e-01   4.0701495e-01   8.0105795e-01   4.2622780e-01
  -6.5660577e-02  -5.3776435e-02  -2.8022826e-01  -1.2588117e-01   2.7667002e-01   1.7240685e-01   5.6905002e-01   3.4608929e-01   4.0114043e-01   1.5938234e-01   1.3924136e-01   6.2705606e-02   8.0637798e-01   4.1013763e-01   1.0000000e+00   5.6609601e-01
   5.2989108e-01   2.1187823e-01   2.0911505e-01   8.5084958e-02   7.7787717e-01   3.4766485e-01   7.2381898e-01   3.5070174e-01   7.2719746e-01   3.1015344e-01   4.8350361e-01   2.1299914e-01   1.0000000e+00   4.9298820e-01   7.3346403e-01   4.4316827e-01
   1.5953408e-02   3.0068525e-03  -8.7388628e-02  -3.4499676e-02   1.8452579e-02   4.9597240e-02   3.3823925e-01   2.2318758e-01   8.9857129e-01   3.7702765e-01   6.0520027e-01   2.7511117e-01   8.2378262e-01   4.5553132e-01   1.0000000e+00   5.6235486e-01
   8.6499497e-01   3.6507768e-01   4.3172774e-01   1.9785848e-01   9.4650977e-01   4.2396333e-01   1.0000000e+00   4.8612878e-01   5.8296631e-01   2.4452858e-01   3.3453880e-01   1.5870178e-01   9.5641608e-01   4.2905036e-01   8.4906263e-01   4.3786898e-01
   2.1609438e-02  -1.3723366e-02  -2.0542916e-01  -9.3836523e-02   3.3682436e-01   1.9694234e-01   5.7800650e-01   3.3459733e-01   5.1859797e-01   2.1241122e-01   2.0603106e-01   9.2512339e-02   8.4007464e-01   4.1910437e-01   1.0000000e+00   5.4183219e-01
   5.0225582e-01   2.0584632e-01   2.1243185e-01   8.6967770e-02   7.7928781e-01   3.4835531e-01   6.9193843e-01   3.3936073e-01   6.9008877e-01   3.0199025e-01   4.7507839e-01   2.0998649e-01   1.0000000e+00   4.9060693e-01   7.0133250e-01   4.2039899e-01
   5.9308729e-02   3.1553360e-02  -6.0252490e-02  -2.2645652e-02   8.1863091e-02   7.5182310e-02   3.5745315e-01   2.3801458e-01   8.8819605e-01   3.8118090e-01   6.2426096e-01   2.8432526e-01   8.8644241e-01   4.8446549e-01   1.0000000e+00   5.6089247e-01
   8.5458956e-01   3.6782643e-01   4.4333634e-01   2.0320401e-01   9.9158637e-01   4.4363098e-01   9.9732483e-01   4.8987323e-01   5.7631760e-01   2.5000280e-01   3.4783995e-01   1.6398403e-01   1.0000000e+00   4.4680656e-01   8.3291520e-01   4.3405515e-01
   4.6994241e-02   5.6102656e-03  -1.7499254e-01  -7.9438973e-02   4.1342883e-01   2.2954342e-01   5.9427037e-01   3.5004476e-01   5.1990371e-01   2.2638019e-01   2.3151298e-01   1.0743062e-01   9.2426141e-01   4.5526708e-01   1.0000000e+00   5.4771710e-01
   5.1323719e-01   2.1139810e-01   2.3931903e-01   1.0043032e-01   7.6660969e-01   3.4086798e-01   6.4906972e-01   3.1208571e-01   7.2711864e-01   3.2104591e-01   5.0085399e-01   2.2113016e-01   1.0000000e+00   4.8599862e-01   6.8249429e-01   4.0457191e-01
   1.0677645e-01   4.6360686e-02  -5.1116395e-02  -2.0697803e-02   1.7733710e-01   1.1078708e-01   4.0469888e-01   2.4118025e-01   9.3654300e-01   4.0387635e-01   6.5527091e-01   2.9898156e-01   9.1722374e-01   4.9405183e-01   1.0000000e+00   5.5252935e-01
   8.6841406e-01   3.7340673e-01   4.7616198e-01   2.1859372e-01   9.8168960e-01   4.3944949e-01   9.5666290e-01   4.6086256e-01   6.2414299e-01   2.6834358e-01   3.8488512e-01   1.7891610e-01   1.0000000e+00   4.4699985e-01   8.2112318e-01   4.1815868e-01
   1.0310937e-01   3.0876996e-02  -1.1728776e-01  -5.1386943e-02   4.4466237e-01   2.4040347e-01   5.9030541e-01   3.3180163e-01   6.0734025e-01   2.5917624e-01   3.0339031e-01   1.3684505e-01   9.5343233e-01   4.6545251e-01   1.0000000e+00   5.3219389e-01
   4.8666381e-01   2.0472978e-01   2.3814894e-01   1.0077096e-01   7.6450405e-01   3.4013942e-01   6.3128182e-01   3.0733002e-01   6.8726434e-01   3.1106347e-01   4.9850601e-01   2.2203843e-01   1.0000000e+00   4.8346525e-01   6.5066578e-01   3.8180867e-01
   1.2951705e-01   6.5670283e-02  -2.9588043e-02  -8.8612397e-03   2.2996738e-01   1.3222062e-01   4.0987785e-01   2.4982930e-01   9.2551128e-01   4.0971095e-01   6.8346863e-01   3.1378499e-01   9.7643578e-01   5.2120476e-01   1.0000000e+00   5.4977669e-01
   8.2333457e-01   3.6027345e-01   4.6847799e-01   2.1629100e-01   9.8340992e-01   4.3765940e-01   9.2511688e-01   4.5210931e-01   5.8921366e-01   2.6040823e-01   3.8015498e-01   1.7764969e-01   1.0000000e+00   4.4669244e-01   7.7807914e-01   4.0106971e-01
   1.0683329e-01   4.0390516e-02  -1.0454672e-01  -4.6304045e-02   4.9048815e-01   2.5852162e-01   5.8661088e-01   3.3422594e-01   5.8253761e-01   2.5896792e-01   3.1425384e-01   1.4276151e-01   1.0000000e+00   4.8591353e-01   9.7779637e-01   5.2942817e-01
   4.9988114e-01   2.0926348e-01   2.6209934e-01   1.1156504e-01   7.5492804e-01   3.3579631e-01   6.2156873e-01   2.9587882e-01   7.2186927e-01   3.2682379e-01   5.2876651e-01   2.3534494e-01   1.0000000e+00   4.8159964e-01   6.3661808e-01   3.7135945e-01
   1.7219640e-01   7.8200337e-02  -1.3453506e-02  -3.0775995e-03   2.9562541e-01   1.5900931e-01   4.3105444e-01   2.4466916e-01   9.6911880e-01   4.2623287e-01   7.1426687e-01   3.2678244e-01   9.8937495e-01   5.2289881e-01   1.0000000e+00   5.4149773e-01
   8.3684098e-01   3.6316782e-01   4.9694862e-01   2.2692506e-01   9.7603124e-01   4.3333376e-01   9.0195403e-01   4.3150851e-01   6.2697987e-01   2.7411268e-01   4.2849473e-01   1.9868323e-01   1.0000000e+00   4.4601145e-01   7.7053615e-01   3.8747616e-01
   1.4019294e-01   5.2399734e-02  -4.8455668e-02  -2.2742406e-02   4.9080572e-01   2.5662040e-01   5.5370589e-01   3.0809814e-01   6.2884734e-01   2.7557240e-01   3.7576192e-01   1.6969728e-01   1.0000000e+00   4.8076628e-01   9.3315576e-01   4.9121549e-01
   4.7519119e-01   2.0315187e-01   2.5882272e-01   1.0990966e-01   7.5478173e-01   3.3439500e-01   6.0557507e-01   2.9095429e-01   6.8200274e-01   3.1403611e-01   5.2812723e-01   2.3427901e-01   1.0000000e+00   4.7955695e-01   6.0611209e-01   3.5108301e-01
   1.7187107e-01   8.6210372e-02   4.2039794e-03   4.8662501e-03   3.2203634e-01   1.6913818e-01   4.0759884e-01   2.3874860e-01   9.1683926e-01   4.1069423e-01   7.0834173e-01   3.2554925e-01   1.0000000e+00   5.2446083e-01   9.6318639e-01   5.1869701e-01
   7.9727788e-01   3.5199236e-01   4.9087794e-01   2.2511865e-01   9.7977677e-01   4.3467457e-01   8.5894465e-01   4.1743350e-01   5.8858193e-01   2.6247198e-01   4.1728093e-01   1.9493638e-01   1.0000000e+00   4.4460587e-01   7.2736883e-01   3.7268719e-01
   1.3084882e-01   5.5439642e-02  -4.2573274e-02  -1.6691505e-02   5.0655738e-01   2.6184799e-01   5.2280179e-01   2.9592648e-01   5.7451499e-01   2.5921510e-01   3.6075509e-01   1.6343766e-01   1.0000000e+00   4.7888723e-01   8.7491307e-01   4.6676602e-01
   4.8544712e-01   2.0731703e-01   2.8045484e-01   1.2107963e-01   7.4562860e-01   3.2961105e-01   5.8309402e-01   2.7342273e-01   7.1257754e-01   3.2837552e-01   5.5622160e-01   2.4842931e-01   1.0000000e+00   4.7710313e-01   5.9239300e-01   3.3962356e-01
   2.0108765e-01   9.4116003e-02   2.7617051e-02   1.4339623e-02   4.1310971e-01   2.0570231e-01   4.1013277e-01   2.2494759e-01   9.4962713e-01   4.2292494e-01   7.3467505e-01   3.3727463e-01   1.0000000e+00   5.1932914e-01   9.5076171e-01   5.0416151e-01
   8.2040925e-01   3.5953883e-01   5.2156369e-01   2.3797614e-01   9.7834610e-01   4.3245476e-01   8.9233443e-01   4.2214273e-01   6.2167573e-01   2.7465769e-01   4.6917696e-01   2.1824642e-01   1.0000000e+00   4.4324106e-01   7.1316802e-01   3.5512132e-01
   1.5098571e-01   6.2405159e-02   4.5997724e-03   2.6081184e-03   5.0478945e-01   2.5848824e-01   4.9141692e-01   2.6967944e-01   6.1859762e-01   2.7513278e-01   4.2602428e-01   1.9447079e-01   1.0000000e+00   4.7434560e-01   8.4346548e-01   4.3925455e-01
   4.6077776e-01   1.9877964e-01   2.7590944e-01   1.1904566e-01   7.4249218e-01   3.2604216e-01   5.5825075e-01   2.6621077e-01   6.7355489e-01   3.1583387e-01   5.5725702e-01   2.4956123e-01   1.0000000e+00   4.7436356e-01   5.5825075e-01   3.1736740e-01
   1.8678719e-01   9.4172896e-02   3.6846639e-02   1.9534832e-02   4.2381971e-01   2.0918665e-01   3.7317642e-01   2.1464696e-01   8.9440383e-01   4.0603551e-01   7.2898547e-01   3.3428738e-01   1.0000000e+00   5.1418568e-01   9.1517770e-01   4.8397620e-01
   7.8552804e-01   3.4939904e-01   5.1601758e-01   2.3650919e-01   9.8152145e-01   4.3188869e-01   8.6737942e-01   4.1689181e-01   5.8150534e-01   2.6144981e-01   4.5873949e-01   2.1288265e-01   1.0000000e+00   4.4180534e-01   6.6617456e-01   3.4024105e-01
   1.3106203e-01   5.7811980e-02   4.7503682e-05   4.7503682e-05   5.1427486e-01   2.5842003e-01   4.5508527e-01   2.5742245e-01   5.6301300e-01   2.5775498e-01   4.1081184e-01   1.8801957e-01   1.0000000e+00   4.7337419e-01   7.8471332e-01   4.1960002e-01
   4.6653858e-01   2.0164318e-01   2.9546208e-01   1.2895586e-01   7.3346082e-01   3.2147474e-01   5.3805523e-01   2.4933176e-01   7.0075328e-01   3.2879100e-01   5.8425404e-01   2.6148432e-01   1.0000000e+00   4.7194500e-01   5.4172285e-01   3.0472615e-01
   2.0102345e-01   9.5078331e-02   6.5243311e-02   3.1304589e-02   4.4128657e-01   2.1447387e-01   3.6183280e-01   1.9560516e-01   9.3120506e-01   4.1979759e-01   7.6137529e-01   3.4853736e-01   1.0000000e+00   5.1149314e-01   9.1067517e-01   4.7526688e-01
   8.0191364e-01   3.5450616e-01   5.4698330e-01   2.5038140e-01   9.7988176e-01   4.3036249e-01   8.4063226e-01   3.9376787e-01   6.0877311e-01   2.7154210e-01   5.0801944e-01   2.3459548e-01   1.0000000e+00   4.4127454e-01   6.5011820e-01   3.2290725e-01
   1.4072462e-01   6.0976189e-02   3.4456537e-02   1.8202557e-02   5.1394896e-01   2.5830521e-01   4.2797396e-01   2.3354403e-01   6.0477100e-01   2.7237299e-01   4.8158357e-01   2.1985647e-01   1.0000000e+00   4.7222090e-01   7.6322418e-01   3.9356494e-01
   4.4153756e-01   1.9230305e-01   2.8865596e-01   1.2592618e-01   7.2864307e-01   3.1692510e-01   5.1267829e-01   2.4378780e-01   6.6199468e-01   3.1452778e-01   5.8530936e-01   2.6207452e-01   1.0000000e+00   4.6851215e-01   5.0481510e-01   2.8327638e-01
   1.7711678e-01   8.9008615e-02   6.6279429e-02   3.2746864e-02   4.4173191e-01   2.1118500e-01   3.1771754e-01   1.8398013e-01   8.7793334e-01   4.0219435e-01   7.5735892e-01   3.4778461e-01   1.0000000e+00   5.0739400e-01   8.7073828e-01   4.5086221e-01
   7.6919566e-01   3.4379713e-01   5.4251290e-01   2.5017448e-01   9.8543127e-01   4.2959839e-01   8.1480052e-01   3.8816427e-01   5.6484794e-01   2.5613692e-01   4.9310592e-01   2.2971217e-01   1.0000000e+00   4.3912727e-01   6.0161242e-01   3.0678321e-01
   1.0798831e-01   5.1014970e-02   1.8264619e-02   1.0706846e-02   5.1581803e-01   2.5604380e-01   3.8360545e-01   2.2101642e-01   5.4333543e-01   2.5313696e-01   4.6170244e-01   2.1379778e-01   1.0000000e+00   4.6853350e-01   7.0345429e-01   3.7541786e-01
   4.4482332e-01   1.9351777e-01   3.0604930e-01   1.3347123e-01   7.1843852e-01   3.1074135e-01   4.9219738e-01   2.2672078e-01   6.8689019e-01   3.2691374e-01   6.1382419e-01   2.7539590e-01   1.0000000e+00   4.6608294e-01   4.8337556e-01   2.6640928e-01
   1.7880445e-01   8.7004940e-02   9.2144713e-02   4.3716627e-02   4.4853088e-01   2.1469975e-01   2.9366666e-01   1.5914737e-01   9.2407157e-01   4.2009080e-01   7.9640787e-01   3.6703692e-01   1.0000000e+00   5.0384055e-01   8.5947003e-01   4.3811777e-01
   7.9569601e-01   3.5327356e-01   5.7450581e-01   2.6380226e-01   9.8399245e-01   4.2738209e-01   8.2782165e-01   3.8327020e-01   5.9197115e-01   2.6650756e-01   5.4428489e-01   2.5202787e-01   1.0000000e+00   4.3901630e-01   5.7781224e-01   2.8464572e-01
   1.0731352e-01   4.7079769e-02   5.2816379e-02   2.5765294e-02   5.0961871e-01   2.5231195e-01   3.4533406e-01   1.9479749e-01   5.7974317e-01   2.6650512e-01   5.3073537e-01   2.4261906e-01   1.0000000e+00   4.6778102e-01   6.6376539e-01   3.4444389e-01
   4.1258597e-01   1.8162692e-01   2.9691168e-01   1.2994755e-01   7.1063946e-01   3.0444284e-01   4.6423330e-01   2.1809414e-01   6.4495337e-01   3.1163441e-01   6.1769535e-01   2.7685521e-01   1.0000000e+00   4.6287698e-01   4.4257871e-01   2.4472290e-01
   1.4288838e-01   7.7406726e-02   8.6304051e-02   4.2885106e-02   4.3599858e-01   2.0508334e-01   2.4193309e-01   1.4358799e-01   8.7249868e-01   4.0195148e-01   7.9951361e-01   3.6722226e-01   1.0000000e+00   4.9916728e-01   8.2156415e-01   4.1753663e-01
   7.6491481e-01   3.4410346e-01   5.7763409e-01   2.6594798e-01   9.9441433e-01   4.2606071e-01   8.1889817e-01   3.8674170e-01   5.4713225e-01   2.5034612e-01   5.3441097e-01   2.4907400e-01   1.0000000e+00   4.3439534e-01   5.2885286e-01   2.6993983e-01
   6.0362287e-02   3.0998076e-02   3.1674208e-02   1.7059344e-02   5.0262651e-01   2.4507203e-01   2.8943673e-01   1.7444219e-01   5.1344394e-01   2.4018308e-01   5.1438082e-01   2.3727051e-01   1.0000000e+00   4.6367088e-01   5.9754512e-01   3.2360743e-01
   4.1967857e-01   1.8435067e-01   3.1309730e-01   1.3583625e-01   7.0005147e-01   3.0007219e-01   4.4567513e-01   2.0124003e-01   6.6736179e-01   3.2162957e-01   6.4344463e-01   2.8830425e-01   1.0000000e+00   4.6084576e-01   4.1826469e-01   2.2642466e-01
   1.2917910e-01   6.7590130e-02   1.0438439e-01   5.0058747e-02   4.2659699e-01   2.0233752e-01   2.0770206e-01   1.1451054e-01   9.4369274e-01   4.3111125e-01   8.4824686e-01   3.8943170e-01   1.0000000e+00   4.9556482e-01   8.0809783e-01   4.0382475e-01
   7.9379979e-01   3.5382383e-01   6.0955367e-01   2.8002486e-01   9.9716685e-01   4.2807977e-01   8.2450573e-01   3.7624532e-01   5.6827498e-01   2.5956830e-01   5.8542620e-01   2.7283536e-01   1.0000000e+00   4.3484278e-01   5.0039950e-01   2.4683436e-01
   4.0701426e-02   2.2470672e-02   5.6231756e-02   3.0401498e-02   4.9215179e-01   2.3836537e-01   2.3825522e-01   1.4033155e-01   5.4259992e-01   2.5433717e-01   5.8599989e-01   2.7102495e-01   1.0000000e+00   4.6488957e-01   5.5912320e-01   2.9283472e-01
   3.8573838e-01   1.7123089e-01   3.0303319e-01   1.3139271e-01   6.9218105e-01   2.9182332e-01   4.2112271e-01   1.9467463e-01   6.2362494e-01   3.0594345e-01   6.4851302e-01   2.9210356e-01   1.0000000e+00   4.5624205e-01   3.7281244e-01   2.0446171e-01
   8.5250267e-02   5.4384817e-02   9.3651832e-02   4.6891361e-02   4.0664267e-01   1.8687827e-01   1.5122709e-01   9.8085733e-02   8.8913320e-01   4.1331806e-01   8.5572644e-01   3.9414267e-01   1.0000000e+00   4.8920470e-01   7.6320353e-01   3.8041558e-01
   7.5408929e-01   3.4109287e-01   6.0643365e-01   2.8100754e-01   1.0000000e+00   4.2231310e-01   8.0771044e-01   3.7637115e-01   5.1233685e-01   2.3772751e-01   5.7240615e-01   2.6753766e-01   9.9785123e-01   4.2696341e-01   4.4444036e-01   2.2653467e-01
  -2.2663306e-02  -1.7314467e-03   2.7941967e-02   1.7314467e-02   4.7764046e-01   2.2574482e-01   1.7033853e-01   1.1582781e-01   4.6044461e-01   2.2514777e-01   5.7143710e-01   2.6437399e-01   1.0000000e+00   4.5931100e-01   4.8283480e-01   2.7052361e-01
   3.8758929e-01   1.7010429e-01   3.1913793e-01   1.3950544e-01   6.7859884e-01   2.8528002e-01   3.9742066e-01   1.7633949e-01   6.4414893e-01   3.1583361e-01   6.7881029e-01   3.0653174e-01   1.0000000e+00   4.5509385e-01   3.4072678e-01   1.8156755e-01
   5.8307230e-02   3.7859825e-02   1.0221110e-01   4.9436796e-02   3.7623418e-01   1.7556668e-01   9.8021833e-02   5.8736615e-02   9.2114833e-01   4.2695731e-01   9.1124322e-01   4.1930886e-01   1.0000000e+00   4.8677709e-01   7.3075720e-01   3.5636560e-01
   7.7979574e-01   3.5184088e-01   6.4128050e-01   2.9555108e-01   1.0000000e+00   4.2126779e-01   8.1148537e-01   3.6541815e-01   5.2836231e-01   2.4369675e-01   6.2038979e-01   2.9067545e-01   9.9312672e-01   4.2505995e-01   3.9912237e-01   1.9551606e-01
  -6.3833554e-02  -2.1825011e-02   3.9310925e-02   2.3444077e-02   4.5191374e-01   2.1604818e-01   9.1056279e-02   7.1044621e-02   4.8079701e-01   2.3165598e-01   6.4477689e-01   2.9803769e-01   1.0000000e+00   4.6130432e-01   4.1318567e-01   2.2517972e-01
   3.4297894e-01   1.5332012e-01   3.0388859e-01   1.3265859e-01   6.6475706e-01   2.7374110e-01   3.6775336e-01   1.6725941e-01   5.9427235e-01   2.9947146e-01   6.8981985e-01   3.1030911e-01   1.0000000e+00   4.4912810e-01   2.8945197e-01   1.5577005e-01
  -1.6616019e-03   1.8697590e-02   8.7293193e-02   4.2721160e-02   3.4494221e-01   1.5415124e-01   2.8084158e-02   3.5449875e-02   8.6424079e-01   4.0711642e-01   9.3363300e-01   4.3208431e-01   1.0000000e+00   4.7907381e-01   6.8544610e-01   3.3370477e-01
   7.2997648e-01   3.3313840e-01   6.3913206e-01   2.9529863e-01   1.0000000e+00   4.1151433e-01   7.9544752e-01   3.6661692e-01   4.6725154e-01   2.2032484e-01   6.0974335e-01   2.8628657e-01   9.8660859e-01   4.1357733e-01   3.3590509e-01   1.7218816e-01
  -1.5421388e-01  -5.4636591e-02  -2.1482277e-03   4.5112782e-03   4.2019334e-01   1.9190834e-01  -5.3705693e-03   3.3082707e-02   3.7629694e-01   1.9477265e-01   6.3336914e-01   2.9602578e-01   1.0000000e+00   4.5184390e-01   3.2015754e-01   1.9269603e-01
   3.4563770e-01   1.5335425e-01   3.2026038e-01   1.3941296e-01   6.5523201e-01   2.6748077e-01   3.1701250e-01   1.3934805e-01   6.1223577e-01   3.0849985e-01   7.2377912e-01   3.2545267e-01   1.0000000e+00   4.4999650e-01   2.5179735e-01   1.3342885e-01
  -5.4716715e-02  -7.2752682e-03   8.0192363e-02   4.2665132e-02   2.9298368e-01   1.3313330e-01  -4.7535863e-02  -1.3666817e-02   9.2407869e-01   4.3203584e-01   1.0000000e+00   4.6175346e-01   9.9083398e-01   4.6935756e-01   6.5216408e-01   3.0944552e-01
   7.5809302e-01   3.4305042e-01   6.7920338e-01   3.1305041e-01   1.0000000e+00   4.0961478e-01   7.8180077e-01   3.4606805e-01   4.7353381e-01   2.2226657e-01   6.5678665e-01   3.0968006e-01   9.7738732e-01   4.1012425e-01   2.7832574e-01   1.3534296e-01
  -2.4586709e-01  -9.5627299e-02  -5.8030241e-03   4.2501022e-03   3.9125460e-01   1.7654271e-01  -1.2766653e-01  -3.7024928e-02   3.7784934e-01   1.9362485e-01   7.2496935e-01   3.4058030e-01   1.0000000e+00   4.5230895e-01   2.0711075e-01   1.2096445e-01
   5.2318750e-01   2.0026104e-01   1.3912406e-01   4.8473861e-02   7.8391007e-01   3.4735061e-01   7.9430057e-01   4.0874289e-01   6.5863518e-01   2.7069111e-01   5.0203125e-01   2.1990249e-01   1.0000000e+00   5.0676289e-01   7.7098274e-01   4.8060267e-01
   1.9257889e-01   9.3093247e-02  -2.5205629e-02   4.4118401e-03   7.2060056e-02   1.3105559e-01   2.7871544e-01   2.8969374e-01   7.7100876e-01   3.0229655e-01   5.3489287e-01   2.3399853e-01   6.1290378e-01   3.3331623e-01   1.0000000e+00   5.5523234e-01
   7.6256327e-01   3.2207952e-01   3.2892123e-01   1.4970181e-01   8.2062167e-01   3.6874777e-01   1.0000000e+00   5.0571176e-01   4.2733803e-01   1.7534431e-01   2.6669690e-01   1.2741526e-01   8.2299495e-01   3.7219644e-01   7.7987864e-01   4.3236270e-01
  -1.6121519e-01  -9.8177026e-02  -3.6979281e-01  -1.7746541e-01   1.0542499e-01   8.4486419e-02   5.0325793e-01   3.2476755e-01   3.1664007e-01   1.2563145e-01   7.7238451e-02   3.5873783e-02   7.0041731e-01   3.6305732e-01   1.0000000e+00   5.8715865e-01
   5.7725256e-01   2.2636325e-01   1.8713685e-01   7.1466863e-02   7.8853598e-01   3.5207940e-01   8.0282436e-01   3.9703984e-01   7.5341591e-01   3.1461493e-01   4.9720782e-01   2.1733716e-01   1.0000000e+00   4.9850610e-01   7.9614752e-01   4.9045371e-01
  -9.0320516e-04  -1.5714777e-03  -9.2389792e-02  -3.3066510e-02  -8.6169359e-02   1.7089820e-02   2.4058341e-01   2.0466860e-01   8.8333122e-01   3.6608882e-01   5.7408044e-01   2.5985038e-01   7.0081357e-01   3.9483377e-01   1.0000000e+00   5.7411359e-01
   8.4704781e-01   3.5531979e-01   3.8606041e-01   1.7577017e-01   8.5048441e-01   3.8344789e-01   1.0000000e+00   4.9249437e-01   5.3298839e-01   2.1988688e-01   2.9305479e-01   1.3832409e-01   8.5522177e-01   3.8574691e-01   8.2384666e-01   4.3522799e-01
  -4.3988731e-02  -4.6252309e-02  -2.7751386e-01  -1.2833201e-01   1.9648984e-01   1.3473212e-01   5.6063605e-01   3.3782001e-01   4.5519838e-01   1.7966482e-01   1.3710742e-01   5.8128794e-02   7.0618897e-01   3.6454210e-01   1.0000000e+00   5.6096595e-01
   5.5181464e-01   2.2318721e-01   1.9179930e-01   7.6239870e-02   7.8875262e-01   3.5198489e-01   7.6964998e-01   3.8304819e-01   7.2385537e-01   3.1020962e-01   4.8278665e-01   2.1082399e-01   1.0000000e+00   4.9697424e-01   7.6739186e-01   4.6956252e-01
   4.0072443e-02   2.5300565e-02  -6.5890911e-02  -2.3240468e-02  -5.0182673e-02   2.8583844e-02   2.8160559e-01   2.2601516e-01   8.8075292e-01   3.7252346e-01   5.9205253e-01   2.6922891e-01   7.7063718e-01   4.2724478e-01   1.0000000e+00   5.7192952e-01
   8.2979309e-01   3.5613875e-01   3.9428036e-01   1.8026632e-01   8.8838909e-01   3.9845706e-01   1.0000000e+00   4.9657607e-01   5.3097536e-01   2.2803104e-01   3.0483218e-01   1.4361161e-01   8.9052755e-01   4.0123039e-01   8.1806300e-01   4.3583016e-01
   1.6962537e-03  -1.7034383e-02  -2.3634421e-01  -1.0673204e-01   2.7783016e-01   1.7034383e-01   5.8545477e-01   3.5376202e-01   4.6671612e-01   1.9705827e-01   1.6550380e-01   7.3794707e-02   7.8578163e-01   3.9707084e-01   1.0000000e+00   5.6527752e-01
   5.7574286e-01   2.3477266e-01   2.2904400e-01   9.3806765e-02   7.8389663e-01   3.5021533e-01   7.4349523e-01   3.6212020e-01   7.8440409e-01   3.4003674e-01   4.9703775e-01   2.1863523e-01   1.0000000e+00   4.9240482e-01   7.5866083e-01   4.6224422e-01
   5.4067780e-02   2.4159808e-02  -7.1962148e-02  -2.7841592e-02   2.9058711e-02   5.3766222e-02   3.6253404e-01   2.3558855e-01   9.3848714e-01   3.9973223e-01   6.1510140e-01   2.7838549e-01   8.1440460e-01   4.4749998e-01   1.0000000e+00   5.6706539e-01
   8.9737076e-01   3.8281622e-01   4.4953769e-01   2.0529435e-01   9.3116271e-01   4.1808259e-01   1.0000000e+00   4.8895305e-01   6.2691483e-01   2.6712709e-01   3.4787148e-01   1.6357936e-01   9.3971798e-01   4.2142751e-01   8.6279403e-01   4.4492235e-01
   8.3398458e-02   1.9762846e-02  -1.6126482e-01  -7.5155280e-02   3.3670243e-01   1.9446640e-01   5.9395822e-01   3.4308300e-01   5.7679202e-01   2.4268775e-01   2.3466968e-01   1.0463015e-01   8.1281762e-01   4.0333145e-01   1.0000000e+00   5.4110672e-01
   5.4700924e-01   2.2882484e-01   2.3138101e-01   9.5572477e-02   7.8345899e-01   3.5005372e-01   7.1037701e-01   3.5027857e-01   7.4231981e-01   3.3066941e-01   4.8841843e-01   2.1559428e-01   1.0000000e+00   4.8976753e-01   7.2628209e-01   4.3853981e-01
   9.9799929e-02   5.4210423e-02  -4.3814316e-02  -1.5518826e-02   9.6307122e-02   7.9854153e-02   3.8705157e-01   2.5343900e-01   9.2955991e-01   4.0496602e-01   6.3527746e-01   2.8895150e-01   8.7676847e-01   4.7692166e-01   1.0000000e+00   5.6550765e-01
   8.8893941e-01   3.8725622e-01   4.6255036e-01   2.1121351e-01   9.7577868e-01   4.3585388e-01   1.0000000e+00   4.9369626e-01   6.2172303e-01   2.7414992e-01   3.6136157e-01   1.6907772e-01   9.8448884e-01   4.4035046e-01   8.4938027e-01   4.4341631e-01
   1.1034255e-01   3.8731609e-02  -1.3230049e-01  -6.0633081e-02   4.0871601e-01   2.2458761e-01   6.0984173e-01   3.5627508e-01   5.7980309e-01   2.5941819e-01   2.5830361e-01   1.1892555e-01   8.9266607e-01   4.3953411e-01   1.0000000e+00   5.4859563e-01
   5.5710203e-01   2.3338102e-01   2.6151451e-01   1.1078379e-01   7.7423208e-01   3.4425232e-01   6.6879143e-01   3.2264905e-01   7.8208238e-01   3.4972151e-01   5.1753795e-01   2.2817436e-01   1.0000000e+00   4.8559792e-01   7.0711947e-01   4.2271141e-01
   1.5235403e-01   7.0475342e-02  -3.3786793e-02  -1.3244653e-02   1.8809705e-01   1.1497852e-01   4.3306566e-01   2.5608723e-01   9.7823425e-01   4.2681683e-01   6.6720296e-01   3.0445463e-01   9.0830736e-01   4.8703547e-01   1.0000000e+00   5.5934926e-01
   9.1692216e-01   3.9755471e-01   5.0556917e-01   2.3151285e-01   9.8418791e-01   4.4094845e-01   9.7038321e-01   4.6993231e-01   6.8162038e-01   2.9704352e-01   4.1150216e-01   1.8977490e-01   1.0000000e+00   4.4766113e-01   8.5059918e-01   4.3356450e-01
   1.6332128e-01   6.1566675e-02  -7.0945769e-02  -3.1647891e-02   4.4228452e-01   2.3694001e-01   6.0628766e-01   3.3895730e-01   6.6528618e-01   2.8823684e-01   3.3403196e-01   1.5001310e-01   9.2376212e-01   4.4946293e-01   1.0000000e+00   5.3329840e-01
   5.2877543e-01   2.2603044e-01   2.5931125e-01   1.1040149e-01   7.6911698e-01   3.4234666e-01   6.4936934e-01   3.1753184e-01   7.3741571e-01   3.3741077e-01   5.1608166e-01   2.2961260e-01   1.0000000e+00   4.8275919e-01   6.7304912e-01   3.9867425e-01
   1.7728787e-01   9.0182599e-02  -1.0152432e-02  -4.6411115e-04   2.4391942e-01   1.3743492e-01   4.3984684e-01   2.6548608e-01   9.6627683e-01   4.3115926e-01   6.9590567e-01   3.1861231e-01   9.6532219e-01   5.1278481e-01   1.0000000e+00   5.5538199e-01
   8.6800772e-01   3.8237019e-01   4.9695077e-01   2.2884570e-01   9.8276488e-01   4.3778928e-01   9.3585682e-01   4.6025803e-01   6.4228786e-01   2.8650162e-01   4.0483894e-01   1.8835320e-01   1.0000000e+00   4.4630647e-01   8.0480107e-01   4.1537789e-01
   1.7146429e-01   7.2346754e-02  -6.0182726e-02  -2.5815362e-02   4.9590991e-01   2.5847233e-01   6.1478806e-01   3.4956974e-01   6.5388222e-01   2.9427388e-01   3.5137576e-01   1.5961967e-01   9.9144800e-01   4.7949644e-01   1.0000000e+00   5.4132583e-01
   5.4037641e-01   2.2952214e-01   2.8624701e-01   1.2231114e-01   7.6175555e-01   3.3870688e-01   6.3813782e-01   3.0541028e-01   7.7462727e-01   3.5366582e-01   5.4928748e-01   2.4434412e-01   1.0000000e+00   4.8076066e-01   6.5925814e-01   3.8870879e-01
   2.2123651e-01   1.0261204e-01   8.6042013e-03   6.6613172e-03   3.0378382e-01   1.6170347e-01   4.5603655e-01   2.5775134e-01   1.0000000e+00   4.4300077e-01   7.2117085e-01   3.2920785e-01   9.6930491e-01   5.1003485e-01   9.8977459e-01   5.4210767e-01
   8.8010619e-01   3.8513412e-01   5.2705169e-01   2.4008146e-01   9.7673437e-01   4.3341167e-01   9.0966791e-01   4.3807304e-01   6.8177085e-01   3.0076185e-01   4.5895985e-01   2.1192070e-01   1.0000000e+00   4.4545699e-01   7.9815241e-01   4.0240458e-01
   2.0584828e-01   8.4473645e-02  -3.2603863e-03  -2.1735909e-03   5.0298869e-01   2.6107790e-01   5.8938892e-01   3.2559403e-01   7.0597178e-01   3.1275009e-01   4.2133083e-01   1.8999160e-01   1.0000000e+00   4.7912859e-01   9.6670454e-01   5.0901546e-01
   5.1556262e-01   2.2296844e-01   2.8263660e-01   1.2020555e-01   7.5958891e-01   3.3658650e-01   6.2065112e-01   3.0006959e-01   7.3117154e-01   3.3931889e-01   5.4893158e-01   2.4369487e-01   1.0000000e+00   4.7860081e-01   6.2826176e-01   3.6777588e-01
   2.2443233e-01   1.1162029e-01   2.7800922e-02   1.4886408e-02   3.4133200e-01   1.7624840e-01   4.4180137e-01   2.5705438e-01   9.6716965e-01   4.3579926e-01   7.3096151e-01   3.3533300e-01   1.0000000e+00   5.2227407e-01   9.7446259e-01   5.3085120e-01
   8.4158179e-01   3.7358027e-01   5.2176618e-01   2.3807180e-01   9.7965152e-01   4.3469300e-01   8.7269511e-01   4.2676624e-01   6.4199984e-01   2.8787981e-01   4.4769341e-01   2.0808740e-01   1.0000000e+00   4.4427508e-01   7.5267678e-01   3.8641919e-01
   1.9360005e-01   8.5689762e-02   1.7166563e-03   3.0041486e-03   5.1695198e-01   2.6493729e-01   5.5448000e-01   3.1243145e-01   6.4698806e-01   2.9354823e-01   4.0432025e-01   1.8377760e-01   1.0000000e+00   4.7689667e-01   9.0505937e-01   4.8352487e-01
   5.2451308e-01   2.2642540e-01   3.0639214e-01   1.3273990e-01   7.5180473e-01   3.3223434e-01   5.9668012e-01   2.8153507e-01   7.6413178e-01   3.5379611e-01   5.7960399e-01   2.5870486e-01   1.0000000e+00   4.7614081e-01   6.1355177e-01   3.5653661e-01
   2.5628672e-01   1.2070827e-01   5.5900453e-02   2.6830058e-02   4.2488124e-01   2.1034874e-01   4.4241255e-01   2.4302257e-01   9.9970067e-01   4.4804415e-01   7.5882639e-01   3.4746815e-01   1.0000000e+00   5.1697797e-01   9.5982239e-01   5.1723110e-01
   8.6340483e-01   3.8065683e-01   5.5305085e-01   2.5220045e-01   9.7946593e-01   4.3284758e-01   9.0247069e-01   4.2962268e-01   6.7599198e-01   3.0010011e-01   5.0405867e-01   2.3266676e-01   1.0000000e+00   4.4335155e-01   7.3956710e-01   3.6960003e-01
   2.1344861e-01   9.2589204e-02   5.1326624e-02   2.4428179e-02   5.1779506e-01   2.6253431e-01   5.2438243e-01   2.8677951e-01   6.9350351e-01   3.1029277e-01   4.7474840e-01   2.1569076e-01   1.0000000e+00   4.7328454e-01   8.7456542e-01   4.5631290e-01
   5.0003108e-01   2.1779611e-01   3.0135930e-01   1.3038387e-01   7.4717206e-01   3.2781987e-01   5.7125496e-01   2.7524348e-01   7.2223405e-01   3.3940343e-01   5.8088879e-01   2.5994959e-01   1.0000000e+00   4.7285537e-01   5.7874850e-01   3.3347342e-01
   2.3975225e-01   1.1954251e-01   6.5677399e-02   3.1606578e-02   4.3673327e-01   2.1329083e-01   4.0412225e-01   2.3175925e-01   9.4452538e-01   4.3047053e-01   7.5357583e-01   3.4469920e-01   1.0000000e+00   5.1124980e-01   9.2533615e-01   4.9635323e-01
   8.2837408e-01   3.6982768e-01   5.4819723e-01   2.5066521e-01   9.8143707e-01   4.3143718e-01   8.7736611e-01   4.2430870e-01   6.3303008e-01   2.8588752e-01   4.9216711e-01   2.2740247e-01   1.0000000e+00   4.4144068e-01   6.8942628e-01   3.5436294e-01
   1.9128191e-01   8.7859425e-02   4.6006390e-02   2.1497033e-02   5.2523962e-01   2.6061159e-01   4.8630762e-01   2.7444089e-01   6.3350008e-01   2.9100867e-01   4.5814696e-01   2.0816979e-01   1.0000000e+00   4.7101780e-01   8.1332725e-01   4.3610224e-01
   5.0494592e-01   2.1999400e-01   3.2265540e-01   1.4098389e-01   7.3909665e-01   3.2406436e-01   5.4977983e-01   2.5699534e-01   7.5145524e-01   3.5347335e-01   6.0981539e-01   2.7282139e-01   1.0000000e+00   4.7079012e-01   5.6249240e-01   3.2170159e-01
   2.5672616e-01   1.2170261e-01   9.7570764e-02   4.5133501e-02   4.5261919e-01   2.1900583e-01   3.9289154e-01   2.1324041e-01   9.8060117e-01   4.4338675e-01   7.8631816e-01   3.5940928e-01   1.0000000e+00   5.0880197e-01   9.1886939e-01   4.8626197e-01
   8.4445788e-01   3.7500666e-01   5.7859446e-01   2.6420834e-01   9.8082211e-01   4.3021535e-01   8.4923771e-01   4.0140910e-01   6.6211025e-01   2.9671881e-01   5.4352256e-01   2.5020585e-01   1.0000000e+00   4.4080260e-01   6.7458751e-01   3.3746527e-01
   2.0240484e-01   8.9541318e-02   8.3276170e-02   4.0289020e-02   5.2549504e-01   2.6139845e-01   4.5996250e-01   2.5152056e-01   6.7860185e-01   3.0680935e-01   5.3089130e-01   2.4205424e-01   1.0000000e+00   4.6970321e-01   7.9178671e-01   4.1203640e-01
   4.7931796e-01   2.1085706e-01   3.1561502e-01   1.3798844e-01   7.3313170e-01   3.1859838e-01   5.2417903e-01   2.5132411e-01   7.1018037e-01   3.3796736e-01   6.1103843e-01   2.7351812e-01   1.0000000e+00   4.6757367e-01   5.2453294e-01   2.9887871e-01
   2.3135622e-01   1.1450154e-01   9.9501814e-02   4.6975686e-02   4.5475713e-01   2.1622353e-01   3.4684843e-01   2.0118319e-01   9.2914146e-01   4.2631074e-01   7.8374939e-01   3.5845021e-01   1.0000000e+00   5.0476526e-01   8.7974495e-01   4.6364804e-01
   8.1235384e-01   3.6434514e-01   5.7546739e-01   2.6445375e-01   9.8560196e-01   4.2916302e-01   8.2691061e-01   3.9778919e-01   6.1665806e-01   2.8025419e-01   5.2920134e-01   2.4492691e-01   1.0000000e+00   4.3859254e-01   6.2381548e-01   3.2067021e-01
   1.7016755e-01   8.0821726e-02   6.9129361e-02   3.3260353e-02   5.2564401e-01   2.5844319e-01   4.1454325e-01   2.3915778e-01   6.1526933e-01   2.8681232e-01   5.1134299e-01   2.3552429e-01   1.0000000e+00   4.6639027e-01   7.3210043e-01   3.9176410e-01
   4.8308420e-01   2.1146434e-01   3.3409667e-01   1.4624160e-01   7.2350165e-01   3.1350697e-01   5.0498356e-01   2.3489432e-01   7.3776615e-01   3.5085752e-01   6.4075299e-01   2.8699136e-01   1.0000000e+00   4.6448553e-01   5.0334167e-01   2.8324521e-01
   2.3488132e-01   1.1276848e-01   1.2785023e-01   5.9472277e-02   4.5997960e-01   2.1875431e-01   3.2274118e-01   1.7614216e-01   9.7438337e-01   4.4420045e-01   8.2230004e-01   3.7869806e-01   1.0000000e+00   5.0111666e-01   8.6744879e-01   4.5066389e-01
   8.3894005e-01   3.7387872e-01   6.0822949e-01   2.7867414e-01   9.8612083e-01   4.2755485e-01   8.3555731e-01   3.9026650e-01   6.4615862e-01   2.9136718e-01   5.8205266e-01   2.6907597e-01   1.0000000e+00   4.3827099e-01   6.0171098e-01   2.9889301e-01
   1.7018274e-01   7.7018338e-02   1.0469159e-01   4.8487735e-02   5.2117171e-01   2.5563229e-01   3.7689926e-01   2.1257442e-01   6.5491720e-01   3.0064301e-01   5.8070969e-01   2.6525363e-01   1.0000000e+00   4.6572994e-01   6.9483210e-01   3.6289593e-01
   4.5085293e-01   1.9934081e-01   3.2549998e-01   1.4269158e-01   7.1519966e-01   3.0618951e-01   4.7574665e-01   2.2670379e-01   6.9371030e-01   3.3488863e-01   6.4420050e-01   2.8889945e-01   1.0000000e+00   4.6174178e-01   4.6146778e-01   2.6079824e-01
   1.9724672e-01   1.0263610e-01   1.2272206e-01   5.8595989e-02   4.4891117e-01   2.0931232e-01   2.7007163e-01   1.6081662e-01   9.2329257e-01   4.2630372e-01   8.2707736e-01   3.7942693e-01   1.0000000e+00   4.9561605e-01   8.2964183e-01   4.3041547e-01
   8.0864055e-01   3.6489067e-01   6.1099558e-01   2.8065018e-01   9.9406497e-01   4.2567502e-01   8.2616003e-01   3.9459421e-01   5.9852918e-01   2.7379224e-01   5.7166536e-01   2.6506008e-01   1.0000000e+00   4.3354106e-01   5.5101892e-01   2.8444122e-01
   1.2393396e-01   6.0864334e-02   8.4427955e-02   3.9907751e-02   5.1398777e-01   2.4726762e-01   3.2161837e-01   1.9427454e-01   5.8713460e-01   2.7403991e-01   5.6733180e-01   2.6050336e-01   1.0000000e+00   4.6129550e-01   6.2659180e-01   3.4307631e-01
   4.5731324e-01   2.0214593e-01   3.4192320e-01   1.4895386e-01   7.0514446e-01   3.0196388e-01   4.5569470e-01   2.0880246e-01   7.1947845e-01   3.4646779e-01   6.7149716e-01   3.0051812e-01   1.0000000e+00   4.5961241e-01   4.3766281e-01   2.4307912e-01
   1.8630173e-01   9.4362745e-02   1.4257532e-01   6.6594931e-02   4.3896461e-01   2.0594213e-01   2.3575741e-01   1.3212877e-01   9.8923692e-01   4.5340148e-01   8.7434242e-01   4.0124342e-01   1.0000000e+00   4.9227340e-01   8.1828372e-01   4.1710007e-01
   8.3837440e-01   3.7583270e-01   6.4302014e-01   2.9497043e-01   9.9763171e-01   4.2848273e-01   8.3227435e-01   3.8412172e-01   6.2324492e-01   2.8465357e-01   6.2238642e-01   2.8893129e-01   1.0000000e+00   4.3407782e-01   5.2270934e-01   2.6073385e-01
   1.0868230e-01   5.3918197e-02   1.1058786e-01   5.4500238e-02   5.0251336e-01   2.4175882e-01   2.7271284e-01   1.6043177e-01   6.2151366e-01   2.9107360e-01   6.3722948e-01   2.9213186e-01   1.0000000e+00   4.6341076e-01   5.9135404e-01   3.1345574e-01
   4.2356765e-01   1.8906402e-01   3.3173326e-01   1.4468457e-01   6.9671242e-01   2.9283301e-01   4.3247704e-01   2.0389566e-01   6.7288192e-01   3.2904614e-01   6.7543259e-01   3.0429525e-01   1.0000000e+00   4.5431207e-01   3.9067975e-01   2.2006036e-01
   1.4068940e-01   7.9948114e-02   1.3243483e-01   6.3876234e-02   4.2030499e-01   1.9191344e-01   1.7756581e-01   1.1669514e-01   9.3545655e-01   4.3552265e-01   8.8379524e-01   4.0638446e-01   1.0000000e+00   4.8427916e-01   7.7228866e-01   3.9418818e-01
   7.9970301e-01   3.6300113e-01   6.4123393e-01   2.9601887e-01   1.0000000e+00   4.2144109e-01   8.1447879e-01   3.8460630e-01   5.6513261e-01   2.6227054e-01   6.0993294e-01   2.8414071e-01   9.9856589e-01   4.2649165e-01   4.6555375e-01   2.4188125e-01
   4.7214007e-02   3.1192661e-02   8.5493119e-02   4.4151376e-02   4.9002294e-01   2.2998853e-01   2.0630734e-01   1.3830275e-01   5.4048089e-01   2.6198394e-01   6.2471330e-01   2.8784404e-01   1.0000000e+00   4.5619266e-01   5.1496560e-01   2.9214450e-01
   4.2640269e-01   1.8843026e-01   3.4793241e-01   1.5270072e-01   6.8444059e-01   2.8736002e-01   4.0742046e-01   1.8340649e-01   6.9746580e-01   3.4099849e-01   7.0703858e-01   3.1882763e-01   1.0000000e+00   4.5381816e-01   3.5974427e-01   1.9756139e-01
   1.1575284e-01   6.4099546e-02   1.4161762e-01   6.6890869e-02   3.8927190e-01   1.8049437e-01   1.2569363e-01   7.6626871e-02   9.7800271e-01   4.5367412e-01   9.3875904e-01   4.3087271e-01   1.0000000e+00   4.8278531e-01   7.4267698e-01   3.7159913e-01
   8.2694380e-01   3.7374475e-01   6.7465364e-01   3.0981581e-01   1.0000000e+00   4.2091354e-01   8.1584531e-01   3.7190080e-01   5.8390517e-01   2.6919961e-01   6.5772885e-01   3.0625963e-01   9.9522550e-01   4.2516120e-01   4.2170191e-01   2.1058848e-01
   1.2375747e-02   1.3227678e-02   1.0139140e-01   4.9853372e-02   4.6652524e-01   2.2081487e-01   1.3165284e-01   9.4964747e-02   5.7009963e-01   2.7204093e-01   7.0181569e-01   3.2332938e-01   1.0000000e+00   4.5984900e-01   4.5180009e-01   2.4939165e-01
   3.8077447e-01   1.7117849e-01   3.3301440e-01   1.4559820e-01   6.6997428e-01   2.7524108e-01   3.7680672e-01   1.7464959e-01   6.4495507e-01   3.2350710e-01   7.1754238e-01   3.2270698e-01   1.0000000e+00   4.4724847e-01   3.0719634e-01   1.7182564e-01
   5.5215340e-02   4.5252171e-02   1.2765492e-01   6.0980950e-02   3.5997372e-01   1.5940442e-01   5.6182031e-02   5.6036056e-02   9.1982011e-01   4.3394643e-01   9.6270345e-01   4.4460258e-01   1.0000000e+00   4.7408948e-01   6.9671922e-01   3.4922633e-01
   7.7761895e-01   3.5488898e-01   6.7393877e-01   3.1075890e-01   1.0000000e+00   4.1017921e-01   8.0145105e-01   3.7632913e-01   5.2044282e-01   2.4536469e-01   6.4823876e-01   3.0276725e-01   9.8697397e-01   4.1324209e-01   3.5733374e-01   1.8840220e-01
  -7.5826752e-02  -1.9118355e-02   6.1825184e-02   3.2597483e-02   4.3704009e-01   1.9627261e-01   3.5623410e-02   5.9418197e-02   4.6489146e-01   2.3560966e-01   6.9121794e-01   3.2006052e-01   1.0000000e+00   4.4886872e-01   3.5726566e-01   2.1999862e-01
   3.8501904e-01   1.7169922e-01   3.4970421e-01   1.5262997e-01   6.6133722e-01   2.6937531e-01   3.2939143e-01   1.4641284e-01   6.6768964e-01   3.3433232e-01   7.5246297e-01   3.3871343e-01   1.0000000e+00   4.4801695e-01   2.7081616e-01   1.4856541e-01
   6.4495031e-03   1.9874720e-02   1.1901632e-01   5.9237491e-02   3.0167814e-01   1.3475369e-01  -1.6646044e-02   5.3166808e-03   9.6241244e-01   4.5000387e-01   1.0000000e+00   4.5997989e-01   9.6407857e-01   4.5325188e-01   6.4695306e-01   3.1635218e-01
   8.0862480e-01   3.6624402e-01   7.1399606e-01   3.2813760e-01   1.0000000e+00   4.0880222e-01   7.8716278e-01   3.5334529e-01   5.3056014e-01   2.4916617e-01   6.9268843e-01   3.2543610e-01   9.7420254e-01   4.0686171e-01   3.0039744e-01   1.5027591e-01
  -1.5561706e-01  -5.3436911e-02   6.2539234e-02   3.4996861e-02   4.0929065e-01   1.8126177e-01  -7.6585060e-02  -7.9252982e-03   4.8140197e-01   2.4176083e-01   7.8460452e-01   3.6613308e-01   1.0000000e+00   4.4907407e-01   2.5266792e-01   1.5050220e-01
   5.7615923e-01   2.2947215e-01   1.5979410e-01   5.5749185e-02   7.8712108e-01   3.5031264e-01   8.2186697e-01   4.2182876e-01   7.1038897e-01   2.9962236e-01   5.1297345e-01   2.2400852e-01   1.0000000e+00   5.0616078e-01   8.0412706e-01   5.0068030e-01
   2.1031470e-01   1.0667856e-01  -1.6485786e-02   6.5414540e-03   5.6725639e-02   1.1787832e-01   2.7508796e-01   2.8473496e-01   8.0882470e-01   3.2452880e-01   5.4247815e-01   2.3717726e-01   6.0752928e-01   3.3272214e-01   1.0000000e+00   5.6249692e-01
   8.0153718e-01   3.4417762e-01   3.4643045e-01   1.5751754e-01   8.0815715e-01   3.6301124e-01   1.0000000e+00   5.0785889e-01   4.6757838e-01   1.9808641e-01   2.7599812e-01   1.3145686e-01   8.1194190e-01   3.6733667e-01   7.9677714e-01   4.4149967e-01
  -9.3149359e-02  -6.0052399e-02  -3.2322118e-01  -1.5692223e-01   1.1072808e-01   8.6045229e-02   5.1964975e-01   3.3576944e-01   3.8444475e-01   1.6492002e-01   1.0583287e-01   4.6676779e-02   6.7946773e-01   3.4983453e-01   1.0000000e+00   5.8501103e-01
   6.2749089e-01   2.5129647e-01   2.0906665e-01   8.0601060e-02   7.9534313e-01   3.5492640e-01   8.2680077e-01   4.1070711e-01   8.1245684e-01   3.4641307e-01   5.1125938e-01   2.2300035e-01   1.0000000e+00   4.9861187e-01   8.2502460e-01   5.0968227e-01
   3.1154552e-02   1.7908366e-02  -7.7909317e-02  -2.7290448e-02  -7.5215138e-02   2.0158798e-02   2.5868873e-01   2.1428232e-01   9.2042380e-01   3.8713767e-01   5.8324221e-01   2.6314205e-01   6.9037544e-01   3.8691580e-01   1.0000000e+00   5.7893192e-01
   8.8187041e-01   3.7355246e-01   4.0443198e-01   1.8327836e-01   8.3920678e-01   3.7831228e-01   1.0000000e+00   4.9449585e-01   5.7426089e-01   2.4166657e-01   3.0476379e-01   1.4282838e-01   8.4228965e-01   3.7973514e-01   8.3880990e-01   4.4347603e-01
   1.5089220e-02  -1.4444722e-02  -2.3467984e-01  -1.0992996e-01   1.9709855e-01   1.3094047e-01   5.7378689e-01   3.4379690e-01   5.1450642e-01   2.1210605e-01   1.6395698e-01   6.9222111e-02   6.8215358e-01   3.5142571e-01   1.0000000e+00   5.6065533e-01
   5.9847917e-01   2.4805597e-01   2.1263132e-01   8.5058090e-02   7.9053855e-01   3.5241132e-01   7.8815387e-01   3.9416180e-01   7.7846643e-01   3.4114995e-01   4.9650122e-01   2.1710806e-01   1.0000000e+00   4.9665492e-01   7.9343698e-01   4.8849393e-01
   6.9539977e-02   4.4183767e-02  -5.1838138e-02  -1.7331238e-02  -4.2005694e-02   2.9746254e-02   3.0363894e-01   2.3636760e-01   9.1961076e-01   3.9479129e-01   6.0264169e-01   2.7350374e-01   7.5980522e-01   4.1918571e-01   1.0000000e+00   5.7562887e-01
   8.6627899e-01   3.7575090e-01   4.1492373e-01   1.8919743e-01   8.7564340e-01   3.9237705e-01   1.0000000e+00   4.9824910e-01   5.7281534e-01   2.5130623e-01   3.1737285e-01   1.4812680e-01   8.7765476e-01   3.9471282e-01   8.3315460e-01   4.4413708e-01
   5.8707392e-02   1.5449522e-02  -1.9561471e-01  -8.8656486e-02   2.7535801e-01   1.6667657e-01   5.9748054e-01   3.5979559e-01   5.2498584e-01   2.2960366e-01   1.9121754e-01   8.5566581e-02   7.6160200e-01   3.8320756e-01   1.0000000e+00   5.6271912e-01
   6.2085588e-01   2.5742897e-01   2.5239771e-01   1.0388682e-01   7.8954638e-01   3.5271966e-01   7.6454777e-01   3.7374227e-01   8.4157430e-01   3.7031646e-01   5.1422588e-01   2.2625534e-01   1.0000000e+00   4.9152594e-01   7.8378794e-01   4.8076454e-01
   8.8065839e-02   4.2782009e-02  -5.7337321e-02  -2.1479397e-02   3.4973998e-02   5.5422148e-02   3.8278407e-01   2.4704253e-01   9.7688270e-01   4.2154422e-01   6.2873643e-01   2.8368126e-01   8.0292874e-01   4.3962316e-01   1.0000000e+00   5.7235141e-01
   9.2772711e-01   3.9965566e-01   4.6871295e-01   2.1402631e-01   9.1447387e-01   4.1024040e-01   1.0000000e+00   4.9048861e-01   6.6750718e-01   2.8839928e-01   3.6264792e-01   1.6954241e-01   9.2059779e-01   4.1241642e-01   8.7382240e-01   4.5209755e-01
   1.3686900e-01   4.8549406e-02  -1.2006209e-01  -5.5989723e-02   3.3203083e-01   1.8943368e-01   6.0614495e-01   3.4905256e-01   6.2841166e-01   2.7047425e-01   2.6132106e-01   1.1620811e-01   7.8540841e-01   3.8957285e-01   1.0000000e+00   5.4164436e-01
   5.9165527e-01   2.5160409e-01   2.5407422e-01   1.0505059e-01   7.8589068e-01   3.5141147e-01   7.2971234e-01   3.6102402e-01   7.9504514e-01   3.5940445e-01   5.0614437e-01   2.2333737e-01   1.0000000e+00   4.8859710e-01   7.5031233e-01   4.5649924e-01
   1.3545126e-01   7.4111868e-02  -2.8221986e-02  -9.4462018e-03   1.0498695e-01   8.2712576e-02   4.1325675e-01   2.6509133e-01   9.7076956e-01   4.2828613e-01   6.5076750e-01   2.9513550e-01   8.6517296e-01   4.6895727e-01   1.0000000e+00   5.7139766e-01
   9.1900566e-01   4.0396569e-01   4.8276573e-01   2.1996767e-01   9.5540414e-01   4.2600183e-01   1.0000000e+00   4.9483639e-01   6.6278058e-01   2.9576898e-01   3.7705282e-01   1.7531987e-01   9.6570282e-01   4.3209017e-01   8.6127073e-01   4.5085497e-01
   1.6357257e-01   6.6565014e-02  -9.1592618e-02  -4.2063200e-02   4.0238709e-01   2.1841317e-01   6.2127346e-01   3.5995583e-01   6.3368141e-01   2.8634523e-01   2.8587202e-01   1.2992271e-01   8.6371523e-01   4.2462800e-01   1.0000000e+00   5.4850413e-01
   6.0021798e-01   2.5465558e-01   2.8636350e-01   1.2200000e-01   7.8091337e-01   3.4734192e-01   6.8719681e-01   3.3337534e-01   8.3746655e-01   3.7841593e-01   5.3765415e-01   2.3688189e-01   1.0000000e+00   4.8491547e-01   7.3128592e-01   4.4111576e-01
   1.9059512e-01   9.0015782e-02  -1.6490607e-02  -5.9519079e-03   1.9016073e-01   1.1415104e-01   4.4954652e-01   2.6457323e-01   1.0000000e+00   4.4016838e-01   6.7084555e-01   3.0554038e-01   8.8123731e-01   4.7096519e-01   9.8352549e-01   5.5535642e-01
   9.6289445e-01   4.2024755e-01   5.3527362e-01   2.4529710e-01   9.8578115e-01   4.4157582e-01   9.8646381e-01   4.7958558e-01   7.3732784e-01   3.2429232e-01   4.3952362e-01   2.0205421e-01   1.0000000e+00   4.4732199e-01   8.7948531e-01   4.4903705e-01
   2.1555457e-01   8.7628100e-02  -2.9357889e-02  -1.3763058e-02   4.3710085e-01   2.3233823e-01   6.1864449e-01   3.4585871e-01   7.1557932e-01   3.1372840e-01   3.6323580e-01   1.6169117e-01   8.9479677e-01   4.3432843e-01   1.0000000e+00   5.3373929e-01
   5.7025268e-01   2.4628562e-01   2.8375321e-01   1.2120307e-01   7.7282592e-01   3.4396680e-01   6.6796236e-01   3.2786696e-01   7.8770765e-01   3.6323144e-01   5.3691980e-01   2.3848582e-01   1.0000000e+00   4.8189246e-01   6.9511871e-01   4.1534116e-01
   2.1901263e-01   1.1108980e-01   8.4108467e-03   7.2172282e-03   2.5160368e-01   1.3981992e-01   4.6341545e-01   2.7776613e-01   1.0000000e+00   4.4924170e-01   7.0803784e-01   3.2299872e-01   9.4698361e-01   5.0134753e-01   9.9435361e-01   5.5821142e-01
   9.1308520e-01   4.0496895e-01   5.2850714e-01   2.4250142e-01   9.8242987e-01   4.3714810e-01   9.4755023e-01   4.6744675e-01   6.9528300e-01   3.1170133e-01   4.3358356e-01   2.0040048e-01   1.0000000e+00   4.4593316e-01   8.3149197e-01   4.3000498e-01
   2.2498433e-01   9.8759256e-02  -1.6810086e-02  -6.6539924e-03   4.8819292e-01   2.5275165e-01   6.2697619e-01   3.5531319e-01   7.0872457e-01   3.2094257e-01   3.8348009e-01   1.7420452e-01   9.6097659e-01   4.6322794e-01   1.0000000e+00   5.4172504e-01
   5.8016228e-01   2.4939204e-01   3.1195464e-01   1.3376730e-01   7.6756053e-01   3.4117040e-01   6.5352060e-01   3.1453947e-01   8.2682318e-01   3.8023768e-01   5.7256386e-01   2.5475678e-01   1.0000000e+00   4.8032938e-01   6.8083200e-01   4.0571015e-01
   2.5799133e-01   1.2049493e-01   2.8932181e-02   1.5818663e-02   2.9795251e-01   1.5694999e-01   4.6344304e-01   2.6120117e-01   1.0000000e+00   4.4577805e-01   7.1104119e-01   3.2348393e-01   9.2217139e-01   4.8329366e-01   9.5227580e-01   5.2751761e-01
   9.2434975e-01   4.0668317e-01   5.5820421e-01   2.5373409e-01   9.7795960e-01   4.3447618e-01   9.1968684e-01   4.4537513e-01   7.3619799e-01   3.2595817e-01   4.9130162e-01   2.2590067e-01   1.0000000e+00   4.4538860e-01   8.2487000e-01   4.1727227e-01
   2.6561459e-01   1.1386258e-01   4.0342357e-02   1.8175698e-02   5.1194884e-01   2.6345146e-01   6.2109920e-01   3.4341492e-01   7.7900595e-01   3.4605953e-01   4.6607684e-01   2.1065538e-01   1.0000000e+00   4.7756888e-01   9.9798048e-01   5.2584507e-01
   5.5612943e-01   2.4267156e-01   3.0906266e-01   1.3221508e-01   7.6400157e-01   3.3808971e-01   6.3547730e-01   3.0929896e-01   7.8067199e-01   3.6415712e-01   5.7294460e-01   2.5405182e-01   1.0000000e+00   4.7746013e-01   6.4886138e-01   3.8408595e-01
   2.6898662e-01   1.3342193e-01   5.0741646e-02   2.4576329e-02   3.5005380e-01   1.7823135e-01   4.6383849e-01   2.6860498e-01   1.0000000e+00   4.5239482e-01   7.4391066e-01   3.3991076e-01   9.8006058e-01   5.0889951e-01   9.6704413e-01   5.3262383e-01
   8.8601603e-01   3.9521511e-01   5.5395066e-01   2.5212565e-01   9.7948915e-01   4.3390961e-01   8.8709265e-01   4.3552681e-01   6.9429219e-01   3.1240914e-01   4.8090049e-01   2.2275306e-01   1.0000000e+00   4.4377060e-01   7.7759628e-01   3.9979061e-01
   2.5199883e-01   1.1344829e-01   4.5212889e-02   2.1358236e-02   5.2410892e-01   2.6609958e-01   5.8314456e-01   3.2809394e-01   7.1688719e-01   3.2712311e-01   4.5023346e-01   2.0378161e-01   1.0000000e+00   4.7468910e-01   9.3398363e-01   4.9988443e-01
   5.6229666e-01   2.4452158e-01   3.3319445e-01   1.4481518e-01   7.5678405e-01   3.3446466e-01   6.1092507e-01   2.9089003e-01   8.1433944e-01   3.7822791e-01   6.0506082e-01   2.6980677e-01   1.0000000e+00   4.7523286e-01   6.3350704e-01   3.7295070e-01
   2.9368281e-01   1.3806179e-01   7.9214547e-02   3.6726289e-02   4.1295781e-01   2.0359792e-01   4.4997220e-01   2.4797761e-01   1.0000000e+00   4.4971265e-01   7.4875534e-01   3.4130898e-01   9.5290441e-01   4.9086965e-01   9.2410709e-01   5.0515878e-01
   9.0559258e-01   4.0121109e-01   5.8428899e-01   2.6635833e-01   9.8035462e-01   4.3299643e-01   9.1344410e-01   4.3725765e-01   7.2826925e-01   3.2435467e-01   5.3889607e-01   2.4769136e-01   1.0000000e+00   4.4254877e-01   7.6390237e-01   3.8378000e-01
   2.7036120e-01   1.1918553e-01   9.5437533e-02   4.3352344e-02   5.2691142e-01   2.6603992e-01   5.5524862e-01   3.0360007e-01   7.6265312e-01   3.4294243e-01   5.2263411e-01   2.3676706e-01   1.0000000e+00   4.7233114e-01   9.0429513e-01   4.7273213e-01
   5.3833547e-01   2.3592362e-01   3.2879434e-01   1.4217986e-01   7.5110794e-01   3.2949007e-01   5.8390498e-01   2.8318656e-01   7.7082146e-01   3.6315250e-01   6.0746104e-01   2.7168230e-01   1.0000000e+00   4.7148348e-01   5.9861951e-01   3.4969454e-01
   2.9027907e-01   1.4366858e-01   9.4580511e-02   4.3798854e-02   4.4606566e-01   2.1594581e-01   4.3349401e-01   2.4821522e-01   9.9655838e-01   4.5505958e-01   7.8199583e-01   3.5677436e-01   1.0000000e+00   5.0867639e-01   9.3659458e-01   5.0934996e-01
   8.7279747e-01   3.9026955e-01   5.8149714e-01   2.6540639e-01   9.8180496e-01   4.3111216e-01   8.8914330e-01   4.3227983e-01   6.8525251e-01   3.1004712e-01   5.2816950e-01   2.4382384e-01   1.0000000e+00   4.4099240e-01   7.1363428e-01   3.6776313e-01
   2.4788649e-01   1.1456259e-01   9.0756228e-02   4.1373512e-02   5.3148369e-01   2.6271074e-01   5.1586353e-01   2.8974733e-01   7.0175613e-01   3.2266914e-01   5.0590734e-01   2.2894818e-01   1.0000000e+00   4.6825081e-01   8.4220541e-01   4.5267490e-01
   5.4168209e-01   2.3767970e-01   3.4991532e-01   1.5274756e-01   7.4382848e-01   3.2572333e-01   5.6249708e-01   2.6533602e-01   8.0069433e-01   3.7696290e-01   6.3671959e-01   2.8450109e-01   1.0000000e+00   4.6976842e-01   5.8167647e-01   3.3769080e-01
   2.9983905e-01   1.4196486e-01   1.2488961e-01   5.7828165e-02   4.4868686e-01   2.1593229e-01   4.0900905e-01   2.2257266e-01   1.0000000e+00   4.5376921e-01   7.9019177e-01   3.6012325e-01   9.7174589e-01   4.9161529e-01   9.0176268e-01   4.8446898e-01
   8.8641347e-01   3.9559277e-01   6.0984918e-01   2.7790010e-01   9.8183811e-01   4.2997707e-01   8.5640762e-01   4.0830867e-01   7.1378556e-01   3.2089010e-01   5.7892001e-01   2.6577505e-01   1.0000000e+00   4.4086907e-01   6.9790849e-01   3.5097154e-01
   2.5897878e-01   1.1704303e-01   1.2904516e-01   6.0144026e-02   5.3498400e-01   2.6395804e-01   4.8870910e-01   2.6791430e-01   7.4817686e-01   3.3899360e-01   5.7792496e-01   2.6306899e-01   1.0000000e+00   4.6821657e-01   8.2014580e-01   4.2896515e-01
   5.1616370e-01   2.2830685e-01   3.4398160e-01   1.5052839e-01   7.3600141e-01   3.1930029e-01   5.3712318e-01   2.5941642e-01   7.5822617e-01   3.6130821e-01   6.3877091e-01   2.8600028e-01   1.0000000e+00   4.6590558e-01   5.4315379e-01   3.1404866e-01
   2.8201650e-01   1.3850693e-01   1.3189505e-01   6.1166430e-02   4.6401665e-01   2.1871872e-01   3.7388704e-01   2.1604499e-01   9.8071520e-01   4.5024922e-01   8.1333966e-01   3.7168748e-01   1.0000000e+00   5.0158053e-01   8.9090406e-01   4.7661811e-01
   8.5534634e-01   3.8457968e-01   6.0834486e-01   2.7857466e-01   9.8473528e-01   4.2793410e-01   8.3266955e-01   4.0362797e-01   6.6822954e-01   3.0402891e-01   5.6672566e-01   2.6109199e-01   1.0000000e+00   4.3774528e-01   6.4581369e-01   3.3343634e-01
   2.2675513e-01   1.0809713e-01   1.1671782e-01   5.4838418e-02   5.3145875e-01   2.5848529e-01   4.4155082e-01   2.5469399e-01   6.8333574e-01   3.1855931e-01   5.6115725e-01   2.5722152e-01   1.0000000e+00   4.6357646e-01   7.5821448e-01   4.0788048e-01
   5.1953274e-01   2.2885690e-01   3.6176901e-01   1.5849492e-01   7.2767825e-01   3.1486103e-01   5.1746678e-01   2.4332358e-01   7.8765239e-01   3.7434047e-01   6.6905887e-01   2.9944400e-01   1.0000000e+00   4.6330425e-01   5.2248338e-01   2.9954282e-01
   2.8040132e-01   1.3404906e-01   1.5745321e-01   7.2626309e-02   4.5656445e-01   2.1604228e-01   3.4058013e-01   1.8711507e-01   1.0000000e+00   4.5695030e-01   8.3074212e-01   3.8168169e-01   9.7609969e-01   4.8581963e-01   8.5743911e-01   4.5302572e-01
   8.8182504e-01   3.9365758e-01   6.4048682e-01   2.9346962e-01   9.8760176e-01   4.2854100e-01   8.4345308e-01   3.9779923e-01   6.9892423e-01   3.1576775e-01   6.1854941e-01   2.8507943e-01   1.0000000e+00   4.3789312e-01   6.2397211e-01   3.1261475e-01
   2.2709933e-01   1.0369924e-01   1.5153903e-01   6.9349156e-02   5.2925088e-01   2.5732431e-01   4.0538661e-01   2.2862971e-01   7.2561592e-01   3.3344150e-01   6.2947339e-01   2.8671426e-01   1.0000000e+00   4.6435194e-01   7.2427220e-01   3.8081773e-01
   4.8845564e-01   2.1718660e-01   3.5379691e-01   1.5515504e-01   7.1922059e-01   3.0747316e-01   4.8878686e-01   2.3513157e-01   7.4236995e-01   3.5820038e-01   6.7254161e-01   3.0124486e-01   1.0000000e+00   4.5986744e-01   4.8004761e-01   2.7639074e-01
   2.4887893e-01   1.2631432e-01   1.5763423e-01   7.3881432e-02   4.5827740e-01   2.1241611e-01   2.9567953e-01   1.7655201e-01   9.7790578e-01   4.5240574e-01   8.5830537e-01   3.9239374e-01   1.0000000e+00   4.9261745e-01   8.4148490e-01   4.4525795e-01
   8.5319441e-01   3.8590011e-01   6.4387523e-01   2.9465806e-01   9.9305510e-01   4.2433317e-01   8.3455271e-01   4.0234562e-01   6.4990340e-01   2.9794994e-01   6.1003969e-01   2.8187945e-01   1.0000000e+00   4.3250036e-01   5.7220230e-01   2.9847776e-01
   1.8168448e-01   8.8647119e-02   1.3304386e-01   6.1765136e-02   5.2163731e-01   2.4842660e-01   3.4995365e-01   2.1183588e-01   6.5926656e-01   3.0755720e-01   6.1994438e-01   2.8379763e-01   1.0000000e+00   4.5889642e-01   6.5487632e-01   3.6166268e-01
   4.9387248e-01   2.1952954e-01   3.6949014e-01   1.6123672e-01   7.0963985e-01   3.0299651e-01   4.6736562e-01   2.1668094e-01   7.7033461e-01   3.7052163e-01   7.0038125e-01   3.1305039e-01   1.0000000e+00   4.5826004e-01   4.5593179e-01   2.6014921e-01
   2.3133170e-01   1.1455668e-01   1.7137117e-01   7.9332258e-02   4.3168893e-01   2.0190088e-01   2.5167330e-01   1.4257036e-01   1.0000000e+00   4.5995955e-01   8.7049021e-01   3.9899459e-01   9.6320382e-01   4.7110205e-01   7.9954941e-01   4.1646624e-01
   8.8367846e-01   3.9644618e-01   6.7560402e-01   3.0895111e-01   9.9811527e-01   4.2771824e-01   8.4102385e-01   3.9224178e-01   6.7653189e-01   3.0864665e-01   6.5849645e-01   3.0468871e-01   1.0000000e+00   4.3319846e-01   5.4419302e-01   2.7414155e-01
   1.7004523e-01   8.2804519e-02   1.5926327e-01   7.6768302e-02   5.1194346e-01   2.4387350e-01   3.0371975e-01   1.7891967e-01   6.9829163e-01   3.2564618e-01   6.8709694e-01   3.1455399e-01   1.0000000e+00   4.6174483e-01   6.2265903e-01   3.3348811e-01
   4.6105760e-01   2.0629703e-01   3.6043269e-01   1.5741119e-01   6.9953642e-01   2.9325327e-01   4.4452326e-01   2.1252880e-01   7.2277095e-01   3.5291337e-01   7.0492030e-01   3.1739748e-01   1.0000000e+00   4.5284815e-01   4.0843055e-01   2.3506614e-01
   1.9273372e-01   1.0364102e-01   1.6895710e-01   7.9923412e-02   4.2960378e-01   1.9424971e-01   2.0136809e-01   1.3305642e-01   9.8866343e-01   4.6091844e-01   9.1609277e-01   4.1996850e-01   1.0000000e+00   4.8032499e-01   7.8448782e-01   4.0985454e-01
   8.4612980e-01   3.8490018e-01   6.7618301e-01   3.1057136e-01   1.0000000e+00   4.1976615e-01   8.2486943e-01   3.9388011e-01   6.1784397e-01   2.8706776e-01   6.4921266e-01   3.0095000e-01   9.9990837e-01   4.2581386e-01   4.8650303e-01   2.5606560e-01
   1.1070757e-01   6.1126603e-02   1.3731177e-01   6.8321249e-02   4.9832683e-01   2.2983826e-01   2.3703291e-01   1.5699944e-01   6.1806953e-01   2.9670943e-01   6.7858338e-01   3.1182376e-01   1.0000000e+00   4.5454545e-01   5.4506414e-01   3.1215839e-01
   4.6497999e-01   2.0657808e-01   3.7653501e-01   1.6539287e-01   6.8929613e-01   2.8877464e-01   4.1986959e-01   1.9191875e-01   7.5069019e-01   3.6642888e-01   7.3820423e-01   3.3230709e-01   1.0000000e+00   4.5251576e-01   3.7807584e-01   2.1445652e-01
   1.6384571e-01   8.5858669e-02   1.7200290e-01   8.0179179e-02   3.8369878e-01   1.7688917e-01   1.4495393e-01   8.9935846e-02   1.0000000e+00   4.6441735e-01   9.3568816e-01   4.2818283e-01   9.6437117e-01   4.6222752e-01   7.3067124e-01   3.7524300e-01
   8.7481184e-01   3.9534983e-01   7.0813794e-01   3.2423887e-01   1.0000000e+00   4.1943033e-01   8.2248213e-01   3.7868244e-01   6.3907810e-01   2.9466717e-01   6.9327942e-01   3.2142867e-01   9.9573625e-01   4.2404940e-01   4.4258840e-01   2.2489670e-01
   8.0844809e-02   4.5631778e-02   1.5383209e-01   7.2255392e-02   4.7648349e-01   2.2231022e-01   1.6589497e-01   1.1709516e-01   6.5602453e-01   3.1089314e-01   7.5466066e-01   3.4604606e-01   1.0000000e+00   4.5735348e-01   4.8677958e-01   2.7269404e-01
   4.1915122e-01   1.8935376e-01   3.6213242e-01   1.5844594e-01   6.7420797e-01   2.7592802e-01   3.8656499e-01   1.8330859e-01   6.9628135e-01   3.4692124e-01   7.4733589e-01   3.3580182e-01   1.0000000e+00   4.4515179e-01   3.2428700e-01   1.8820945e-01
   1.0861799e-01   6.9547531e-02   1.6517985e-01   7.7933200e-02   3.6986155e-01   1.6146874e-01   8.0413217e-02   7.5346132e-02   9.8154834e-01   4.6238938e-01   9.9721667e-01   4.5964174e-01   1.0000000e+00   4.6970454e-01   7.1240722e-01   3.6709606e-01
   8.2842424e-01   3.7858134e-01   7.0967802e-01   3.2686314e-01   1.0000000e+00   4.0894180e-01   8.1100430e-01   3.8625354e-01   5.7472342e-01   2.7016839e-01   6.8645407e-01   3.1894903e-01   9.8659094e-01   4.1129185e-01   3.7807824e-01   2.0454002e-01
  -5.9270003e-03   1.3647311e-02   1.1540005e-01   5.7532780e-02   4.4681563e-01   1.9688253e-01   6.9106235e-02   8.2619748e-02   5.5197931e-01   2.7568906e-01   7.4692267e-01   3.4405941e-01   1.0000000e+00   4.4480867e-01   3.8914905e-01   2.4324324e-01
   4.2465553e-01   1.9015282e-01   3.7808876e-01   1.6564268e-01   6.6585014e-01   2.7068256e-01   3.4301476e-01   1.5434660e-01   7.2348489e-01   3.6007979e-01   7.8265544e-01   3.5203429e-01   1.0000000e+00   4.4595171e-01   2.8851458e-01   1.6473351e-01
   5.9733480e-02   4.4181865e-02   1.5122381e-01   7.2474405e-02   3.0362189e-01   1.3371986e-01   8.1648380e-03   2.1925801e-02   9.9680417e-01   4.6504715e-01   1.0000000e+00   4.5895563e-01   9.3633261e-01   4.3569043e-01   6.4149939e-01   3.2261201e-01
   8.6038498e-01   3.9068540e-01   7.4647317e-01   3.4307907e-01   1.0000000e+00   4.0884336e-01   7.9379743e-01   3.6149829e-01   5.8702650e-01   2.7490741e-01   7.2639304e-01   3.3990656e-01   9.7129811e-01   4.0391663e-01   3.2146653e-01   1.6416811e-01
  -7.6672313e-02  -1.8131742e-02   1.1781807e-01   5.9903603e-02   4.1848367e-01   1.8185296e-01  -3.6952031e-02   1.6907658e-02   5.8006172e-01   2.8720067e-01   8.4155765e-01   3.9040624e-01   1.0000000e+00   4.4648458e-01   2.9209701e-01   1.7833372e-01
   6.3036002e-01   2.5808054e-01   1.8362127e-01   6.4823362e-02   7.8935777e-01   3.5127254e-01   8.5108950e-01   4.3750715e-01   7.6361179e-01   3.3082151e-01   5.2886295e-01   2.3062158e-01   1.0000000e+00   5.0558179e-01   8.3832024e-01   5.2227617e-01
   2.2393486e-01   1.1996092e-01  -7.2713295e-03   9.4174928e-03   4.0745071e-02   1.0503387e-01   2.7126544e-01   2.7991415e-01   8.4401591e-01   3.4665343e-01   5.5149991e-01   2.4161955e-01   5.9775454e-01   3.2804267e-01   1.0000000e+00   5.6773829e-01
   8.3795651e-01   3.6644103e-01   3.6561408e-01   1.6528290e-01   7.9406373e-01   3.5614823e-01   1.0000000e+00   5.1008267e-01   5.0584239e-01   2.2033615e-01   2.8587573e-01   1.3491476e-01   7.9951803e-01   3.6072281e-01   8.1191460e-01   4.4913526e-01
  -3.4645909e-02  -2.8278984e-02  -2.8114953e-01  -1.3890165e-01   1.1009776e-01   8.4836953e-02   5.3270783e-01   3.4170986e-01   4.4327713e-01   2.0031494e-01   1.3260285e-01   5.8460731e-02   6.5645299e-01   3.3652647e-01   1.0000000e+00   5.8355751e-01
   6.7696282e-01   2.7657069e-01   2.3291932e-01   9.0785078e-02   8.0034614e-01   3.5675603e-01   8.4971705e-01   4.2342441e-01   8.7169865e-01   3.7832207e-01   5.2818465e-01   2.3056722e-01   1.0000000e+00   4.9815715e-01   8.5322993e-01   5.2954398e-01
   6.0219400e-02   3.6059141e-02  -6.3775550e-02  -2.1505709e-02  -6.8286805e-02   2.2401780e-02   2.7294637e-01   2.2326077e-01   9.5641419e-01   4.0644553e-01   5.9536206e-01   2.6786349e-01   6.7786241e-01   3.7876002e-01   1.0000000e+00   5.8297194e-01
   9.1603000e-01   3.9168648e-01   4.2330860e-01   1.9109246e-01   8.2697261e-01   3.7323057e-01   1.0000000e+00   4.9635288e-01   6.1367145e-01   2.6307549e-01   3.1864220e-01   1.4804525e-01   8.2770222e-01   3.7253412e-01   8.5228639e-01   4.5174696e-01
   6.4830093e-02   1.2032326e-02  -1.9676743e-01  -9.4642323e-02   1.9335528e-01   1.2762646e-01   5.8509428e-01   3.4935648e-01   5.6677562e-01   2.4124514e-01   1.8910506e-01   8.1771925e-02   6.6129901e-01   3.3953906e-01   1.0000000e+00   5.6043101e-01
   6.4491784e-01   2.7239640e-01   2.3613020e-01   9.4981592e-02   7.9139351e-01   3.5287151e-01   8.0913329e-01   4.0578155e-01   8.3347450e-01   3.7248008e-01   5.1365626e-01   2.2482286e-01   1.0000000e+00   4.9502749e-01   8.1842736e-01   5.0715177e-01
   9.5232503e-02   6.0926310e-02  -3.8184929e-02  -1.2263994e-02  -3.8033522e-02   2.8827956e-02   3.2263388e-01   2.4511333e-01   9.5767894e-01   4.1624903e-01   6.1659122e-01   2.7889230e-01   7.4734659e-01   4.1110119e-01   1.0000000e+00   5.7985520e-01
   9.0024841e-01   3.9456855e-01   4.3587146e-01   1.9805149e-01   8.6107020e-01   3.8559928e-01   1.0000000e+00   4.9941561e-01   6.1231445e-01   2.7260553e-01   3.3105603e-01   1.5410684e-01   8.6353794e-01   3.8781392e-01   8.4601972e-01   4.5164281e-01
   1.0761392e-01   4.1900550e-02  -1.5887056e-01  -7.2858196e-02   2.6841300e-01   1.6085502e-01   6.0707603e-01   3.6378069e-01   5.7730831e-01   2.5883087e-01   2.1704371e-01   9.6501673e-02   7.3816409e-01   3.6984748e-01   1.0000000e+00   5.6154675e-01
   6.6574548e-01   2.7984236e-01   2.7707413e-01   1.1468000e-01   7.9437123e-01   3.5435794e-01   7.8662620e-01   3.8630577e-01   8.9938365e-01   4.0106544e-01   5.3361308e-01   2.3434281e-01   1.0000000e+00   4.9088175e-01   8.0847001e-01   4.9962720e-01
   1.1642193e-01   5.9219073e-02  -4.2031928e-02  -1.5088385e-02   3.6501411e-02   5.3972172e-02   3.9395715e-01   2.5322677e-01   1.0000000e+00   4.3600326e-01   6.3561238e-01   2.8687784e-01   7.7974616e-01   4.2616716e-01   9.8719726e-01   5.6985086e-01
   9.5486392e-01   4.1428126e-01   4.8610651e-01   2.2158564e-01   8.9535374e-01   4.0156362e-01   1.0000000e+00   4.9206554e-01   7.0379991e-01   3.0744102e-01   3.7748610e-01   1.7611593e-01   8.9975890e-01   4.0274034e-01   8.8048738e-01   4.5697512e-01
   1.8200854e-01   7.1860584e-02  -8.3598155e-02  -3.9928242e-02   3.2552537e-01   1.8226550e-01   6.1583803e-01   3.5448488e-01   6.7391013e-01   2.9477191e-01   2.8754485e-01   1.2742183e-01   7.6048180e-01   3.7616607e-01   1.0000000e+00   5.4233726e-01
   6.3560334e-01   2.7387795e-01   2.7891299e-01   1.1582880e-01   7.8742008e-01   3.5113565e-01   7.4783823e-01   3.7167996e-01   8.4788300e-01   3.8718924e-01   5.2694599e-01   2.3207334e-01   1.0000000e+00   4.8772818e-01   7.7352151e-01   4.7367618e-01
   1.6581208e-01   9.0916984e-02  -1.3237063e-02  -2.8666252e-03   1.0870692e-01   8.2598150e-02   4.3113199e-01   2.7341140e-01   1.0000000e+00   4.4539486e-01   6.6179695e-01   2.9981527e-01   8.4405248e-01   4.5593392e-01   9.9015200e-01   5.7123560e-01
   9.5016792e-01   4.2034922e-01   5.0422480e-01   2.2932956e-01   9.3750070e-01   4.1800913e-01   1.0000000e+00   4.9676297e-01   7.0341272e-01   3.1611922e-01   3.9566782e-01   1.8326349e-01   9.4936308e-01   4.2445543e-01   8.7425287e-01   4.5799683e-01
   2.0965658e-01   8.9617213e-02  -5.4841131e-02  -2.6319740e-02   3.9169377e-01   2.1105829e-01   6.3042282e-01   3.6427320e-01   6.8040964e-01   3.1038279e-01   3.1308481e-01   1.4050538e-01   8.3457593e-01   4.0905679e-01   1.0000000e+00   5.4951213e-01
   6.4301185e-01   2.7590252e-01   3.1192241e-01   1.3360144e-01   7.8673053e-01   3.5010649e-01   7.0811756e-01   3.4493171e-01   8.9223694e-01   4.0651201e-01   5.6074036e-01   2.4688947e-01   1.0000000e+00   4.8503645e-01   7.5557982e-01   4.5916077e-01
   2.1843472e-01   1.0475433e-01  -4.3615566e-04   1.2314983e-03   1.8467344e-01   1.0991123e-01   4.5325552e-01   2.6578556e-01   1.0000000e+00   4.4297764e-01   6.6308488e-01   3.0097306e-01   8.3788067e-01   4.4667470e-01   9.5224325e-01   5.4269309e-01
   1.0000000e+00   4.3899460e-01   5.6087606e-01   2.5580593e-01   9.7831851e-01   4.3765808e-01   9.9295650e-01   4.8578696e-01   7.8411704e-01   3.4664578e-01   4.6464705e-01   2.1280754e-01   9.9039025e-01   4.4340653e-01   8.9951548e-01   4.5954530e-01
   2.6064496e-01   1.1007136e-01   7.3254880e-03   1.5123588e-03   4.2913181e-01   2.2690108e-01   6.2866865e-01   3.5143438e-01   7.6090490e-01   3.3659436e-01   3.9118106e-01   1.7425209e-01   8.6615625e-01   4.1934874e-01   1.0000000e+00   5.3367361e-01
   6.1110189e-01   2.6616031e-01   3.1060775e-01   1.3334232e-01   7.7570579e-01   3.4499200e-01   6.8443605e-01   3.3725806e-01   8.3860260e-01   3.8868316e-01   5.6097752e-01   2.4873627e-01   1.0000000e+00   4.8135933e-01   7.1633979e-01   4.3208410e-01
   2.4845801e-01   1.2593868e-01   2.5498376e-02   1.3668165e-02   2.4620818e-01   1.3471426e-01   4.6755221e-01   2.7852770e-01   1.0000000e+00   4.5140907e-01   6.9925091e-01   3.1835435e-01   8.9790526e-01   4.7320845e-01   9.5745756e-01   5.4293463e-01
   9.5936205e-01   4.2706059e-01   5.6140446e-01   2.5643821e-01   9.8125241e-01   4.3603344e-01   9.6090894e-01   4.7594810e-01   7.4791252e-01   3.3730445e-01   4.6498436e-01   2.1402111e-01   1.0000000e+00   4.4526898e-01   8.5732714e-01   4.4376198e-01
   2.7197922e-01   1.2151887e-01   2.3714476e-02   1.0692900e-02   4.7657067e-01   2.4460603e-01   6.3444539e-01   3.6023192e-01   7.5601115e-01   3.4369357e-01   4.1497956e-01   1.8771980e-01   9.3166049e-01   4.4743846e-01   1.0000000e+00   5.4049045e-01
   6.1918907e-01   2.6827893e-01   3.3845517e-01   1.4563934e-01   7.7226006e-01   3.4321120e-01   6.7046376e-01   3.2422504e-01   8.7797481e-01   4.0537504e-01   5.9776188e-01   2.6600211e-01   1.0000000e+00   4.7929003e-01   7.0156745e-01   4.2171288e-01
   2.8749544e-01   1.3552629e-01   4.7279425e-02   2.3579253e-02   2.8919047e-01   1.5148763e-01   4.6748590e-01   2.6322911e-01   1.0000000e+00   4.4771161e-01   7.0375001e-01   3.1920263e-01   8.7949404e-01   4.5900946e-01   9.2057031e-01   5.1578104e-01
   9.6798734e-01   4.2756362e-01   5.8896127e-01   2.6725550e-01   9.7860787e-01   4.3459246e-01   9.3325349e-01   4.5440343e-01   7.8810741e-01   3.5068481e-01   5.2305756e-01   2.3980447e-01   1.0000000e+00   4.4458431e-01   8.4965145e-01   4.3136371e-01
   3.1223820e-01   1.3570608e-01   8.0229621e-02   3.6004592e-02   5.0241102e-01   2.5758898e-01   6.3191734e-01   3.4994259e-01   8.2557918e-01   3.6854191e-01   4.9731343e-01   2.2360505e-01   9.6923077e-01   4.6254879e-01   1.0000000e+00   5.2803674e-01
   5.9567016e-01   2.6180969e-01   3.3660979e-01   1.4449300e-01   7.6695098e-01   3.3851198e-01   6.5001153e-01   3.1792374e-01   8.3043401e-01   3.8875221e-01   5.9963104e-01   2.6626451e-01   1.0000000e+00   4.7597694e-01   6.6935928e-01   4.0036847e-01
   2.9979600e-01   1.4751662e-01   6.9598218e-02   3.2984469e-02   3.4569502e-01   1.7432885e-01   4.6828812e-01   2.6998628e-01   1.0000000e+00   4.5401513e-01   7.3508952e-01   3.3478249e-01   9.2988552e-01   4.8126217e-01   9.3347777e-01   5.1927895e-01
   9.3165987e-01   4.1720346e-01   5.8714359e-01   2.6679162e-01   9.7907314e-01   4.3275616e-01   9.0373863e-01   4.4574481e-01   7.4702173e-01   3.3732914e-01   5.1589383e-01   2.3801718e-01   1.0000000e+00   4.4254621e-01   8.0285974e-01   4.1316313e-01
   3.0701495e-01   1.3999365e-01   8.8340665e-02   3.9816788e-02   5.2872886e-01   2.6629178e-01   6.1099270e-01   3.4388463e-01   7.8758273e-01   3.5998367e-01   4.9780055e-01   2.2461566e-01   1.0000000e+00   4.7317582e-01   9.6626003e-01   5.1843454e-01
   5.9939503e-01   2.6178050e-01   3.6053645e-01   1.5684662e-01   7.6129587e-01   3.3592250e-01   6.2513146e-01   2.9958395e-01   8.6484594e-01   4.0287167e-01   6.3300112e-01   2.8262191e-01   1.0000000e+00   4.7377418e-01   6.5273225e-01   3.8871744e-01
   3.2400845e-01   1.5212160e-01   9.9306825e-02   4.5481351e-02   3.9809697e-01   1.9574609e-01   4.5395559e-01   2.5047649e-01   1.0000000e+00   4.5154965e-01   7.4140478e-01   3.3757269e-01   9.0868683e-01   4.6611921e-01   8.9342061e-01   4.9478017e-01
   9.4815358e-01   4.2143405e-01   6.1583361e-01   2.8076972e-01   9.8107199e-01   4.3321007e-01   9.2266917e-01   4.4356331e-01   7.8001187e-01   3.4838972e-01   5.7342979e-01   2.6326449e-01   1.0000000e+00   4.4174673e-01   7.8793731e-01   3.9752633e-01
   3.2447217e-01   1.4459578e-01   1.3668717e-01   6.1643234e-02   5.3321617e-01   2.6770650e-01   5.8453427e-01   3.1990334e-01   8.3286409e-01   3.7565905e-01   5.6946397e-01   2.5720562e-01   1.0000000e+00   4.7104569e-01   9.3602812e-01   4.9209139e-01
   5.7608738e-01   2.5365021e-01   3.5687098e-01   1.5449946e-01   7.5418503e-01   3.3043470e-01   5.9728727e-01   2.9152652e-01   8.1967908e-01   3.8631141e-01   6.3590952e-01   2.8378989e-01   1.0000000e+00   4.7000683e-01   6.1813941e-01   3.6583734e-01
   3.2257288e-01   1.5831336e-01   1.1677256e-01   5.3315572e-02   4.3154653e-01   2.0738709e-01   4.3982300e-01   2.5076846e-01   1.0000000e+00   4.5780662e-01   7.7528204e-01   3.5321871e-01   9.5273245e-01   4.8222923e-01   9.0535302e-01   4.9863228e-01
   9.1658833e-01   4.1123137e-01   6.1393719e-01   2.7967520e-01   9.8078606e-01   4.3010446e-01   8.9994826e-01   4.4003966e-01   7.3644185e-01   3.3387064e-01   5.6414758e-01   2.5912310e-01   1.0000000e+00   4.3969881e-01   7.3757657e-01   3.8095868e-01
   3.0036795e-01   1.4042922e-01   1.3292868e-01   5.9440711e-02   5.3526989e-01   2.6277910e-01   5.4251030e-01   3.0591806e-01   7.6991054e-01   3.5421635e-01   5.5421635e-01   2.5089963e-01   1.0000000e+00   4.6564058e-01   8.7114676e-01   4.6962931e-01
   5.7787005e-01   2.5436966e-01   3.7701664e-01   1.6441663e-01   7.4763129e-01   3.2698611e-01   5.7525088e-01   2.7383417e-01   8.4989086e-01   4.0065019e-01   6.6483059e-01   2.9660923e-01   1.0000000e+00   4.6793440e-01   5.9990534e-01   3.5336943e-01
   3.3133359e-01   1.5667537e-01   1.4556213e-01   6.6560968e-02   4.3249227e-01   2.0738398e-01   4.1321589e-01   2.2571253e-01   1.0000000e+00   4.5471661e-01   7.7996469e-01   3.5525601e-01   9.2597703e-01   4.6587938e-01   8.7151268e-01   4.7430317e-01
   9.3007392e-01   4.1584707e-01   6.4086169e-01   2.9111195e-01   9.8310522e-01   4.3006959e-01   8.6821783e-01   4.1693624e-01   7.6543217e-01   3.4517777e-01   6.1302457e-01   2.8148674e-01   1.0000000e+00   4.3982144e-01   7.2047085e-01   3.6399759e-01
   3.1189358e-01   1.4230198e-01   1.7164440e-01   7.8421099e-02   5.4038949e-01   2.6447472e-01   5.1427823e-01   2.8399266e-01   8.1682764e-01   3.7101563e-01   6.2339534e-01   2.8333770e-01   1.0000000e+00   4.6611650e-01   8.4800454e-01   4.4686054e-01
   5.5322759e-01   2.4551749e-01   3.7146629e-01   1.6280967e-01   7.3848730e-01   3.1947872e-01   5.4947853e-01   2.6727277e-01   8.0719199e-01   3.8451407e-01   6.6815048e-01   2.9848220e-01   1.0000000e+00   4.6404081e-01   5.6132217e-01   3.2952076e-01
   3.1972144e-01   1.5587373e-01   1.5729895e-01   7.1935951e-02   4.5421915e-01   2.1258236e-01   3.8504612e-01   2.2249637e-01   1.0000000e+00   4.5977902e-01   8.1727442e-01   3.7278133e-01   9.6564701e-01   4.8157331e-01   8.7399555e-01   4.7350650e-01
   8.9923710e-01   4.0469267e-01   6.4073020e-01   2.9260278e-01   9.8324754e-01   4.2610858e-01   8.4232351e-01   4.1098769e-01   7.2004745e-01   3.2804759e-01   6.0455311e-01   2.7780306e-01   1.0000000e+00   4.3636047e-01   6.6729628e-01   3.4616183e-01
   2.7878729e-01   1.3196196e-01   1.6120327e-01   7.4098651e-02   5.3457200e-01   2.5839416e-01   4.6609157e-01   2.6856890e-01   7.5191271e-01   3.5018801e-01   6.1114798e-01   2.7878788e-01   1.0000000e+00   4.6202168e-01   7.8535722e-01   4.2433090e-01
   5.5554786e-01   2.4588968e-01   3.8822761e-01   1.7009199e-01   7.3085691e-01   3.1592433e-01   5.3133204e-01   2.5177164e-01   8.3689395e-01   3.9757870e-01   6.9853527e-01   3.1208617e-01   1.0000000e+00   4.6195792e-01   5.3978450e-01   3.1618084e-01
   3.1285370e-01   1.4939140e-01   1.7891539e-01   8.1510820e-02   4.3941541e-01   2.0716001e-01   3.4615650e-01   1.9147539e-01   1.0000000e+00   4.5805750e-01   8.1926617e-01   3.7552871e-01   9.2934145e-01   4.6045125e-01   8.2811106e-01   4.4554480e-01
   9.2523658e-01   4.1387372e-01   6.7194951e-01   3.0729527e-01   9.8815355e-01   4.2845092e-01   8.5405084e-01   4.0537805e-01   7.5052127e-01   3.3904850e-01   6.5332235e-01   3.0072563e-01   1.0000000e+00   4.3713128e-01   6.4495709e-01   3.2630499e-01
   2.8064750e-01   1.2866271e-01   1.9246919e-01   8.7357371e-02   5.3455043e-01   2.5791876e-01   4.3112734e-01   2.4418074e-01   7.9566347e-01   3.6558649e-01   6.7434961e-01   3.0716568e-01   1.0000000e+00   4.6271109e-01   7.5385669e-01   3.9908717e-01
   5.2549929e-01   2.3399605e-01   3.8082411e-01   1.6711586e-01   7.2117899e-01   3.0749469e-01   5.0070635e-01   2.4355708e-01   7.9166628e-01   3.8158143e-01   7.0168732e-01   3.1437356e-01   1.0000000e+00   4.5770719e-01   4.9739713e-01   2.9133402e-01
   2.8720693e-01   1.4402944e-01   1.8345501e-01   8.5116753e-02   4.4897361e-01   2.0655282e-01   3.0771857e-01   1.8447715e-01   1.0000000e+00   4.6312512e-01   8.5990222e-01   3.9247691e-01   9.6416095e-01   4.7140769e-01   8.2649004e-01   4.4513702e-01
   8.9895130e-01   4.0709425e-01   6.7640444e-01   3.0840515e-01   9.9134570e-01   4.2203386e-01   8.4302545e-01   4.0986034e-01   7.0124446e-01   3.2129074e-01   6.4726466e-01   2.9794331e-01   1.0000000e+00   4.3118113e-01   5.9273554e-01   3.1085629e-01
   2.3555279e-01   1.1456636e-01   1.7647341e-01   8.0929564e-02   5.2491615e-01   2.4734068e-01   3.7402971e-01   2.2759943e-01   7.2956333e-01   3.4010541e-01   6.6933397e-01   3.0479157e-01   1.0000000e+00   4.5610925e-01   6.8049832e-01   3.7839003e-01
   5.3042195e-01   2.3637871e-01   3.9624233e-01   1.7296431e-01   7.1281949e-01   3.0344411e-01   4.7878834e-01   2.2508399e-01   8.2203443e-01   3.9538959e-01   7.3080791e-01   3.2624542e-01   1.0000000e+00   4.5702096e-01   4.7318491e-01   2.7701819e-01
   2.6759010e-01   1.3135972e-01   1.9335833e-01   8.9171005e-02   4.1704063e-01   1.9388801e-01   2.6077288e-01   1.5028241e-01   1.0000000e+00   4.6088699e-01   8.5942628e-01   3.9291388e-01   9.1951806e-01   4.4654360e-01   7.7572418e-01   4.1324021e-01
   9.3003436e-01   4.1806109e-01   7.0651995e-01   3.2255792e-01   9.9873866e-01   4.2710544e-01   8.5194457e-01   4.0114773e-01   7.3016999e-01   3.3266294e-01   6.9244459e-01   3.1914658e-01   1.0000000e+00   4.3200745e-01   5.6487605e-01   2.8765619e-01
   2.2604343e-01   1.0938929e-01   2.0023372e-01   9.3638858e-02   5.1585205e-01   2.4433493e-01   3.2953968e-01   1.9555939e-01   7.7212614e-01   3.5926227e-01   7.3203943e-01   3.3365512e-01   1.0000000e+00   4.6006503e-01   6.5135657e-01   3.5214917e-01
   4.9907605e-01   2.2399260e-01   3.8760972e-01   1.6999711e-01   7.0160819e-01   2.9227681e-01   4.5574912e-01   2.2037455e-01   7.7366011e-01   3.7695564e-01   7.3490118e-01   3.3000638e-01   1.0000000e+00   4.5061464e-01   4.2456260e-01   2.5046037e-01
   2.3089250e-01   1.2065287e-01   1.9239320e-01   8.9799001e-02   4.1534946e-01   1.8570480e-01   2.1142605e-01   1.4084892e-01   1.0000000e+00   4.6603588e-01   9.0700480e-01   4.1523314e-01   9.5492862e-01   4.5443713e-01   7.6281169e-01   4.0643644e-01
   8.9426150e-01   4.0679947e-01   7.0932932e-01   3.2473318e-01   9.9954718e-01   4.1765209e-01   8.3675147e-01   4.0356935e-01   6.7135271e-01   3.1225041e-01   6.8605431e-01   3.1700503e-01   1.0000000e+00   4.2381046e-01   5.0616180e-01   2.6938333e-01
   1.6933905e-01   8.9201362e-02   1.8136878e-01   8.7883115e-02   5.0225200e-01   2.2926508e-01   2.6249588e-01   1.7351423e-01   6.9575891e-01   3.3296715e-01   7.2921015e-01   3.3324179e-01   1.0000000e+00   4.5095024e-01   5.7288806e-01   3.3186861e-01
   5.0296797e-01   2.2442282e-01   4.0212861e-01   1.7647696e-01   6.9193064e-01   2.8845123e-01   4.3310577e-01   2.0099963e-01   8.0405242e-01   3.9147847e-01   7.6737082e-01   3.4527914e-01   1.0000000e+00   4.5115238e-01   3.9475340e-01   2.3055618e-01
   2.0066172e-01   1.0304387e-01   1.9129944e-01   8.7692495e-02   3.6677334e-01   1.6785748e-01   1.5465471e-01   9.8761486e-02   1.0000000e+00   4.6436421e-01   9.1299178e-01   4.1668012e-01   9.1118399e-01   4.3246292e-01   7.0401455e-01   3.7084827e-01
   9.2174727e-01   4.1702808e-01   7.3799223e-01   3.3686295e-01   1.0000000e+00   4.1832236e-01   8.2852570e-01   3.8602941e-01   6.9238902e-01   3.1984563e-01   7.2581646e-01   3.3590423e-01   9.9437550e-01   4.2215725e-01   4.6082386e-01   2.3777903e-01
   1.4242545e-01   7.6008928e-02   1.9557218e-01   9.1391687e-02   4.8157085e-01   2.2072751e-01   1.9334017e-01   1.3500633e-01   7.4090527e-01   3.4952042e-01   8.0485009e-01   3.6767811e-01   1.0000000e+00   4.5424383e-01   5.1848947e-01   2.9420281e-01
   4.5875337e-01   2.0796055e-01   3.8848187e-01   1.7036627e-01   6.7673504e-01   2.7581365e-01   3.9728205e-01   1.9208614e-01   7.5017781e-01   3.7250430e-01   7.7570295e-01   3.4809094e-01   1.0000000e+00   4.4241579e-01   3.4050093e-01   2.0435013e-01
   1.5150342e-01   8.9079858e-02   1.8724606e-01   8.6993363e-02   3.5803574e-01   1.5403041e-01   9.5288862e-02   8.7346721e-02   1.0000000e+00   4.6986512e-01   9.8354663e-01   4.5226453e-01   9.5433570e-01   4.4327914e-01   6.9609834e-01   3.6757641e-01
   8.8249828e-01   4.0348797e-01   7.4279051e-01   3.4134044e-01   1.0000000e+00   4.0669039e-01   8.2324295e-01   3.9728863e-01   6.3000362e-01   2.9559891e-01   7.2241146e-01   3.3407934e-01   9.8623130e-01   4.0990994e-01   3.9661878e-01   2.1973406e-01
   5.7042119e-02   4.3524136e-02   1.5958850e-01   7.6233184e-02   4.5027697e-01   1.9500132e-01   9.5159588e-02   1.0267739e-01   6.3677042e-01   3.1522026e-01   7.9754682e-01   3.6540491e-01   1.0000000e+00   4.4012134e-01   4.1730414e-01   2.6365075e-01
   4.6460680e-01   2.0872366e-01   4.0282826e-01   1.7669034e-01   6.6907974e-01   2.7098456e-01   3.5525806e-01   1.6262784e-01   7.8058642e-01   3.8756605e-01   8.1146951e-01   3.6451196e-01   1.0000000e+00   4.4365455e-01   3.0491999e-01   1.8075944e-01
   1.0314010e-01   6.3883100e-02   1.6979635e-01   8.0606245e-02   2.9020984e-01   1.2684284e-01   2.5358307e-02   3.4215761e-02   1.0000000e+00   4.6701692e-01   9.6963465e-01   4.4465100e-01   8.8157309e-01   4.0662208e-01   6.1675576e-01   3.1909061e-01
   9.1518934e-01   4.1573789e-01   7.7787395e-01   3.5630977e-01   1.0000000e+00   4.0776605e-01   8.0432131e-01   3.7179105e-01   6.4403583e-01   3.0139471e-01   7.5837901e-01   3.5331340e-01   9.6892647e-01   4.0103345e-01   3.4003104e-01   1.7839534e-01
  -7.2894127e-03   1.4550966e-02   1.6142478e-01   7.8438803e-02   4.2258431e-01   1.8014399e-01  -6.6691929e-03   3.7286851e-02   6.7586106e-01   3.3095870e-01   8.9458128e-01   4.1348996e-01   1.0000000e+00   4.4319818e-01   3.2595680e-01   2.0348617e-01
   6.8833839e-01   2.8776093e-01   2.0763527e-01   7.6397308e-02   7.9097507e-01   3.5009219e-01   8.8185324e-01   4.5524864e-01   8.1886458e-01   3.6354815e-01   5.4766091e-01   2.3817386e-01   1.0000000e+00   5.0373416e-01   8.7253236e-01   5.4422066e-01
   2.3445137e-01   1.3163105e-01   1.5276933e-03   1.1753885e-02   2.3538948e-02   9.1786310e-02   2.6686308e-01   2.7556158e-01   8.7767262e-01   3.6720759e-01   5.6122465e-01   2.4545979e-01   5.8198881e-01   3.2022323e-01   1.0000000e+00   5.7222834e-01
   8.7207591e-01   3.8613955e-01   3.8464001e-01   1.7336034e-01   7.7664525e-01   3.4782378e-01   1.0000000e+00   5.1065288e-01   5.4110900e-01   2.4121872e-01   2.9752894e-01   1.3816429e-01   7.8336732e-01   3.5289118e-01   8.2329587e-01   4.5542853e-01
   1.3799080e-02  -1.3230013e-03  -2.4368424e-01  -1.2234612e-01   1.0546211e-01   8.1081081e-02   5.4381654e-01   3.4580735e-01   4.9549466e-01   2.2887923e-01   1.5800416e-01   6.8544069e-02   6.2880363e-01   3.2148932e-01   1.0000000e+00   5.8130158e-01
   7.2769529e-01   3.0220369e-01   2.5893075e-01   1.0123654e-01   8.0487225e-01   3.5850768e-01   8.7658111e-01   4.3747771e-01   9.3207386e-01   4.1152317e-01   5.4920979e-01   2.3870803e-01   1.0000000e+00   4.9773098e-01   8.8312737e-01   5.5103844e-01
   8.6308392e-02   5.2198676e-02  -4.9260039e-02  -1.5995880e-02  -6.4316767e-02   2.3660572e-02   2.8460851e-01   2.3110714e-01   9.9089357e-01   4.2525410e-01   6.0905524e-01   2.7241468e-01   6.6282927e-01   3.6972295e-01   1.0000000e+00   5.8763690e-01
   9.4478564e-01   4.0788181e-01   4.4088480e-01   1.9785542e-01   8.1019513e-01   3.6516155e-01   1.0000000e+00   4.9725475e-01   6.4761252e-01   2.8129724e-01   3.3119984e-01   1.5359145e-01   8.0899265e-01   3.6408908e-01   8.6132571e-01   4.5767066e-01
   1.0932640e-01   3.6153624e-02  -1.6246029e-01  -7.9353162e-02   1.8648571e-01   1.2162865e-01   5.9399365e-01   3.5587641e-01   6.1241621e-01   2.6658966e-01   2.1293676e-01   9.3156223e-02   6.3834825e-01   3.2780826e-01   1.0000000e+00   5.5968813e-01
   6.9147155e-01   2.9639810e-01   2.6208702e-01   1.0621276e-01   7.9157054e-01   3.5192968e-01   8.2905748e-01   4.1703805e-01   8.9020021e-01   4.0418173e-01   5.3461895e-01   2.3425234e-01   1.0000000e+00   4.9370822e-01   8.4404963e-01   5.2642032e-01
   1.1735705e-01   7.5792341e-02  -2.5520702e-02  -6.4837979e-03  -3.6623096e-02   2.6912202e-02   3.3883025e-01   2.5288292e-01   9.9358757e-01   4.3693100e-01   6.3168179e-01   2.8516868e-01   7.3172176e-01   4.0146256e-01   1.0000000e+00   5.8415905e-01
   9.3485317e-01   4.1290306e-01   4.5793545e-01   2.0759326e-01   8.4664180e-01   3.7849577e-01   1.0000000e+00   5.0150767e-01   6.5151726e-01   2.9335519e-01   3.4739717e-01   1.6074342e-01   8.5052524e-01   3.8129184e-01   8.5932621e-01   4.5910048e-01
   1.5055568e-01   6.5295658e-02  -1.2333624e-01  -5.7713288e-02   2.5780057e-01   1.5421122e-01   6.1477198e-01   3.6695396e-01   6.2491745e-01   2.8480253e-01   2.4378137e-01   1.0822605e-01   7.1197905e-01   3.5620772e-01   1.0000000e+00   5.6087715e-01
   7.1135820e-01   3.0216851e-01   3.0297632e-01   1.2601714e-01   7.9777177e-01   3.5535724e-01   8.1024823e-01   3.9919313e-01   9.5788933e-01   4.3151784e-01   5.5657572e-01   2.4463785e-01   1.0000000e+00   4.9035615e-01   8.3349779e-01   5.1867251e-01
   1.3791876e-01   7.1394170e-02  -2.7320707e-02  -8.5511661e-03   3.3048375e-02   5.0419611e-02   3.9360910e-01   2.5254175e-01   1.0000000e+00   4.3936322e-01   6.2982834e-01   2.8323721e-01   7.3916495e-01   4.0281617e-01   9.5465165e-01   5.5575857e-01
   9.8377395e-01   4.2979884e-01   5.0504061e-01   2.2934626e-01   8.7820957e-01   3.9387020e-01   1.0000000e+00   4.9400043e-01   7.3967788e-01   3.2522003e-01   3.9425446e-01   1.8273212e-01   8.8089941e-01   3.9425446e-01   8.8880002e-01   4.6240213e-01
   2.2221056e-01   9.2183475e-02  -5.0574599e-02  -2.6154151e-02   3.1484050e-01   1.7659005e-01   6.2398455e-01   3.5976818e-01   7.1710851e-01   3.1706955e-01   3.1231425e-01   1.3869626e-01   7.3543689e-01   3.6298791e-01   1.0000000e+00   5.4463047e-01
   6.7975124e-01   2.9554703e-01   3.0590132e-01   1.2789512e-01   7.8864790e-01   3.5100821e-01   7.6822154e-01   3.8215181e-01   9.0244925e-01   4.1560147e-01   5.5119889e-01   2.4209213e-01   1.0000000e+00   4.8653645e-01   7.9677080e-01   4.9153131e-01
   1.8739860e-01   1.0198963e-01   9.0185890e-04   2.9973546e-03   1.0527876e-01   7.8090371e-02   4.3327689e-01   2.7256033e-01   1.0000000e+00   4.4827559e-01   6.5607583e-01   2.9641980e-01   7.9936529e-01   4.3039890e-01   9.5545320e-01   5.5603580e-01
   9.7953067e-01   4.3531023e-01   5.2525891e-01   2.3855018e-01   9.1787787e-01   4.0858582e-01   1.0000000e+00   4.9798823e-01   7.4100925e-01   3.3445040e-01   4.1505488e-01   1.9111040e-01   9.3199480e-01   4.1703873e-01   8.8585703e-01   4.6478039e-01
   2.5019145e-01   1.1078563e-01  -2.0169036e-02  -1.1092970e-02   3.7706493e-01   2.0212255e-01   6.3642912e-01   3.6683634e-01   7.2310731e-01   3.3072416e-01   3.3941606e-01   1.5136381e-01   8.0450442e-01   3.9372839e-01   1.0000000e+00   5.4859777e-01
   6.8579194e-01   2.9642477e-01   3.3854750e-01   1.4496310e-01   7.9095201e-01   3.5163043e-01   7.2944593e-01   3.5708880e-01   9.4751479e-01   4.3457553e-01   5.8626519e-01   2.5807679e-01   1.0000000e+00   4.8436850e-01   7.7941841e-01   4.7734269e-01
   2.4113690e-01   1.1660407e-01   1.3818300e-02   7.4200380e-03   1.7550215e-01   1.0448873e-01   4.5402118e-01   2.6611176e-01   1.0000000e+00   4.4583237e-01   6.5731806e-01   2.9770166e-01   7.9644985e-01   4.2350171e-01   9.2211610e-01   5.3053272e-01
   1.0000000e+00   4.4111457e-01   5.6420138e-01   2.5658686e-01   9.3371208e-01   4.1765060e-01   9.6692748e-01   4.7497813e-01   7.9916913e-01   3.5521209e-01   4.7138406e-01   2.1583579e-01   9.4401600e-01   4.2224227e-01   8.8441409e-01   4.5256642e-01
   3.0067384e-01   1.2992162e-01   4.0740066e-02   1.5949690e-02   4.1719832e-01   2.1983230e-01   6.3634707e-01   3.5640722e-01   8.0281565e-01   3.5763762e-01   4.1738061e-01   1.8547211e-01   8.3817900e-01   4.0557783e-01   1.0000000e+00   5.3477032e-01
   6.5198673e-01   2.8605194e-01   3.3830969e-01   1.4552639e-01   7.7713134e-01   3.4483688e-01   7.0113946e-01   3.4617245e-01   8.9104284e-01   4.1421595e-01   5.8821099e-01   2.6040507e-01   1.0000000e+00   4.8014067e-01   7.3781227e-01   4.4852105e-01
   2.7248190e-01   1.3715625e-01   3.9932801e-02   2.0015159e-02   2.3737832e-01   1.2911118e-01   4.6899100e-01   2.7785965e-01   1.0000000e+00   4.5308108e-01   6.9246110e-01   3.1461099e-01   8.5087584e-01   4.4733026e-01   9.2656044e-01   5.3032857e-01
   1.0000000e+00   4.4648848e-01   5.9031774e-01   2.6873040e-01   9.7277124e-01   4.3185599e-01   9.6964251e-01   4.8229920e-01   7.9533615e-01   3.5956634e-01   4.9488613e-01   2.2691941e-01   9.9314489e-01   4.4153825e-01   8.7764742e-01   4.5480704e-01
   3.1312978e-01   1.4111633e-01   5.9559126e-02   2.5421021e-02   4.6072749e-01   2.3549815e-01   6.4086532e-01   3.6438319e-01   8.0105822e-01   3.6561544e-01   4.4589476e-01   2.0040162e-01   9.0260600e-01   4.3179225e-01   1.0000000e+00   5.4173703e-01
   6.5911715e-01   2.8765888e-01   3.6559298e-01   1.5765957e-01   7.7594428e-01   3.4422157e-01   6.8851860e-01   3.3447520e-01   9.3055741e-01   4.3135798e-01   6.2589981e-01   2.7827828e-01   1.0000000e+00   4.7852616e-01   7.2261236e-01   4.3832574e-01
   3.1156340e-01   1.4722424e-01   6.2968439e-02   3.0132277e-02   2.7634620e-01   1.4468076e-01   4.6801269e-01   2.6389229e-01   1.0000000e+00   4.4923066e-01   6.9755648e-01   3.1623996e-01   8.3733358e-01   4.3514216e-01   8.9149148e-01   5.0428600e-01
   1.0000000e+00   4.4334159e-01   6.1150385e-01   2.7731838e-01   9.6516649e-01   4.2804226e-01   9.3559261e-01   4.5729751e-01   8.2856398e-01   3.6957089e-01   5.4720230e-01   2.4995435e-01   9.8566995e-01   4.3787661e-01   8.6229145e-01   4.3890700e-01
   3.5235717e-01   1.5567855e-01   1.1458933e-01   5.0343148e-02   4.8758025e-01   2.4852778e-01   6.3953952e-01   3.5558999e-01   8.6716789e-01   3.8897498e-01   5.2437458e-01   2.3551029e-01   9.3694930e-01   4.4662387e-01   1.0000000e+00   5.2955501e-01
   6.3560119e-01   2.8036018e-01   3.6417328e-01   1.5692230e-01   7.6831745e-01   3.3792467e-01   6.6454798e-01   3.2652417e-01   8.8160505e-01   4.1374920e-01   6.2898778e-01   2.7937698e-01   1.0000000e+00   4.7416173e-01   6.8940623e-01   4.1618324e-01
   3.2467664e-01   1.5888731e-01   8.5754979e-02   3.9657900e-02   3.3727812e-01   1.6879016e-01   4.6907206e-01   2.6943429e-01   1.0000000e+00   4.5514503e-01   7.2785962e-01   3.3014156e-01   8.8140032e-01   4.5415967e-01   9.0231021e-01   5.0745142e-01
   9.7865210e-01   4.3911204e-01   6.2021955e-01   2.8085365e-01   9.7753685e-01   4.3065941e-01   9.2093603e-01   4.5604303e-01   8.0033641e-01   3.6256238e-01   5.5159502e-01   2.5316711e-01   1.0000000e+00   4.4174947e-01   8.2835597e-01   4.2688983e-01
   3.5819896e-01   1.6520527e-01   1.2801835e-01   5.6792122e-02   5.2830613e-01   2.6431045e-01   6.3712397e-01   3.5936868e-01   8.5898587e-01   3.9421737e-01   5.4579792e-01   2.4569450e-01   1.0000000e+00   4.7020999e-01   9.9946041e-01   5.3684968e-01
   6.3792343e-01   2.8013960e-01   3.8750467e-01   1.6883834e-01   7.6471829e-01   3.3658703e-01   6.4121378e-01   3.0927999e-01   9.1713793e-01   4.2862418e-01   6.6276486e-01   2.9559407e-01   1.0000000e+00   4.7185129e-01   6.7237668e-01   4.0529785e-01
   3.4824678e-01   1.6323883e-01   1.1553382e-01   5.2513350e-02   3.7972561e-01   1.8630107e-01   4.5413251e-01   2.5142519e-01   1.0000000e+00   4.5327857e-01   7.3429646e-01   3.3340078e-01   8.6425532e-01   4.4147722e-01   8.6480071e-01   4.8462988e-01
   9.9425844e-01   4.4348993e-01   6.4782587e-01   2.9503511e-01   9.8241999e-01   4.3344602e-01   9.3680531e-01   4.5321720e-01   8.3233997e-01   3.7301790e-01   6.0714360e-01   2.7824038e-01   1.0000000e+00   4.4183072e-01   8.1283332e-01   4.1180032e-01
   3.7567936e-01   1.6945955e-01   1.7410949e-01   7.8522548e-02   5.3579575e-01   2.6702053e-01   6.1322162e-01   3.3659414e-01   9.0423700e-01   4.0901913e-01   6.1585366e-01   2.7671521e-01   1.0000000e+00   4.7012634e-01   9.6986313e-01   5.1267766e-01
   6.1473269e-01   2.7183800e-01   3.8463971e-01   1.6648025e-01   7.5609912e-01   3.3079329e-01   6.1111596e-01   2.9976620e-01   8.7084379e-01   4.1072030e-01   6.6629587e-01   2.9648347e-01   1.0000000e+00   4.6827256e-01   6.3742863e-01   3.8246340e-01
   3.4810312e-01   1.6963501e-01   1.3374362e-01   6.0675726e-02   4.1210843e-01   1.9641586e-01   4.4039240e-01   2.5083813e-01   1.0000000e+00   4.5830796e-01   7.6599662e-01   3.4817402e-01   9.0258584e-01   4.5451718e-01   8.7512801e-01   4.8729905e-01
   9.6217828e-01   4.3198997e-01   6.4574748e-01   2.9339167e-01   9.7889124e-01   4.2776571e-01   9.1216263e-01   4.4758338e-01   7.8794329e-01   3.5768313e-01   5.9946866e-01   2.7443892e-01   1.0000000e+00   4.3862093e-01   7.6101690e-01   3.9398418e-01
   3.5120655e-01   1.6456513e-01   1.7140767e-01   7.5698240e-02   5.3505186e-01   2.6104919e-01   5.6750011e-01   3.2026509e-01   8.3986688e-01   3.8636657e-01   6.0158368e-01   2.7129147e-01   1.0000000e+00   4.6365710e-01   9.0274132e-01   4.8646555e-01
   6.1488319e-01   2.7162398e-01   4.0288246e-01   1.7538558e-01   7.5020788e-01   3.2752438e-01   5.8931578e-01   2.8255773e-01   9.0124590e-01   4.2521078e-01   6.9509077e-01   3.0979369e-01   1.0000000e+00   4.6627506e-01   6.1777740e-01   3.6936619e-01
   3.5697976e-01   1.6902580e-01   1.6169148e-01   7.3679636e-02   4.1374985e-01   1.9780235e-01   4.1364892e-01   2.2780129e-01   1.0000000e+00   4.5595942e-01   7.7111291e-01   3.5078889e-01   8.8171086e-01   4.4140495e-01   8.4253842e-01   4.6467515e-01
   9.7618449e-01   4.3707475e-01   6.7161897e-01   3.0491885e-01   9.8410041e-01   4.3027325e-01   8.8265306e-01   4.2667692e-01   8.1792046e-01   3.6923648e-01   6.4625533e-01   2.9601003e-01   1.0000000e+00   4.3903065e-01   7.4291331e-01   3.7706009e-01
   3.6339846e-01   1.6577470e-01   2.0797981e-01   9.4243571e-02   5.4301005e-01   2.6467389e-01   5.3983379e-01   2.9952574e-01   8.8778605e-01   4.0399426e-01   6.6727581e-01   3.0183179e-01   1.0000000e+00   4.6525693e-01   8.7747466e-01   4.6556150e-01
   5.8977268e-01   2.6278357e-01   3.9860610e-01   1.7463408e-01   7.4034929e-01   3.1884058e-01   5.6238970e-01   2.7516280e-01   8.5798056e-01   4.0823738e-01   6.9903758e-01   3.1214300e-01   1.0000000e+00   4.6199710e-01   5.7964723e-01   3.4513425e-01
   3.4493875e-01   1.6741054e-01   1.7421967e-01   7.9126722e-02   4.3209764e-01   2.0117441e-01   3.8529078e-01   2.2271707e-01   1.0000000e+00   4.5990613e-01   8.0387584e-01   3.6653133e-01   9.1211744e-01   4.5250154e-01   8.4138472e-01   4.6173792e-01
   9.4592109e-01   4.2661064e-01   6.7213744e-01   3.0611366e-01   9.8156219e-01   4.2401862e-01   8.5950195e-01   4.2157983e-01   7.7224302e-01   3.5216989e-01   6.4057354e-01   2.9360046e-01   1.0000000e+00   4.3510174e-01   6.8924586e-01   3.5932029e-01
   3.2966636e-01   1.5570417e-01   1.9926086e-01   9.0633112e-02   5.3473536e-01   2.5667649e-01   4.8994676e-01   2.8311848e-01   8.2282488e-01   3.8325487e-01   6.5946588e-01   2.9979322e-01   1.0000000e+00   4.5888512e-01   8.1385015e-01   4.4203441e-01
   5.9140714e-01   2.6295305e-01   4.1346219e-01   1.8138469e-01   7.3334262e-01   3.1632832e-01   5.4427989e-01   2.5962280e-01   8.8682330e-01   4.2101900e-01   7.2750952e-01   3.2482235e-01   1.0000000e+00   4.6015871e-01   5.5681624e-01   3.3177558e-01
   3.3949285e-01   1.6186958e-01   1.9373074e-01   8.8451414e-02   4.1971886e-01   1.9662085e-01   3.4843331e-01   1.9409200e-01   1.0000000e+00   4.5868190e-01   8.0729687e-01   3.6863526e-01   8.8470060e-01   4.3605731e-01   8.0281020e-01   4.3888050e-01
   9.7060856e-01   4.3516064e-01   7.0098631e-01   3.1964766e-01   9.8828186e-01   4.2729162e-01   8.6745592e-01   4.1482468e-01   8.0151006e-01   3.6277618e-01   6.8419732e-01   3.1444543e-01   1.0000000e+00   4.3609336e-01   6.6596176e-01   3.3894580e-01
   3.3167941e-01   1.5298507e-01   2.2661085e-01   1.0247543e-01   5.3603932e-01   2.5650710e-01   4.5540590e-01   2.5787222e-01   8.6644461e-01   3.9902621e-01   7.1728249e-01   3.2553695e-01   1.0000000e+00   4.6018384e-01   7.8299054e-01   4.1791045e-01
   5.6288285e-01   2.5101292e-01   4.0611917e-01   1.7864749e-01   7.2213096e-01   3.0654178e-01   5.1232436e-01   2.5134066e-01   8.4191303e-01   4.0533779e-01   7.3108941e-01   3.2720077e-01   1.0000000e+00   4.5537411e-01   5.1406607e-01   3.0662606e-01
   3.1271265e-01   1.5487991e-01   1.9821251e-01   9.1110210e-02   4.2535481e-01   1.9404066e-01   3.0850578e-01   1.8543622e-01   1.0000000e+00   4.6235586e-01   8.4018066e-01   3.8241952e-01   9.0693025e-01   4.3965829e-01   7.9345843e-01   4.3342113e-01
   9.4543514e-01   4.2873688e-01   7.0630544e-01   3.2112715e-01   9.8989670e-01   4.2000882e-01   8.5529358e-01   4.1825231e-01   7.5347235e-01   3.4505101e-01   6.8144205e-01   3.1293013e-01   1.0000000e+00   4.3038445e-01   6.1267810e-01   3.2331937e-01
   2.8612077e-01   1.3935594e-01   2.1226370e-01   9.6893702e-02   5.2441341e-01   2.4356417e-01   3.9517431e-01   2.4142681e-01   7.9989488e-01   3.7280327e-01   7.1392609e-01   3.2449891e-01   1.0000000e+00   4.5307305e-01   7.0675406e-01   3.9455685e-01
   5.6678357e-01   2.5311737e-01   4.1991192e-01   1.8372365e-01   7.1479926e-01   3.0335857e-01   4.9103942e-01   2.3288241e-01   8.7394534e-01   4.2003526e-01   7.5937160e-01   3.3913339e-01   1.0000000e+00   4.5568147e-01   4.8940112e-01   2.9275838e-01
   2.9648285e-01   1.4406812e-01   2.0696119e-01   9.4855115e-02   3.9807966e-01   1.8349888e-01   2.6456077e-01   1.5436589e-01   1.0000000e+00   4.6146537e-01   8.4602614e-01   3.8608446e-01   8.7615245e-01   4.2292506e-01   7.5301935e-01   4.0880492e-01
   9.7814916e-01   4.4023150e-01   7.3536444e-01   3.3489126e-01   9.9962803e-01   4.2585327e-01   8.6629773e-01   4.1164671e-01   7.8317744e-01   3.5696650e-01   7.2426244e-01   3.3234467e-01   1.0000000e+00   4.3068893e-01   5.8411235e-01   3.0102730e-01
   2.7637234e-01   1.3401436e-01   2.3384242e-01   1.0721149e-01   5.1598058e-01   2.4249014e-01   3.5142106e-01   2.1022555e-01   8.4358181e-01   3.9299080e-01   7.7404673e-01   3.5137049e-01   1.0000000e+00   4.5681198e-01   6.7654496e-01   3.7038535e-01
   5.3602172e-01   2.4113196e-01   4.1169218e-01   1.8073199e-01   7.0200785e-01   2.9085157e-01   4.6739067e-01   2.2867154e-01   8.2553061e-01   4.0144544e-01   7.6326921e-01   3.4232072e-01   1.0000000e+00   4.4802574e-01   4.4029308e-01   2.6484235e-01
   2.6016835e-01   1.3323152e-01   2.0551031e-01   9.4794093e-02   3.9342968e-01   1.7363870e-01   2.1594724e-01   1.4465332e-01   1.0000000e+00   4.6658805e-01   8.8605803e-01   4.0519345e-01   9.0140565e-01   4.2545307e-01   7.3549547e-01   3.9970825e-01
   9.4424351e-01   4.2971732e-01   7.3974520e-01   3.3797146e-01   9.9891657e-01   4.1465457e-01   8.5103630e-01   4.1361628e-01   7.2484797e-01   3.3699336e-01   7.1940070e-01   3.3150095e-01   1.0000000e+00   4.2178718e-01   5.2462147e-01   2.8170809e-01
   2.2328537e-01   1.1522679e-01   2.1759589e-01   1.0302566e-01   5.0232533e-01   2.2525579e-01   2.8363517e-01   1.8837884e-01   7.7310208e-01   3.6827707e-01   7.7616677e-01   3.5361383e-01   1.0000000e+00   4.4859660e-01   5.9977020e-01   3.5044044e-01
   5.4072612e-01   2.4200511e-01   4.2443641e-01   1.8596863e-01   6.9453865e-01   2.8790412e-01   4.4555030e-01   2.0994267e-01   8.5742497e-01   4.1680922e-01   7.9527365e-01   3.5720558e-01   1.0000000e+00   4.4904674e-01   4.0989660e-01   2.4615716e-01
   2.3019457e-01   1.1661004e-01   2.0321385e-01   9.3013724e-02   3.4703104e-01   1.5691692e-01   1.6026184e-01   1.0458796e-01   1.0000000e+00   4.6448081e-01   8.9055813e-01   4.0553200e-01   8.6113970e-01   4.0473254e-01   6.8005265e-01   3.6641473e-01
   9.7166447e-01   4.4024805e-01   7.6640797e-01   3.4960640e-01   1.0000000e+00   4.1600353e-01   8.3854917e-01   3.9491925e-01   7.4632922e-01   3.4425952e-01   7.5590573e-01   3.4861683e-01   9.9300915e-01   4.1951491e-01   4.7831284e-01   2.5079280e-01
   1.9898403e-01   1.0429633e-01   2.2895643e-01   1.0520273e-01   4.8250650e-01   2.1614599e-01   2.1687111e-01   1.5197293e-01   8.2337221e-01   3.8733458e-01   8.5177352e-01   3.8848269e-01   1.0000000e+00   4.5048039e-01   5.4794852e-01   3.1476222e-01
   4.9742753e-01   2.2610446e-01   4.1112401e-01   1.8021027e-01   6.7754980e-01   2.7458650e-01   4.0706809e-01   2.0000844e-01   8.0416744e-01   3.9717712e-01   8.0248419e-01   3.6039764e-01   1.0000000e+00   4.3981723e-01   3.5478444e-01   2.1876460e-01
   1.8342033e-01   1.0315188e-01   1.9867689e-01   9.1774605e-02   3.3684305e-01   1.4229476e-01   1.0319916e-01   9.3964967e-02   1.0000000e+00   4.6984059e-01   9.5263426e-01   4.3737911e-01   8.9565333e-01   4.1147295e-01   6.7032966e-01   3.6248132e-01
   9.3644614e-01   4.2862288e-01   7.7339257e-01   3.5457138e-01   1.0000000e+00   4.0322060e-01   8.3661406e-01   4.0799315e-01   6.8416813e-01   3.2047929e-01   7.5543136e-01   3.4837904e-01   9.8788901e-01   4.0807868e-01   4.1341376e-01   2.3358125e-01
   1.1444108e-01   6.9574384e-02   1.9534853e-01   9.3029385e-02   4.4972987e-01   1.9034128e-01   1.1668204e-01   1.1846093e-01   7.2209690e-01   3.5386744e-01   8.4635657e-01   3.8733694e-01   1.0000000e+00   4.3615760e-01   4.4465674e-01   2.8343655e-01
   5.0403194e-01   2.2728592e-01   4.2460580e-01   1.8606711e-01   6.7138967e-01   2.7066110e-01   3.6657962e-01   1.7135673e-01   8.3849173e-01   4.1479061e-01   8.3922291e-01   3.7642217e-01   1.0000000e+00   4.4137267e-01   3.1993272e-01   1.9663826e-01
   1.3774149e-01   7.9385179e-02   1.8069518e-01   8.4200293e-02   2.7234285e-01   1.1771349e-01   3.6899823e-02   4.3673084e-02   1.0000000e+00   4.6741916e-01   9.3779160e-01   4.2828834e-01   8.2659457e-01   3.7663822e-01   5.9095894e-01   3.1444299e-01
   9.7038842e-01   4.4131259e-01   8.0632702e-01   3.6880529e-01   1.0000000e+00   4.0619620e-01   8.1815980e-01   3.8265583e-01   6.9999777e-01   3.2729066e-01   7.8838973e-01   3.6592053e-01   9.6689924e-01   3.9846653e-01   3.5615461e-01   1.9148510e-01
   5.4707239e-02   4.5071705e-02   1.9682829e-01   9.3861446e-02   4.2112452e-01   1.7406480e-01   1.6617346e-02   5.5618787e-02   7.6735615e-01   3.7332119e-01   9.4559527e-01   4.3584490e-01   1.0000000e+00   4.3781774e-01   3.5564155e-01   2.2573792e-01
   7.4868470e-01   3.1923612e-01   2.3531712e-01   8.8458877e-02   7.9016812e-01   3.4950198e-01   9.1712099e-01   4.7323091e-01   8.7862158e-01   3.9837448e-01   5.7157779e-01   2.4855844e-01   1.0000000e+00   5.0244780e-01   9.0835077e-01   5.6904990e-01
   2.4222638e-01   1.4255413e-01   9.7660721e-03   1.3977691e-02   4.7304412e-03   7.8403247e-02   2.6308883e-01   2.7126791e-01   9.1022570e-01   3.8698061e-01   5.7107106e-01   2.4943158e-01   5.6334976e-01   3.1040850e-01   1.0000000e+00   5.7735608e-01
   9.0423687e-01   4.0489763e-01   4.0325177e-01   1.8141748e-01   7.5677688e-01   3.3802835e-01   1.0000000e+00   5.1199706e-01   5.7516740e-01   2.6060523e-01   3.0999789e-01   1.4188300e-01   7.6556609e-01   3.4372946e-01   8.3368367e-01   4.6129790e-01
   5.6807674e-02   2.1699378e-02  -2.1004511e-01  -1.0794831e-01   9.5148117e-02   7.6191637e-02   5.5235889e-01   3.4914056e-01   5.4400748e-01   2.5600390e-01   1.8273802e-01   7.7715470e-02   5.9941485e-01   3.0689991e-01   1.0000000e+00   5.8015360e-01
   7.8000147e-01   3.2840034e-01   2.8540555e-01   1.1292756e-01   8.0915803e-01   3.5976564e-01   9.0400965e-01   4.5312886e-01   9.9547425e-01   4.4584875e-01   5.7399129e-01   2.4911409e-01   1.0000000e+00   4.9747990e-01   9.1426729e-01   5.7385099e-01
   1.0651414e-01   6.5777742e-02  -3.4348005e-02  -1.0359848e-02  -6.1838081e-02   2.3375320e-02   2.8629660e-01   2.3192928e-01   1.0000000e+00   4.3324594e-01   6.0831279e-01   2.7122375e-01   6.2982042e-01   3.5106754e-01   9.7751736e-01   5.7846159e-01
   9.7484941e-01   4.2488048e-01   4.5822991e-01   2.0583933e-01   7.9383071e-01   3.5652937e-01   1.0000000e+00   4.9947157e-01   6.8078406e-01   2.9911829e-01   3.4571767e-01   1.5957681e-01   7.8924295e-01   3.5547066e-01   8.6974631e-01   4.6350743e-01
   1.4806406e-01   5.5355536e-02  -1.3220072e-01  -6.6494149e-02   1.7540504e-01   1.1487399e-01   6.0002250e-01   3.6020477e-01   6.5599610e-01   2.9112286e-01   2.3666742e-01   1.0435419e-01   6.1329883e-01   3.1463771e-01   1.0000000e+00   5.6193744e-01
   7.3856521e-01   3.2006850e-01   2.8955673e-01   1.1744259e-01   7.9082793e-01   3.5116277e-01   8.5091499e-01   4.2903714e-01   9.4959573e-01   4.3629062e-01   5.5894795e-01   2.4456573e-01   1.0000000e+00   4.9277976e-01   8.7013741e-01   5.4664636e-01
   1.3288967e-01   8.5689438e-02  -1.3640128e-02  -1.9809315e-03  -3.7948988e-02   2.2752413e-02   3.4183803e-01   2.5210184e-01   1.0000000e+00   4.4389846e-01   6.2990792e-01   2.8406558e-01   6.9403351e-01   3.8093313e-01   9.7163276e-01   5.7186920e-01
   9.6597957e-01   4.2912896e-01   4.7759453e-01   2.1587126e-01   8.2771000e-01   3.6929208e-01   1.0000000e+00   5.0304239e-01   6.8726048e-01   3.1147270e-01   3.6305621e-01   1.6729870e-01   8.3345679e-01   3.7265456e-01   8.6907723e-01   4.6443500e-01
   1.8855469e-01   8.4484675e-02  -9.1789741e-02  -4.4253878e-02   2.4329046e-01   1.4456620e-01   6.1913080e-01   3.6911757e-01   6.6867750e-01   3.0760680e-01   2.6854057e-01   1.1788682e-01   6.8270605e-01   3.4000318e-01   1.0000000e+00   5.6132550e-01
   7.4420906e-01   3.1903086e-01   3.2326522e-01   1.3462285e-01   7.8557953e-01   3.4979893e-01   8.2113917e-01   4.0560991e-01   1.0000000e+00   4.5480626e-01   5.7261691e-01   2.5105546e-01   9.8203920e-01   4.8112712e-01   8.4406489e-01   5.2910853e-01
   1.5510314e-01   8.1265281e-02  -1.4593323e-02  -2.8775566e-03   2.6052164e-02   4.5629826e-02   3.9058977e-01   2.5107966e-01   1.0000000e+00   4.4268159e-01   6.2491794e-01   2.8135823e-01   6.9847548e-01   3.8084407e-01   9.2591806e-01   5.4381966e-01
   1.0000000e+00   4.3945318e-01   5.1556795e-01   2.3301613e-01   8.4842186e-01   3.7966823e-01   9.8562351e-01   4.8927637e-01   7.6264267e-01   3.3793807e-01   4.0528419e-01   1.8667165e-01   8.4951435e-01   3.8030072e-01   8.8361966e-01   4.6104419e-01
   2.5692400e-01   1.1093924e-01  -2.1752792e-02  -1.4646880e-02   3.0076860e-01   1.6923672e-01   6.2957413e-01   3.6438343e-01   7.5704484e-01   3.3774834e-01   3.3446126e-01   1.4782230e-01   7.0933436e-01   3.5021994e-01   1.0000000e+00   5.4565669e-01
   7.2390800e-01   3.1679606e-01   3.3285634e-01   1.3948310e-01   7.8817600e-01   3.5033234e-01   7.8829757e-01   3.9297797e-01   9.5954393e-01   4.4428410e-01   5.7789171e-01   2.5364572e-01   1.0000000e+00   4.8549866e-01   8.2023247e-01   5.0976536e-01
   2.0559176e-01   1.1058409e-01   1.1989829e-02   7.3201064e-03   9.8215634e-02   7.2469053e-02   4.3210083e-01   2.7060414e-01   1.0000000e+00   4.5103084e-01   6.5118657e-01   2.9363723e-01   7.5540974e-01   4.0536372e-01   9.2497117e-01   5.4228105e-01
   1.0000000e+00   4.4622223e-01   5.4097487e-01   2.4483958e-01   8.9019120e-01   3.9474422e-01   9.9251017e-01   4.9608761e-01   7.7100628e-01   3.4904364e-01   4.3086718e-01   1.9747027e-01   9.0561638e-01   4.0478461e-01   8.8834818e-01   4.6647128e-01
   2.8591992e-01   1.2873178e-01   9.5477621e-03   2.0958502e-03   3.5829724e-01   1.9076894e-01   6.3988636e-01   3.6756555e-01   7.6423952e-01   3.5056588e-01   3.6374645e-01   1.6114759e-01   7.7448652e-01   3.7762563e-01   1.0000000e+00   5.4929905e-01
   7.2583200e-01   3.1592670e-01   3.6330924e-01   1.5531303e-01   7.9028340e-01   3.5087644e-01   7.4771105e-01   3.6821125e-01   1.0000000e+00   4.6099117e-01   6.1110333e-01   2.6893201e-01   9.9513370e-01   4.8093602e-01   7.9890746e-01   4.9342268e-01
   2.5915607e-01   1.2554390e-01   2.5932096e-02   1.2861389e-02   1.6233724e-01   9.7309317e-02   4.5095100e-01   2.6526324e-01   1.0000000e+00   4.4742516e-01   6.5234920e-01   2.9455605e-01   7.5486819e-01   4.0028457e-01   8.9484336e-01   5.1900241e-01
   1.0000000e+00   4.4296648e-01   5.6622022e-01   2.5696538e-01   8.9058940e-01   3.9716405e-01   9.4078952e-01   4.6369879e-01   8.1131235e-01   3.6223888e-01   4.7642387e-01   2.1767620e-01   8.9939605e-01   4.0148874e-01   8.6758427e-01   4.4558750e-01
   3.3576226e-01   1.4786010e-01   6.8663615e-02   2.7243234e-02   4.0158215e-01   2.1127950e-01   6.4041598e-01   3.6060620e-01   8.4311749e-01   3.7682770e-01   4.3944714e-01   1.9532465e-01   8.0849740e-01   3.9060486e-01   1.0000000e+00   5.3646505e-01
   6.9458504e-01   3.0589659e-01   3.6587196e-01   1.5746311e-01   7.7678417e-01   3.4381298e-01   7.1788425e-01   3.5602420e-01   9.4684923e-01   4.4123000e-01   6.1817655e-01   2.7272732e-01   1.0000000e+00   4.7877270e-01   7.5925493e-01   4.6585447e-01
   2.9245442e-01   1.4632087e-01   5.2123481e-02   2.4660821e-02   2.2331357e-01   1.2059489e-01   4.6597373e-01   2.7528654e-01   1.0000000e+00   4.5491439e-01   6.8605709e-01   3.1091159e-01   8.0336386e-01   4.2039174e-01   8.9565091e-01   5.1735623e-01
   1.0000000e+00   4.4720198e-01   5.9307652e-01   2.6939094e-01   9.2255746e-01   4.0838105e-01   9.4049824e-01   4.6872723e-01   8.0926601e-01   3.6656689e-01   5.0346174e-01   2.3011452e-01   9.4403065e-01   4.1868818e-01   8.6014947e-01   4.4712389e-01
   3.5030545e-01   1.5887519e-01   9.0304267e-02   3.8499069e-02   4.4043289e-01   2.2522842e-01   6.4414974e-01   3.6742659e-01   8.4471688e-01   3.8627694e-01   4.7347645e-01   2.1280937e-01   8.7088619e-01   4.1470771e-01   1.0000000e+00   5.4209172e-01
   7.0051795e-01   3.0748946e-01   3.9218273e-01   1.6888103e-01   7.7823429e-01   3.4442104e-01   7.0700014e-01   3.4545172e-01   9.8669799e-01   4.5899307e-01   6.5645062e-01   2.9156572e-01   1.0000000e+00   4.7714820e-01   7.4384443e-01   4.5565408e-01
   3.3009663e-01   1.5630714e-01   7.5042324e-02   3.4771436e-02   2.5836470e-01   1.3487899e-01   4.6367392e-01   2.6273577e-01   1.0000000e+00   4.5086382e-01   6.9163826e-01   3.1248281e-01   7.9426549e-01   4.1125385e-01   8.6388504e-01   4.9382231e-01
   1.0000000e+00   4.4494908e-01   6.1284188e-01   2.7670595e-01   9.1996741e-01   4.0727673e-01   9.0736287e-01   4.4587493e-01   8.3997698e-01   3.7611040e-01   5.5136001e-01   2.5143258e-01   9.3903504e-01   4.1593474e-01   8.4553068e-01   4.3216225e-01
   3.8717292e-01   1.7354264e-01   1.4097907e-01   6.2099983e-02   4.6925272e-01   2.3776163e-01   6.4391974e-01   3.5945338e-01   9.0658998e-01   4.0801764e-01   5.4640201e-01   2.4507006e-01   9.0559592e-01   4.3054835e-01   1.0000000e+00   5.3213112e-01
   6.7671269e-01   2.9962850e-01   3.9167539e-01   1.6908249e-01   7.6820240e-01   3.3710170e-01   6.7989411e-01   3.3548572e-01   9.3664714e-01   4.4017127e-01   6.6042245e-01   2.9313108e-01   1.0000000e+00   4.7229578e-01   7.0950595e-01   4.3311517e-01
   3.4457015e-01   1.6821823e-01   9.8446020e-02   4.4458780e-02   3.2308334e-01   1.5999413e-01   4.6526964e-01   2.6709535e-01   1.0000000e+00   4.5620297e-01   7.2084683e-01   3.2571417e-01   8.3288914e-01   4.2681313e-01   8.7169938e-01   4.9560154e-01
   1.0000000e+00   4.4977393e-01   6.3453906e-01   2.8713891e-01   9.4814513e-01   4.1642803e-01   9.1238238e-01   4.5341623e-01   8.3182617e-01   3.7738006e-01   5.7071088e-01   2.6109018e-01   9.7230991e-01   4.2805828e-01   8.3031757e-01   4.2874906e-01
   3.9575697e-01   1.8262699e-01   1.5698821e-01   6.9597230e-02   5.0650831e-01   2.5191743e-01   6.4075032e-01   3.6244905e-01   9.0533316e-01   4.1565499e-01   5.7522900e-01   2.5875444e-01   9.6883902e-01   4.5352150e-01   1.0000000e+00   5.3990446e-01
   6.7805433e-01   2.9906593e-01   4.1335864e-01   1.7971796e-01   7.6601132e-01   3.3616390e-01   6.5853658e-01   3.1953421e-01   9.7206500e-01   4.5546569e-01   6.9456633e-01   3.0884675e-01   1.0000000e+00   4.7045005e-01   6.9168879e-01   4.2252587e-01
   3.6641475e-01   1.7245894e-01   1.2698978e-01   5.7124094e-02   3.5748902e-01   1.7490925e-01   4.4986556e-01   2.5043194e-01   1.0000000e+00   4.5450281e-01   7.2680342e-01   3.2964075e-01   8.1957414e-01   4.1689296e-01   8.3790883e-01   4.7519959e-01
   1.0000000e+00   4.4679316e-01   6.5058562e-01   2.9542509e-01   9.4101419e-01   4.1450473e-01   9.1331742e-01   4.4447025e-01   8.4859525e-01   3.8096926e-01   6.1175636e-01   2.7977602e-01   9.5744572e-01   4.2242707e-01   8.0179335e-01   4.0872191e-01
   4.2282622e-01   1.9194868e-01   2.0424685e-01   9.1439947e-02   5.3160805e-01   2.6317186e-01   6.3685025e-01   3.5182482e-01   9.7420866e-01   4.4198186e-01   6.5613802e-01   2.9462508e-01   9.9349701e-01   4.6529529e-01   1.0000000e+00   5.3151958e-01
   6.5499441e-01   2.9032321e-01   4.1137365e-01   1.7823014e-01   7.5681991e-01   3.2955888e-01   6.2573718e-01   3.0840883e-01   9.2603589e-01   4.3714858e-01   6.9808153e-01   3.0972732e-01   1.0000000e+00   4.6637696e-01   6.5717792e-01   3.9962989e-01
   3.6805008e-01   1.7865904e-01   1.4569363e-01   6.5429048e-02   3.8749094e-01   1.8380785e-01   4.3676453e-01   2.4870238e-01   1.0000000e+00   4.5894554e-01   7.5589204e-01   3.4235166e-01   8.5129759e-01   4.2684873e-01   8.4703237e-01   4.7668956e-01
   1.0000000e+00   4.4975118e-01   6.6835034e-01   3.0301070e-01   9.6455978e-01   4.2005474e-01   9.1898339e-01   4.5291117e-01   8.3232147e-01   3.7814133e-01   6.2550386e-01   2.8571784e-01   9.8700317e-01   4.3145061e-01   7.7633597e-01   4.0240109e-01
   4.0195552e-01   1.8830689e-01   2.0412954e-01   9.0154314e-02   5.3088459e-01   2.5829168e-01   5.9287111e-01   3.3540535e-01   9.1606115e-01   4.2173441e-01   6.4881547e-01   2.9184960e-01   1.0000000e+00   4.6146490e-01   9.3818735e-01   5.0710715e-01
   6.5382182e-01   2.8956444e-01   4.2726130e-01   1.8625133e-01   7.5212047e-01   3.2730424e-01   6.0482490e-01   2.9261258e-01   9.5512925e-01   4.5078066e-01   7.2531378e-01   3.2292740e-01   1.0000000e+00   4.6443244e-01   6.3546816e-01   3.8615868e-01
   3.7642017e-01   1.7841699e-01   1.7185186e-01   7.7858978e-02   3.9038908e-01   1.8614067e-01   4.1018101e-01   2.2749454e-01   1.0000000e+00   4.5670351e-01   7.6088968e-01   3.4556981e-01   8.3641010e-01   4.1654231e-01   8.1575999e-01   4.5553617e-01
   1.0000000e+00   4.4816605e-01   6.8344486e-01   3.0949195e-01   9.5981803e-01   4.1846344e-01   8.7811506e-01   4.2724907e-01   8.4941760e-01   3.8392813e-01   6.6017348e-01   3.0158612e-01   9.7498532e-01   4.2753408e-01   7.4594653e-01   3.8102850e-01
   4.1208781e-01   1.8880965e-01   2.3692552e-01   1.0719317e-01   5.4107237e-01   2.6263427e-01   5.6352351e-01   3.1554851e-01   9.6104009e-01   4.3801726e-01   7.0905969e-01   3.1995070e-01   1.0000000e+00   4.6381405e-01   9.0856665e-01   4.8406410e-01
   6.2796011e-01   2.8071772e-01   4.2341093e-01   1.8530650e-01   7.4100352e-01   3.1756857e-01   5.7724230e-01   2.8422376e-01   9.1148987e-01   4.3375782e-01   7.2898640e-01   3.2490334e-01   1.0000000e+00   4.6012974e-01   5.9804421e-01   3.6133111e-01
   3.6521981e-01   1.7677423e-01   1.8472014e-01   8.3454400e-02   4.0662537e-01   1.8795654e-01   3.8328983e-01   2.2146999e-01   1.0000000e+00   4.6006745e-01   7.9066292e-01   3.5895175e-01   8.6054677e-01   4.2450367e-01   8.1435558e-01   4.5272453e-01
   9.9608024e-01   4.4966502e-01   7.0200381e-01   3.1885455e-01   9.8007480e-01   4.2097120e-01   8.7603971e-01   4.3174261e-01   8.2671605e-01   3.7648613e-01   6.7388771e-01   3.0876356e-01   1.0000000e+00   4.3357851e-01   7.1214467e-01   3.7222378e-01
   3.7945834e-01   1.7933455e-01   2.3122029e-01   1.0394918e-01   5.3062947e-01   2.5298743e-01   5.1237173e-01   2.9758785e-01   8.9849348e-01   4.1735152e-01   7.0649904e-01   3.1926614e-01   1.0000000e+00   4.5706543e-01   8.4474257e-01   4.6101906e-01
   6.2861450e-01   2.7967617e-01   4.3549076e-01   1.9131386e-01   7.3500495e-01   3.1587366e-01   5.5760486e-01   2.6877098e-01   9.3932496e-01   4.4624193e-01   7.5502092e-01   3.3695961e-01   1.0000000e+00   4.5891807e-01   5.7351706e-01   3.4801333e-01
   3.6054128e-01   1.7187499e-01   2.0212072e-01   9.1783964e-02   3.9615661e-01   1.8483745e-01   3.4716878e-01   1.9553927e-01   1.0000000e+00   4.5902463e-01   7.9275866e-01   3.6127895e-01   8.3910722e-01   4.1147992e-01   7.7831510e-01   4.3239643e-01
   1.0000000e+00   4.4965251e-01   7.1433017e-01   3.2508687e-01   9.6988376e-01   4.1719828e-01   8.6605836e-01   4.1731497e-01   8.3771589e-01   3.8005031e-01   6.9967844e-01   3.2096364e-01   9.8036039e-01   4.2611898e-01   6.7384841e-01   3.4602718e-01
   3.8028820e-01   1.7664643e-01   2.5459897e-01   1.1377851e-01   5.3343451e-01   2.5308131e-01   4.7870677e-01   2.7345475e-01   9.3966090e-01   4.3326895e-01   7.5846210e-01   3.4253127e-01   1.0000000e+00   4.5920714e-01   8.1406365e-01   4.3805188e-01
   5.9989279e-01   2.6893271e-01   4.2904219e-01   1.8772949e-01   7.2157820e-01   3.0510043e-01   5.2543728e-01   2.5879408e-01   8.9435566e-01   4.2995114e-01   7.5867492e-01   3.3925083e-01   1.0000000e+00   4.5257663e-01   5.3031362e-01   3.2132037e-01
   3.3323802e-01   1.6395517e-01   2.0635858e-01   9.4081107e-02   3.9999145e-01   1.8109498e-01   3.0669689e-01   1.8500426e-01   1.0000000e+00   4.6301028e-01   8.1989325e-01   3.7250222e-01   8.5241192e-01   4.1034577e-01   7.6508108e-01   4.2464061e-01
   9.9451885e-01   4.5165546e-01   7.3425255e-01   3.3322719e-01   9.8757125e-01   4.1716908e-01   8.6919174e-01   4.2715306e-01   8.0642127e-01   3.6905205e-01   7.1302806e-01   3.2683526e-01   1.0000000e+00   4.2858714e-01   6.3228056e-01   3.3498907e-01
   3.3514715e-01   1.6344363e-01   2.4246765e-01   1.1063362e-01   5.2103328e-01   2.3907750e-01   4.1550876e-01   2.5469130e-01   8.7356094e-01   4.0796448e-01   7.5734136e-01   3.4331280e-01   1.0000000e+00   4.5050852e-01   7.3437425e-01   4.1168887e-01
   6.0335069e-01   2.7014940e-01   4.4060666e-01   1.9289929e-01   7.1591767e-01   3.0206346e-01   5.0411831e-01   2.4170383e-01   9.2708978e-01   4.4548660e-01   7.8645370e-01   3.5101661e-01   1.0000000e+00   4.5424481e-01   5.0476681e-01   3.0865655e-01
   3.1924725e-01   1.5468265e-01   2.1439611e-01   9.8167687e-02   3.7482645e-01   1.7170928e-01   2.6476657e-01   1.5618570e-01   1.0000000e+00   4.6165725e-01   8.3021678e-01   3.7843379e-01   8.3221284e-01   3.9792952e-01   7.3011316e-01   4.0285547e-01
   1.0000000e+00   4.5193979e-01   7.4261367e-01   3.3713629e-01   9.7330430e-01   4.1268150e-01   8.5804627e-01   4.1165835e-01   8.1426249e-01   3.7109660e-01   7.3372764e-01   3.3623928e-01   9.7257548e-01   4.1741885e-01   5.8622365e-01   3.0530639e-01
   3.2553330e-01   1.5761839e-01   2.6140592e-01   1.1887648e-01   5.1282051e-01   2.3754906e-01   3.7090279e-01   2.2444818e-01   9.1859034e-01   4.2845491e-01   8.1485446e-01   3.6850691e-01   1.0000000e+00   4.5460570e-01   7.0382831e-01   3.9027374e-01
   5.7412324e-01   2.5862533e-01   4.3259214e-01   1.8984156e-01   7.0145223e-01   2.8873615e-01   4.7931299e-01   2.3696397e-01   8.7897995e-01   4.2710898e-01   7.9039883e-01   3.5402577e-01   1.0000000e+00   4.4582451e-01   4.5532675e-01   2.7899622e-01
   2.8430747e-01   1.4374220e-01   2.1301116e-01   9.7658307e-02   3.7005030e-01   1.6128063e-01   2.1734373e-01   1.4633133e-01   1.0000000e+00   4.6696334e-01   8.6617428e-01   3.9503084e-01   8.5102982e-01   3.9777735e-01   7.1268706e-01   3.9426321e-01
   9.9541580e-01   4.5288079e-01   7.6689728e-01   3.4948825e-01   9.9685636e-01   4.1094038e-01   8.6431819e-01   4.2362074e-01   7.7844411e-01   3.6153383e-01   7.4948634e-01   3.4444029e-01   1.0000000e+00   4.1913199e-01   5.4130907e-01   2.9376419e-01
   2.7483790e-01   1.3896398e-01   2.4747614e-01   1.1485629e-01   4.9809676e-01   2.2099630e-01   3.0291830e-01   2.0328791e-01   8.5358784e-01   4.0580350e-01   8.2208860e-01   3.7336570e-01   1.0000000e+00   4.4453026e-01   6.2635847e-01   3.6889723e-01
   5.7864414e-01   2.5980607e-01   4.4411648e-01   1.9436489e-01   6.9555812e-01   2.8707505e-01   4.5745490e-01   2.1848911e-01   9.1294478e-01   4.4360251e-01   8.2187773e-01   3.6855552e-01   1.0000000e+00   4.4731563e-01   4.2452756e-01   2.6197148e-01
   2.5406049e-01   1.2780521e-01   2.0899754e-01   9.5787203e-02   3.2503613e-01   1.4525502e-01   1.6271818e-01   1.0858106e-01   1.0000000e+00   4.6448727e-01   8.6827497e-01   3.9496879e-01   8.1307059e-01   3.7941840e-01   6.5771656e-01   3.6211031e-01
   1.0000000e+00   4.5325988e-01   7.7424114e-01   3.5329755e-01   9.7650932e-01   4.0465204e-01   8.3372391e-01   3.9688295e-01   7.8158646e-01   3.6109803e-01   7.6592272e-01   3.5245001e-01   9.6740614e-01   4.0662963e-01   4.8262368e-01   2.5694510e-01
   2.5096420e-01   1.2830096e-01   2.5623430e-01   1.1604681e-01   4.7791189e-01   2.0985234e-01   2.3589241e-01   1.6524723e-01   9.0784797e-01   4.2693462e-01   8.9853563e-01   4.0898229e-01   1.0000000e+00   4.4537712e-01   5.7570002e-01   3.3625391e-01
   5.3638507e-01   2.4394038e-01   4.3133660e-01   1.8901111e-01   6.7676862e-01   2.7215478e-01   4.1786142e-01   2.0810140e-01   8.5977794e-01   4.2367742e-01   8.2906046e-01   3.7202407e-01   1.0000000e+00   4.3705581e-01   3.6803059e-01   2.3347821e-01
   2.0967627e-01   1.1426475e-01   2.0464617e-01   9.3925206e-02   3.1277629e-01   1.2975020e-01   1.0707295e-01   9.7364762e-02   1.0000000e+00   4.6923889e-01   9.2290299e-01   4.2284210e-01   8.3922201e-01   3.8132919e-01   6.4477539e-01   3.5731185e-01
   9.9343277e-01   4.5455551e-01   8.0243438e-01   3.6653092e-01   1.0000000e+00   4.0011494e-01   8.5230899e-01   4.1990369e-01   7.3995086e-01   3.4608771e-01   7.8683072e-01   3.6194971e-01   9.8811642e-01   4.0507505e-01   4.2863355e-01   2.4585231e-01
   1.6882162e-01   9.6279504e-02   2.2569676e-01   1.0661422e-01   4.4345913e-01   1.8289105e-01   1.3455127e-01   1.3468462e-01   8.0977375e-01   3.9518602e-01   8.9631951e-01   4.0845446e-01   1.0000000e+00   4.3092412e-01   4.6966262e-01   3.0344046e-01
   5.4397751e-01   2.4594934e-01   4.4439258e-01   1.9460967e-01   6.7224293e-01   2.6885049e-01   3.7764088e-01   1.8036536e-01   8.9706615e-01   4.4308967e-01   8.6758781e-01   3.8836744e-01   1.0000000e+00   4.3874559e-01   3.3329183e-01   2.1218643e-01
   1.6584678e-01   9.1624004e-02   1.8672162e-01   8.5987010e-02   2.5192792e-01   1.0667630e-01   4.3709556e-02   5.1205234e-02   1.0000000e+00   4.6735250e-01   9.0898813e-01   4.1390771e-01   7.7571131e-01   3.5049914e-01   5.6901645e-01   3.1084213e-01
   1.0000000e+00   4.5546728e-01   8.1181976e-01   3.7008417e-01   9.7270561e-01   3.9203309e-01   8.1069303e-01   3.8428748e-01   7.3548832e-01   3.4369105e-01   7.9636482e-01   3.6837905e-01   9.3918363e-01   3.8459585e-01   3.6079461e-01   1.9846539e-01
   1.1501938e-01   7.2907845e-02   2.2603742e-01   1.0786050e-01   4.1512049e-01   1.6567865e-01   3.2796982e-02   7.2907845e-02   8.6311392e-01   4.1843098e-01   9.9738240e-01   4.5877281e-01   1.0000000e+00   4.3128801e-01   3.8293941e-01   2.4905689e-01
   8.1068597e-01   3.5105496e-01   2.6425043e-01   1.0035673e-01   7.8872638e-01   3.4788691e-01   9.5428289e-01   4.9268432e-01   9.4286398e-01   4.3543064e-01   6.0045076e-01   2.6104718e-01   1.0000000e+00   5.0192446e-01   9.4601077e-01   5.9659630e-01
   2.4833493e-01   1.5219915e-01   1.6616155e-02   1.5620995e-02  -1.5892402e-02   6.5137739e-02   2.6065650e-01   2.6864794e-01   9.4470562e-01   4.0632680e-01   5.8304308e-01   2.5430859e-01   5.4320653e-01   3.0093032e-01   1.0000000e+00   5.8243808e-01
   9.3461383e-01   4.2158555e-01   4.2022749e-01   1.8808299e-01   7.3371000e-01   3.2610216e-01   1.0000000e+00   5.1282709e-01   6.0743863e-01   2.7830179e-01   3.2221241e-01   1.4626814e-01   7.4437329e-01   3.3408286e-01   8.4320270e-01   4.6631771e-01
   9.4181871e-02   4.1476024e-02  -1.8260146e-01  -9.6024719e-02   7.8733139e-02   6.5601046e-02   5.5719294e-01   3.5064472e-01   5.8945788e-01   2.8147840e-01   2.0607285e-01   8.7527482e-02   5.6860182e-01   2.9122348e-01   1.0000000e+00   5.8078317e-01
   7.8653693e-01   3.3445951e-01   2.9373696e-01   1.1664189e-01   7.6353762e-01   3.3848372e-01   8.8204862e-01   4.4318813e-01   1.0000000e+00   4.5380423e-01   5.6765320e-01   2.4559665e-01   9.4156366e-01   4.6854963e-01   8.9298004e-01   5.6469511e-01
   1.2346221e-01   7.6765773e-02  -2.1091656e-02  -5.1607242e-03  -6.2714018e-02   2.1203845e-02   2.8332096e-01   2.3022720e-01   1.0000000e+00   4.3613729e-01   6.0290722e-01   2.6768452e-01   5.9014564e-01   3.2905226e-01   9.4997995e-01   5.6556209e-01
   1.0000000e+00   4.3904798e-01   4.7245743e-01   2.1158786e-01   7.7194233e-01   3.4605017e-01   9.9698546e-01   4.9971458e-01   7.0900327e-01   3.1476548e-01   3.5797419e-01   1.6500174e-01   7.6648773e-01   3.4481337e-01   8.7343236e-01   4.6714553e-01
   1.8200856e-01   7.3633547e-02  -1.0693738e-01  -5.5156008e-02   1.5905067e-01   1.0566497e-01   6.0389467e-01   3.6274618e-01   6.9628163e-01   3.1240319e-01   2.5824297e-01   1.1219296e-01   5.8431069e-01   2.9984510e-01   1.0000000e+00   5.6406285e-01
   7.7789817e-01   3.4048760e-01   3.1359311e-01   1.2741543e-01   7.7881941e-01   3.4451622e-01   8.6306580e-01   4.3649371e-01   1.0000000e+00   4.6354102e-01   5.7878725e-01   2.5249705e-01   9.8636264e-01   4.8529045e-01   8.8645957e-01   5.6074203e-01
   1.4454757e-01   9.2372417e-02  -3.8950595e-03   2.3262161e-03  -4.2683360e-02   1.8041699e-02   3.4015500e-01   2.4867520e-01   1.0000000e+00   4.4668758e-01   6.2464311e-01   2.8028199e-01   6.5136755e-01   3.5710122e-01   9.3888515e-01   5.5746686e-01
   9.9676059e-01   4.4544651e-01   4.9719894e-01   2.2430597e-01   8.0843013e-01   3.5940450e-01   1.0000000e+00   5.0515037e-01   7.2171694e-01   3.2940111e-01   3.7921491e-01   1.7375004e-01   8.1648758e-01   3.6397846e-01   8.7847191e-01   4.7004292e-01
   2.2158257e-01   1.0092218e-01  -6.5485442e-02  -3.4815045e-02   2.2298207e-01   1.3278417e-01   6.2086830e-01   3.7032432e-01   7.1018478e-01   3.2898145e-01   2.9074707e-01   1.2646358e-01   6.5200497e-01   3.2333437e-01   1.0000000e+00   5.6367216e-01
   7.4547466e-01   3.2233622e-01   3.2909565e-01   1.3687262e-01   7.4191832e-01   3.2938431e-01   7.9845317e-01   3.9624502e-01   1.0000000e+00   4.5822258e-01   5.6608494e-01   2.4783806e-01   9.2504859e-01   4.5299075e-01   8.2017478e-01   5.1733388e-01
   1.6825645e-01   8.9634043e-02  -3.6863021e-03   1.8307809e-03   1.6773911e-02   3.9732893e-02   3.8497116e-01   2.4892435e-01   1.0000000e+00   4.4531327e-01   6.2063472e-01   2.7916935e-01   6.5895742e-01   3.5906222e-01   8.9907423e-01   5.3286857e-01
   1.0000000e+00   4.4209401e-01   5.1769543e-01   2.3395744e-01   8.0717422e-01   3.6018668e-01   9.5907946e-01   4.7817934e-01   7.7309851e-01   3.4392188e-01   4.0877271e-01   1.8723262e-01   8.0592415e-01   3.6060337e-01   8.6562983e-01   4.5281682e-01
   2.8784564e-01   1.2702045e-01   1.0489677e-03  -4.7203547e-03   2.8174319e-01   1.5863253e-01   6.3314738e-01   3.6756783e-01   7.9583210e-01   3.5760263e-01   3.5531398e-01   1.5610547e-01   6.7977876e-01   3.3495447e-01   1.0000000e+00   5.4775187e-01
   7.5459825e-01   3.3183618e-01   3.5303490e-01   1.4820631e-01   7.7127452e-01   3.4153494e-01   7.9476488e-01   3.9726818e-01   1.0000000e+00   4.6486220e-01   5.9485735e-01   2.6004226e-01   9.7970552e-01   4.7411617e-01   8.2762521e-01   5.1887217e-01
   2.1995087e-01   1.1786656e-01   2.0765813e-02   1.1254199e-02   8.6693638e-02   6.5225951e-02   4.2735704e-01   2.6778944e-01   1.0000000e+00   4.5269589e-01   6.4587003e-01   2.9122963e-01   7.1095076e-01   3.8129751e-01   8.9562854e-01   5.2944352e-01
   1.0000000e+00   4.4769168e-01   5.4430346e-01   2.4586933e-01   8.4402423e-01   3.7305616e-01   9.6511724e-01   4.8427376e-01   7.8331533e-01   3.5589903e-01   4.3685205e-01   1.9983801e-01   8.6062790e-01   3.8334233e-01   8.7073279e-01   4.5816685e-01
   3.1664777e-01   1.4481624e-01   3.3507040e-02   1.2845127e-02   3.3639605e-01   1.7827756e-01   6.4175352e-01   3.6912598e-01   8.0412263e-01   3.6962882e-01   3.8704516e-01   1.7068934e-01   7.4414884e-01   3.6071494e-01   1.0000000e+00   5.5110624e-01
   7.2625716e-01   3.1778604e-01   3.6715086e-01   1.5699835e-01   7.4715350e-01   3.3064491e-01   7.2473306e-01   3.5825732e-01   1.0000000e+00   4.6292710e-01   6.0368373e-01   2.6577076e-01   9.3844218e-01   4.5289739e-01   7.7583724e-01   4.8334662e-01
   2.7249125e-01   1.3304940e-01   3.5584545e-02   1.7119173e-02   1.4588317e-01   8.8535067e-02   4.4376351e-01   2.6254260e-01   1.0000000e+00   4.4917971e-01   6.4745474e-01   2.9172147e-01   7.1404676e-01   3.7753383e-01   8.6718819e-01   5.0808942e-01
   1.0000000e+00   4.4435296e-01   5.6597081e-01   2.5575091e-01   8.4725014e-01   3.7677341e-01   9.1687633e-01   4.5423338e-01   8.2017633e-01   3.6774169e-01   4.7813640e-01   2.1785063e-01   8.5431844e-01   3.8016822e-01   8.4827074e-01   4.3781668e-01
   3.6598605e-01   1.6290011e-01   8.9430179e-02   3.5921562e-02   3.8141928e-01   2.0115195e-01   6.4307070e-01   3.6374428e-01   8.8374898e-01   3.9711572e-01   4.5915406e-01   2.0405382e-01   7.7879880e-01   3.7482413e-01   1.0000000e+00   5.3983468e-01
   7.3316467e-01   3.2406680e-01   3.9047979e-01   1.6828703e-01   7.7064888e-01   3.3945095e-01   7.3062232e-01   3.6416963e-01   1.0000000e+00   4.6692100e-01   6.4621568e-01   2.8448425e-01   9.9469834e-01   4.7484774e-01   7.7542813e-01   4.8097895e-01
   3.0715608e-01   1.5372343e-01   6.1000654e-02   2.7679102e-02   2.0546069e-01   1.1080527e-01   4.5838238e-01   2.7153733e-01   1.0000000e+00   4.5552543e-01   6.7935980e-01   3.0691371e-01   7.5762102e-01   3.9461603e-01   8.6726003e-01   5.0487705e-01
   1.0000000e+00   4.4786022e-01   5.9331728e-01   2.6868854e-01   8.7506666e-01   3.8561108e-01   9.1360482e-01   4.5696619e-01   8.2026390e-01   3.7222808e-01   5.0895545e-01   2.3239013e-01   8.9726715e-01   3.9629741e-01   8.4145953e-01   4.3875426e-01
   3.8151342e-01   1.7376491e-01   1.1322238e-01   4.8136985e-02   4.1619709e-01   2.1181147e-01   6.4460752e-01   3.6941423e-01   8.8664599e-01   4.0641244e-01   4.9818722e-01   2.2303761e-01   8.3859695e-01   3.9828769e-01   1.0000000e+00   5.4352859e-01
   7.1097729e-01   3.1318697e-01   3.9888093e-01   1.7138793e-01   7.4508336e-01   3.2876835e-01   6.9472988e-01   3.4123003e-01   1.0000000e+00   4.6614317e-01   6.5740433e-01   2.9162122e-01   9.5605591e-01   4.5542226e-01   7.3135561e-01   4.5323154e-01
   3.4317562e-01   1.6339167e-01   8.3282369e-02   3.7886392e-02   2.3662601e-01   1.2387644e-01   4.5492227e-01   2.5916534e-01   1.0000000e+00   4.5236976e-01   6.8404927e-01   3.0880265e-01   7.5066247e-01   3.8743119e-01   8.3871502e-01   4.8464331e-01
   1.0000000e+00   4.4627068e-01   6.1023231e-01   2.7545360e-01   8.7482516e-01   3.8671544e-01   8.8408572e-01   4.3689591e-01   8.4845328e-01   3.8093796e-01   5.5030159e-01   2.5009084e-01   8.9204858e-01   3.9463676e-01   8.2616561e-01   4.2468690e-01
   4.1778653e-01   1.8874711e-01   1.5997260e-01   7.1165539e-02   4.4643316e-01   2.2591419e-01   6.4592789e-01   3.6195084e-01   9.4609004e-01   4.2707887e-01   5.6422883e-01   2.5301875e-01   8.7154235e-01   4.1397619e-01   1.0000000e+00   5.3511176e-01
   7.1853086e-01   3.1923307e-01   4.1710790e-01   1.8011478e-01   7.6663539e-01   3.3500957e-01   6.9553248e-01   3.4473714e-01   9.9469672e-01   4.6753515e-01   6.9192494e-01   3.0686573e-01   1.0000000e+00   4.7058571e-01   7.2856904e-01   4.4973601e-01
   3.5854666e-01   1.7450539e-01   1.0593528e-01   4.7518996e-02   3.0486930e-01   1.4984309e-01   4.5669855e-01   2.6296889e-01   1.0000000e+00   4.5686611e-01   7.1187152e-01   3.2099220e-01   7.8462635e-01   4.0043835e-01   8.4536867e-01   4.8505700e-01
   1.0000000e+00   4.5006543e-01   6.3127666e-01   2.8521229e-01   8.9876545e-01   3.9312718e-01   8.8932102e-01   4.4383724e-01   8.4228383e-01   3.8254895e-01   5.7270260e-01   2.6129314e-01   9.2382361e-01   4.0560779e-01   8.1208663e-01   4.2096016e-01
   4.2816880e-01   1.9765327e-01   1.7812608e-01   7.8888119e-02   4.8055940e-01   2.3822307e-01   6.4089020e-01   3.6473848e-01   9.4942790e-01   4.3583304e-01   5.9767925e-01   2.6879113e-01   9.3496709e-01   4.3626602e-01   1.0000000e+00   5.4269138e-01
   6.9851839e-01   3.0922122e-01   4.2408001e-01   1.8444265e-01   7.4406870e-01   3.2551768e-01   6.5644824e-01   3.2085790e-01   1.0000000e+00   4.6953662e-01   7.0455929e-01   3.1290935e-01   9.7126091e-01   4.5514748e-01   6.8967771e-01   4.2677798e-01
   3.7901283e-01   1.7859384e-01   1.3279632e-01   5.9916018e-02   3.3154767e-01   1.6231119e-01   4.4081659e-01   2.4709432e-01   1.0000000e+00   4.5484234e-01   7.1732273e-01   3.2441628e-01   7.7480666e-01   3.9311256e-01   8.1259682e-01   4.6620928e-01
   1.0000000e+00   4.4775960e-01   6.4592224e-01   2.9295875e-01   8.9465760e-01   3.9250830e-01   8.8617692e-01   4.3372451e-01   8.5623518e-01   3.8559744e-01   6.0810811e-01   2.7752489e-01   9.0914314e-01   4.0045045e-01   7.8337939e-01   4.0188478e-01
   4.4698576e-01   2.0340754e-01   2.1772044e-01   9.7509353e-02   4.9809767e-01   2.4522197e-01   6.2812455e-01   3.4969319e-01   1.0000000e+00   4.5420765e-01   6.6349601e-01   2.9728461e-01   9.4326786e-01   4.4179737e-01   9.8343912e-01   5.2642078e-01
   6.9644866e-01   3.0943494e-01   4.3536179e-01   1.8880776e-01   7.5661844e-01   3.2752502e-01   6.4202882e-01   3.1806295e-01   9.8395139e-01   4.6494094e-01   7.2875100e-01   3.2307479e-01   1.0000000e+00   4.6429911e-01   6.7632083e-01   4.1650119e-01
   3.8260115e-01   1.8491116e-01   1.5192054e-01   6.7849026e-02   3.6014758e-01   1.6929727e-01   4.2895149e-01   2.4511064e-01   1.0000000e+00   4.5922828e-01   7.4407275e-01   3.3569843e-01   8.0084096e-01   3.9964398e-01   8.2062064e-01   4.6708377e-01
   1.0000000e+00   4.5022461e-01   6.6187811e-01   2.9944507e-01   9.1341335e-01   3.9541644e-01   8.9235214e-01   4.4119201e-01   8.4267423e-01   3.8293656e-01   6.2300910e-01   2.8380618e-01   9.3623508e-01   4.0766810e-01   7.5952969e-01   3.9518822e-01
   4.5173324e-01   2.1171955e-01   2.3046369e-01   1.0184317e-01   5.2220288e-01   2.5184094e-01   6.1623600e-01   3.5207748e-01   9.9665224e-01   4.5798188e-01   6.9429196e-01   3.1208997e-01   1.0000000e+00   4.6016870e-01   9.7585576e-01   5.2974517e-01
   6.8612510e-01   3.0451309e-01   4.4368848e-01   1.9338686e-01   7.4471189e-01   3.2261539e-01   6.1559207e-01   3.0016782e-01   1.0000000e+00   4.7222751e-01   7.4586111e-01   3.3166507e-01   9.8906259e-01   4.5780378e-01   6.4578212e-01   3.9835587e-01
   3.9015376e-01   1.8500045e-01   1.7583544e-01   7.9499183e-02   3.6415354e-01   1.7270441e-01   4.0254496e-01   2.2500923e-01   1.0000000e+00   4.5746057e-01   7.4839959e-01   3.3949879e-01   7.9103139e-01   3.9208400e-01   7.9056484e-01   4.4739544e-01
   1.0000000e+00   4.4901363e-01   6.7548238e-01   3.0589421e-01   9.1280257e-01   3.9658731e-01   8.5389130e-01   4.1803062e-01   8.5804454e-01   3.8831957e-01   6.5369108e-01   2.9855045e-01   9.2626614e-01   4.0529903e-01   7.2880730e-01   3.7492800e-01
   4.4271686e-01   2.0492065e-01   2.5051179e-01   1.1295456e-01   5.1482721e-01   2.4850874e-01   5.6333584e-01   3.1883319e-01   1.0000000e+00   4.5686941e-01   7.2205572e-01   3.2540842e-01   9.6398924e-01   4.4572201e-01   9.0559600e-01   4.8743769e-01
   6.6784085e-01   2.9896263e-01   4.4445742e-01   1.9450625e-01   7.4104935e-01   3.1599614e-01   5.9368939e-01   2.9350979e-01   9.6698677e-01   4.6009197e-01   7.5654354e-01   3.3689042e-01   1.0000000e+00   4.5752592e-01   6.1627059e-01   3.7821827e-01
   3.7993189e-01   1.8344665e-01   1.8930201e-01   8.5085098e-02   3.7892574e-01   1.7362336e-01   3.7782116e-01   2.1901852e-01   1.0000000e+00   4.6075846e-01   7.7528889e-01   3.5147179e-01   8.1037818e-01   3.9707094e-01   7.8829724e-01   4.4431065e-01
   1.0000000e+00   4.5144328e-01   6.9553218e-01   3.1520847e-01   9.3256402e-01   3.9795132e-01   8.5320958e-01   4.2275180e-01   8.4087914e-01   3.8289699e-01   6.7158947e-01   3.0628279e-01   9.5347350e-01   4.1130255e-01   7.0075191e-01   3.6763134e-01
   4.2695394e-01   2.0154545e-01   2.5636364e-01   1.1454545e-01   5.2268182e-01   2.4636364e-01   5.3272727e-01   3.1240909e-01   9.7636303e-01   4.5318182e-01   7.4977273e-01   3.3859091e-01   1.0000000e+00   4.5495455e-01   8.7695455e-01   4.8131818e-01
   6.6628811e-01   2.9682730e-01   4.5535305e-01   1.9970249e-01   7.3613277e-01   3.1507204e-01   5.7167305e-01   2.7784491e-01   9.9310626e-01   4.7182375e-01   7.8082666e-01   3.4820992e-01   1.0000000e+00   4.5677230e-01   5.8967503e-01   3.6426056e-01
   3.7630086e-01   1.7914169e-01   2.0459222e-01   9.3060895e-02   3.7058983e-01   1.7194681e-01   3.4229356e-01   1.9508854e-01   1.0000000e+00   4.5934896e-01   7.7681041e-01   3.5302616e-01   7.9392777e-01   3.8646151e-01   7.5581640e-01   4.2587883e-01
   1.0000000e+00   4.5024938e-01   7.0365172e-01   3.1965713e-01   9.2279650e-01   3.9544851e-01   8.4182417e-01   4.0861926e-01   8.4703877e-01   3.8475902e-01   6.9086945e-01   3.1654929e-01   9.3154359e-01   4.0339357e-01   6.6049130e-01   3.4225169e-01
   4.2097419e-01   1.9606855e-01   2.7219638e-01   1.2147070e-01   5.1801228e-01   2.4308050e-01   4.9237362e-01   2.8466799e-01   1.0000000e+00   4.6149595e-01   7.8496965e-01   3.5333139e-01   9.8303181e-01   4.4962706e-01   8.3119343e-01   4.5213065e-01
   6.3790986e-01   2.8640890e-01   4.4883837e-01   1.9627849e-01   7.2013945e-01   3.0202565e-01   5.3885224e-01   2.6755616e-01   9.4850754e-01   4.5533474e-01   7.8505668e-01   3.5051690e-01   1.0000000e+00   4.4986930e-01   5.4610697e-01   3.3674332e-01
   3.4875195e-01   1.7050891e-01   2.0923443e-01   9.5143253e-02   3.7294899e-01   1.6683144e-01   3.0225866e-01   1.8303248e-01   1.0000000e+00   4.6351849e-01   7.9964731e-01   3.6316727e-01   8.0119454e-01   3.8178389e-01   7.3772459e-01   4.1496698e-01
   1.0000000e+00   4.5418627e-01   7.2622760e-01   3.2906073e-01   9.4237691e-01   3.9507902e-01   8.4761199e-01   4.1885142e-01   8.2279719e-01   3.7680374e-01   7.0968339e-01   3.2459432e-01   9.5622542e-01   4.0771182e-01   6.2291724e-01   3.3195465e-01
   3.8366826e-01   1.8612003e-01   2.6685147e-01   1.2070810e-01   5.1386052e-01   2.3266219e-01   4.3376131e-01   2.6748371e-01   9.5175502e-01   4.4358525e-01   7.9894952e-01   3.6134617e-01   1.0000000e+00   4.4723276e-01   7.6422527e-01   4.3045424e-01
   6.4094881e-01   2.8774602e-01   4.5958629e-01   2.0097658e-01   7.1627071e-01   2.9993611e-01   5.1729728e-01   2.5048632e-01   9.8233122e-01   4.7198268e-01   8.1335862e-01   3.6277940e-01   1.0000000e+00   4.5197248e-01   5.1977526e-01   3.2450613e-01
   3.3686539e-01   1.6304079e-01   2.1710938e-01   9.8974969e-02   3.4969455e-01   1.5895839e-01   2.6163303e-01   1.5727672e-01   1.0000000e+00   4.6199740e-01   8.1374264e-01   3.7031530e-01   7.8764777e-01   3.7344919e-01   7.0844691e-01   3.9700166e-01
   1.0000000e+00   4.5294786e-01   7.3070159e-01   3.3106956e-01   9.2523222e-01   3.8905273e-01   8.3451778e-01   4.0354176e-01   8.2418355e-01   3.7572716e-01   7.2374794e-01   3.3152953e-01   9.2366291e-01   3.9432885e-01   5.7376938e-01   3.0126627e-01
   3.7400890e-01   1.8093203e-01   2.8461218e-01   1.3010842e-01   5.0745413e-01   2.3154712e-01   3.8928274e-01   2.3868849e-01   9.9853976e-01   4.6590909e-01   8.5785029e-01   3.8688490e-01   1.0000000e+00   4.5183486e-01   7.3165138e-01   4.1039408e-01
   6.1224735e-01   2.7629560e-01   4.5163624e-01   1.9802224e-01   6.9985857e-01   2.8590046e-01   4.9175827e-01   2.4507981e-01   9.3457142e-01   4.5365938e-01   8.1743165e-01   3.6538829e-01   1.0000000e+00   4.4307087e-01   4.6999141e-01   2.9399806e-01
   3.0215708e-01   1.5127907e-01   2.1561442e-01   9.8185572e-02   3.4259013e-01   1.4734067e-01   2.1502865e-01   1.4598218e-01   1.0000000e+00   4.6655868e-01   8.4550764e-01   3.8556345e-01   8.0086424e-01   3.7032208e-01   6.9010324e-01   3.8786915e-01
   1.0000000e+00   4.5485433e-01   7.5610254e-01   3.4346292e-01   9.4705758e-01   3.8642130e-01   8.4038445e-01   4.1446236e-01   7.9378226e-01   3.6785850e-01   7.4189973e-01   3.4075068e-01   9.5134467e-01   3.9616203e-01   5.3113076e-01   2.9083671e-01
   3.2464460e-01   1.6212565e-01   2.7364332e-01   1.2536591e-01   4.8823463e-01   2.1335285e-01   3.1879081e-01   2.1667417e-01   9.3740074e-01   4.4359379e-01   8.6832921e-01   3.9377392e-01   1.0000000e+00   4.4010358e-01   6.5390678e-01   3.8865120e-01
   6.1649534e-01   2.7759171e-01   4.6297754e-01   2.0234374e-01   6.9502326e-01   2.8489734e-01   4.6928464e-01   2.2659621e-01   9.6968923e-01   4.7128788e-01   8.4944524e-01   3.7978194e-01   1.0000000e+00   4.4491665e-01   4.3791472e-01   2.7789058e-01
   2.7283755e-01   1.3661234e-01   2.1090892e-01   9.6257180e-02   3.0095762e-01   1.3281541e-01   1.6225441e-01   1.1094461e-01   1.0000000e+00   4.6450051e-01   8.4743261e-01   3.8533658e-01   7.6595265e-01   3.5441990e-01   6.3733182e-01   3.5789866e-01
   1.0000000e+00   4.5408457e-01   7.5992009e-01   3.4601532e-01   9.2604672e-01   3.8136747e-01   8.0553112e-01   3.8713339e-01   7.9342595e-01   3.6643058e-01   7.5413905e-01   3.4671146e-01   9.1596772e-01   3.8282030e-01   4.7310580e-01   2.5565241e-01
   3.0280455e-01   1.5391873e-01   2.8116744e-01   1.2781482e-01   4.6955592e-01   2.0222670e-01   2.5154107e-01   1.8084036e-01   9.9735732e-01   4.6867531e-01   9.4728897e-01   4.3087181e-01   1.0000000e+00   4.4068436e-01   6.0284312e-01   3.5677444e-01
   5.7651646e-01   2.6250592e-01   4.5117252e-01   1.9720186e-01   6.7415969e-01   2.6869632e-01   4.2955057e-01   2.1611307e-01   9.1813761e-01   4.5182411e-01   8.5753497e-01   3.8443810e-01   1.0000000e+00   4.3417021e-01   3.8082459e-01   2.4767474e-01
   2.3063605e-01   1.2333706e-01   2.0669904e-01   9.4905279e-02   2.8662077e-01   1.1605852e-01   1.0760007e-01   9.9354853e-02   1.0000000e+00   4.6997731e-01   8.9682362e-01   4.0941762e-01   7.8613870e-01   3.5323643e-01   6.2161821e-01   3.5214180e-01
   1.0000000e+00   4.5709308e-01   7.8984569e-01   3.6041148e-01   9.4822159e-01   3.7604115e-01   8.2773992e-01   4.1090095e-01   7.5672806e-01   3.5359217e-01   7.7657209e-01   3.5679443e-01   9.3624216e-01   3.8032188e-01   4.2070491e-01   2.4464908e-01
   2.2188692e-01   1.2147743e-01   2.5170999e-01   1.1703146e-01   4.3290014e-01   1.7393981e-01   1.4719562e-01   1.4924761e-01   9.0294027e-01   4.3823529e-01   9.4965800e-01   4.3173735e-01   1.0000000e+00   4.2489740e-01   4.9555404e-01   3.2352941e-01
   5.8460537e-01   2.6496897e-01   4.6411730e-01   2.0292995e-01   6.7166332e-01   2.6622100e-01   3.8935098e-01   1.8904272e-01   9.5911359e-01   4.7265150e-01   8.9890150e-01   4.0136284e-01   1.0000000e+00   4.3660369e-01   3.4560682e-01   2.2767657e-01
   1.8900796e-01   1.0165990e-01   1.9068195e-01   8.6676277e-02   2.2924057e-01   9.4827835e-02   4.6871458e-02   5.6225224e-02   1.0000000e+00   4.6680864e-01   8.8737624e-01   4.0276906e-01   7.2859680e-01   3.2532926e-01   5.4989295e-01   3.0819046e-01
   1.0000000e+00   4.5562099e-01   7.9401310e-01   3.6196682e-01   9.1760724e-01   3.6705464e-01   7.8383547e-01   3.7655074e-01   7.4749094e-01   3.4950864e-01   7.8164204e-01   3.6060775e-01   8.8467583e-01   3.5921383e-01   3.5234676e-01   1.9934834e-01
   1.6116099e-01   9.4580393e-02   2.3930341e-01   1.1417205e-01   3.8275034e-01   1.4547365e-01   4.0609518e-02   8.2044738e-02   9.1532703e-01   4.4325176e-01   1.0000000e+00   4.5848972e-01   9.4753040e-01   4.0219186e-01   3.8485212e-01   2.5866987e-01
   8.6400244e-01   3.7832505e-01   2.8813833e-01   1.1027605e-01   7.7475409e-01   3.4026295e-01   9.8150332e-01   5.0741691e-01   1.0000000e+00   4.6869114e-01   6.2510090e-01   2.6980682e-01   9.8601487e-01   4.9459203e-01   9.7289361e-01   6.1744184e-01
   2.5278230e-01   1.6069688e-01   2.2189904e-02   1.6792359e-02  -3.8472495e-02   5.1666492e-02   2.5723796e-01   2.6632382e-01   9.7890192e-01   4.2574629e-01   5.9510923e-01   2.5887221e-01   5.1918377e-01   2.8939832e-01   1.0000000e+00   5.8889371e-01
   9.6385486e-01   4.3710974e-01   4.3536230e-01   1.9444851e-01   7.0695307e-01   3.1254220e-01   1.0000000e+00   5.1429668e-01   6.3783240e-01   2.9525086e-01   3.3304550e-01   1.5057944e-01   7.1956793e-01   3.2226130e-01   8.4932071e-01   4.7009476e-01
   1.2728683e-01   5.8118459e-02  -1.6084897e-01  -8.5949833e-02   5.6656727e-02   5.3674794e-02   5.5966789e-01   3.5315442e-01   6.3292912e-01   3.0439104e-01   2.2475589e-01   9.4486347e-02   5.3318131e-01   2.7322692e-01   1.0000000e+00   5.8241244e-01
   7.8990216e-01   3.3893032e-01   2.9956242e-01   1.1891782e-01   7.1617188e-01   3.1613532e-01   8.5940355e-01   4.3346853e-01   1.0000000e+00   4.5898208e-01   5.6132699e-01   2.4202248e-01   8.8219162e-01   4.3947257e-01   8.6917283e-01   5.5311323e-01
   1.3789150e-01   8.6183705e-02  -1.0314900e-02  -5.4288948e-04  -6.7073996e-02   1.7073874e-02   2.7783727e-01   2.2824431e-01   1.0000000e+00   4.3879042e-01   5.9736844e-01   2.6373571e-01   5.4875269e-01   3.0643397e-01   9.2243709e-01   5.5367941e-01
   1.0000000e+00   4.4146597e-01   4.7236320e-01   2.1152841e-01   7.2909654e-01   3.2558211e-01   9.7037749e-01   4.8883455e-01   7.1744948e-01   3.2138353e-01   3.5953985e-01   1.6529790e-01   7.2149911e-01   3.2367506e-01   8.5370928e-01   4.5822952e-01
   2.1195907e-01   8.9176871e-02  -8.8517929e-02  -4.8706826e-02   1.3695019e-01   9.4448410e-02   6.0633683e-01   3.6653671e-01   7.3499460e-01   3.3413871e-01   2.7686563e-01   1.1943331e-01   5.5241338e-01   2.8367470e-01   1.0000000e+00   5.6723958e-01
   7.7733090e-01   3.4164791e-01   3.1887494e-01   1.2968611e-01   7.2624905e-01   3.1903475e-01   8.3173024e-01   4.2191266e-01   1.0000000e+00   4.6603364e-01   5.6956412e-01   2.4810558e-01   9.2199011e-01   4.5234040e-01   8.5761952e-01   5.4688456e-01
   1.5348543e-01   9.6845019e-02   2.9441719e-03   4.5856129e-03  -5.0936780e-02   1.1464032e-02   3.3590918e-01   2.4474406e-01   1.0000000e+00   4.4925979e-01   6.1851060e-01   2.7599658e-01   6.0842746e-01   3.3310830e-01   9.0874603e-01   5.4385109e-01
   1.0000000e+00   4.4889718e-01   5.0063144e-01   2.2564539e-01   7.6547498e-01   3.3909953e-01   9.7297843e-01   4.9356809e-01   7.3546947e-01   3.3699962e-01   3.8359423e-01   1.7460131e-01   7.7431518e-01   3.4412171e-01   8.6152141e-01   4.6181973e-01
   2.5128006e-01   1.1526639e-01  -4.5184426e-02  -2.7356557e-02   1.9866803e-01   1.1997951e-01   6.2018443e-01   3.7243852e-01   7.5066530e-01   3.4861680e-01   3.1055328e-01   1.3468238e-01   6.1987705e-01   3.0696721e-01   1.0000000e+00   5.6603484e-01
   7.4555228e-01   3.2472685e-01   3.3268562e-01   1.3846387e-01   6.9817571e-01   3.0918167e-01   7.7413858e-01   3.8570913e-01   1.0000000e+00   4.6118236e-01   5.5969654e-01   2.4416183e-01   8.7015016e-01   4.2522381e-01   7.9608336e-01   5.0602143e-01
   1.7805708e-01   9.5641736e-02   4.6560845e-03   4.8720884e-03   4.2240767e-03   3.1872578e-02   3.7593082e-01   2.4515245e-01   1.0000000e+00   4.4730957e-01   6.1517916e-01   2.7619701e-01   6.1793921e-01   3.3626252e-01   8.7149181e-01   5.2197347e-01
   1.0000000e+00   4.4410701e-01   5.1751971e-01   2.3291221e-01   7.6424407e-01   3.3954217e-01   9.3248414e-01   4.6632383e-01   7.7969442e-01   3.4900389e-01   4.0945902e-01   1.8758773e-01   7.6138261e-01   3.4045999e-01   8.4504758e-01   4.4461991e-01
   3.1422271e-01   1.4047743e-01   1.6610507e-02   2.0881781e-03   2.5831712e-01   1.4678943e-01   6.3404679e-01   3.7050923e-01   8.3166374e-01   3.7601443e-01   3.7084144e-01   1.6245076e-01   6.4847421e-01   3.1925395e-01   1.0000000e+00   5.5085188e-01
   7.5393515e-01   3.3267701e-01   3.5637132e-01   1.4966350e-01   7.2214600e-01   3.1826019e-01   7.6880574e-01   3.8548306e-01   1.0000000e+00   4.6662496e-01   5.8873130e-01   2.5705545e-01   9.2039952e-01   4.4405302e-01   8.0128808e-01   5.0637967e-01
   2.3118509e-01   1.2311425e-01   2.6714131e-02   1.3146534e-02   7.1136316e-02   5.6258744e-02   4.1950777e-01   2.6348040e-01   1.0000000e+00   4.5417411e-01   6.3952507e-01   2.8751610e-01   6.6572457e-01   3.5695451e-01   8.6789346e-01   5.1801320e-01
   1.0000000e+00   4.4823117e-01   5.4395245e-01   2.4496583e-01   7.9770765e-01   3.5135772e-01   9.3641998e-01   4.7169342e-01   7.9347456e-01   3.6077143e-01   4.3999581e-01   2.0068606e-01   8.1593279e-01   3.6206761e-01   8.5212869e-01   4.4967137e-01
   3.4329313e-01   1.5865603e-01   5.1918019e-02   2.0313775e-02   3.1191621e-01   1.6563889e-01   6.4088147e-01   3.7081709e-01   8.4265833e-01   3.8704997e-01   4.0582207e-01   1.7815362e-01   7.1306792e-01   3.4410991e-01   1.0000000e+00   5.5287023e-01
   7.2643016e-01   3.1959995e-01   3.6787934e-01   1.5686786e-01   7.0420150e-01   3.1048229e-01   7.0243899e-01   3.4955366e-01   1.0000000e+00   4.6448572e-01   5.9596132e-01   2.6252423e-01   8.8410450e-01   4.2568980e-01   7.5290743e-01   4.7362608e-01
   2.8142449e-01   1.3805167e-01   4.1864910e-02   2.0092539e-02   1.2592197e-01   7.8144923e-02   4.3351671e-01   2.5833420e-01   1.0000000e+00   4.5058554e-01   6.4108507e-01   2.8812395e-01   6.7234740e-01   3.5488447e-01   8.4302490e-01   4.9811389e-01
   1.0000000e+00   4.4551630e-01   5.6316700e-01   2.5382905e-01   8.0522869e-01   3.5654644e-01   8.9488494e-01   4.4544219e-01   8.2682806e-01   3.7140563e-01   4.7732213e-01   2.1702075e-01   8.1061407e-01   3.6005435e-01   8.2872882e-01   4.3027421e-01
   3.9319263e-01   1.7685340e-01   1.0368481e-01   4.2388532e-02   3.5784012e-01   1.8780230e-01   6.4317123e-01   3.6689825e-01   9.2173013e-01   4.1715768e-01   4.7520007e-01   2.1040366e-01   7.4808724e-01   3.5929118e-01   1.0000000e+00   5.4322399e-01
   7.3123059e-01   3.2430141e-01   3.9083337e-01   1.6844907e-01   7.2305273e-01   3.1700754e-01   7.0436934e-01   3.5252082e-01   1.0000000e+00   4.6784286e-01   6.3848997e-01   2.8049874e-01   9.3648726e-01   4.4571485e-01   7.4953222e-01   4.6971564e-01
   3.1772753e-01   1.5892930e-01   6.6184669e-02   2.9487153e-02   1.8426242e-01   9.9309289e-02   4.4705323e-01   2.6558885e-01   1.0000000e+00   4.5715617e-01   6.7168292e-01   3.0285674e-01   7.1221161e-01   3.6943886e-01   8.4144929e-01   4.9410353e-01
   1.0000000e+00   4.4917965e-01   5.9123981e-01   2.6702964e-01   8.2886512e-01   3.6346990e-01   8.8751752e-01   4.4590800e-01   8.2840959e-01   3.7632453e-01   5.1115777e-01   2.3245764e-01   8.5120508e-01   3.7406612e-01   8.2245087e-01   4.3011133e-01
   4.0864656e-01   1.8719491e-01   1.2975070e-01   5.4654812e-02   3.8772664e-01   1.9778591e-01   6.4369770e-01   3.7112099e-01   9.2716992e-01   4.2608089e-01   5.1887204e-01   2.3160739e-01   8.0421897e-01   3.8127615e-01   1.0000000e+00   5.4602510e-01
   7.1133411e-01   3.1429389e-01   3.9682789e-01   1.7049640e-01   7.0286206e-01   3.0908980e-01   6.7474581e-01   3.3311792e-01   1.0000000e+00   4.6736030e-01   6.4887970e-01   2.8715184e-01   9.0247616e-01   4.2880750e-01   7.0956888e-01   4.4456651e-01
   3.5094189e-01   1.6810465e-01   8.7333522e-02   3.9580741e-02   2.1168886e-01   1.1110673e-01   4.4295141e-01   2.5441667e-01   1.0000000e+00   4.5367206e-01   6.7584425e-01   3.0482123e-01   7.0735613e-01   3.6373149e-01   8.1535707e-01   4.7596976e-01
   1.0000000e+00   4.4770345e-01   6.0481791e-01   2.7321991e-01   8.3079717e-01   3.6581557e-01   8.6341235e-01   4.2893821e-01   8.5326203e-01   3.8374074e-01   5.4589555e-01   2.4709529e-01   8.4577623e-01   3.7329326e-01   8.0534188e-01   4.1656215e-01
   4.4224436e-01   2.0121951e-01   1.7189110e-01   7.4931295e-02   4.1849880e-01   2.1152525e-01   6.4462384e-01   3.6563896e-01   9.8363907e-01   4.4507901e-01   5.7875301e-01   2.5888870e-01   8.3558056e-01   3.9750086e-01   1.0000000e+00   5.3838887e-01
   7.2118419e-01   3.2125637e-01   4.1637284e-01   1.7979400e-01   7.2375982e-01   3.1444670e-01   6.7490113e-01   3.3601710e-01   1.0000000e+00   4.7027032e-01   6.8480524e-01   3.0330289e-01   9.4749359e-01   4.4389535e-01   7.0803180e-01   4.4238689e-01
   3.6810611e-01   1.7902044e-01   1.0949994e-01   4.8313653e-02   2.8257917e-01   1.3815394e-01   4.4461144e-01   2.5725679e-01   1.0000000e+00   4.5751503e-01   7.0180635e-01   3.1587474e-01   7.3755680e-01   3.7466805e-01   8.2002214e-01   4.7553466e-01
   1.0000000e+00   4.5070373e-01   6.2504133e-01   2.8222264e-01   8.5126476e-01   3.6997591e-01   8.6624339e-01   4.3455108e-01   8.4952534e-01   3.8592783e-01   5.7034903e-01   2.5985925e-01   8.7764269e-01   3.8371983e-01   7.9258826e-01   4.1308506e-01
   4.5546641e-01   2.1088200e-01   1.9255762e-01   8.3997574e-02   4.5061514e-01   2.2166869e-01   6.3745451e-01   3.6583781e-01   9.9181193e-01   4.5581355e-01   6.1683417e-01   2.7616531e-01   9.0075377e-01   4.1920811e-01   1.0000000e+00   5.4578929e-01
   6.9842943e-01   3.0973788e-01   4.1984604e-01   1.8240927e-01   7.0248930e-01   3.0585681e-01   6.3789910e-01   3.1433532e-01   1.0000000e+00   4.7046214e-01   6.9340680e-01   3.0759419e-01   9.1836508e-01   4.2868659e-01   6.6831836e-01   4.1948285e-01
   3.8612634e-01   1.8279256e-01   1.3423451e-01   6.0199093e-02   3.0337201e-01   1.4827224e-01   4.2784859e-01   2.4233710e-01   1.0000000e+00   4.5549103e-01   7.0694158e-01   3.1928278e-01   7.3074731e-01   3.6931107e-01   7.8878133e-01   4.5787765e-01
   1.0000000e+00   4.4868610e-01   6.3932866e-01   2.8931241e-01   8.4996187e-01   3.7146571e-01   8.6099500e-01   4.2417243e-01   8.6106597e-01   3.8865546e-01   6.0188495e-01   2.7433957e-01   8.6300797e-01   3.7889410e-01   7.6273138e-01   3.9445889e-01
   4.5502106e-01   2.0793210e-01   2.1986778e-01   9.7286259e-02   4.5112681e-01   2.2175236e-01   6.0273088e-01   3.3960150e-01   1.0000000e+00   4.5506349e-01   6.5244194e-01   2.9202630e-01   8.7423619e-01   4.0832588e-01   9.4576650e-01   5.0992574e-01
   7.0728840e-01   3.1488700e-01   4.3686976e-01   1.8892496e-01   7.2322642e-01   3.1109865e-01   6.3261187e-01   3.1451620e-01   1.0000000e+00   4.7293643e-01   7.2628942e-01   3.2126837e-01   9.5769596e-01   4.4265779e-01   6.6607392e-01   4.1578866e-01
   3.9203646e-01   1.8899585e-01   1.5332817e-01   6.7946225e-02   3.3076826e-01   1.5451233e-01   4.1826332e-01   2.4086406e-01   1.0000000e+00   4.5939243e-01   7.3089149e-01   3.2942077e-01   7.5220636e-01   3.7319382e-01   7.9594878e-01   4.5860639e-01
   1.0000000e+00   4.5095856e-01   6.5247961e-01   2.9497516e-01   8.6401185e-01   3.7161339e-01   8.7062770e-01   4.3204509e-01   8.5014531e-01   3.8624965e-01   6.1706665e-01   2.8067873e-01   8.8653458e-01   3.8431612e-01   7.4207703e-01   3.8742149e-01
   4.6142906e-01   2.1633946e-01   2.3206855e-01   1.0202421e-01   4.6890740e-01   2.2510649e-01   5.9044256e-01   3.4135565e-01   1.0000000e+00   4.5992549e-01   6.8314105e-01   3.0693215e-01   9.2298819e-01   4.2322427e-01   9.4069416e-01   5.1295745e-01
   6.8686092e-01   3.0543256e-01   4.3762759e-01   1.9052417e-01   7.0459223e-01   3.0317640e-01   5.9969237e-01   2.9462400e-01   1.0000000e+00   4.7266043e-01   7.3155341e-01   3.2499300e-01   9.3552258e-01   4.3085788e-01   6.2684194e-01   3.9270532e-01
   3.9842408e-01   1.8926394e-01   1.7511468e-01   7.9308674e-02   3.3595867e-01   1.5871856e-01   3.9175610e-01   2.2133759e-01   1.0000000e+00   4.5854502e-01   7.3513351e-01   3.3328625e-01   7.4671201e-01   3.6826511e-01   7.6779419e-01   4.4080279e-01
   1.0000000e+00   4.4992019e-01   6.6658842e-01   3.0162903e-01   8.6795591e-01   3.7585090e-01   8.3106292e-01   4.0938219e-01   8.6343364e-01   3.9088540e-01   6.4501667e-01   2.9400028e-01   8.7997412e-01   3.8387869e-01   7.1132676e-01   3.6865640e-01
   4.5167772e-01   2.1015236e-01   2.4939033e-01   1.1161584e-01   4.6728094e-01   2.2386252e-01   5.4129898e-01   3.0969821e-01   1.0000000e+00   4.5811280e-01   7.0519007e-01   3.1705796e-01   8.9238001e-01   4.1172535e-01   8.7122599e-01   4.7257996e-01
   6.9168342e-01   3.0974873e-01   4.5252325e-01   1.9752678e-01   7.2157789e-01   3.0556542e-01   5.9700342e-01   2.9707052e-01   1.0000000e+00   4.7563965e-01   7.6495267e-01   3.4009737e-01   9.7567467e-01   4.4326935e-01   6.1874275e-01   3.8596640e-01
   3.8924779e-01   1.8779114e-01   1.8905818e-01   8.4808233e-02   3.4916150e-01   1.5831701e-01   3.6890439e-01   2.1484545e-01   1.0000000e+00   4.6111751e-01   7.5843444e-01   3.4342846e-01   7.6101005e-01   3.6989102e-01   7.6505003e-01   4.3609877e-01
   1.0000000e+00   4.5186952e-01   6.8499056e-01   3.1002083e-01   8.8399422e-01   3.7429166e-01   8.2701948e-01   4.1176684e-01   8.4891267e-01   3.8723543e-01   6.6389790e-01   3.0258633e-01   9.0545013e-01   3.8867632e-01   6.8600626e-01   3.6190488e-01
   4.4699299e-01   2.1069055e-01   2.6124737e-01   1.1563481e-01   4.8129204e-01   2.2494445e-01   5.2142570e-01   3.0890887e-01   1.0000000e+00   4.6378647e-01   7.5002272e-01   3.3741668e-01   9.4512305e-01   4.2730538e-01   8.5986688e-01   4.7683770e-01
   6.7170469e-01   3.0023807e-01   4.5121451e-01   1.9744055e-01   7.0122422e-01   2.9804895e-01   5.5886268e-01   2.7366760e-01   1.0000000e+00   4.7545903e-01   7.6825408e-01   3.4215604e-01   9.5138612e-01   4.3236982e-01   5.7674051e-01   3.6257577e-01
   3.8739283e-01   1.8451545e-01   2.0315084e-01   9.2236833e-02   3.4247755e-01   1.5806656e-01   3.3494610e-01   1.9300792e-01   1.0000000e+00   4.5997245e-01   7.6079196e-01   3.4475933e-01   7.4873745e-01   3.6114488e-01   7.3541900e-01   4.1972460e-01
   1.0000000e+00   4.5105630e-01   6.9141531e-01   3.1386006e-01   8.7636238e-01   3.7379411e-01   8.2122219e-01   4.0113567e-01   8.5287581e-01   3.8765417e-01   6.7937477e-01   3.1073391e-01   8.8398235e-01   3.8119429e-01   6.4564520e-01   3.3726951e-01
   4.3133549e-01   2.0144474e-01   2.6903886e-01   1.1967191e-01   4.6963645e-01   2.1829868e-01   4.7498691e-01   2.7764418e-01   1.0000000e+00   4.6285920e-01   7.6426833e-01   3.4287518e-01   9.0935492e-01   4.1474967e-01   8.0105273e-01   4.4025352e-01
   6.7356179e-01   3.0329470e-01   4.6424997e-01   2.0246203e-01   7.1351705e-01   2.9678498e-01   5.4928239e-01   2.7431186e-01   1.0000000e+00   4.7965955e-01   8.0786607e-01   3.6000643e-01   9.9450380e-01   4.4378807e-01   5.5806566e-01   3.5023270e-01
   3.5982407e-01   1.7531870e-01   2.0893820e-01   9.4437300e-02   3.4428104e-01   1.5175261e-01   2.9445715e-01   1.8038865e-01   1.0000000e+00   4.6312825e-01   7.7997254e-01   3.5381071e-01   7.5212564e-01   3.5424798e-01   7.1417127e-01   4.0650047e-01
   1.0000000e+00   4.5474718e-01   7.1393756e-01   3.2251610e-01   8.9360605e-01   3.7102691e-01   8.2345098e-01   4.0900695e-01   8.3230292e-01   3.8168595e-01   7.0026423e-01   3.2064339e-01   9.0876728e-01   3.8459762e-01   6.0909013e-01   3.2658218e-01
   4.1641978e-01   2.0202719e-01   2.7777526e-01   1.2530923e-01   4.8600972e-01   2.1686644e-01   4.3562416e-01   2.7122853e-01   1.0000000e+00   4.6627255e-01   8.1252174e-01   3.6622884e-01   9.6615163e-01   4.2883496e-01   7.6945882e-01   4.3620609e-01
   6.5372981e-01   2.9430601e-01   4.5946026e-01   2.0064438e-01   6.8754806e-01   2.8541870e-01   5.1163915e-01   2.4999754e-01   1.0000000e+00   4.8023016e-01   8.0854837e-01   3.6035713e-01   9.6009887e-01   4.3163568e-01   5.1309737e-01   3.2738218e-01
   3.4947038e-01   1.6894620e-01   2.1625745e-01   9.8249685e-02   3.2164888e-01   1.4443447e-01   2.5533428e-01   1.5625102e-01   1.0000000e+00   4.6246946e-01   7.9692413e-01   3.6177332e-01   7.4175021e-01   3.4819067e-01   6.8789424e-01   3.9253727e-01
   1.0000000e+00   4.5288654e-01   7.1831912e-01   3.2430797e-01   8.7734600e-01   3.6609304e-01   8.1157095e-01   3.9586622e-01   8.3109673e-01   3.7955215e-01   7.1224082e-01   3.2543943e-01   8.7492521e-01   3.7106620e-01   5.5946591e-01   2.9679771e-01
   3.8949533e-01   1.8744089e-01   2.8210902e-01   1.2838554e-01   4.6017288e-01   2.0734215e-01   3.7478203e-01   2.3337838e-01   1.0000000e+00   4.6725553e-01   8.3330895e-01   3.7543045e-01   9.2269002e-01   4.1378650e-01   7.0223000e-01   3.9842413e-01
   6.5230698e-01   2.9469885e-01   4.7078093e-01   2.0584813e-01   6.9724706e-01   2.8244725e-01   5.0514710e-01   2.5337368e-01   9.9415849e-01   4.8235739e-01   8.4646815e-01   3.7803989e-01   1.0000000e+00   4.3991820e-01   4.8503318e-01   3.0890004e-01
   3.1558522e-01   1.5699906e-01   2.1510316e-01   9.7642822e-02   3.1329982e-01   1.3224522e-01   2.1015480e-01   1.4415259e-01   1.0000000e+00   4.6643071e-01   8.2537682e-01   3.7600312e-01   7.5133201e-01   3.4334028e-01   6.6723397e-01   3.8150531e-01
   1.0000000e+00   4.5480856e-01   7.4085159e-01   3.3611927e-01   8.9396480e-01   3.6153151e-01   8.1573138e-01   4.0505704e-01   8.0367630e-01   3.7250113e-01   7.2972668e-01   3.3439688e-01   8.9935785e-01   3.7141405e-01   5.1741988e-01   2.8578891e-01
   3.6372346e-01   1.8160712e-01   2.8762488e-01   1.3077979e-01   4.6084577e-01   1.9616969e-01   3.2235972e-01   2.2331159e-01   1.0000000e+00   4.7325512e-01   8.9454963e-01   4.0429541e-01   9.7183890e-01   4.2288110e-01   6.6194520e-01   3.9987564e-01
   6.3705542e-01   2.8762062e-01   4.6791288e-01   2.0420182e-01   6.7254828e-01   2.7308519e-01   4.6824143e-01   2.2882823e-01   1.0000000e+00   4.8556676e-01   8.5346567e-01   3.8122967e-01   9.6987389e-01   4.2887626e-01   4.3711929e-01   2.8472015e-01
   2.8753605e-01   1.4330886e-01   2.1021120e-01   9.5340197e-02   2.7452603e-01   1.1912549e-01   1.5892106e-01   1.1147488e-01   1.0000000e+00   4.6438710e-01   8.2845456e-01   3.7638479e-01   7.1967916e-01   3.2943463e-01   6.1681276e-01   3.5355738e-01
   1.0000000e+00   4.5464299e-01   7.4531879e-01   3.3922220e-01   8.7647072e-01   3.5753549e-01   7.8097365e-01   3.7874423e-01   8.0166966e-01   3.7039596e-01   7.4017461e-01   3.3978071e-01   8.6250794e-01   3.5741791e-01   4.6150512e-01   2.5334372e-01
   3.2260327e-01   1.6315676e-01   2.7689384e-01   1.2540395e-01   4.1558008e-01   1.7422534e-01   2.4033763e-01   1.7763566e-01   1.0000000e+00   4.7080329e-01   9.1570014e-01   4.1546042e-01   9.1366592e-01   3.9787037e-01   5.7556585e-01   3.4743357e-01
   6.1871403e-01   2.8257387e-01   4.7106076e-01   2.0511879e-01   6.7029839e-01   2.6432933e-01   4.4246389e-01   2.2501208e-01   9.8062040e-01   4.8199245e-01   8.8960225e-01   3.9776966e-01   1.0000000e+00   4.3132010e-01   3.9336247e-01   2.6217512e-01
   2.4652926e-01   1.3002577e-01   2.0610905e-01   9.4474628e-02   2.5821788e-01   1.0120718e-01   1.0431345e-01   9.8702998e-02   1.0000000e+00   4.6993738e-01   8.7279559e-01   3.9716565e-01   7.3335520e-01   3.2562547e-01   5.9956632e-01   3.4687679e-01
   1.0000000e+00   4.5719365e-01   7.7278842e-01   3.5234770e-01   8.9157189e-01   3.5000961e-01   7.9949851e-01   3.9870924e-01   7.6683108e-01   3.5819294e-01   7.6109794e-01   3.4927295e-01   8.8132271e-01   3.5423740e-01   4.0852420e-01   2.4106399e-01
   2.7042199e-01   1.4594366e-01   2.7232931e-01   1.2497352e-01   4.1114171e-01   1.5808798e-01   1.5462826e-01   1.6027678e-01   9.9653934e-01   4.8139518e-01   1.0000000e+00   4.5343501e-01   9.9223328e-01   4.1615477e-01   5.1634541e-01   3.4166490e-01
   6.1172622e-01   2.7778562e-01   4.7238437e-01   2.0617102e-01   6.5270787e-01   2.5582141e-01   3.9219696e-01   1.9384181e-01   1.0000000e+00   4.9180833e-01   9.1010328e-01   4.0523446e-01   9.7496074e-01   4.2338394e-01   3.4796064e-01   2.3730836e-01
   2.0666617e-01   1.1025552e-01   1.9072301e-01   8.6550160e-02   2.0285993e-01   8.1462318e-02   4.6344840e-02   5.9192351e-02   1.0000000e+00   4.6756983e-01   8.6723545e-01   3.9332713e-01   6.8083284e-01   3.0029637e-01   5.3179318e-01   3.0565424e-01
   1.0000000e+00   4.5665823e-01   7.7684388e-01   3.5355274e-01   8.6260447e-01   3.4214346e-01   7.6033561e-01   3.6882700e-01   7.5669198e-01   3.5394093e-01   7.6621097e-01   3.5281013e-01   8.3080700e-01   3.3427848e-01   3.4180397e-01   1.9843038e-01
   1.9883116e-01   1.1212950e-01   2.4695099e-01   1.1516003e-01   3.4333654e-01   1.2395595e-01   4.0283835e-02   8.7663538e-02   9.6245005e-01   4.6544460e-01   1.0000000e+00   4.5753566e-01   8.9260108e-01   3.7275482e-01   3.8206815e-01   2.6446892e-01
   8.6456616e-01   3.8100526e-01   2.9300623e-01   1.1284418e-01   7.1300232e-01   3.1098079e-01   9.5080923e-01   4.9331159e-01   1.0000000e+00   4.7382758e-01   6.1432760e-01   2.6410119e-01   9.1308213e-01   4.5682461e-01   9.4164845e-01   6.0310217e-01
   2.5215983e-01   1.6506796e-01   2.4609163e-02   1.6524564e-02  -6.2870339e-02   3.6543570e-02   2.4936396e-01   2.6058764e-01   1.0000000e+00   4.3861168e-01   5.9935601e-01   2.5989171e-01   4.8525360e-01   2.7235917e-01   9.8583239e-01   5.8589648e-01
   9.9192773e-01   4.5170541e-01   4.4800059e-01   1.9906338e-01   6.7718954e-01   2.9811328e-01   1.0000000e+00   5.1576720e-01   6.6597017e-01   3.1019132e-01   3.4190655e-01   1.5337616e-01   6.9293917e-01   3.0861303e-01   8.5300344e-01   4.7317010e-01
   1.5516664e-01   7.2303139e-02  -1.4449022e-01  -7.7641734e-02   2.9536355e-02   3.9517205e-02   5.6055243e-01   3.5397203e-01   6.7347454e-01   3.2478384e-01   2.4006267e-01   1.0091104e-01   4.9521267e-01   2.5526606e-01   1.0000000e+00   5.8358962e-01
   7.9322096e-01   3.4375133e-01   3.0194681e-01   1.1956321e-01   6.6869226e-01   2.9408006e-01   8.3713832e-01   4.2416540e-01   1.0000000e+00   4.6303054e-01   5.5592633e-01   2.3881402e-01   8.2486283e-01   4.1077489e-01   8.4605586e-01   5.4307542e-01
   1.4917862e-01   9.4723969e-02  -2.0649719e-03   2.6209259e-03  -7.5000839e-02   1.2151566e-02   2.6930676e-01   2.2525402e-01   1.0000000e+00   4.4187752e-01   5.9084671e-01   2.6076889e-01   5.0679176e-01   2.8411896e-01   8.9891140e-01   5.4275669e-01
   1.0000000e+00   4.4451291e-01   4.7046800e-01   2.1010550e-01   6.8612394e-01   3.0508882e-01   9.4715629e-01   4.8007154e-01   7.2415762e-01   3.2692597e-01   3.5955394e-01   1.6393640e-01   6.7758747e-01   3.0307493e-01   8.3395782e-01   4.5010370e-01
   2.3728554e-01   1.0275441e-01  -7.5210292e-02  -4.3322887e-02   1.1023146e-01   8.0653142e-02   6.0553082e-01   3.6912420e-01   7.7123463e-01   3.5400517e-01   2.9072516e-01   1.2573533e-01   5.1850019e-01   2.6708450e-01   1.0000000e+00   5.7039969e-01
   7.7694516e-01   3.4279681e-01   3.2096000e-01   1.3004236e-01   6.7484665e-01   2.9492577e-01   8.0386511e-01   4.0790812e-01   1.0000000e+00   4.6864177e-01   5.6090746e-01   2.4259982e-01   8.5989307e-01   4.2048747e-01   8.2982208e-01   5.3303616e-01
   1.5972805e-01   1.0015700e-01   6.6501617e-03   5.0318714e-03  -6.2885750e-02   3.6917247e-03   3.2890486e-01   2.3982304e-01   1.0000000e+00   4.5106711e-01   6.1090459e-01   2.7172106e-01   5.6506146e-01   3.1048417e-01   8.8069128e-01   5.3248072e-01
   1.0000000e+00   4.5048019e-01   4.9988567e-01   2.2414680e-01   7.2013541e-01   3.1681244e-01   9.4491918e-01   4.8103527e-01   7.4475504e-01   3.4229406e-01   3.8426799e-01   1.7401246e-01   7.3131131e-01   3.2398674e-01   8.4059174e-01   4.5190934e-01
   2.7734207e-01   1.2815395e-01  -3.0605456e-02  -2.2416705e-02   1.6991658e-01   1.0420185e-01   6.1804596e-01   3.7299759e-01   7.9139090e-01   3.6834024e-01   3.2749885e-01   1.4161421e-01   5.8421618e-01   2.8931880e-01   1.0000000e+00   5.6911817e-01
   7.4511740e-01   3.2649031e-01   3.3291345e-01   1.3815409e-01   6.5474319e-01   2.8854163e-01   7.5114098e-01   3.7598021e-01   1.0000000e+00   4.6344084e-01   5.5288871e-01   2.4069724e-01   8.1722801e-01   3.9901735e-01   7.7297509e-01   4.9522804e-01
   1.8423534e-01   1.0045266e-01   1.0408630e-02   6.9859724e-03  -1.1252573e-02   2.3419418e-02   3.6349327e-01   2.3994940e-01   1.0000000e+00   4.4885015e-01   6.0815469e-01   2.7252325e-01   5.7645994e-01   3.1382856e-01   8.4587701e-01   5.1115985e-01
   1.0000000e+00   4.4576258e-01   5.1502407e-01   2.3086283e-01   7.2281271e-01   3.2013437e-01   9.0958955e-01   4.5742739e-01   7.8450511e-01   3.5252341e-01   4.0832143e-01   1.8671639e-01   7.1940056e-01   3.2098080e-01   8.2439143e-01   4.3557901e-01
   3.3637038e-01   1.5158166e-01   2.5669164e-02   4.3895224e-03   2.3002052e-01   1.3120855e-01   6.3271148e-01   3.7358653e-01   8.6659605e-01   3.9367336e-01   3.8384465e-01   1.6766067e-01   6.1443771e-01   3.0192280e-01   1.0000000e+00   5.5479746e-01
   7.5166704e-01   3.3258762e-01   3.5541290e-01   1.4959634e-01   6.7392185e-01   2.9517232e-01   7.4311612e-01   3.7403409e-01   1.0000000e+00   4.6741293e-01   5.8139610e-01   2.5317468e-01   8.6359212e-01   4.1537406e-01   7.7551678e-01   4.9477461e-01
   2.3895848e-01   1.2673771e-01   2.9576691e-02   1.3876891e-02   5.2750415e-02   4.5549927e-02   4.0850240e-01   2.5827196e-01   1.0000000e+00   4.5500818e-01   6.3159223e-01   2.8357621e-01   6.2099657e-01   3.3232571e-01   8.4258249e-01   5.0696225e-01
   1.0000000e+00   4.4887905e-01   5.4046169e-01   2.4315402e-01   7.5248650e-01   3.3009162e-01   9.1085997e-01   4.6090751e-01   8.0117213e-01   3.6416799e-01   4.4001126e-01   2.0015867e-01   7.7211592e-01   3.4089164e-01   8.3293091e-01   4.4084302e-01
   3.6731390e-01   1.7132867e-01   6.4208519e-02   2.4566343e-02   2.8108255e-01   1.5021342e-01   6.3768050e-01   3.7171919e-01   8.7966518e-01   4.0527654e-01   4.2076106e-01   1.8417946e-01   6.7882118e-01   3.2631005e-01   1.0000000e+00   5.5453637e-01
   7.2667656e-01   3.2124352e-01   3.6566350e-01   1.5557806e-01   6.6253714e-01   2.9068636e-01   6.8279529e-01   3.4123153e-01   1.0000000e+00   4.6572659e-01   5.8805832e-01   2.5869375e-01   8.3288253e-01   3.9992892e-01   7.3102999e-01   4.6493496e-01
   2.8634206e-01   1.4141895e-01   4.5108689e-02   2.1613689e-02   1.0323690e-01   6.6316186e-02   4.1967115e-01   2.5296140e-01   1.0000000e+00   4.5187558e-01   6.3314641e-01   2.8397096e-01   6.2983274e-01   3.3173406e-01   8.1876546e-01   4.8889481e-01
   1.0000000e+00   4.4677263e-01   5.5869934e-01   2.5090997e-01   7.6315597e-01   3.3644746e-01   8.7367004e-01   4.3721184e-01   8.3072070e-01   3.7421742e-01   4.7369570e-01   2.1480223e-01   7.6766944e-01   3.3967484e-01   8.0706000e-01   4.2139044e-01
   4.1611724e-01   1.8907974e-01   1.1343005e-01   4.6991812e-02   3.2929868e-01   1.7310431e-01   6.4079744e-01   3.6894802e-01   9.6039457e-01   4.3667675e-01   4.8923104e-01   2.1613564e-01   7.1582414e-01   3.4376112e-01   1.0000000e+00   5.4676931e-01
   7.2855976e-01   3.2401365e-01   3.8758230e-01   1.6671632e-01   6.7689283e-01   2.9475708e-01   6.8074191e-01   3.4201547e-01   1.0000000e+00   4.6902782e-01   6.2957374e-01   2.7605363e-01   8.8118905e-01   4.1756604e-01   7.2443454e-01   4.5902254e-01
   3.2440944e-01   1.6222669e-01   6.8276092e-02   2.9585606e-02   1.5934593e-01   8.6107360e-02   4.3252389e-01   2.5812232e-01   1.0000000e+00   4.5770425e-01   6.6257458e-01   2.9827421e-01   6.6652774e-01   3.4469156e-01   8.1730498e-01   4.8408317e-01
   1.0000000e+00   4.4954733e-01   5.8665453e-01   2.6415501e-01   7.8325966e-01   3.4178003e-01   8.6414884e-01   4.3565578e-01   8.3442709e-01   3.7996982e-01   5.0986779e-01   2.3210864e-01   8.0759383e-01   3.5315674e-01   8.0180453e-01   4.2106965e-01
   4.3054215e-01   1.9898923e-01   1.3957372e-01   5.7745550e-02   3.5464733e-01   1.8022413e-01   6.3884860e-01   3.7222588e-01   9.6471047e-01   4.4434190e-01   5.3500330e-01   2.3753021e-01   7.6967699e-01   3.6334871e-01   1.0000000e+00   5.4884641e-01
   7.1072378e-01   3.1491748e-01   3.9263971e-01   1.6829231e-01   6.6243832e-01   2.8952792e-01   6.5612761e-01   3.2605047e-01   1.0000000e+00   4.6778511e-01   6.3967046e-01   2.8212643e-01   8.5196225e-01   4.0336439e-01   6.8873719e-01   4.3660004e-01
   3.5422978e-01   1.7070033e-01   8.8050347e-02   3.9528251e-02   1.8387641e-01   9.7409630e-02   4.2793849e-01   2.4871127e-01   1.0000000e+00   4.5486927e-01   6.6670171e-01   3.0028884e-01   6.6381881e-01   3.4035850e-01   7.9481832e-01   4.6846155e-01
   1.0000000e+00   4.4846034e-01   5.9779948e-01   2.6965664e-01   7.8725978e-01   3.4550922e-01   8.4330503e-01   4.2104711e-01   8.5475186e-01   3.8566167e-01   5.3926665e-01   2.4392177e-01   8.0038363e-01   3.5180307e-01   7.8356005e-01   4.0785333e-01
   4.5487118e-01   2.0788160e-01   1.7513459e-01   7.5356545e-02   3.7917364e-01   1.9182830e-01   6.2885357e-01   3.6025979e-01   1.0000000e+00   4.5474366e-01   5.7791852e-01   2.5745041e-01   7.8118907e-01   3.7144586e-01   9.7933622e-01   5.3193609e-01
   7.1849276e-01   3.2048322e-01   4.1056988e-01   1.7696759e-01   6.7805260e-01   2.9249296e-01   6.5143300e-01   3.2578083e-01   1.0000000e+00   4.7097177e-01   6.7329548e-01   2.9742726e-01   8.9330793e-01   4.1584033e-01   6.8519286e-01   4.3303721e-01
   3.7325155e-01   1.8147829e-01   1.0964355e-01   4.7984227e-02   2.5762189e-01   1.2519999e-01   4.3043187e-01   2.5063262e-01   1.0000000e+00   4.5809562e-01   6.9093646e-01   3.1033981e-01   6.9156357e-01   3.5008608e-01   7.9692860e-01   4.6692577e-01
   1.0000000e+00   4.5106576e-01   6.1739575e-01   2.7848983e-01   8.0483555e-01   3.4747376e-01   8.4426819e-01   4.2554797e-01   8.5427696e-01   3.8869927e-01   5.6529210e-01   2.5673354e-01   8.3200189e-01   3.6152132e-01   7.7182462e-01   4.0483654e-01
   4.6371126e-01   2.1510086e-01   1.9423129e-01   8.3563144e-02   4.0275739e-01   1.9796406e-01   6.1187733e-01   3.5469797e-01   1.0000000e+00   4.5993663e-01   6.1175008e-01   2.7363748e-01   8.3787958e-01   3.8808081e-01   9.6712674e-01   5.3026541e-01
   6.9809872e-01   3.1027773e-01   4.1400613e-01   1.7941312e-01   6.6169881e-01   2.8603583e-01   6.2071071e-01   3.0770372e-01   1.0000000e+00   4.7143717e-01   6.8208748e-01   3.0216304e-01   8.6768971e-01   4.0332615e-01   6.4770731e-01   4.1193819e-01
   3.8843129e-01   1.8488779e-01   1.3250788e-01   5.9366546e-02   2.7273678e-01   1.3302394e-01   4.1186410e-01   2.3634475e-01   1.0000000e+00   4.5671154e-01   6.9586484e-01   3.1398174e-01   6.8643685e-01   3.4519239e-01   7.6631671e-01   4.5019134e-01
   1.0000000e+00   4.4940149e-01   6.3160429e-01   2.8556687e-01   8.0553241e-01   3.5039442e-01   8.3995924e-01   4.1631123e-01   8.6348835e-01   3.9062787e-01   5.9381306e-01   2.7013392e-01   8.1761735e-01   3.5768666e-01   7.4146814e-01   3.8615621e-01
   4.5787802e-01   2.1048538e-01   2.1660247e-01   9.6025999e-02   4.0311213e-01   1.9743011e-01   5.7595072e-01   3.2876280e-01   1.0000000e+00   4.5664694e-01   6.3921539e-01   2.8590212e-01   8.0782539e-01   3.7544154e-01   9.0922950e-01   4.9585379e-01
   7.0611651e-01   3.1491316e-01   4.2942381e-01   1.8522426e-01   6.7815658e-01   2.8950990e-01   6.1406108e-01   3.0712012e-01   1.0000000e+00   4.7302581e-01   7.1195908e-01   3.1439546e-01   9.0223077e-01   4.1456473e-01   6.4514457e-01   4.0852712e-01
   3.9699493e-01   1.9104853e-01   1.5188428e-01   6.6938175e-02   2.9947714e-01   1.3880948e-01   4.0510831e-01   2.3545674e-01   1.0000000e+00   4.6012476e-01   7.1821173e-01   3.2372168e-01   7.0431474e-01   3.4791382e-01   7.7507308e-01   4.5123108e-01
   1.0000000e+00   4.5148220e-01   6.4247126e-01   2.8967539e-01   8.1637940e-01   3.4877869e-01   8.5106299e-01   4.2433162e-01   8.5457358e-01   3.8882348e-01   6.0954888e-01   2.7702360e-01   8.3985911e-01   3.6163827e-01   7.2419870e-01   3.8101999e-01
   4.6457125e-01   2.1797624e-01   2.2866135e-01   9.9895300e-02   4.1592313e-01   1.9794689e-01   5.6237199e-01   3.2956230e-01   1.0000000e+00   4.6080059e-01   6.6872026e-01   2.9968590e-01   8.4957097e-01   3.8860277e-01   9.0454691e-01   4.9679475e-01
   6.8733116e-01   3.0599783e-01   4.3005429e-01   1.8708360e-01   6.6415909e-01   2.8384179e-01   5.8369417e-01   2.8891205e-01   1.0000000e+00   4.7348534e-01   7.1654289e-01   3.1812261e-01   8.8266940e-01   4.0429099e-01   6.0763337e-01   3.8703149e-01
   4.0286001e-01   1.9162832e-01   1.7108675e-01   7.7344682e-02   3.0447744e-01   1.4305379e-01   3.7858448e-01   2.1684205e-01   1.0000000e+00   4.5916680e-01   7.2192354e-01   3.2707073e-01   7.0130228e-01   3.4399977e-01   7.4705758e-01   4.3413239e-01
   1.0000000e+00   4.5008791e-01   6.5560080e-01   2.9655763e-01   8.2234436e-01   3.5402304e-01   8.1120026e-01   4.0192245e-01   8.6609911e-01   3.9236802e-01   6.3392403e-01   2.8864572e-01   8.3349506e-01   3.6156480e-01   6.9252169e-01   3.6217786e-01
   4.5650981e-01   2.1257164e-01   2.4348591e-01   1.0834403e-01   4.1921564e-01   1.9985192e-01   5.1854472e-01   3.0128037e-01   1.0000000e+00   4.5972116e-01   6.8760586e-01   3.0794896e-01   8.2554691e-01   3.7969806e-01   8.3888409e-01   4.6021513e-01
   6.9214618e-01   3.1045590e-01   4.4337769e-01   1.9312870e-01   6.7727225e-01   2.8414791e-01   5.7945600e-01   2.8995325e-01   1.0000000e+00   4.7593069e-01   7.4773215e-01   3.3174213e-01   9.1883566e-01   4.1430610e-01   5.9969844e-01   3.8020081e-01
   3.9466898e-01   1.9038375e-01   1.8624321e-01   8.3094998e-02   3.1671088e-01   1.4193535e-01   3.5715220e-01   2.1052830e-01   1.0000000e+00   4.6140659e-01   7.4219218e-01   3.3548518e-01   7.1184850e-01   3.4340798e-01   7.4258796e-01   4.2867804e-01
   1.0000000e+00   4.5221121e-01   6.7332050e-01   3.0431786e-01   8.3462032e-01   3.5011050e-01   8.0634829e-01   4.0347188e-01   8.5344930e-01   3.8947506e-01   6.5350158e-01   2.9742639e-01   8.5693442e-01   3.6562819e-01   6.6923178e-01   3.5523158e-01
   4.5220668e-01   2.1304755e-01   2.5554465e-01   1.1227364e-01   4.2899164e-01   1.9813249e-01   4.9760091e-01   2.9856055e-01   1.0000000e+00   4.6362052e-01   7.3118368e-01   3.2778541e-01   8.7155815e-01   3.9181208e-01   8.2603480e-01   4.6210739e-01
   6.7228249e-01   3.0102228e-01   4.4249810e-01   1.9316995e-01   6.6148221e-01   2.7896969e-01   5.4381315e-01   2.6810410e-01   1.0000000e+00   4.7562162e-01   7.5071649e-01   3.3379297e-01   8.9757881e-01   4.0546404e-01   5.5941960e-01   3.5804038e-01
   3.9444072e-01   1.8814209e-01   1.9912729e-01   8.9828624e-02   3.1180759e-01   1.4250021e-01   3.2460658e-01   1.9016082e-01   1.0000000e+00   4.6047673e-01   7.4519023e-01   3.3679523e-01   7.0284801e-01   3.3671958e-01   7.1533958e-01   4.1406630e-01
   1.0000000e+00   4.5206514e-01   6.7926701e-01   3.0720522e-01   8.3029496e-01   3.5124244e-01   8.0403777e-01   3.9490790e-01   8.5647127e-01   3.8934328e-01   6.6693850e-01   3.0485465e-01   8.3617139e-01   3.5841408e-01   6.2971176e-01   3.3223400e-01
   4.3823561e-01   2.0638726e-01   2.6256804e-01   1.1592446e-01   4.2129071e-01   1.9296122e-01   4.5626792e-01   2.7108423e-01   1.0000000e+00   4.6230746e-01   7.4421073e-01   3.3304386e-01   8.4062616e-01   3.8066500e-01   7.7141040e-01   4.2993725e-01
   6.7367216e-01   3.0380681e-01   4.5424351e-01   1.9750376e-01   6.6845177e-01   2.7530541e-01   5.3086982e-01   2.6691206e-01   1.0000000e+00   4.7941407e-01   7.8903093e-01   3.5096212e-01   9.3736045e-01   4.1535215e-01   5.3968898e-01   3.4528147e-01
   3.6707385e-01   1.7824229e-01   2.0577087e-01   9.2420373e-02   3.1348957e-01   1.3554147e-01   2.8378602e-01   1.7659268e-01   1.0000000e+00   4.6302649e-01   7.6117570e-01   3.4553147e-01   7.0368090e-01   3.2761110e-01   6.9213361e-01   3.9829762e-01
   1.0000000e+00   4.5434608e-01   7.0063662e-01   3.1600581e-01   8.4482073e-01   3.4743596e-01   8.0169288e-01   4.0020803e-01   8.3913981e-01   3.8476866e-01   6.8807960e-01   3.1475262e-01   8.6046061e-01   3.6149682e-01   5.9313606e-01   3.1992832e-01
   4.2572513e-01   2.0602793e-01   2.7111149e-01   1.2120937e-01   4.3295725e-01   1.8927883e-01   4.1480851e-01   2.6182717e-01   1.0000000e+00   4.6580229e-01   7.8702111e-01   3.5331738e-01   8.8900867e-01   3.9106117e-01   7.3845338e-01   4.2180674e-01
   6.5448051e-01   2.9499042e-01   4.4981273e-01   1.9605049e-01   6.4620324e-01   2.6564350e-01   4.9566047e-01   2.4474057e-01   1.0000000e+00   4.8019950e-01   7.9047958e-01   3.5200630e-01   9.0445225e-01   4.0392331e-01   4.9616114e-01   3.2373076e-01
   3.5814967e-01   1.7353216e-01   2.1264702e-01   9.6296323e-02   2.9072213e-01   1.2865277e-01   2.4616300e-01   1.5410725e-01   1.0000000e+00   4.6281759e-01   7.8238554e-01   3.5486078e-01   6.9691151e-01   3.2347852e-01   6.6805574e-01   3.8753785e-01
   1.0000000e+00   4.5373716e-01   7.0575027e-01   3.1861353e-01   8.3070917e-01   3.4364838e-01   7.9035107e-01   3.8851752e-01   8.3618954e-01   3.8245238e-01   7.0045940e-01   3.1954266e-01   8.2797340e-01   3.4899086e-01   5.4389982e-01   2.9271409e-01
   3.9921750e-01   1.9243965e-01   2.7552762e-01   1.2436642e-01   4.1191549e-01   1.8090100e-01   3.5591197e-01   2.2763496e-01   1.0000000e+00   4.6777416e-01   8.0978182e-01   3.6411939e-01   8.5134994e-01   3.7840994e-01   6.7295944e-01   3.8661735e-01
   6.5768450e-01   2.9715119e-01   4.6283006e-01   2.0261445e-01   6.5562538e-01   2.6231967e-01   4.9018063e-01   2.4824749e-01   1.0000000e+00   4.8481463e-01   8.2926931e-01   3.6969776e-01   9.4513114e-01   4.1205209e-01   4.7145244e-01   3.0753607e-01
   3.2490892e-01   1.6113111e-01   2.1141133e-01   9.5473818e-02   2.8201461e-01   1.1642977e-01   2.0244528e-01   1.4100730e-01   1.0000000e+00   4.6636040e-01   8.0591341e-01   3.6677604e-01   7.0178999e-01   3.1615706e-01   6.4512219e-01   3.7532017e-01
   1.0000000e+00   4.5479720e-01   7.2569712e-01   3.2902568e-01   8.4207697e-01   3.3690621e-01   7.9207381e-01   3.9561060e-01   8.1083985e-01   3.7544087e-01   7.1575003e-01   3.2715199e-01   8.4758783e-01   3.4646754e-01   5.0156901e-01   2.8024082e-01
   3.7552148e-01   1.8724595e-01   2.7991995e-01   1.2558981e-01   4.0187654e-01   1.6588049e-01   3.0220726e-01   2.1517287e-01   1.0000000e+00   4.7226323e-01   8.6459582e-01   3.9021773e-01   8.8433446e-01   3.7931810e-01   6.2822018e-01   3.8430699e-01
   6.3696327e-01   2.8801014e-01   4.5679848e-01   1.9863139e-01   6.2929641e-01   2.5266686e-01   4.5194057e-01   2.2365099e-01   1.0000000e+00   4.8546807e-01   8.3218924e-01   3.7133005e-01   9.1144107e-01   4.0027453e-01   4.2119514e-01   2.8170421e-01
   2.9794992e-01   1.4838068e-01   2.0631378e-01   9.3047759e-02   2.4495205e-01   1.0393452e-01   1.5172204e-01   1.1019197e-01   1.0000000e+00   4.6464924e-01   8.1009143e-01   3.6781689e-01   6.7293772e-01   3.0387114e-01   5.9700988e-01   3.4887442e-01
   1.0000000e+00   4.5522903e-01   7.3039653e-01   3.3217356e-01   8.2743358e-01   3.3493401e-01   7.5966709e-01   3.7163930e-01   8.0708514e-01   3.7347960e-01   7.2619835e-01   3.3323748e-01   8.1095717e-01   3.3228858e-01   4.4796683e-01   2.4951836e-01
   3.3552013e-01   1.6922824e-01   2.6886569e-01   1.2151048e-01   3.6182610e-01   1.4649179e-01   2.2552253e-01   1.7239408e-01   1.0000000e+00   4.7119129e-01   8.8459171e-01   4.0056440e-01   8.3117545e-01   3.5791198e-01   5.4826497e-01   3.3719015e-01
   6.3225093e-01   2.8831166e-01   4.6822384e-01   2.0359110e-01   6.3442028e-01   2.4706988e-01   4.3447593e-01   2.2304589e-01   1.0000000e+00   4.9117009e-01   8.8195048e-01   3.9383158e-01   9.5443075e-01   4.0853651e-01   3.8609478e-01   2.6366892e-01
   2.5796078e-01   1.3518428e-01   2.0231154e-01   9.1991187e-02   2.2834428e-01   8.6279923e-02   9.8379833e-02   9.6360967e-02   1.0000000e+00   4.7005026e-01   8.5060635e-01   3.8565638e-01   6.8187172e-01   2.9892487e-01   5.7695714e-01   3.4045771e-01
   1.0000000e+00   4.5691105e-01   7.5535692e-01   3.4374611e-01   8.3644754e-01   3.2462315e-01   7.7472725e-01   3.8907749e-01   7.7466675e-01   3.6176342e-01   7.4454964e-01   3.4172169e-01   8.2850559e-01   3.2892114e-01   3.9435476e-01   2.3543977e-01
   2.9039591e-01   1.5450513e-01   2.6632071e-01   1.2011071e-01   3.4812548e-01   1.2618031e-01   1.4189384e-01   1.5490977e-01   1.0000000e+00   4.8260092e-01   9.6351584e-01   4.3674169e-01   8.9701996e-01   3.7078533e-01   4.8941236e-01   3.3025387e-01
   6.1288229e-01   2.7868382e-01   4.6051335e-01   2.0069627e-01   6.0712139e-01   2.3501079e-01   3.7715766e-01   1.8960332e-01   1.0000000e+00   4.9160854e-01   8.8581375e-01   3.9447973e-01   9.1168459e-01   3.9303228e-01   3.3390888e-01   2.3644576e-01
   2.1976789e-01   1.1625091e-01   1.8777497e-01   8.4950453e-02   1.7362583e-01   6.7104186e-02   4.1960965e-02   6.0085211e-02   1.0000000e+00   4.6836721e-01   8.4905976e-01   3.8463986e-01   6.3309770e-01   2.7583879e-01   5.1308017e-01   3.0309465e-01
   1.0000000e+00   4.5726200e-01   7.6087816e-01   3.4549710e-01   8.0975269e-01   3.1691719e-01   7.4142743e-01   3.6311643e-01   7.6410865e-01   3.5794106e-01   7.5145042e-01   3.4546414e-01   7.7906308e-01   3.0982991e-01   3.2963946e-01   1.9730683e-01
   2.2961534e-01   1.2709336e-01   2.4833662e-01   1.1385751e-01   2.9813557e-01   9.8281631e-02   3.3272427e-02   9.0676505e-02   1.0000000e+00   4.8321802e-01   9.9378524e-01   4.5294377e-01   8.2647247e-01   3.3842812e-01   3.7221243e-01   2.6676443e-01
   8.6340837e-01   3.8174050e-01   2.9314509e-01   1.1281306e-01   6.5001461e-01   2.8088427e-01   9.1999716e-01   4.7856045e-01   1.0000000e+00   4.7719251e-01   6.0324591e-01   2.5781501e-01   8.4061465e-01   4.1967136e-01   9.0925627e-01   5.8833364e-01
   2.4459760e-01   1.6341288e-01   2.3332336e-02   1.4449321e-02  -8.8599427e-02   1.9727216e-02   2.3509708e-01   2.5000786e-01   1.0000000e+00   4.4068986e-01   5.8959573e-01   2.5440610e-01   4.3884404e-01   2.4777268e-01   9.5162187e-01   5.7221905e-01
   1.0000000e+00   4.5617452e-01   4.4905574e-01   1.9896573e-01   6.3174345e-01   2.7669951e-01   9.8117836e-01   5.0733152e-01   6.7914771e-01   3.1775930e-01   3.4327235e-01   1.5392924e-01   6.4954857e-01   2.8815501e-01   8.3824641e-01   4.6717180e-01
   1.7792689e-01   8.5591348e-02  -1.3519014e-01  -7.4194674e-02  -4.7679963e-03   2.2037446e-02   5.5913478e-01   3.5521572e-01   7.1217506e-01   3.4370276e-01   2.5235492e-01   1.0448889e-01   4.5301779e-01   2.3462030e-01   1.0000000e+00   5.8553320e-01
   7.9665617e-01   3.4750612e-01   3.0097237e-01   1.1853095e-01   6.2034718e-01   2.7108779e-01   8.1689810e-01   4.1677510e-01   1.0000000e+00   4.6673662e-01   5.5090591e-01   2.3563484e-01   7.6884666e-01   3.8265128e-01   8.2392154e-01   5.3460651e-01
   1.5801182e-01   1.0126112e-01   3.6136832e-03   4.5755988e-03  -8.6104451e-02   5.7194985e-03   2.5882031e-01   2.2216352e-01   1.0000000e+00   4.4398907e-01   5.8286890e-01   2.5670149e-01   4.6281142e-01   2.6153707e-01   8.7655215e-01   5.3455213e-01
   1.0000000e+00   4.4703396e-01   4.6637898e-01   2.0778530e-01   6.4175975e-01   2.8356930e-01   9.2725867e-01   4.7265983e-01   7.2828304e-01   3.3028404e-01   3.5755032e-01   1.6259273e-01   6.3324735e-01   2.8309639e-01   8.1396691e-01   4.4162504e-01
   2.5975034e-01   1.1540171e-01  -6.8340927e-02  -4.0393377e-02   7.6564063e-02   6.3173686e-02   6.0284476e-01   3.7220802e-01   8.0725562e-01   3.7304145e-01   3.0220024e-01   1.2818091e-01   4.7821980e-01   2.4836093e-01   1.0000000e+00   5.7556395e-01
   7.7491816e-01   3.4282776e-01   3.1957457e-01   1.2928472e-01   6.2281064e-01   2.7010824e-01   7.7505351e-01   3.9491540e-01   1.0000000e+00   4.7033149e-01   5.5165494e-01   2.3792502e-01   7.9804988e-01   3.8981074e-01   8.0269646e-01   5.2052462e-01
   1.6342170e-01   1.0238071e-01   7.6797878e-03   4.7165256e-03  -7.8180734e-02  -5.6548920e-03   3.1925446e-01   2.3492496e-01   1.0000000e+00   4.5236283e-01   6.0176447e-01   2.6708870e-01   5.1970680e-01   2.8612766e-01   8.5387634e-01   5.2147241e-01
   1.0000000e+00   4.5135604e-01   4.9687929e-01   2.2234040e-01   6.7375682e-01   2.9441070e-01   9.1830005e-01   4.6940860e-01   7.5177027e-01   3.4628733e-01   3.8349800e-01   1.7271684e-01   6.8654755e-01   3.0311512e-01   8.1924886e-01   4.4203588e-01
   2.9941657e-01   1.4016812e-01  -2.0524986e-02  -1.8513743e-02   1.3537208e-01   8.4936311e-02   6.1373833e-01   3.7398793e-01   8.2961099e-01   3.8713836e-01   3.4211748e-01   1.4707854e-01   5.4530452e-01   2.6930019e-01   1.0000000e+00   5.7263679e-01
   7.4479812e-01   3.2792226e-01   3.3059990e-01   1.3651527e-01   6.1004915e-01   2.6713972e-01   7.2952206e-01   3.6631299e-01   1.0000000e+00   4.6562386e-01   5.4635115e-01   2.3732860e-01   7.6403605e-01   3.7260557e-01   7.5013993e-01   4.8524506e-01
   1.8783535e-01   1.0349378e-01   1.3435065e-02   8.1347819e-03  -2.9750718e-02   1.3619422e-02   3.4916189e-01   2.3451447e-01   1.0000000e+00   4.5074436e-01   6.0072945e-01   2.6800995e-01   5.3274756e-01   2.9041698e-01   8.2229280e-01   5.0157959e-01
   1.0000000e+00   4.4734576e-01   5.1132686e-01   2.2859902e-01   6.7996809e-01   2.9990082e-01   8.8563374e-01   4.4760674e-01   7.8719073e-01   3.5547813e-01   4.0612277e-01   1.8504019e-01   6.7727992e-01   3.0107527e-01   8.0308337e-01   4.2714532e-01
   3.5514905e-01   1.6238737e-01   3.0617188e-02   6.1525046e-03   1.9562058e-01   1.1520202e-01   6.3007461e-01   3.7515745e-01   9.0097794e-01   4.1163647e-01   3.9414785e-01   1.7096212e-01   5.7576785e-01   2.8282143e-01   1.0000000e+00   5.5968414e-01
   7.4786610e-01   3.3163044e-01   3.5181131e-01   1.4814110e-01   6.2532461e-01   2.7231477e-01   7.1764548e-01   3.6280078e-01   1.0000000e+00   4.6895394e-01   5.7369507e-01   2.4938389e-01   8.0705817e-01   3.8648417e-01   7.4977833e-01   4.8388598e-01
   2.4429787e-01   1.2925895e-01   2.9889177e-02   1.3390888e-02   3.0895170e-02   3.3376620e-02   3.9469586e-01   2.5215780e-01   1.0000000e+00   4.5568025e-01   6.2288866e-01   2.7906253e-01   5.7489161e-01   3.0782089e-01   8.1844257e-01   4.9643531e-01
   1.0000000e+00   4.5016000e-01   5.3591856e-01   2.4048177e-01   7.0737666e-01   3.0798498e-01   8.8555302e-01   4.5008441e-01   8.0693930e-01   3.6768967e-01   4.3812835e-01   1.9857888e-01   7.2907142e-01   3.2035679e-01   8.1225445e-01   4.3196765e-01
   3.8842078e-01   1.8200212e-01   7.1136249e-02   2.7176162e-02   2.4642479e-01   1.3257001e-01   6.3222513e-01   3.7218927e-01   9.1787312e-01   4.2300087e-01   4.3399090e-01   1.9078494e-01   6.4174369e-01   3.0749069e-01   1.0000000e+00   5.5667448e-01
   7.2573934e-01   3.2149681e-01   3.6105103e-01   1.5274639e-01   6.1992177e-01   2.7041969e-01   6.6403934e-01   3.3390237e-01   1.0000000e+00   4.6673586e-01   5.7921027e-01   2.5427987e-01   7.8176621e-01   3.7380741e-01   7.0900583e-01   4.5605680e-01
   2.8803984e-01   1.4317691e-01   4.5320366e-02   2.1457547e-02   7.7116358e-02   5.3105848e-02   4.0314660e-01   2.4636092e-01   1.0000000e+00   4.5295047e-01   6.2433657e-01   2.7934900e-01   5.8572564e-01   3.0781480e-01   7.9419299e-01   4.7872274e-01
   1.0000000e+00   4.4767902e-01   5.5218904e-01   2.4807485e-01   7.1957917e-01   3.1594099e-01   8.5380695e-01   4.2908720e-01   8.3231378e-01   3.7619048e-01   4.6772220e-01   2.1175483e-01   7.2387328e-01   3.1855584e-01   7.8430953e-01   4.1294231e-01
   4.3538066e-01   1.9926384e-01   1.1796783e-01   4.8441334e-02   2.9482868e-01   1.5536672e-01   6.3600836e-01   3.7048987e-01   9.9745464e-01   4.5528492e-01   4.9963646e-01   2.2025811e-01   6.7840589e-01   3.2495683e-01   1.0000000e+00   5.5216759e-01
   7.2526341e-01   3.2311836e-01   3.8202693e-01   1.6383652e-01   6.3137553e-01   2.7254429e-01   6.5746082e-01   3.3167021e-01   1.0000000e+00   4.7005906e-01   6.1966454e-01   2.7120246e-01   8.2779414e-01   3.9003693e-01   7.0026735e-01   4.4888259e-01
   3.2758996e-01   1.6350604e-01   6.7725497e-02   2.9028171e-02   1.3184835e-01   7.1990692e-02   4.1582544e-01   2.5018681e-01   1.0000000e+00   4.5830140e-01   6.5242988e-01   2.9295263e-01   6.2033739e-01   3.2025124e-01   7.9480664e-01   4.7495843e-01
   1.0000000e+00   4.5053735e-01   5.7949058e-01   2.6084178e-01   7.3810855e-01   3.1985607e-01   8.4123053e-01   4.2624988e-01   8.3815453e-01   3.8179386e-01   5.0568128e-01   2.2923966e-01   7.6329556e-01   3.3183411e-01   7.8041716e-01   4.1185731e-01
   4.4796004e-01   2.0896201e-01   1.4442569e-01   5.9314505e-02   3.1625476e-01   1.6053745e-01   6.3059039e-01   3.7141859e-01   1.0000000e+00   4.6143917e-01   5.4686277e-01   2.4181037e-01   7.2833213e-01   3.4245312e-01   9.9625160e-01   5.5181681e-01
   7.0968756e-01   3.1529289e-01   3.8624457e-01   1.6512261e-01   6.2103673e-01   2.6932166e-01   6.3845545e-01   3.1912982e-01   1.0000000e+00   4.6900357e-01   6.2990286e-01   2.7751669e-01   8.0218997e-01   3.7817535e-01   6.6800068e-01   4.2916962e-01
   3.5445492e-01   1.7134789e-01   8.5965455e-02   3.8459288e-02   1.5307319e-01   8.1964724e-02   4.1075846e-01   2.4200401e-01   1.0000000e+00   4.5600291e-01   6.5666269e-01   2.9529013e-01   6.1872611e-01   3.1669440e-01   7.7369915e-01   4.6103901e-01
   1.0000000e+00   4.4945548e-01   5.8977086e-01   2.6527781e-01   7.4326938e-01   3.2426183e-01   8.2339343e-01   4.1336216e-01   8.5456311e-01   3.8633263e-01   5.3094869e-01   2.3977433e-01   7.5464537e-01   3.3025041e-01   7.6059429e-01   3.9867974e-01
   4.5572424e-01   2.1005504e-01   1.7021556e-01   7.3130586e-02   3.3139013e-01   1.6666676e-01   6.0177474e-01   3.4930311e-01   1.0000000e+00   4.5618953e-01   5.6594878e-01   2.5149993e-01   7.1618122e-01   3.3958616e-01   9.4490970e-01   5.1854697e-01
   7.1473749e-01   3.1933464e-01   4.0291587e-01   1.7339801e-01   6.3217748e-01   2.7039727e-01   6.2901930e-01   3.1598460e-01   1.0000000e+00   4.7132813e-01   6.6148527e-01   2.9144445e-01   8.3927242e-01   3.8851468e-01   6.6166208e-01   4.2375758e-01
   3.7464671e-01   1.8258869e-01   1.0771894e-01   4.6416452e-02   2.2784623e-01   1.1005674e-01   4.1294257e-01   2.4280220e-01   1.0000000e+00   4.5842990e-01   6.7956243e-01   3.0473410e-01   6.4491493e-01   3.2427124e-01   7.7436348e-01   4.5885949e-01
   1.0000000e+00   4.5114261e-01   6.0907187e-01   2.7422733e-01   7.5987061e-01   3.2487976e-01   8.2318695e-01   4.1613928e-01   8.5697190e-01   3.9020321e-01   5.5858054e-01   2.5374543e-01   7.8746364e-01   3.4043679e-01   7.5055675e-01   3.9634778e-01
   4.6414828e-01   2.1581815e-01   1.8956605e-01   8.0759644e-02   3.5179485e-01   1.7207856e-01   5.8117728e-01   3.4048433e-01   1.0000000e+00   4.6014216e-01   6.0058464e-01   2.6861451e-01   7.7107722e-01   3.5617716e-01   9.2921587e-01   5.1289678e-01
   6.9663904e-01   3.1044487e-01   4.0599967e-01   1.7553887e-01   6.1951551e-01   2.6590714e-01   6.0400086e-01   3.0101409e-01   1.0000000e+00   4.7205840e-01   6.7039048e-01   2.9601725e-01   8.1746655e-01   3.7840355e-01   6.2636107e-01   4.0457077e-01
   3.8718017e-01   1.8533064e-01   1.2803016e-01   5.7320176e-02   2.3944120e-01   1.1668820e-01   3.9292183e-01   2.2871951e-01   1.0000000e+00   4.5799037e-01   6.8484909e-01   3.0833962e-01   6.4074150e-01   3.2041904e-01   7.4387253e-01   4.4244441e-01
   1.0000000e+00   4.4994415e-01   6.2200542e-01   2.8045862e-01   7.6092766e-01   3.2839461e-01   8.2008485e-01   4.0902874e-01   8.6287069e-01   3.9097582e-01   5.8316428e-01   2.6507260e-01   7.7170927e-01   3.3584828e-01   7.1799007e-01   3.7755009e-01
   4.5831096e-01   2.1172597e-01   2.1050283e-01   9.2469574e-02   3.5524136e-01   1.7364546e-01   5.4898713e-01   3.1924019e-01   1.0000000e+00   4.5778147e-01   6.2620819e-01   2.7924343e-01   7.4591307e-01   3.4574162e-01   8.7621852e-01   4.8301898e-01
   7.0478036e-01   3.1501433e-01   4.2028211e-01   1.8085228e-01   6.3277533e-01   2.6748330e-01   5.9646879e-01   2.9992724e-01   1.0000000e+00   4.7363484e-01   6.9772335e-01   3.0768212e-01   8.4727332e-01   3.8710076e-01   6.2380265e-01   4.0110984e-01
   3.9778394e-01   1.9143016e-01   1.4724939e-01   6.4226853e-02   2.6438996e-01   1.2122918e-01   3.8834818e-01   2.2869404e-01   1.0000000e+00   4.6090110e-01   7.0526483e-01   3.1732352e-01   6.5536795e-01   3.2151905e-01   7.5495331e-01   4.4402072e-01
   1.0000000e+00   4.5168423e-01   6.3180568e-01   2.8457837e-01   7.6857602e-01   3.2463336e-01   8.3281262e-01   4.1694546e-01   8.5673694e-01   3.8990605e-01   5.9983960e-01   2.7218148e-01   7.9229279e-01   3.3918423e-01   7.0448998e-01   3.7317828e-01
   4.6493595e-01   2.1791699e-01   2.2135299e-01   9.7035987e-02   3.6235324e-01   1.7076512e-01   5.3547802e-01   3.1669168e-01   1.0000000e+00   4.6079674e-01   6.5433055e-01   2.9177032e-01   7.8001368e-01   3.5498446e-01   8.7150238e-01   4.8253049e-01
   6.8680860e-01   3.0659699e-01   4.2090583e-01   1.8249124e-01   6.2322605e-01   2.6377638e-01   5.6827101e-01   2.8330995e-01   1.0000000e+00   4.7431538e-01   7.0184833e-01   3.1149266e-01   8.3085525e-01   3.7854377e-01   5.8803702e-01   3.8098641e-01
   4.0306481e-01   1.9228828e-01   1.6459276e-01   7.4335401e-02   2.7027822e-01   1.2607189e-01   3.6214556e-01   2.1132154e-01   1.0000000e+00   4.5982065e-01   7.0888277e-01   3.2042440e-01   6.5461773e-01   3.1878808e-01   7.2661224e-01   4.2788784e-01
   1.0000000e+00   4.5073609e-01   6.4419742e-01   2.9119680e-01   7.7680020e-01   3.3200891e-01   7.9511133e-01   3.9646540e-01   8.6628695e-01   3.9283664e-01   6.2143727e-01   2.8191819e-01   7.8623958e-01   3.3935831e-01   6.7187117e-01   3.5480352e-01
   4.5793867e-01   2.1414013e-01   2.3388557e-01   1.0423472e-01   3.7043101e-01   1.7469004e-01   4.9620621e-01   2.9238756e-01   1.0000000e+00   4.6014222e-01   6.7061068e-01   2.9932294e-01   7.6154578e-01   3.4962486e-01   8.0915514e-01   4.4908641e-01
   6.9155629e-01   3.1063803e-01   4.3348464e-01   1.8869394e-01   6.3337417e-01   2.6262841e-01   5.6287697e-01   2.8320017e-01   1.0000000e+00   4.7599076e-01   7.3175307e-01   3.2422370e-01   8.6432648e-01   3.8624712e-01   5.8014840e-01   3.7414384e-01
   3.9572864e-01   1.9092450e-01   1.8027875e-01   8.0232632e-02   2.8174297e-01   1.2397410e-01   3.4193242e-01   2.0449634e-01   1.0000000e+00   4.6128271e-01   7.2536930e-01   3.2768161e-01   6.6201409e-01   3.1594394e-01   7.2068557e-01   4.2140607e-01
   1.0000000e+00   4.5292044e-01   6.6132330e-01   2.9862499e-01   7.8598325e-01   3.2631332e-01   7.8685962e-01   3.9592196e-01   8.5624633e-01   3.9049242e-01   6.4146198e-01   2.9183218e-01   8.0920572e-01   3.4229639e-01   6.5107398e-01   3.4794923e-01
   4.5428274e-01   2.1402508e-01   2.4611611e-01   1.0845579e-01   3.7677243e-01   1.7085501e-01   4.7279083e-01   2.8771559e-01   1.0000000e+00   4.6307013e-01   7.1203029e-01   3.1785399e-01   8.0100224e-01   3.5750084e-01   7.9225785e-01   4.4842542e-01
   6.7219760e-01   3.0134910e-01   4.3299878e-01   1.8853925e-01   6.2096803e-01   2.5901677e-01   5.2779528e-01   2.6233885e-01   1.0000000e+00   4.7601843e-01   7.3425976e-01   3.2650162e-01   8.4494871e-01   3.7930596e-01   5.4178857e-01   3.5271602e-01
   3.9689860e-01   1.8944310e-01   1.9193550e-01   8.6403399e-02   2.7825785e-01   1.2486345e-01   3.1154058e-01   1.8590713e-01   1.0000000e+00   4.6077085e-01   7.3055857e-01   3.3008952e-01   6.5661720e-01   3.1093326e-01   6.9608029e-01   4.0837967e-01
   1.0000000e+00   4.5281608e-01   6.6665084e-01   3.0111789e-01   7.8460251e-01   3.2867349e-01   7.8553491e-01   3.8885197e-01   8.5773622e-01   3.9067951e-01   6.5343080e-01   2.9791375e-01   7.8866109e-01   3.3534284e-01   6.1229778e-01   3.2607457e-01
   4.4089534e-01   2.0948764e-01   2.5320047e-01   1.1204356e-01   3.7243674e-01   1.6765861e-01   4.3562982e-01   2.6326170e-01   1.0000000e+00   4.6345876e-01   7.2492228e-01   3.2422847e-01   7.7385838e-01   3.4769040e-01   7.4286124e-01   4.1970311e-01
   6.7235374e-01   3.0403730e-01   4.4331343e-01   1.9245665e-01   6.2409855e-01   2.5394024e-01   5.1294956e-01   2.5918771e-01   1.0000000e+00   4.7946058e-01   7.7105256e-01   3.4233344e-01   8.8071361e-01   3.8688226e-01   5.2065823e-01   3.3989654e-01
   3.7292021e-01   1.8078685e-01   2.0122632e-01   9.0207047e-02   2.8085123e-01   1.1893000e-01   2.7218465e-01   1.7170609e-01   1.0000000e+00   4.6375037e-01   7.4768719e-01   3.3891374e-01   6.5830849e-01   3.0247110e-01   6.7318769e-01   3.9253253e-01
   1.0000000e+00   4.5447478e-01   6.8688913e-01   3.0968013e-01   7.9626956e-01   3.2374864e-01   7.8223276e-01   3.9203031e-01   8.4369138e-01   3.8729144e-01   6.7578241e-01   3.0839668e-01   8.1263347e-01   3.3789120e-01   5.7577112e-01   3.1359216e-01
   4.3081570e-01   2.0898246e-01   2.6129619e-01   1.1634356e-01   3.7909291e-01   1.6120985e-01   3.9253464e-01   2.5185066e-01   1.0000000e+00   4.6632788e-01   7.6272695e-01   3.4249147e-01   8.1354211e-01   3.5325393e-01   7.0791560e-01   4.0879185e-01
   6.5482735e-01   2.9547979e-01   4.3986822e-01   1.9140391e-01   6.0591600e-01   2.4614771e-01   4.8139406e-01   2.3979606e-01   1.0000000e+00   4.8082638e-01   7.7433137e-01   3.4448927e-01   8.5179788e-01   3.7737598e-01   4.7924836e-01   3.1971859e-01
   3.6164486e-01   1.7555691e-01   2.0606773e-01   9.2772917e-02   2.5790566e-01   1.1168440e-01   2.3413029e-01   1.5008408e-01   1.0000000e+00   4.6321171e-01   7.6716652e-01   3.4763185e-01   6.5001976e-01   2.9795075e-01   6.4746269e-01   3.8126593e-01
   1.0000000e+00   4.5416422e-01   6.9390981e-01   3.1274377e-01   7.8419603e-01   3.2046804e-01   7.7051374e-01   3.8138272e-01   8.3860606e-01   3.8441635e-01   6.8786805e-01   3.1378897e-01   7.8146831e-01   3.2617840e-01   5.2693152e-01   2.8711092e-01
   4.0524413e-01   1.9499185e-01   2.6633610e-01   1.1939530e-01   3.6206023e-01   1.5398073e-01   3.3517621e-01   2.1998596e-01   1.0000000e+00   4.6888761e-01   7.8776331e-01   3.5331938e-01   7.8199907e-01   3.4358633e-01   6.4356289e-01   3.7543137e-01
   6.5742698e-01   2.9714029e-01   4.5169326e-01   1.9704534e-01   6.0966967e-01   2.4133460e-01   4.7374388e-01   2.4197780e-01   1.0000000e+00   4.8462944e-01   8.0974405e-01   3.6077505e-01   8.8616614e-01   3.8285053e-01   4.5459066e-01   3.0358255e-01
   3.3063970e-01   1.6326142e-01   2.0562424e-01   9.2480286e-02   2.4830922e-01   9.9613625e-02   1.9210542e-01   1.3733978e-01   1.0000000e+00   4.6636755e-01   7.8851007e-01   3.5816264e-01   6.5214824e-01   2.8943028e-01   6.2512209e-01   3.6961050e-01
   1.0000000e+00   4.5505420e-01   7.1119241e-01   3.2168022e-01   7.9104763e-01   3.1186992e-01   7.7110955e-01   3.8730352e-01   8.1623306e-01   3.7738482e-01   7.0195122e-01   3.2048780e-01   7.9847310e-01   3.2284553e-01   4.8555400e-01   2.7391599e-01
   3.8235406e-01   1.9046629e-01   2.7052955e-01   1.2004222e-01   3.4490411e-01   1.3600220e-01   2.8101152e-01   2.0658429e-01   1.0000000e+00   4.7242593e-01   8.3887338e-01   3.7819358e-01   8.0421442e-01   3.3932075e-01   5.9626062e-01   3.7018725e-01
   6.3673215e-01   2.8808496e-01   4.4609359e-01   1.9343601e-01   5.8650799e-01   2.3255814e-01   4.3618946e-01   2.1838085e-01   1.0000000e+00   4.8560413e-01   8.1339400e-01   3.6229666e-01   8.5413458e-01   3.7211788e-01   4.0490021e-01   2.7857362e-01
   3.0409893e-01   1.5115394e-01   1.9985697e-01   9.0352853e-02   2.1233757e-01   8.7125112e-02   1.4258249e-01   1.0772288e-01   1.0000000e+00   4.6522632e-01   7.9309195e-01   3.6002468e-01   6.2472339e-01   2.7839868e-01   5.7686914e-01   3.4353929e-01
   1.0000000e+00   4.5597066e-01   7.1579901e-01   3.2572367e-01   7.7745022e-01   3.1076871e-01   7.4043909e-01   3.6533450e-01   8.1076871e-01   3.7533280e-01   7.1132385e-01   3.2617685e-01   7.6008773e-01   3.0773806e-01   4.3343745e-01   2.4580808e-01
   3.4433993e-01   1.7233853e-01   2.5805928e-01   1.1554642e-01   3.0756316e-01   1.1750864e-01   2.0788265e-01   1.6611550e-01   1.0000000e+00   4.7266952e-01   8.5664694e-01   3.8683664e-01   7.5360263e-01   3.1989708e-01   5.2138851e-01   3.2662468e-01
   6.3279604e-01   2.8857725e-01   4.5618854e-01   1.9770730e-01   5.8657335e-01   2.2459121e-01   4.1796674e-01   2.1713122e-01   1.0000000e+00   4.9042974e-01   8.6028513e-01   3.8335758e-01   8.9183957e-01   3.7844380e-01   3.6997139e-01   2.5947047e-01
   2.6521263e-01   1.3754679e-01   1.9687050e-01   8.8855589e-02   1.9551869e-01   6.9722262e-02   8.9752464e-02   9.2898025e-02   1.0000000e+00   4.7043029e-01   8.3120790e-01   3.7634943e-01   6.3074990e-01   2.7223398e-01   5.5612732e-01   3.3484623e-01
   1.0000000e+00   4.5717207e-01   7.3918618e-01   3.3599927e-01   7.8270574e-01   2.9955127e-01   7.5127271e-01   3.7954455e-01   7.8085412e-01   3.6443420e-01   7.2911261e-01   3.3441192e-01   7.7614266e-01   3.0403858e-01   3.7873386e-01   2.2953997e-01
   3.0238081e-01   1.6046993e-01   2.5527243e-01   1.1537224e-01   2.8486171e-01   9.3699387e-02   1.2504066e-01   1.4716773e-01   1.0000000e+00   4.8199380e-01   9.2661166e-01   4.1905169e-01   8.0254433e-01   3.2470341e-01   4.5792006e-01   3.1717632e-01
   6.1313860e-01   2.7917682e-01   4.4895511e-01   1.9507119e-01   5.6192004e-01   2.1438978e-01   3.6345129e-01   1.8553432e-01   1.0000000e+00   4.9092222e-01   8.6431693e-01   3.8455982e-01   8.5086634e-01   3.6394354e-01   3.1896223e-01   2.3445515e-01
   2.2820457e-01   1.2021693e-01   1.8266409e-01   8.2469635e-02   1.4234560e-01   5.0849436e-02   3.5053014e-02   5.9670815e-02   1.0000000e+00   4.6842205e-01   8.3243728e-01   3.7632412e-01   5.8426249e-01   2.5093746e-01   4.9548796e-01   3.0084321e-01
   1.0000000e+00   4.5837387e-01   7.4528118e-01   3.3930077e-01   7.5843736e-01   2.9311799e-01   7.2212306e-01   3.5699228e-01   7.6882662e-01   3.6010573e-01   7.3584355e-01   3.3881430e-01   7.2937853e-01   2.8585328e-01   3.1581834e-01   1.9431472e-01
   2.4530760e-01   1.3418949e-01   2.3684233e-01   1.0893195e-01   2.3797116e-01   6.8294124e-02   1.9683947e-02   8.8471933e-02   1.0000000e+00   4.8313859e-01   9.5555332e-01   4.3474007e-01   7.3246859e-01   2.9187272e-01   3.4464545e-01   2.5878393e-01
   8.5816754e-01   3.8080408e-01   2.8999288e-01   1.1088840e-01   5.8613671e-01   2.5030232e-01   8.8663992e-01   4.6288535e-01   1.0000000e+00   4.8006361e-01   5.9287359e-01   2.5159441e-01   7.6855426e-01   3.8335514e-01   8.7610436e-01   5.7377375e-01
   2.3539870e-01   1.6121589e-01   1.9975152e-02   1.1572008e-02  -1.1591813e-01   3.1405693e-03   2.1945789e-01   2.3900864e-01   1.0000000e+00   4.4324467e-01   5.7961894e-01   2.5000063e-01   3.9061892e-01   2.2269749e-01   9.1827700e-01   5.5909207e-01
   1.0000000e+00   4.5675615e-01   4.4418694e-01   1.9582851e-01   5.8029669e-01   2.5144844e-01   9.5432415e-01   4.9554204e-01   6.8453071e-01   3.2124694e-01   3.4028582e-01   1.5227887e-01   6.0041385e-01   2.6503154e-01   8.1562838e-01   4.5595146e-01
   1.9745744e-01   9.6728642e-02  -1.3214874e-01  -7.3782066e-02  -4.7069899e-02   1.5297717e-03   5.5524829e-01   3.5643681e-01   7.5158783e-01   3.6302659e-01   2.6200282e-01   1.0826077e-01   4.0715462e-01   2.1128501e-01   1.0000000e+00   5.8996234e-01
   7.9990824e-01   3.5132843e-01   2.9808000e-01   1.1700752e-01   5.6956796e-01   2.4750094e-01   7.9602641e-01   4.0940120e-01   1.0000000e+00   4.6947600e-01   5.4660976e-01   2.3301403e-01   7.1190672e-01   3.5494321e-01   8.0089246e-01   5.2521306e-01
   1.6462236e-01   1.0730917e-01   5.9601935e-03   5.9345030e-03  -1.0134898e-01  -2.4919775e-03   2.4556254e-01   2.1781681e-01   1.0000000e+00   4.4696313e-01   5.7456779e-01   2.5284580e-01   4.1646852e-01   2.3740581e-01   8.5478681e-01   5.2605131e-01
   1.0000000e+00   4.4879782e-01   4.6074646e-01   2.0515971e-01   5.9531583e-01   2.6178776e-01   9.0613498e-01   4.6482684e-01   7.2999298e-01   3.3364046e-01   3.5410085e-01   1.6020241e-01   5.8797407e-01   2.6161226e-01   7.9147486e-01   4.3253481e-01
   2.7760696e-01   1.2675737e-01  -6.6666667e-02  -4.0986395e-02   3.4467120e-02   4.2970522e-02   5.9733560e-01   3.7329932e-01   8.4251625e-01   3.9183673e-01   3.1088435e-01   1.3100907e-01   4.3373016e-01   2.2698413e-01   1.0000000e+00   5.8197279e-01
   7.7309818e-01   3.4276501e-01   3.1497458e-01   1.2679229e-01   5.7049532e-01   2.4538775e-01   7.4812361e-01   3.8307221e-01   1.0000000e+00   4.7108343e-01   5.4219640e-01   2.3268637e-01   7.3664712e-01   3.5878943e-01   7.7441252e-01   5.0765278e-01
   1.6469464e-01   1.0289607e-01   6.3597002e-03   2.7429241e-03  -9.7555859e-02  -1.6433271e-02   3.0622442e-01   2.2799040e-01   1.0000000e+00   4.5330015e-01   5.9159776e-01   2.6184002e-01   4.7248689e-01   2.6096617e-01   8.2689453e-01   5.0941927e-01
   1.0000000e+00   4.5211240e-01   4.9147868e-01   2.1918262e-01   6.2576961e-01   2.7124814e-01   8.9435063e-01   4.5823452e-01   7.5699079e-01   3.4908444e-01   3.8045337e-01   1.7078484e-01   6.4071638e-01   2.8150681e-01   7.9617623e-01   4.3222933e-01
   3.1883988e-01   1.4975845e-01  -1.6855703e-02  -1.8483512e-02   9.3520269e-02   6.3274522e-02   6.0727788e-01   3.7439614e-01   8.6898691e-01   4.0647973e-01   3.5281453e-01   1.5149128e-01   5.0304558e-01   2.4732199e-01   1.0000000e+00   5.7676959e-01
   7.4442491e-01   3.2889980e-01   3.2571561e-01   1.3391268e-01   5.6562755e-01   2.4549183e-01   7.0805877e-01   3.5836457e-01   1.0000000e+00   4.6765996e-01   5.3921081e-01   2.3308678e-01   7.1232119e-01   3.4638417e-01   7.2707543e-01   4.7588656e-01
   1.8843156e-01   1.0559212e-01   1.4430011e-02   8.0014753e-03  -5.1200323e-02   3.1914716e-03   3.3197004e-01   2.2781408e-01   1.0000000e+00   4.5199355e-01   5.9199519e-01   2.6359276e-01   4.8710975e-01   2.6644229e-01   7.9838082e-01   4.9168040e-01
   1.0000000e+00   4.4866945e-01   5.0563574e-01   2.2535175e-01   6.3575409e-01   2.7847019e-01   8.6189056e-01   4.3820123e-01   7.8843314e-01   3.5774622e-01   4.0196409e-01   1.8241650e-01   6.3479536e-01   2.8062084e-01   7.8099507e-01   4.1853445e-01
   3.7143217e-01   1.7117475e-01   3.0721128e-02   6.0548911e-03   1.5514418e-01   9.5190828e-02   6.2484491e-01   3.7709067e-01   9.3552964e-01   4.2845799e-01   4.0235247e-01   1.7360663e-01   5.3218522e-01   2.6234553e-01   1.0000000e+00   5.6454415e-01
   7.4422754e-01   3.3108313e-01   3.4556514e-01   1.4496625e-01   5.7601823e-01   2.4884446e-01   6.9344440e-01   3.5302526e-01   1.0000000e+00   4.6982305e-01   5.6523690e-01   2.4550567e-01   7.5084581e-01   3.5789934e-01   7.2376482e-01   4.7295055e-01
   2.4608985e-01   1.3057618e-01   2.8023198e-02   1.1924765e-02   5.4986417e-03   2.0095438e-02   3.7791568e-01   2.4453498e-01   1.0000000e+00   4.5659702e-01   6.1299918e-01   2.7415918e-01   5.2729545e-01   2.8183115e-01   7.9517205e-01   4.8658563e-01
   1.0000000e+00   4.5012363e-01   5.2930892e-01   2.3669422e-01   6.6127170e-01   2.8547167e-01   8.5951054e-01   4.3900947e-01   8.1083444e-01   3.7020155e-01   4.3425160e-01   1.9635855e-01   6.8417437e-01   2.9820925e-01   7.9015316e-01   4.2230076e-01
   4.0649196e-01   1.9115502e-01   7.2641731e-02   2.6864267e-02   2.0550459e-01   1.1235004e-01   6.2554693e-01   3.7318278e-01   9.5582153e-01   4.4126088e-01   4.4483651e-01   1.9501294e-01   6.0089391e-01   2.8600329e-01   1.0000000e+00   5.6151494e-01
   7.2466690e-01   3.2183620e-01   3.5444626e-01   1.4931162e-01   5.7686340e-01   2.4993970e-01   6.4695069e-01   3.2701714e-01   1.0000000e+00   4.6813766e-01   5.7038659e-01   2.5005548e-01   7.3173224e-01   3.4828286e-01   6.8781939e-01   4.4796380e-01
   2.8603932e-01   1.4349220e-01   4.3806412e-02   2.0184486e-02   4.8438573e-02   3.8734091e-02   3.8431219e-01   2.3889167e-01   1.0000000e+00   4.5430812e-01   6.1513425e-01   2.7499528e-01   5.4013935e-01   2.8357133e-01   7.7177885e-01   4.7073029e-01
   1.0000000e+00   4.4858507e-01   5.4474030e-01   2.4453731e-01   6.7576496e-01   2.9471045e-01   8.3424340e-01   4.2133731e-01   8.3202388e-01   3.7668060e-01   4.6070448e-01   2.0804776e-01   6.8025451e-01   2.9764776e-01   7.6143146e-01   4.0426269e-01
   4.3609669e-01   2.0103198e-01   1.1332375e-01   4.4623488e-02   2.4610804e-01   1.3002361e-01   6.0793845e-01   3.5965807e-01   1.0000000e+00   4.5782070e-01   4.9099414e-01   2.1542374e-01   6.1517959e-01   2.9385427e-01   9.6605779e-01   5.3910242e-01
   7.2171440e-01   3.2197824e-01   3.7444683e-01   1.5998802e-01   5.8616726e-01   2.5059177e-01   6.3560895e-01   3.2217471e-01   1.0000000e+00   4.7094486e-01   6.0887138e-01   2.6561754e-01   7.7502797e-01   3.6304799e-01   6.7600827e-01   4.3906889e-01
   3.2840599e-01   1.6397813e-01   6.5065801e-02   2.7196273e-02   1.0186800e-01   5.6568248e-02   3.9678850e-01   2.4188263e-01   1.0000000e+00   4.5855996e-01   6.4185257e-01   2.8772631e-01   5.7399531e-01   2.9516610e-01   7.7152235e-01   4.6583624e-01
   1.0000000e+00   4.5097924e-01   5.7134786e-01   2.5690881e-01   6.9339150e-01   2.9770256e-01   8.2079334e-01   4.1778871e-01   8.3979097e-01   3.8316228e-01   4.9943505e-01   2.2550727e-01   7.1907296e-01   3.1022551e-01   7.5799027e-01   4.0255873e-01
   4.4685146e-01   2.0958626e-01   1.3976839e-01   5.6597133e-02   2.6481268e-01   1.3508144e-01   6.0041599e-01   3.5757892e-01   1.0000000e+00   4.6179723e-01   5.3709795e-01   2.3801747e-01   6.6209802e-01   3.0995773e-01   9.5954248e-01   5.3541772e-01
   7.0753035e-01   3.1515477e-01   3.7835416e-01   1.6091027e-01   5.8027429e-01   2.4948260e-01   6.1953852e-01   3.1201003e-01   1.0000000e+00   4.7004435e-01   6.1984500e-01   2.7241858e-01   7.5387103e-01   3.5344712e-01   6.4661373e-01   4.2120683e-01
   3.5149420e-01   1.7089031e-01   8.1949627e-02   3.6718080e-02   1.2029027e-01   6.5463550e-02   3.9058783e-01   2.3410030e-01   1.0000000e+00   4.5686266e-01   6.4700342e-01   2.9096024e-01   5.7350717e-01   2.9249603e-01   7.5346182e-01   4.5408827e-01
   1.0000000e+00   4.5005538e-01   5.8133739e-01   2.6094882e-01   6.9914757e-01   3.0282893e-01   8.0596572e-01   4.0718307e-01   8.5264664e-01   3.8639300e-01   5.2099774e-01   2.3533619e-01   7.0971567e-01   3.0889750e-01   7.3722697e-01   3.8955420e-01
   4.5431870e-01   2.1012424e-01   1.6207896e-01   6.9365909e-02   2.8312099e-01   1.4215156e-01   5.7498132e-01   3.3859683e-01   1.0000000e+00   4.5744347e-01   5.5382958e-01   2.4571491e-01   6.5190444e-01   3.0798801e-01   9.1315596e-01   5.0629092e-01
   7.1055877e-01   3.1833388e-01   3.9322762e-01   1.6890135e-01   5.8728861e-01   2.4856912e-01   6.0816370e-01   3.0723292e-01   1.0000000e+00   4.7204352e-01   6.4930386e-01   2.8557231e-01   7.8719455e-01   3.6220479e-01   6.3803246e-01   4.1472851e-01
   3.7358357e-01   1.8231330e-01   1.0341284e-01   4.4396408e-02   1.9468868e-01   9.2904698e-02   3.9292311e-01   2.3406938e-01   1.0000000e+00   4.5918003e-01   6.6787294e-01   2.9905500e-01   5.9729557e-01   2.9895118e-01   7.5280218e-01   4.5126416e-01
   1.0000000e+00   4.5141343e-01   5.9930705e-01   2.6923959e-01   7.1358950e-01   3.0216603e-01   8.0225649e-01   4.0708320e-01   8.5746409e-01   3.9060851e-01   5.5020421e-01   2.4966729e-01   7.4199572e-01   3.1882429e-01   7.2740908e-01   3.8725850e-01
   4.6246753e-01   2.1506281e-01   1.8230517e-01   7.7555469e-02   3.0125401e-01   1.4664128e-01   5.5173160e-01   3.2724422e-01   1.0000000e+00   4.6047522e-01   5.8922228e-01   2.6260083e-01   7.0621977e-01   3.2479467e-01   8.9367317e-01   4.9813197e-01
   6.9430855e-01   3.0976110e-01   3.9707678e-01   1.7154881e-01   5.7878512e-01   2.4599745e-01   5.8559509e-01   2.9392410e-01   1.0000000e+00   4.7242595e-01   6.5886794e-01   2.9029605e-01   7.6915823e-01   3.5417566e-01   6.0471380e-01   3.9694690e-01
   3.8266883e-01   1.8431436e-01   1.2140125e-01   5.3984519e-02   2.0466918e-01   9.9689445e-02   3.7095920e-01   2.2041220e-01   1.0000000e+00   4.5852425e-01   6.7416733e-01   3.0308030e-01   5.9524570e-01   2.9516360e-01   7.2255673e-01   4.3477696e-01
   1.0000000e+00   4.5055534e-01   6.1237941e-01   2.7607362e-01   7.1680292e-01   3.0622391e-01   8.0096569e-01   4.0202294e-01   8.6069743e-01   3.9080211e-01   5.7212580e-01   2.5949324e-01   7.2638168e-01   3.1365886e-01   6.9359232e-01   3.6799553e-01
   4.5606836e-01   2.1176963e-01   2.0175736e-01   8.7781004e-02   3.0539453e-01   1.4830413e-01   5.2031087e-01   3.0850037e-01   1.0000000e+00   4.5864349e-01   6.1324104e-01   2.7360048e-01   6.8406249e-01   3.1597892e-01   8.4360487e-01   4.7016781e-01
   7.0249364e-01   3.1409567e-01   4.0985570e-01   1.7629424e-01   5.8923805e-01   2.4562324e-01   5.7889357e-01   2.9242818e-01   1.0000000e+00   4.7425510e-01   6.8444468e-01   3.0139056e-01   7.9552941e-01   3.6042838e-01   6.0258010e-01   3.9365970e-01
   3.9504624e-01   1.9024936e-01   1.4090052e-01   6.1047656e-02   2.2805773e-01   1.0315153e-01   3.6898795e-01   2.2066431e-01   1.0000000e+00   4.6151948e-01   6.9312051e-01   3.1135492e-01   6.0699264e-01   2.9511092e-01   7.3468003e-01   4.3658773e-01
   1.0000000e+00   4.5257772e-01   6.2053020e-01   2.7915388e-01   7.2058645e-01   3.0092487e-01   8.1605564e-01   4.1029486e-01   8.5659997e-01   3.9030951e-01   5.8870931e-01   2.6713520e-01   7.4464671e-01   3.1573646e-01   6.8311759e-01   3.6503594e-01
   4.6187848e-01   2.1657169e-01   2.1132071e-01   9.2202151e-02   3.0869115e-01   1.4359555e-01   5.0818683e-01   3.0554883e-01   1.0000000e+00   4.6158960e-01   6.4037081e-01   2.8566128e-01   7.1289215e-01   3.2208733e-01   8.4027996e-01   4.7043770e-01
   6.8625799e-01   3.0693163e-01   4.1118554e-01   1.7829104e-01   5.8348581e-01   2.4422794e-01   5.5378907e-01   2.7773813e-01   1.0000000e+00   4.7504149e-01   6.8748764e-01   3.0462562e-01   7.8177805e-01   3.5384129e-01   5.6878567e-01   3.7502393e-01
   3.9938396e-01   1.9096086e-01   1.5561891e-01   6.9777191e-02   2.3343821e-01   1.0774071e-01   3.4314018e-01   2.0419684e-01   1.0000000e+00   4.6037177e-01   6.9509121e-01   3.1403849e-01   6.0696301e-01   2.9303782e-01   7.0651377e-01   4.2186620e-01
   1.0000000e+00   4.5140753e-01   6.3167917e-01   2.8510795e-01   7.3069166e-01   3.0928947e-01   7.8030015e-01   3.9138963e-01   8.6424851e-01   3.9278913e-01   6.0726822e-01   2.7515085e-01   7.3950163e-01   3.1621814e-01   6.5005489e-01   3.4720215e-01
   4.5602323e-01   2.1532754e-01   2.2292589e-01   9.8329234e-02   3.1929426e-01   1.4869897e-01   4.7244603e-01   2.8412124e-01   1.0000000e+00   4.6108935e-01   6.5443885e-01   2.9184215e-01   6.9847662e-01   3.1741510e-01   7.8083297e-01   4.3894791e-01
   6.8987381e-01   3.0998549e-01   4.2325111e-01   1.8370488e-01   5.9018876e-01   2.4167436e-01   5.4631132e-01   2.7663017e-01   1.0000000e+00   4.7627842e-01   7.1658093e-01   3.1704810e-01   8.1265721e-01   3.5992845e-01   5.6032882e-01   3.6818381e-01
   3.9333767e-01   1.8975895e-01   1.7251174e-01   7.6434265e-02   2.4583715e-01   1.0560206e-01   3.2414267e-01   1.9707565e-01   1.0000000e+00   4.6187286e-01   7.0998720e-01   3.1982498e-01   6.1307805e-01   2.8857573e-01   7.0055173e-01   4.1515093e-01
   1.0000000e+00   4.5287284e-01   6.4977865e-01   2.9243670e-01   7.3882504e-01   3.0260230e-01   7.6696279e-01   3.8808470e-01   8.5688520e-01   3.9131708e-01   6.2918980e-01   2.8604221e-01   7.6255258e-01   3.1977139e-01   6.3162445e-01   3.4002061e-01
   4.5312008e-01   2.1343402e-01   2.3610481e-01   1.0378835e-01   3.2379606e-01   1.4411537e-01   4.4701049e-01   2.7727461e-01   1.0000000e+00   4.6281261e-01   6.9390288e-01   3.0993233e-01   7.3422990e-01   3.2451242e-01   7.6111458e-01   4.3643360e-01
   6.7162557e-01   3.0139124e-01   4.2312244e-01   1.8358741e-01   5.8072003e-01   2.3914930e-01   5.1285420e-01   2.5758519e-01   1.0000000e+00   4.7626478e-01   7.1939406e-01   3.1929104e-01   7.9409591e-01   3.5380402e-01   5.2302331e-01   3.4725980e-01
   3.9569905e-01   1.8929909e-01   1.8326879e-01   8.2246079e-02   2.4276510e-01   1.0727486e-01   2.9517226e-01   1.8021330e-01   1.0000000e+00   4.6130814e-01   7.1722292e-01   3.2400189e-01   6.0978671e-01   2.8512906e-01   6.7558559e-01   4.0216477e-01
   1.0000000e+00   4.5344355e-01   6.5443924e-01   2.9490090e-01   7.3872233e-01   3.0582754e-01   7.6727550e-01   3.8284613e-01   8.5686581e-01   3.9069817e-01   6.3958659e-01   2.9088028e-01   7.4134756e-01   3.1157467e-01   5.9294599e-01   3.1958044e-01
   4.4112724e-01   2.0977452e-01   2.4192943e-01   1.0652912e-01   3.2180495e-01   1.4077367e-01   4.1276837e-01   2.5591724e-01   1.0000000e+00   4.6385800e-01   7.0642711e-01   3.1553602e-01   7.0830353e-01   3.1528015e-01   7.1452981e-01   4.0939935e-01
   6.7042520e-01   3.0364183e-01   4.3202014e-01   1.8686075e-01   5.7985568e-01   2.3223886e-01   4.9559169e-01   2.5224455e-01   1.0000000e+00   4.7956699e-01   7.5360001e-01   3.3386526e-01   8.2576862e-01   3.5962470e-01   5.0106867e-01   3.3428905e-01
   3.7602390e-01   1.8242915e-01   1.9477104e-01   8.6949515e-02   2.4675531e-01   1.0104275e-01   2.5830393e-01   1.6657426e-01   1.0000000e+00   4.6398487e-01   7.3579482e-01   3.3330871e-01   6.1317952e-01   2.7776455e-01   6.5685002e-01   3.8840283e-01
   1.0000000e+00   4.5481132e-01   6.7307033e-01   3.0304439e-01   7.4696925e-01   2.9898194e-01   7.6332393e-01   3.8479516e-01   8.4616514e-01   3.8863736e-01   6.6230238e-01   3.0167393e-01   7.6414903e-01   3.1322500e-01   5.5677506e-01   3.0618912e-01
   4.3280944e-01   2.1018494e-01   2.5019033e-01   1.1097693e-01   3.2416004e-01   1.3272483e-01   3.6940103e-01   2.4159857e-01   1.0000000e+00   4.6605836e-01   7.4063677e-01   3.3181207e-01   7.3969704e-01   3.1704498e-01   6.7803325e-01   3.9714527e-01
   6.5416341e-01   2.9521394e-01   4.2951008e-01   1.8629512e-01   5.6466704e-01   2.2596367e-01   4.6649942e-01   2.3511722e-01   1.0000000e+00   4.8084918e-01   7.5852902e-01   3.3706187e-01   7.9879444e-01   3.5039809e-01   4.6118263e-01   3.1501994e-01
   3.6193520e-01   1.7647728e-01   1.9778929e-01   8.8314214e-02   2.2242658e-01   9.3496467e-02   2.1939281e-01   1.4535138e-01   1.0000000e+00   4.6374679e-01   7.5237665e-01   3.4075467e-01   6.0165948e-01   2.7185465e-01   6.2615642e-01   3.7481754e-01
   1.0000000e+00   4.5472396e-01   6.8159822e-01   3.0689909e-01   7.3705079e-01   2.9696724e-01   7.5079031e-01   3.7493983e-01   8.3901290e-01   3.8512503e-01   6.7397198e-01   3.0743115e-01   7.3332634e-01   3.0223720e-01   5.0809351e-01   2.8066331e-01
   4.0768368e-01   1.9648955e-01   2.5437670e-01   1.1381362e-01   3.0946287e-01   1.2590456e-01   3.1249728e-01   2.1128812e-01   1.0000000e+00   4.6874591e-01   7.6560432e-01   3.4368165e-01   7.1154519e-01   3.0796901e-01   6.1365054e-01   3.6487582e-01
   6.5628939e-01   2.9695741e-01   4.3987939e-01   1.9120806e-01   5.6417789e-01   2.2005063e-01   4.5629536e-01   2.3512742e-01   1.0000000e+00   4.8443409e-01   7.9131496e-01   3.5229111e-01   8.2888406e-01   3.5404815e-01   4.3570217e-01   2.9870208e-01
   3.3273327e-01   1.6437829e-01   1.9825431e-01   8.9055292e-02   2.1185019e-01   8.1552549e-02   1.7844025e-01   1.3196871e-01   1.0000000e+00   4.6606152e-01   7.7271438e-01   3.5005982e-01   6.0192465e-01   2.6252782e-01   6.0441420e-01   3.6343972e-01
   1.0000000e+00   4.5513938e-01   6.9665424e-01   3.1499021e-01   7.4037878e-01   2.8767675e-01   7.5028689e-01   3.7888707e-01   8.1929650e-01   3.7907488e-01   6.8804164e-01   3.1346087e-01   7.4899137e-01   2.9830163e-01   4.6722499e-01   2.6740629e-01
   3.8519970e-01   1.9169524e-01   2.5845503e-01   1.1417941e-01   2.8591394e-01   1.0662951e-01   2.5721395e-01   1.9717668e-01   1.0000000e+00   4.7290342e-01   8.1492454e-01   3.6787697e-01   7.2561845e-01   2.9884186e-01   5.6412284e-01   3.5644869e-01
   6.3559189e-01   2.8806808e-01   4.3420351e-01   1.8784958e-01   5.4292496e-01   2.1143532e-01   4.1975297e-01   2.1270034e-01   1.0000000e+00   4.8578687e-01   7.9543340e-01   3.5366070e-01   7.9806081e-01   3.4450612e-01   3.8694621e-01   2.7505201e-01
   3.0681295e-01   1.5248410e-01   1.9129178e-01   8.6494477e-02   1.7732196e-01   6.9044045e-02   1.3023895e-01   1.0431191e-01   1.0000000e+00   4.6592281e-01   7.7684021e-01   3.5220513e-01   5.7505923e-01   2.5176451e-01   5.5646043e-01   3.3850761e-01
   1.0000000e+00   4.5623175e-01   7.0178050e-01   3.1888901e-01   7.2704610e-01   2.8650865e-01   7.2152164e-01   3.5951191e-01   8.1178387e-01   3.7627780e-01   6.9619187e-01   3.1914177e-01   7.0938153e-01   2.8350371e-01   4.1622508e-01   2.4010054e-01
   3.4832033e-01   1.7449195e-01   2.4558127e-01   1.1052814e-01   2.5116015e-01   8.7549777e-02   1.8542877e-01   1.5863909e-01   1.0000000e+00   4.7387353e-01   8.3114290e-01   3.7406126e-01   6.7753033e-01   2.8159543e-01   4.9270916e-01   3.1683629e-01
   6.3225325e-01   2.8844411e-01   4.4356254e-01   1.9156965e-01   5.3868573e-01   2.0209898e-01   4.0084638e-01   2.1096519e-01   1.0000000e+00   4.9056896e-01   8.3943339e-01   3.7244939e-01   8.2972203e-01   3.4850032e-01   3.5242062e-01   2.5553708e-01
   2.6995427e-01   1.3915392e-01   1.8897984e-01   8.4537544e-02   1.5808521e-01   5.1619137e-02   7.8171611e-02   8.8392968e-02   1.0000000e+00   4.7000313e-01   8.1220086e-01   3.6725158e-01   5.7687908e-01   2.4446721e-01   5.3498176e-01   3.2860768e-01
   1.0000000e+00   4.5688176e-01   7.2229081e-01   3.2793352e-01   7.2676696e-01   2.7391527e-01   7.2951560e-01   3.7118726e-01   7.8540243e-01   3.6670079e-01   7.1247478e-01   3.2706031e-01   7.2101585e-01   2.7770919e-01   3.6153511e-01   2.2232092e-01
   3.0905005e-01   1.6329128e-01   2.4234198e-01   1.0727857e-01   2.1879765e-01   5.9683595e-02   1.0272161e-01   1.3740518e-01   1.0000000e+00   4.8240547e-01   8.9455772e-01   4.0386110e-01   7.0987402e-01   2.7841796e-01   4.2417757e-01   3.0493697e-01
   6.1263301e-01   2.7936423e-01   4.3646576e-01   1.8949509e-01   5.1620665e-01   1.9334455e-01   3.5090356e-01   1.8205038e-01   1.0000000e+00   4.9137503e-01   8.4513794e-01   3.7598809e-01   7.9208458e-01   3.3570192e-01   3.0207110e-01   2.3173020e-01
   2.3303208e-01   1.2259547e-01   1.7488442e-01   7.9206770e-02   1.0707431e-01   3.2914632e-02   2.4624921e-02   5.7186799e-02   1.0000000e+00   4.6918954e-01   8.1705894e-01   3.6990294e-01   5.3439470e-01   2.2554528e-01   4.7813049e-01   2.9792762e-01
   1.0000000e+00   4.5947204e-01   7.3043450e-01   3.3202736e-01   7.0511762e-01   2.6734963e-01   7.0249342e-01   3.5063746e-01   7.7192588e-01   3.6178105e-01   7.1993320e-01   3.3138508e-01   6.7804546e-01   2.6005973e-01   3.0007202e-01   1.9045249e-01
   2.5444208e-01   1.3879335e-01   2.2303368e-01   1.0125371e-01   1.7261347e-01   3.5335478e-02  -4.1328044e-04   8.2931609e-02   1.0000000e+00   4.8408916e-01   9.1948011e-01   4.1713773e-01   6.3962037e-01   2.4521306e-01   3.1567738e-01   2.5037907e-01
   8.5306403e-01   3.7872459e-01   2.8384687e-01   1.0804790e-01   5.2191451e-01   2.1904434e-01   8.5252006e-01   4.4904746e-01   1.0000000e+00   4.8257900e-01   5.8319000e-01   2.4554851e-01   6.9692720e-01   3.4704408e-01   8.4236395e-01   5.5902829e-01
   2.2464748e-01   1.5671306e-01   1.4079034e-02   7.9054893e-03  -1.4534368e-01  -1.3883492e-02   2.0133857e-01   2.2762502e-01   1.0000000e+00   4.4533325e-01   5.6913936e-01   2.4487463e-01   3.3985224e-01   1.9699474e-01   8.8889266e-01   5.4674315e-01
   1.0000000e+00   4.5703312e-01   4.3808370e-01   1.9207599e-01   5.2700276e-01   2.2535301e-01   9.2821670e-01   4.8332961e-01   6.8839448e-01   3.2367003e-01   3.3621267e-01   1.5098970e-01   5.5046242e-01   2.4129028e-01   7.9118805e-01   4.4441080e-01
   2.1433223e-01   1.0569106e-01  -1.3550136e-01  -7.5278531e-02  -9.9066546e-02  -2.3727793e-02   5.4766637e-01   3.5874737e-01   7.9042377e-01   3.8229449e-01   2.6973803e-01   1.0984643e-01   3.5308642e-01   1.8512496e-01   1.0000000e+00   5.9590485e-01
   8.0274660e-01   3.5457651e-01   2.9303590e-01   1.1396305e-01   5.1766211e-01   2.2271175e-01   7.7766179e-01   4.0277449e-01   1.0000000e+00   4.7319624e-01   5.4371558e-01   2.3093761e-01   6.5627487e-01   3.2730568e-01   7.7849832e-01   5.1737888e-01
   1.6989717e-01   1.1207385e-01   6.6692372e-03   5.8515529e-03  -1.2086395e-01  -1.2571895e-02   2.3006313e-01   2.1286621e-01   1.0000000e+00   4.4801431e-01   5.6591416e-01   2.4857601e-01   3.6770239e-01   2.1144804e-01   8.3371853e-01   5.1806685e-01
   1.0000000e+00   4.5068265e-01   4.5361456e-01   2.0106191e-01   5.4835922e-01   2.3907463e-01   8.8776891e-01   4.5806348e-01   7.3008927e-01   3.3547757e-01   3.4955365e-01   1.5741875e-01   5.4310804e-01   2.3948305e-01   7.6894634e-01   4.2413501e-01
   2.9197727e-01   1.3685194e-01  -7.1520318e-02  -4.4955628e-02  -1.5822046e-02   1.8099019e-02   5.8961934e-01   3.7447454e-01   8.7651721e-01   4.1026390e-01   3.1649930e-01   1.3235638e-01   3.8410789e-01   2.0276740e-01   1.0000000e+00   5.8845166e-01
   7.7087166e-01   3.4247426e-01   3.0785162e-01   1.2350612e-01   5.1745526e-01   2.1940671e-01   7.2473402e-01   3.7262594e-01   1.0000000e+00   4.7229092e-01   5.3361759e-01   2.2803192e-01   6.7568149e-01   3.2800146e-01   7.4785639e-01   4.9608693e-01
   1.6340129e-01   1.0264071e-01   2.9552453e-03   7.2079153e-05  -1.1981958e-01  -2.8903741e-02   2.9097153e-01   2.2016577e-01   1.0000000e+00   4.5402001e-01   5.8009303e-01   2.5573684e-01   4.2382542e-01   2.3488193e-01   8.0191662e-01   4.9901599e-01
   1.0000000e+00   4.5187283e-01   4.8482859e-01   2.1560097e-01   5.7806390e-01   2.4791376e-01   8.7129450e-01   4.4793291e-01   7.5980191e-01   3.5132288e-01   3.7642617e-01   1.6772005e-01   5.9458966e-01   2.5907686e-01   7.7192105e-01   4.2153000e-01
   3.3450176e-01   1.5923807e-01  -1.8616447e-02  -1.9749622e-02   4.4733434e-02   3.9013598e-02   5.9820850e-01   3.7432549e-01   9.0993885e-01   4.2672135e-01   3.6218433e-01   1.5492122e-01   4.5623786e-01   2.2431470e-01   1.0000000e+00   5.8196633e-01
   7.4452385e-01   3.2988324e-01   3.2003005e-01   1.3116239e-01   5.2024561e-01   2.2326547e-01   6.8735755e-01   3.5030764e-01   1.0000000e+00   4.6958061e-01   5.3271327e-01   2.2971644e-01   6.6086354e-01   3.2018469e-01   7.0408147e-01   4.6650767e-01
   1.8654332e-01   1.0657788e-01   1.3418732e-02   7.1067056e-03  -7.4495531e-02  -9.1047570e-03   3.1209336e-01   2.2009218e-01   1.0000000e+00   4.5325222e-01   5.8356725e-01   2.5874766e-01   4.4131961e-01   2.4124200e-01   7.7486932e-01   4.8231372e-01
   1.0000000e+00   4.4997019e-01   4.9936491e-01   2.2217902e-01   5.9091317e-01   2.5675921e-01   8.4122515e-01   4.3021749e-01   7.8894160e-01   3.5916479e-01   3.9738704e-01   1.8034062e-01   5.9275365e-01   2.6020686e-01   7.5874077e-01   4.0989450e-01
   3.8453964e-01   1.7832563e-01   2.6142784e-02   3.1843862e-03   1.0708783e-01   7.0724191e-02   6.1653826e-01   3.7786338e-01   9.7051806e-01   4.4622496e-01   4.0929635e-01   1.7657935e-01   4.8443760e-01   2.3877761e-01   1.0000000e+00   5.7123780e-01
   7.3988781e-01   3.3001877e-01   3.3825161e-01   1.4095372e-01   5.2693627e-01   2.2431903e-01   6.6974059e-01   3.4261688e-01   1.0000000e+00   4.7067105e-01   5.5717885e-01   2.4117873e-01   6.9493188e-01   3.2985438e-01   6.9804747e-01   4.6237674e-01
   2.4542732e-01   1.3075953e-01   2.4891943e-02   1.0009458e-02  -2.3026144e-02   5.2461854e-03   3.5879299e-01   2.3600152e-01   1.0000000e+00   4.5720835e-01   6.0267476e-01   2.6882859e-01   4.7834675e-01   2.5585928e-01   7.7238556e-01   4.7800651e-01
   1.0000000e+00   4.5054767e-01   5.2150859e-01   2.3271098e-01   6.1343434e-01   2.6191187e-01   8.3664283e-01   4.2881504e-01   8.1237242e-01   3.7116007e-01   4.2875280e-01   1.9315410e-01   6.3815428e-01   2.7605178e-01   7.6708844e-01   4.1288275e-01
   4.2196383e-01   1.9897117e-01   6.9688440e-02   2.4458895e-02   1.5840047e-01   8.9779676e-02   6.1681064e-01   3.7508493e-01   9.9441846e-01   4.6015724e-01   4.5452781e-01   1.9887411e-01   5.5493546e-01   2.6341842e-01   1.0000000e+00   5.6638843e-01
   7.2315986e-01   3.2222662e-01   3.4647525e-01   1.4518264e-01   5.3255514e-01   2.2813034e-01   6.3032713e-01   3.2047802e-01   1.0000000e+00   4.6947667e-01   5.6181469e-01   2.4563573e-01   6.8146685e-01   3.2268233e-01   6.6705753e-01   4.4033001e-01
   2.8116093e-01   1.4272872e-01   4.0851461e-02   1.8016542e-02   1.7513755e-02   2.3337707e-02   3.6423791e-01   2.3110405e-01   1.0000000e+00   4.5596516e-01   6.0556530e-01   2.7035288e-01   4.9342280e-01   2.5923212e-01   7.4918438e-01   4.6244902e-01
   1.0000000e+00   4.4961287e-01   5.3608469e-01   2.4045309e-01   6.3039854e-01   2.7302490e-01   8.1716156e-01   4.1548774e-01   8.2999570e-01   3.7670267e-01   4.5222960e-01   2.0408163e-01   6.3548864e-01   2.7632271e-01   7.3899399e-01   3.9522296e-01
   4.3430689e-01   2.0138838e-01   1.0566198e-01   4.0558957e-02   1.9535444e-01   1.0339358e-01   5.8021086e-01   3.4824447e-01   1.0000000e+00   4.5944134e-01   4.8090039e-01   2.1041660e-01   5.5321692e-01   2.6345175e-01   9.3389948e-01   5.2663129e-01
   7.1733965e-01   3.2053229e-01   3.6556114e-01   1.5514076e-01   5.4184938e-01   2.2874130e-01   6.1586439e-01   3.1358973e-01   1.0000000e+00   4.7159139e-01   5.9763860e-01   2.6005274e-01   7.2256116e-01   3.3625939e-01   6.5328902e-01   4.3050443e-01
   3.2626501e-01   1.6336876e-01   6.0882133e-02   2.4782610e-02   6.9743298e-02   4.0478944e-02   3.7619019e-01   2.3306090e-01   1.0000000e+00   4.5832479e-01   6.3100494e-01   2.8218613e-01   5.2747462e-01   2.7008063e-01   7.5095809e-01   4.5761876e-01
   1.0000000e+00   4.5159203e-01   5.6305744e-01   2.5234745e-01   6.4991075e-01   2.7588073e-01   8.0166010e-01   4.1010284e-01   8.3995011e-01   3.8365142e-01   4.9224578e-01   2.2210717e-01   6.7631510e-01   2.8964771e-01   7.3527269e-01   3.9273527e-01
   4.4332005e-01   2.0891513e-01   1.3239980e-01   5.2261914e-02   2.1293527e-01   1.0880904e-01   5.6957977e-01   3.4431899e-01   1.0000000e+00   4.6218440e-01   5.2672765e-01   2.3277094e-01   5.9856017e-01   2.7840624e-01   9.2445716e-01   5.2186813e-01
   7.0587865e-01   3.1487059e-01   3.7048358e-01   1.5729145e-01   5.4112822e-01   2.3032733e-01   6.0213958e-01   3.0490052e-01   1.0000000e+00   4.7120908e-01   6.1064612e-01   2.6774428e-01   7.0807508e-01   3.3000998e-01   6.2704226e-01   4.1440040e-01
   3.4580916e-01   1.6917241e-01   7.6949461e-02   3.4259971e-02   8.6864180e-02   4.9252472e-02   3.6952400e-01   2.2574050e-01   1.0000000e+00   4.5762250e-01   6.3789377e-01   2.8660363e-01   5.2893221e-01   2.6865413e-01   7.3478306e-01   4.4858084e-01
   1.0000000e+00   4.5064442e-01   5.7252933e-01   2.5737557e-01   6.5628474e-01   2.8134762e-01   7.8853096e-01   4.0082606e-01   8.4968878e-01   3.8583196e-01   5.1047042e-01   2.3041859e-01   6.6579488e-01   2.8789597e-01   7.1305140e-01   3.8044057e-01
   4.5047960e-01   2.0946245e-01   1.5225525e-01   6.4427115e-02   2.3188665e-01   1.1713249e-01   5.4765172e-01   3.2808139e-01   1.0000000e+00   4.5880430e-01   5.4157849e-01   2.3940386e-01   5.8710642e-01   2.7631036e-01   8.8138162e-01   4.9435176e-01
   7.0621910e-01   3.1680409e-01   3.8397430e-01   1.6432204e-01   5.4504180e-01   2.2703672e-01   5.9048888e-01   2.9993166e-01   1.0000000e+00   4.7299612e-01   6.3886251e-01   2.8057407e-01   7.3870643e-01   3.3719962e-01   6.1629900e-01   4.0668684e-01
   3.6967249e-01   1.8045683e-01   9.7836841e-02   4.2194000e-02   1.6136623e-01   7.5845900e-02   3.7163101e-01   2.2552137e-01   1.0000000e+00   4.5932659e-01   6.5702654e-01   2.9416608e-01   5.5126342e-01   2.7395853e-01   7.3268372e-01   4.4419912e-01
   1.0000000e+00   4.5163256e-01   5.8944585e-01   2.6458956e-01   6.6878955e-01   2.7944355e-01   7.8461583e-01   4.0005748e-01   8.5587491e-01   3.9042309e-01   5.4046907e-01   2.4474592e-01   6.9766975e-01   2.9733272e-01   7.0372367e-01   3.7782249e-01
   4.5877524e-01   2.1467528e-01   1.7334675e-01   7.2751528e-02   2.4897005e-01   1.2036466e-01   5.2203800e-01   3.1556183e-01   1.0000000e+00   4.6102327e-01   5.7660164e-01   2.5558761e-01   6.4090434e-01   2.9275415e-01   8.6019942e-01   4.8383096e-01
   6.9189646e-01   3.0932251e-01   3.8810285e-01   1.6745174e-01   5.3996321e-01   2.2655441e-01   5.6972766e-01   2.8756389e-01   1.0000000e+00   4.7332631e-01   6.4850981e-01   2.8562224e-01   7.2357502e-01   3.3077111e-01   5.8499962e-01   3.9000966e-01
   3.7602543e-01   1.8173595e-01   1.1404395e-01   5.0359375e-02   1.6951625e-01   8.2043733e-02   3.4855755e-01   2.1169297e-01   1.0000000e+00   4.5937384e-01   6.6383172e-01   2.9765530e-01   5.5016285e-01   2.7046108e-01   7.0247479e-01   4.2807443e-01
   1.0000000e+00   4.5126706e-01   6.0279784e-01   2.7143676e-01   6.7349289e-01   2.8432519e-01   7.8426654e-01   3.9563123e-01   8.5714941e-01   3.8969155e-01   5.6034858e-01   2.5407637e-01   6.8206989e-01   2.9209953e-01   6.6863760e-01   3.5825020e-01
   4.5165118e-01   2.1100172e-01   1.9087883e-01   8.2512107e-02   2.5483499e-01   1.2271666e-01   4.9111404e-01   2.9784355e-01   1.0000000e+00   4.5994005e-01   5.9948076e-01   2.6699945e-01   6.2413955e-01   2.8650381e-01   8.1105978e-01   4.5796075e-01
   6.9975354e-01   3.1340286e-01   4.0000702e-01   1.7159447e-01   5.4761575e-01   2.2436038e-01   5.6191655e-01   2.8576566e-01   1.0000000e+00   4.7473534e-01   6.7329164e-01   2.9619429e-01   7.4768066e-01   3.3577724e-01   5.8233528e-01   3.8698787e-01
   3.8901148e-01   1.8758978e-01   1.3368604e-01   5.7262783e-02   1.9239977e-01   8.4791056e-02   3.4857551e-01   2.1228572e-01   1.0000000e+00   4.6177932e-01   6.8248253e-01   3.0638868e-01   5.6088111e-01   2.6964564e-01   7.1518850e-01   4.3014665e-01
   1.0000000e+00   4.5252779e-01   6.1028143e-01   2.7422510e-01   6.7541840e-01   2.7806798e-01   7.9876527e-01   4.0374393e-01   8.5369446e-01   3.8936190e-01   5.7774352e-01   2.6163794e-01   6.9884386e-01   2.9334745e-01   6.6065174e-01   3.5698507e-01
   4.5650695e-01   2.1450603e-01   1.9921691e-01   8.6443974e-02   2.5445773e-01   1.1623069e-01   4.7971198e-01   2.9495100e-01   1.0000000e+00   4.6254816e-01   6.2652093e-01   2.7832877e-01   6.4810068e-01   2.8974354e-01   8.0853236e-01   4.5813223e-01
   6.8503270e-01   3.0693198e-01   4.0204253e-01   1.7339013e-01   5.4459875e-01   2.2407313e-01   5.3865846e-01   2.7258746e-01   1.0000000e+00   4.7572555e-01   6.7532984e-01   2.9855805e-01   7.3492353e-01   3.2970101e-01   5.5025352e-01   3.6926199e-01
   3.9347074e-01   1.8888263e-01   1.4589541e-01   6.5202885e-02   1.9681538e-01   8.9258318e-02   3.2317565e-01   1.9682527e-01   1.0000000e+00   4.6100972e-01   6.8286966e-01   3.0815089e-01   5.6104946e-01   2.6761000e-01   6.8752842e-01   4.1565850e-01
   1.0000000e+00   4.5254120e-01   6.1984557e-01   2.7919788e-01   6.8610482e-01   2.8655065e-01   7.6452559e-01   3.8661980e-01   8.6071223e-01   3.9178287e-01   5.9269333e-01   2.6866428e-01   6.9366503e-01   2.9339634e-01   6.2809594e-01   3.3911490e-01
   4.5231488e-01   2.1420042e-01   2.0925258e-01   9.1122798e-02   2.6747221e-01   1.2192313e-01   4.4699649e-01   2.7460535e-01   1.0000000e+00   4.6258220e-01   6.3695248e-01   2.8392379e-01   6.3612784e-01   2.8594416e-01   7.5302066e-01   4.3033875e-01
   6.8722355e-01   3.0892479e-01   4.1291979e-01   1.7872438e-01   5.4805627e-01   2.2061785e-01   5.2955839e-01   2.7034656e-01   1.0000000e+00   4.7644591e-01   7.0314905e-01   3.1055229e-01   7.6267678e-01   3.3391018e-01   5.3998779e-01   3.6130061e-01
   3.8827651e-01   1.8780776e-01   1.6412190e-01   7.2084835e-02   2.1001203e-01   8.7295941e-02   3.0440978e-01   1.8951654e-01   1.0000000e+00   4.6178545e-01   6.9591794e-01   3.1305059e-01   5.6555680e-01   2.6215129e-01   6.7972898e-01   4.0827989e-01
   1.0000000e+00   4.5350066e-01   6.3845323e-01   2.8679095e-01   6.9286856e-01   2.7977085e-01   7.4952908e-01   3.8132748e-01   8.5570060e-01   3.9154066e-01   6.1678249e-01   2.7981781e-01   7.1702802e-01   2.9695718e-01   6.1102889e-01   3.3232767e-01
   4.4939377e-01   2.1281100e-01   2.2370489e-01   9.8425086e-02   2.7141847e-01   1.1620156e-01   4.2063951e-01   2.6609819e-01   1.0000000e+00   4.6387730e-01   6.7639273e-01   3.0173559e-01   6.6963682e-01   2.9240400e-01   7.2993327e-01   4.2410191e-01
   6.7033643e-01   3.0158242e-01   4.1323926e-01   1.7859120e-01   5.4012560e-01   2.1820003e-01   4.9800806e-01   2.5226468e-01   1.0000000e+00   4.7660636e-01   7.0643951e-01   3.1298408e-01   7.4481224e-01   3.2810644e-01   5.0393006e-01   3.4156903e-01
   3.9164956e-01   1.8789077e-01   1.7367867e-01   7.7752086e-02   2.0620678e-01   8.8365671e-02   2.7693369e-01   1.7338554e-01   1.0000000e+00   4.6202449e-01   7.0601563e-01   3.1895717e-01   5.6379360e-01   2.5928539e-01   6.5710217e-01   3.9659133e-01
   1.0000000e+00   4.5369514e-01   6.4257771e-01   2.8949427e-01   6.9299992e-01   2.8311639e-01   7.4988602e-01   3.7706570e-01   8.5416222e-01   3.8975034e-01   6.2583873e-01   2.8470493e-01   6.9477814e-01   2.8802428e-01   5.7232479e-01   3.1195912e-01
   4.3851198e-01   2.0888691e-01   2.2932569e-01   1.0077990e-01   2.7063174e-01   1.1410582e-01   3.8807975e-01   2.4633659e-01   1.0000000e+00   4.6439310e-01   6.8904830e-01   3.0752438e-01   6.4474285e-01   2.8314353e-01   6.8626314e-01   3.9913469e-01
   6.6846626e-01   3.0214759e-01   4.2064547e-01   1.8201817e-01   5.3528735e-01   2.1028607e-01   4.7822429e-01   2.4609758e-01   1.0000000e+00   4.7996774e-01   7.3852189e-01   3.2659676e-01   7.7226478e-01   3.3276199e-01   4.8084576e-01   3.2820649e-01
   3.7533701e-01   1.8233105e-01   1.8697761e-01   8.2894645e-02   2.1116038e-01   8.2915297e-02   2.4210647e-01   1.6043026e-01   1.0000000e+00   4.6420175e-01   7.2562759e-01   3.2812084e-01   5.6807820e-01   2.5233923e-01   6.3921189e-01   3.8355208e-01
   1.0000000e+00   4.5504423e-01   6.6007625e-01   2.9742412e-01   6.9882833e-01   2.7491569e-01   7.4570953e-01   3.7835427e-01   8.4588690e-01   3.8937631e-01   6.4888313e-01   2.9498020e-01   7.1674220e-01   2.8931033e-01   5.3621737e-01   2.9873161e-01
   4.3159082e-01   2.0937401e-01   2.3764730e-01   1.0421876e-01   2.6948821e-01   1.0404038e-01   3.4391744e-01   2.3122561e-01   1.0000000e+00   4.6557288e-01   7.1994335e-01   3.2166448e-01   6.7088873e-01   2.8250998e-01   6.4796685e-01   3.8548007e-01
   6.5297484e-01   2.9460843e-01   4.1869279e-01   1.8129024e-01   5.2257705e-01   2.0549999e-01   4.5070651e-01   2.2979458e-01   1.0000000e+00   4.8151745e-01   7.4424217e-01   3.2969372e-01   7.4566869e-01   3.2336108e-01   4.4203324e-01   3.0981494e-01
   3.5901735e-01   1.7549945e-01   1.8748689e-01   8.3674863e-02   1.8468407e-01   7.4382447e-02   2.0233104e-01   1.3948326e-01   1.0000000e+00   4.6436207e-01   7.3882252e-01   3.3396641e-01   5.5178840e-01   2.4512657e-01   6.0649722e-01   3.6918524e-01
   1.0000000e+00   4.5452357e-01   6.6887082e-01   3.0118315e-01   6.8869949e-01   2.7313724e-01   7.3296705e-01   3.6871374e-01   8.3712092e-01   3.8490284e-01   6.5967419e-01   3.0098047e-01   6.8543127e-01   2.7792557e-01   4.8777438e-01   2.7332725e-01
   4.0674372e-01   1.9672602e-01   2.4173328e-01   1.0778422e-01   2.5549197e-01   9.7290299e-02   2.8730021e-01   2.0176310e-01   1.0000000e+00   4.6924146e-01   7.4525488e-01   3.3426633e-01   6.4288086e-01   2.7195577e-01   5.8229596e-01   3.5376170e-01
   6.5383496e-01   2.9603606e-01   4.2825452e-01   1.8549933e-01   5.1818671e-01   1.9854853e-01   4.3935428e-01   2.2827058e-01   1.0000000e+00   4.8458689e-01   7.7429911e-01   3.4411732e-01   7.7212406e-01   3.2591932e-01   4.1626725e-01   2.9389800e-01
   3.3120466e-01   1.6378153e-01   1.8874368e-01   8.4278352e-02   1.7342240e-01   6.2416674e-02   1.6263866e-01   1.2577254e-01   1.0000000e+00   4.6565826e-01   7.5753203e-01   3.4308803e-01   5.5100028e-01   2.3559013e-01   5.8287623e-01   3.5658750e-01
   1.0000000e+00   4.5559149e-01   6.8207088e-01   3.0849415e-01   6.8877045e-01   2.6228150e-01   7.3205064e-01   3.7158550e-01   8.2020099e-01   3.7925643e-01   6.7317047e-01   3.0595499e-01   6.9748376e-01   2.7318651e-01   4.4691673e-01   2.5956861e-01
   3.8388048e-01   1.9178658e-01   2.4440468e-01   1.0734094e-01   2.2546217e-01   7.4897382e-02   2.2951761e-01   1.8572908e-01   1.0000000e+00   4.7320361e-01   7.9204366e-01   3.5728977e-01   6.4861441e-01   2.6006178e-01   5.3136587e-01   3.4327539e-01
   6.3404318e-01   2.8787768e-01   4.2308536e-01   1.8276953e-01   4.9956986e-01   1.8968344e-01   4.0407515e-01   2.0765752e-01   1.0000000e+00   4.8618785e-01   7.8106299e-01   3.4692791e-01   7.4362463e-01   3.1695741e-01   3.6862831e-01   2.7073912e-01
   3.0489876e-01   1.5229693e-01   1.8172196e-01   8.1875247e-02   1.4018214e-01   5.0112280e-02   1.1520865e-01   1.0023637e-01   1.0000000e+00   4.6658224e-01   7.6193336e-01   3.4544883e-01   5.2480923e-01   2.2451340e-01   5.3686499e-01   3.3292076e-01
   1.0000000e+00   4.5683706e-01   6.8853103e-01   3.1214230e-01   6.7676629e-01   2.6141847e-01   7.0325840e-01   3.5407081e-01   8.1090787e-01   3.7575749e-01   6.8146112e-01   3.1236674e-01   6.5990510e-01   2.5861295e-01   3.9703576e-01   2.3379811e-01
   3.4914741e-01   1.7641574e-01   2.3199577e-01   1.0445307e-01   1.9213868e-01   5.6844462e-02   1.6025300e-01   1.5123705e-01   1.0000000e+00   4.7443685e-01   8.0758718e-01   3.6333177e-01   6.0313403e-01   2.4387044e-01   4.6212238e-01   3.0654228e-01
   6.3066297e-01   2.8805234e-01   4.3147445e-01   1.8611595e-01   4.9095993e-01   1.7961956e-01   3.8335318e-01   2.0408931e-01   1.0000000e+00   4.9032380e-01   8.2105287e-01   3.6379800e-01   7.6930187e-01   3.1946296e-01   3.3425413e-01   2.5074936e-01
   2.6935055e-01   1.3946355e-01   1.7964494e-01   8.0541027e-02   1.1932193e-01   3.2847905e-02   6.3391365e-02   8.3711232e-02   1.0000000e+00   4.7069266e-01   7.9586146e-01   3.5944266e-01   5.2370765e-01   2.1656700e-01   5.1427343e-01   3.2273704e-01
   1.0000000e+00   4.5736585e-01   7.0713365e-01   3.2055008e-01   6.7239888e-01   2.4792522e-01   7.0913930e-01   3.6239027e-01   7.8811757e-01   3.6757348e-01   6.9709680e-01   3.2007071e-01   6.6814446e-01   2.5277886e-01   3.4247963e-01   2.1534290e-01
   3.0936544e-01   1.6318633e-01   2.2683525e-01   9.9287315e-02   1.5105677e-01   2.5447064e-02   7.5966050e-02   1.2617242e-01   1.0000000e+00   4.8199365e-01   8.6676326e-01   3.9058429e-01   6.1766964e-01   2.3490078e-01   3.8952139e-01   2.9135950e-01
   6.1161980e-01   2.7896204e-01   4.2413714e-01   1.8370671e-01   4.7057429e-01   1.7207726e-01   3.3635882e-01   1.7664942e-01   1.0000000e+00   4.9133220e-01   8.2803132e-01   3.6833026e-01   7.3438427e-01   3.0755311e-01   2.8450885e-01   2.2864416e-01
   2.3292900e-01   1.2299017e-01   1.6497955e-01   7.4530474e-02   6.9251345e-02   1.4023533e-02   1.1032026e-02   5.3454567e-02   1.0000000e+00   4.6916568e-01   8.0229227e-01   3.6298751e-01   4.8232290e-01   1.9811624e-01   4.6062432e-01   2.9461601e-01
   1.0000000e+00   4.5953776e-01   7.1500368e-01   3.2552258e-01   6.5177046e-01   2.4162105e-01   6.8414298e-01   3.4548161e-01   7.7297609e-01   3.6263965e-01   7.0360767e-01   3.2430616e-01   6.2664162e-01   2.3470662e-01   2.8198542e-01   1.8484907e-01
   2.5547677e-01   1.4074137e-01   2.0708503e-01   9.1597926e-02   1.0367902e-01   6.1429310e-04  -2.6892387e-02   7.4534229e-02   1.0000000e+00   4.8419947e-01   8.9072499e-01   4.0379533e-01   5.4992883e-01   2.0162465e-01   2.8243832e-01   2.3950605e-01
   8.4698722e-01   3.7608706e-01   2.7518804e-01   1.0364013e-01   4.5661236e-01   1.8691772e-01   8.2082905e-01   4.3536361e-01   1.0000000e+00   4.8462204e-01   5.7563347e-01   2.4076098e-01   6.2571285e-01   3.1092039e-01   8.0771087e-01   5.4477965e-01
   2.1234413e-01   1.5136645e-01   6.5593982e-03   4.1969031e-03  -1.7679802e-01  -3.1574052e-02   1.8159249e-01   2.1700212e-01   1.0000000e+00   4.4706746e-01   5.5977237e-01   2.3997391e-01   2.8755735e-01   1.6948818e-01   8.6079594e-01   5.3585299e-01
   1.0000000e+00   4.5724500e-01   4.3136320e-01   1.8856053e-01   4.7272506e-01   1.9961868e-01   9.0206363e-01   4.7233874e-01   6.8941849e-01   3.2457896e-01   3.3117255e-01   1.4817286e-01   4.9922649e-01   2.1674611e-01   7.6418629e-01   4.3261837e-01
   2.2630937e-01   1.1293647e-01  -1.4385658e-01  -7.9892560e-02  -1.6215879e-01  -5.3407458e-02   5.3875945e-01   3.6117184e-01   8.2909530e-01   4.0071210e-01   2.7359610e-01   1.0987569e-01   2.8977450e-01   1.5553751e-01   1.0000000e+00   6.0328565e-01
   8.0555516e-01   3.5757311e-01   2.8675817e-01   1.1025688e-01   4.6443475e-01   1.9658903e-01   7.5836578e-01   3.9632383e-01   1.0000000e+00   4.7587073e-01   5.4219978e-01   2.2886485e-01   6.0011165e-01   2.9936944e-01   7.5517770e-01   5.0948666e-01
   1.7262294e-01   1.1592856e-01   5.5825992e-03   4.7631351e-03  -1.4402082e-01  -2.4430274e-02   2.1212597e-01   2.0713236e-01   1.0000000e+00   4.5021870e-01   5.5823431e-01   2.4440517e-01   3.1703018e-01   1.8499402e-01   8.1476499e-01   5.1184496e-01
   1.0000000e+00   4.5252729e-01   4.4557614e-01   1.9747124e-01   4.9915584e-01   2.1520766e-01   8.6937520e-01   4.5170779e-01   7.2789534e-01   3.3566014e-01   3.4457225e-01   1.5441801e-01   4.9716561e-01   2.1696374e-01   7.4665445e-01   4.1526912e-01
   3.0219633e-01   1.4457393e-01  -8.1087643e-02  -5.0497694e-02  -7.5382374e-02  -1.1046370e-02   5.7841709e-01   3.7697257e-01   9.1089990e-01   4.2904831e-01   3.1967711e-01   1.3334547e-01   3.2823501e-01   1.7595290e-01   1.0000000e+00   5.9559359e-01
   7.6791593e-01   3.4122578e-01   2.9938650e-01   1.1920063e-01   4.6275059e-01   1.9299034e-01   7.0132773e-01   3.6227905e-01   1.0000000e+00   4.7281783e-01   5.2542064e-01   2.2304562e-01   6.1409603e-01   2.9659236e-01   7.1993916e-01   4.8505492e-01
   1.6057865e-01   1.0181770e-01  -1.8438295e-03  -3.3045256e-03  -1.4566253e-01  -4.2384133e-02   2.7356923e-01   2.1217210e-01   1.0000000e+00   4.5517747e-01   5.6871365e-01   2.5021006e-01   3.7250146e-01   2.0852036e-01   7.7851511e-01   4.8932123e-01
   1.0000000e+00   4.5216121e-01   4.7702264e-01   2.1158835e-01   5.2859289e-01   2.2311116e-01   8.4949192e-01   4.3850859e-01   7.6080605e-01   3.5252437e-01   3.7165169e-01   1.6503290e-01   5.4797962e-01   2.3638151e-01   7.4581390e-01   4.1057532e-01
   3.4788634e-01   1.6746170e-01  -2.3963185e-02  -2.3065267e-02  -1.2402492e-02   1.1672933e-02   5.8746282e-01   3.7566642e-01   9.5291468e-01   4.4749986e-01   3.7061563e-01   1.5792132e-01   4.0254784e-01   1.9754195e-01   1.0000000e+00   5.8740670e-01
   7.4406341e-01   3.3013977e-01   3.1217736e-01   1.2706906e-01   4.7167773e-01   1.9974022e-01   6.6660515e-01   3.4191858e-01   1.0000000e+00   4.7107100e-01   5.2626087e-01   2.2613986e-01   6.0767249e-01   2.9306038e-01   6.8006030e-01   4.5754713e-01
   1.8237697e-01   1.0598775e-01   1.1397266e-02   5.3005249e-03  -1.0111946e-01  -2.2908277e-02   2.8983407e-01   2.1109966e-01   1.0000000e+00   4.5463854e-01   5.7527757e-01   2.5371998e-01   3.9207960e-01   2.1525136e-01   7.5170770e-01   4.7323678e-01
   1.0000000e+00   4.5126904e-01   4.9225563e-01   2.1796173e-01   5.4376305e-01   2.3352857e-01   8.2129227e-01   4.2206169e-01   7.8557855e-01   3.5958610e-01   3.9164389e-01   1.7693609e-01   5.4787602e-01   2.3855265e-01   7.3346200e-01   4.0053365e-01
   3.9218149e-01   1.8330950e-01   1.7361678e-02  -1.2781604e-03   5.1073158e-02   4.2605345e-02   6.0174724e-01   3.7737685e-01   1.0000000e+00   4.6141589e-01   4.1178066e-01   1.7739801e-01   4.2908908e-01   2.1276044e-01   9.9281106e-01   5.7527867e-01
   7.3497702e-01   3.2834210e-01   3.2946279e-01   1.3616412e-01   4.7776064e-01   2.0006434e-01   6.4655430e-01   3.3320881e-01   1.0000000e+00   4.7143791e-01   5.4982411e-01   2.3756602e-01   6.3961767e-01   3.0185453e-01   6.7260002e-01   4.5251108e-01
   2.4232555e-01   1.2971003e-01   2.0651665e-02   6.9864144e-03  -5.3935998e-02  -1.0765230e-02   3.3775359e-01   2.2709142e-01   1.0000000e+00   4.5811545e-01   5.9342780e-01   2.6374813e-01   4.2858796e-01   2.2875015e-01   7.4918310e-01   4.6897955e-01
   1.0000000e+00   4.5121464e-01   5.1279555e-01   2.2797294e-01   5.6519256e-01   2.3798467e-01   8.1506860e-01   4.1938182e-01   8.1159963e-01   3.7107083e-01   4.2206576e-01   1.8929918e-01   5.9173239e-01   2.5368886e-01   7.4318884e-01   4.0310339e-01
   4.2052797e-01   1.9834966e-01   6.0989346e-02   1.9922861e-02   1.0024910e-01   6.0256888e-02   5.8679661e-01   3.6383636e-01   1.0000000e+00   4.6413429e-01   4.4626231e-01   1.9395491e-01   4.8557090e-01   2.3004068e-01   9.6811431e-01   5.5432430e-01
   7.2135536e-01   3.2184400e-01   3.3759357e-01   1.4050013e-01   4.8702282e-01   2.0602922e-01   6.1473715e-01   3.1486475e-01   1.0000000e+00   4.7081269e-01   5.5434962e-01   2.4161662e-01   6.3092984e-01   2.9734526e-01   6.4617788e-01   4.3304290e-01
   2.7427605e-01   1.4077032e-01   3.6439872e-02   1.5220120e-02  -1.6125328e-02   6.8627374e-03   3.4276847e-01   2.2304949e-01   1.0000000e+00   4.5748776e-01   5.9596348e-01   2.6566793e-01   4.4454118e-01   2.3359650e-01   7.2849220e-01   4.5516158e-01
   1.0000000e+00   4.5068747e-01   5.2711408e-01   2.3652709e-01   5.8376178e-01   2.4986779e-01   8.0130625e-01   4.0943945e-01   8.2666699e-01   3.7590741e-01   4.4312773e-01   1.9984616e-01   5.9003552e-01   2.5448296e-01   7.1768046e-01   3.8672420e-01
   4.3100811e-01   2.0132644e-01   9.4992054e-02   3.5764943e-02   1.4319698e-01   7.7201053e-02   5.5303029e-01   3.3876078e-01   1.0000000e+00   4.6133117e-01   4.6956351e-01   2.0388762e-01   4.8826922e-01   2.3292948e-01   9.0450547e-01   5.1603050e-01
   7.1418704e-01   3.1952806e-01   3.5596875e-01   1.5033650e-01   4.9696466e-01   2.0680836e-01   5.9824510e-01   3.0602149e-01   1.0000000e+00   4.7223545e-01   5.8691533e-01   2.5473010e-01   6.6970322e-01   3.0925727e-01   6.3196020e-01   4.2241886e-01
   3.2267592e-01   1.6183070e-01   5.5801570e-02   2.2070617e-02   3.5472830e-02   2.3279685e-02   3.5557875e-01   2.2399525e-01   1.0000000e+00   4.5881063e-01   6.1961669e-01   2.7697907e-01   4.7895493e-01   2.4485610e-01   7.3108663e-01   4.5029592e-01
   1.0000000e+00   4.5258722e-01   5.5386903e-01   2.4758038e-01   6.0454316e-01   2.5305699e-01   7.8355466e-01   4.0266040e-01   8.3874699e-01   3.8325622e-01   4.8354657e-01   2.1760068e-01   6.3145407e-01   2.6809405e-01   7.1245320e-01   3.8365752e-01
   4.3923293e-01   2.0850170e-01   1.2339715e-01   4.7876853e-02   1.6093545e-01   8.1288596e-02   5.3924689e-01   3.3163262e-01   1.0000000e+00   4.6212922e-01   5.1555251e-01   2.2682713e-01   5.3551968e-01   2.4697179e-01   8.9080232e-01   5.0836432e-01
   7.0359512e-01   3.1450263e-01   3.6222638e-01   1.5332410e-01   5.0014311e-01   2.0977097e-01   5.8442863e-01   2.9815132e-01   1.0000000e+00   4.7233307e-01   6.0133380e-01   2.6312313e-01   6.6130354e-01   3.0520039e-01   6.0793760e-01   4.0766078e-01
   3.3882528e-01   1.6701323e-01   7.1343695e-02   3.1546944e-02   5.2282403e-02   3.1768821e-02   3.4831739e-01   2.1751053e-01   1.0000000e+00   4.5878212e-01   6.2902266e-01   2.8178440e-01   4.8353154e-01   2.4367529e-01   7.1608940e-01   4.4251446e-01
   1.0000000e+00   4.5128199e-01   5.6456533e-01   2.5332433e-01   6.1325208e-01   2.5942572e-01   7.7210457e-01   3.9404066e-01   8.4560211e-01   3.8521460e-01   5.0094315e-01   2.2617079e-01   6.2259047e-01   2.6615589e-01   6.8971246e-01   3.7149810e-01
   4.4517041e-01   2.0843738e-01   1.4087907e-01   5.8140568e-02   1.8039917e-01   9.0436106e-02   5.2021187e-01   3.1839702e-01   1.0000000e+00   4.6056619e-01   5.3031767e-01   2.3376637e-01   5.2597433e-01   2.4610834e-01   8.5189694e-01   4.8387402e-01
   7.0186612e-01   3.1495123e-01   3.7470271e-01   1.5978266e-01   5.0180657e-01   2.0544248e-01   5.7246508e-01   2.9222821e-01   1.0000000e+00   4.7409255e-01   6.2863760e-01   2.7568699e-01   6.8866802e-01   3.1163715e-01   5.9526827e-01   3.9894001e-01
   3.6446974e-01   1.7812488e-01   9.2015889e-02   3.9013460e-02   1.2633975e-01   5.8370522e-02   3.5087169e-01   2.1664943e-01   1.0000000e+00   4.5978011e-01   6.4736401e-01   2.8989695e-01   5.0495989e-01   2.4878362e-01   7.1300840e-01   4.3704055e-01
   1.0000000e+00   4.5189461e-01   5.8050338e-01   2.6043305e-01   6.2421712e-01   2.5684741e-01   7.6646948e-01   3.9237300e-01   8.5266494e-01   3.8913436e-01   5.3099843e-01   2.4014528e-01   6.5398949e-01   2.7533080e-01   6.8034474e-01   3.6792125e-01
   4.5272055e-01   2.1237835e-01   1.6220197e-01   6.6887844e-02   1.9587683e-01   9.3088732e-02   4.9290421e-01   3.0412345e-01   1.0000000e+00   4.6284037e-01   5.6487267e-01   2.4937031e-01   5.7692340e-01   2.6142104e-01   8.2772132e-01   4.7174195e-01
   6.8929584e-01   3.0850942e-01   3.7925010e-01   1.6249813e-01   5.0058656e-01   2.0646305e-01   5.5340484e-01   2.8116303e-01   1.0000000e+00   4.7395728e-01   6.3891352e-01   2.8085577e-01   6.7706077e-01   3.0708191e-01   5.6601139e-01   3.8331045e-01
   3.6796166e-01   1.7927036e-01   1.0617465e-01   4.6318467e-02   1.3370730e-01   6.3573586e-02   3.2656507e-01   2.0385095e-01   1.0000000e+00   4.6046122e-01   6.5458132e-01   2.9319788e-01   5.0499056e-01   2.4533783e-01   6.8399255e-01   4.2212424e-01
   1.0000000e+00   4.5204450e-01   5.9315880e-01   2.6640918e-01   6.3024787e-01   2.6199177e-01   7.6786490e-01   3.8980758e-01   8.5269901e-01   3.8844304e-01   5.4891531e-01   2.4855451e-01   6.3894393e-01   2.7022526e-01   6.4512564e-01   3.4935705e-01
   4.4589475e-01   2.0930633e-01   1.7863429e-01   7.5236463e-02   2.0328072e-01   9.6033194e-02   4.6275865e-01   2.8872725e-01   1.0000000e+00   4.6171253e-01   5.8640923e-01   2.6094248e-01   5.6431532e-01   2.5617221e-01   7.8086076e-01   4.4744355e-01
   6.9601779e-01   3.1206487e-01   3.9005021e-01   1.6678873e-01   5.0524857e-01   2.0307247e-01   5.4552490e-01   2.7924891e-01   1.0000000e+00   4.7504169e-01   6.6290182e-01   2.9106407e-01   6.9958541e-01   3.1053809e-01   5.6176082e-01   3.8030267e-01
   3.8160128e-01   1.8481710e-01   1.2569324e-01   5.3519700e-02   1.5613582e-01   6.6369232e-02   3.2743289e-01   2.0388124e-01   1.0000000e+00   4.6208277e-01   6.7265897e-01   3.0206407e-01   5.1522219e-01   2.4416886e-01   6.9696700e-01   4.2448488e-01
   1.0000000e+00   4.5283435e-01   6.0061308e-01   2.6987297e-01   6.3116643e-01   2.5547479e-01   7.8247004e-01   3.9761037e-01   8.4956225e-01   3.8792643e-01   5.6726504e-01   2.5679850e-01   6.5471442e-01   2.7084833e-01   6.3897593e-01   3.4891201e-01
   4.4896462e-01   2.1119572e-01   1.8656538e-01   8.0101439e-02   2.0038034e-01   8.9142424e-02   4.5175353e-01   2.8348136e-01   1.0000000e+00   4.6396308e-01   6.1419553e-01   2.7165203e-01   5.8618537e-01   2.5847078e-01   7.7739799e-01   4.4664157e-01
   6.8321385e-01   3.0615925e-01   3.9246361e-01   1.6877608e-01   5.0440594e-01   2.0363579e-01   5.2256293e-01   2.6655227e-01   1.0000000e+00   4.7627675e-01   6.6381541e-01   2.9312982e-01   6.8729315e-01   3.0543858e-01   5.3111671e-01   3.6321362e-01
   3.8597186e-01   1.8602507e-01   1.3622716e-01   6.0673773e-02   1.5905452e-01   6.9816669e-02   3.0244262e-01   1.8932169e-01   1.0000000e+00   4.6112864e-01   6.7173396e-01   3.0231315e-01   5.1455184e-01   2.4141352e-01   6.7009063e-01   4.1002603e-01
   1.0000000e+00   4.5280147e-01   6.0858451e-01   2.7345402e-01   6.4108799e-01   2.6285701e-01   7.5222380e-01   3.8234064e-01   8.5522065e-01   3.9010248e-01   5.7923358e-01   2.6253166e-01   6.4805971e-01   2.6989845e-01   6.0646842e-01   3.3109851e-01
   4.4633472e-01   2.1168446e-01   1.9559124e-01   8.4447472e-02   2.1503721e-01   9.4421913e-02   4.2219545e-01   2.6570569e-01   1.0000000e+00   4.6309904e-01   6.2130708e-01   2.7597350e-01   5.7445235e-01   2.5392915e-01   7.2742172e-01   4.2190208e-01
   6.8349924e-01   3.0720854e-01   4.0260394e-01   1.7376096e-01   5.0458265e-01   1.9861677e-01   5.1198883e-01   2.6352981e-01   1.0000000e+00   4.7725968e-01   6.9129870e-01   3.0476137e-01   7.1190866e-01   3.0810299e-01   5.1877251e-01   3.5457078e-01
   3.8132078e-01   1.8488126e-01   1.5471434e-01   6.7261941e-02   1.7266801e-01   6.8429821e-02   2.8323057e-01   1.8116978e-01   1.0000000e+00   4.6200521e-01   6.8316992e-01   3.0721169e-01   5.1806343e-01   2.3595792e-01   6.5865435e-01   4.0105430e-01
   1.0000000e+00   4.5391520e-01   6.2768395e-01   2.8120940e-01   6.4643103e-01   2.5635999e-01   7.3433194e-01   3.7561120e-01   8.5305303e-01   3.9058698e-01   6.0462974e-01   2.7443014e-01   6.7087888e-01   2.7388685e-01   5.8882585e-01   3.2414078e-01
   4.4407008e-01   2.1101985e-01   2.1080678e-01   9.1490230e-02   2.1796578e-01   8.8549929e-02   3.9331850e-01   2.5529481e-01   1.0000000e+00   4.6435446e-01   6.6109894e-01   2.9394485e-01   6.0527584e-01   2.5908738e-01   6.9974898e-01   4.1279267e-01
   6.6818017e-01   3.0124886e-01   4.0255614e-01   1.7328271e-01   4.9782104e-01   1.9725091e-01   4.8120329e-01   2.4606357e-01   1.0000000e+00   4.7731075e-01   6.9493641e-01   3.0754859e-01   6.9521357e-01   3.0274269e-01   4.8394707e-01   3.3544212e-01
   3.8405656e-01   1.8474851e-01   1.6320095e-01   7.2400619e-02   1.6728300e-01   6.8460726e-02   2.5604230e-01   1.6564815e-01   1.0000000e+00   4.6247038e-01   6.9425390e-01   3.1303875e-01   5.1506999e-01   2.3191611e-01   6.3679035e-01   3.8988876e-01
   1.0000000e+00   4.5437067e-01   6.3200382e-01   2.8438022e-01   6.4646901e-01   2.5913542e-01   7.3185915e-01   3.7085025e-01   8.5020301e-01   3.8909721e-01   6.1284930e-01   2.7843325e-01   6.4828415e-01   2.6415094e-01   5.5065542e-01   3.0445426e-01
   4.3452400e-01   2.0796127e-01   2.1633002e-01   9.4484488e-02   2.1728397e-01   8.5725485e-02   3.6180751e-01   2.3723021e-01   1.0000000e+00   4.6492092e-01   6.7396622e-01   3.0023432e-01   5.8221350e-01   2.5045544e-01   6.5891981e-01   3.8981897e-01
   6.6474435e-01   3.0100347e-01   4.0940739e-01   1.7619087e-01   4.8997282e-01   1.8917800e-01   4.6128043e-01   2.3841322e-01   1.0000000e+00   4.8070785e-01   7.2433616e-01   3.2007187e-01   7.1855371e-01   3.0521601e-01   4.5888903e-01   3.2117399e-01
   3.7140186e-01   1.8065985e-01   1.7735396e-01   7.8260292e-02   1.7196888e-01   6.2957536e-02   2.2233699e-01   1.5295479e-01   1.0000000e+00   4.6403114e-01   7.1532069e-01   3.2291727e-01   5.2041847e-01   2.2658891e-01   6.2174725e-01   3.7898665e-01
   1.0000000e+00   4.5468497e-01   6.4789078e-01   2.9168099e-01   6.4938019e-01   2.5038059e-01   7.2722444e-01   3.7080735e-01   8.4425183e-01   3.8895300e-01   6.3534352e-01   2.8848893e-01   6.6764862e-01   2.6449934e-01   5.1409278e-01   2.9017090e-01
   4.2671239e-01   2.0727726e-01   2.2369792e-01   9.8075342e-02   2.1243675e-01   7.3982726e-02   3.1638944e-01   2.2073682e-01   1.0000000e+00   4.6718140e-01   7.0227508e-01   3.1351807e-01   6.0150783e-01   2.4738675e-01   6.1667227e-01   3.7426556e-01
   6.5137231e-01   2.9413384e-01   4.0733673e-01   1.7624106e-01   4.7887476e-01   1.8394995e-01   4.3456269e-01   2.2415577e-01   1.0000000e+00   4.8216608e-01   7.3135674e-01   3.2337717e-01   6.9358430e-01   2.9692385e-01   4.2182214e-01   3.0430160e-01
   3.5253106e-01   1.7320260e-01   1.7590922e-01   7.8362320e-02   1.4479382e-01   5.3937701e-02   1.8313051e-01   1.3233250e-01   1.0000000e+00   4.6471735e-01   7.2576630e-01   3.2778359e-01   5.0085626e-01   2.1776453e-01   5.8713277e-01   3.6358723e-01
   1.0000000e+00   4.5514895e-01   6.5716980e-01   2.9594047e-01   6.3899130e-01   2.4838817e-01   7.1363988e-01   3.6167529e-01   8.3410209e-01   3.8466145e-01   6.4549833e-01   2.9428404e-01   6.3674874e-01   2.5294972e-01   4.6573590e-01   2.6593359e-01
   4.0264346e-01   1.9579445e-01   2.2792506e-01   9.9167395e-02   1.9777027e-01   6.7272000e-02   2.5930298e-01   1.9240733e-01   1.0000000e+00   4.6986904e-01   7.2757255e-01   3.2572820e-01   5.7411712e-01   2.3691034e-01   5.5120701e-01   3.4449850e-01
   6.5107925e-01   2.9484277e-01   4.1604025e-01   1.7948176e-01   4.7107738e-01   1.7648302e-01   4.2205577e-01   2.2157484e-01   1.0000000e+00   4.8470943e-01   7.5815849e-01   3.3648302e-01   7.1449877e-01   2.9781193e-01   3.9522809e-01   2.8758742e-01
   3.2680535e-01   1.6223660e-01   1.7732943e-01   7.8908765e-02   1.3302540e-01   4.2604388e-02   1.4423172e-01   1.1857844e-01   1.0000000e+00   4.6620078e-01   7.4278937e-01   3.3566819e-01   4.9792745e-01   2.0792301e-01   5.6182270e-01   3.5006983e-01
   1.0000000e+00   4.5590640e-01   6.6821240e-01   3.0208808e-01   6.3635933e-01   2.3716729e-01   7.1348386e-01   3.6482430e-01   8.1866674e-01   3.7886992e-01   6.5794623e-01   2.9873750e-01   6.4549971e-01   2.4780872e-01   4.2525377e-01   2.5101187e-01
   3.7966688e-01   1.9045180e-01   2.2815075e-01   9.9964018e-02   1.6150807e-01   4.1767552e-02   1.9946452e-01   1.7417739e-01   1.0000000e+00   4.7406944e-01   7.7107742e-01   3.4706724e-01   5.7109788e-01   2.2083756e-01   4.9678151e-01   3.2950530e-01
   6.3270921e-01   2.8767051e-01   4.1110189e-01   1.7715564e-01   4.5452776e-01   1.6795657e-01   3.8801802e-01   2.0266311e-01   1.0000000e+00   4.8696273e-01   7.6684134e-01   3.4053367e-01   6.8824299e-01   2.8935071e-01   3.4901647e-01   2.6543942e-01
   2.9994168e-01   1.5023239e-01   1.7019549e-01   7.6466014e-02   1.0005231e-01   2.9814404e-02   9.7411876e-02   9.3622913e-02   1.0000000e+00   4.6687866e-01   7.4760981e-01   3.3837810e-01   4.7227058e-01   1.9636302e-01   5.1647121e-01   3.2735458e-01
   1.0000000e+00   4.5694534e-01   6.7507673e-01   3.0600062e-01   6.2491644e-01   2.3543491e-01   6.8507145e-01   3.4819644e-01   8.0773238e-01   3.7477825e-01   6.6558725e-01   3.0478980e-01   6.0948547e-01   2.3349196e-01   3.7563547e-01   2.2607214e-01
   3.4504073e-01   1.7561825e-01   2.1549880e-01   9.4861511e-02   1.2810452e-01   2.4503586e-02   1.3075954e-01   1.4099242e-01   1.0000000e+00   4.7546913e-01   7.8665913e-01   3.5295120e-01   5.2674412e-01   2.0454686e-01   4.2900634e-01   2.9603429e-01
   6.2828103e-01   2.8632376e-01   4.1805551e-01   1.8012160e-01   4.4280158e-01   1.5746666e-01   3.6587605e-01   1.9763184e-01   1.0000000e+00   4.9017173e-01   8.0330356e-01   3.5556620e-01   7.0879750e-01   2.9084106e-01   3.1422370e-01   2.4588481e-01
   2.6525977e-01   1.3828248e-01   1.6811810e-01   7.5021809e-02   7.7414768e-02   1.2753962e-02   4.6013546e-02   7.6791071e-02   1.0000000e+00   4.7016552e-01   7.7967185e-01   3.5212137e-01   4.6769619e-01   1.8863645e-01   4.9230039e-01   3.1590877e-01
   1.0000000e+00   4.5780293e-01   6.9241624e-01   3.1352828e-01   6.1737893e-01   2.2168848e-01   6.8935218e-01   3.5455446e-01   7.8836916e-01   3.6800468e-01   6.8235859e-01   3.1304792e-01   6.1485702e-01   2.2754293e-01   3.2157267e-01   2.0804311e-01
   3.0464594e-01   1.6087947e-01   2.0840637e-01   9.0307345e-02   7.7504436e-02  -1.1428938e-02   4.4216874e-02   1.1297786e-01   1.0000000e+00   4.8126445e-01   8.4130722e-01   3.7840401e-01   5.2610586e-01   1.9066966e-01   3.5036252e-01   2.7754207e-01
   6.1034211e-01   2.7848622e-01   4.1162579e-01   1.7777778e-01   4.2404257e-01   1.5028762e-01   3.2271016e-01   1.7299425e-01   1.0000000e+00   4.9232819e-01   8.1240085e-01   3.6115047e-01   6.7748489e-01   2.7964880e-01   2.6550157e-01   2.2460793e-01
   2.2841642e-01   1.2130183e-01   1.5237849e-01   6.9299862e-02   2.8802755e-02  -6.1178784e-03  -5.3463761e-03   4.8252736e-02   1.0000000e+00   4.7007504e-01   7.8606617e-01   3.5570320e-01   4.2716868e-01   1.7062384e-01   4.4012180e-01   2.8990893e-01
   1.0000000e+00   4.6016320e-01   7.0074212e-01   3.1875863e-01   5.9744458e-01   2.1540785e-01   6.6594733e-01   3.3956051e-01   7.7106692e-01   3.6163138e-01   6.8712051e-01   3.1628490e-01   5.7518095e-01   2.0904681e-01   2.6240700e-01   1.7854274e-01
   2.5203797e-01   1.3903939e-01   1.8920047e-01   8.2710964e-02   3.0494100e-02  -3.5770608e-02  -5.9275049e-02   6.4551556e-02   1.0000000e+00   4.8523309e-01   8.6616950e-01   3.9203764e-01   4.5939876e-01   1.5658207e-01   2.4498069e-01   2.2819181e-01
   8.4075171e-01   3.7451504e-01   2.6581760e-01   9.8024130e-02   3.8933513e-01   1.5453370e-01   7.8743091e-01   4.2069507e-01   1.0000000e+00   4.8540606e-01   5.6895903e-01   2.3703898e-01   5.5434569e-01   2.7442827e-01   7.7237042e-01   5.3119322e-01
   1.9817765e-01   1.4471047e-01  -2.2267431e-03  -6.9585722e-04  -2.1034372e-01  -5.1493434e-02   1.5978273e-01   2.0534746e-01   1.0000000e+00   4.4841039e-01   5.5092408e-01   2.3578426e-01   2.3364102e-01   1.4212188e-01   8.3284367e-01   5.2485467e-01
   1.0000000e+00   4.5773726e-01   4.2409631e-01   1.8482565e-01   4.1814592e-01   1.7304253e-01   8.7747294e-01   4.6201622e-01   6.8897688e-01   3.2445076e-01   3.2670201e-01   1.4548474e-01   4.4809866e-01   1.9175501e-01   7.3645876e-01   4.2123834e-01
   2.3322994e-01   1.1733525e-01  -1.5869380e-01  -8.9261174e-02  -2.3833519e-01  -8.9588378e-02   5.2784504e-01   3.6182187e-01   8.6787427e-01   4.2006413e-01   2.7517833e-01   1.0928604e-01   2.1739415e-01   1.2113082e-01   1.0000000e+00   6.1030037e-01
   8.0714337e-01   3.6033058e-01   2.7874955e-01   1.0535393e-01   4.0763658e-01   1.6848006e-01   7.3793449e-01   3.8917715e-01   1.0000000e+00   4.7922386e-01   5.4203378e-01   2.2795544e-01   5.4268509e-01   2.6934962e-01   7.2977063e-01   5.0234998e-01
   1.7299409e-01   1.1924644e-01   3.2528796e-03   2.7881825e-03  -1.7108598e-01  -3.8337509e-02   1.9069361e-01   2.0102021e-01   1.0000000e+00   4.5184047e-01   5.5058860e-01   2.4053237e-01   2.6446427e-01   1.5745486e-01   7.9642626e-01   5.0617137e-01
   1.0000000e+00   4.5488522e-01   4.3758679e-01   1.9331108e-01   4.4747415e-01   1.8949981e-01   8.5100430e-01   4.4478093e-01   7.2387508e-01   3.3537684e-01   3.3976423e-01   1.5150530e-01   4.5033999e-01   1.9431560e-01   7.2242570e-01   4.0604780e-01
   3.0839192e-01   1.5142639e-01  -9.5198675e-02  -5.7883342e-02  -1.4824249e-01  -4.8076923e-02   5.6386908e-01   3.7735609e-01   9.4561810e-01   4.4727458e-01   3.2138309e-01   1.3289608e-01   2.6114366e-01   1.4314824e-01   1.0000000e+00   6.0475038e-01
   7.6471163e-01   3.4034963e-01   2.9018899e-01   1.1468781e-01   4.0650543e-01   1.6599680e-01   6.7920632e-01   3.5289590e-01   1.0000000e+00   4.7426610e-01   5.1897822e-01   2.1940701e-01   5.5249172e-01   2.6541408e-01   6.9149605e-01   4.7452626e-01
   1.5505760e-01   9.9796157e-02  -7.8022014e-03  -6.4578221e-03  -1.7476931e-01  -5.7400195e-02   2.5241922e-01   2.0327735e-01   1.0000000e+00   4.5563957e-01   5.5772536e-01   2.4458101e-01   3.1892999e-01   1.8069898e-01   7.5365664e-01   4.7988709e-01
   1.0000000e+00   4.5273584e-01   4.6762748e-01   2.0653752e-01   4.7622154e-01   1.9746829e-01   8.2820348e-01   4.2941886e-01   7.6033647e-01   3.5250843e-01   3.6572869e-01   1.6225991e-01   5.0022351e-01   2.1297641e-01   7.1830404e-01   3.9873140e-01
   3.5884044e-01   1.7381556e-01  -3.4220308e-02  -2.8969261e-02  -8.0122721e-02  -2.1535194e-02   5.7484217e-01   3.7571538e-01   9.9840620e-01   4.6893622e-01   3.7766240e-01   1.5859343e-01   3.4179008e-01   1.6697150e-01   1.0000000e+00   5.9590536e-01
   7.4360416e-01   3.3030082e-01   3.0342423e-01   1.2232780e-01   4.2194338e-01   1.7479899e-01   6.4813935e-01   3.3494518e-01   1.0000000e+00   4.7277219e-01   5.2088839e-01   2.2344672e-01   5.5380731e-01   2.6566207e-01   6.5673086e-01   4.4930529e-01
   1.7624256e-01   1.0476190e-01   7.6269596e-03   3.1378182e-03  -1.3087221e-01  -3.8134798e-02   2.6601598e-01   2.0232056e-01   1.0000000e+00   4.5557225e-01   5.6631893e-01   2.4889540e-01   3.4115184e-01   1.8845232e-01   7.3009242e-01   4.6536781e-01
   1.0000000e+00   4.5238659e-01   4.8423850e-01   2.1429323e-01   4.9567565e-01   2.0945164e-01   8.0244034e-01   4.1591675e-01   7.8157562e-01   3.5934375e-01   3.8551205e-01   1.7311336e-01   5.0309592e-01   2.1629302e-01   7.0868705e-01   3.9107726e-01
   3.8528890e-01   1.8226081e-01   4.6511661e-03  -7.4634991e-03  -1.3899415e-02   9.1400823e-03   5.6782085e-01   3.6462979e-01   1.0000000e+00   4.6333186e-01   4.0086562e-01   1.7198498e-01   3.5457029e-01   1.7728515e-01   9.5667997e-01   5.6219619e-01
   7.2999739e-01   3.2676939e-01   3.1974928e-01   1.3108383e-01   4.2671523e-01   1.7529381e-01   6.2355489e-01   3.2391747e-01   1.0000000e+00   4.7220383e-01   5.4199008e-01   2.3304257e-01   5.8274552e-01   2.7292766e-01   6.4680900e-01   4.4281055e-01
   2.3665219e-01   1.2782861e-01   1.5224531e-02   3.5354498e-03  -8.7259320e-02  -2.7664895e-02   3.1431254e-01   2.1764008e-01   1.0000000e+00   4.5815010e-01   5.8352599e-01   2.5846348e-01   3.7718830e-01   2.0118919e-01   7.2579470e-01   4.5999516e-01
   1.0000000e+00   4.5177492e-01   5.0380161e-01   2.2371601e-01   5.1615452e-01   2.1364552e-01   7.9529060e-01   4.1134189e-01   8.0903827e-01   3.7058157e-01   4.1472810e-01   1.8562437e-01   5.4528342e-01   2.3129406e-01   7.1742051e-01   3.9256042e-01
   4.1389972e-01   1.9584290e-01   4.8862213e-02   1.2855885e-02   3.7040710e-02   2.8568633e-02   5.5324635e-01   3.5085236e-01   1.0000000e+00   4.6561946e-01   4.3488355e-01   1.8855298e-01   4.1055095e-01   1.9318306e-01   9.3109114e-01   5.3979939e-01
   7.1901413e-01   3.2100835e-01   3.2803053e-01   1.3551231e-01   4.3925434e-01   1.8261616e-01   5.9927009e-01   3.0898583e-01   1.0000000e+00   4.7202470e-01   5.4725671e-01   2.3766927e-01   5.7957961e-01   2.7088655e-01   6.2495233e-01   4.2615541e-01
   2.6492699e-01   1.3783017e-01   3.0749347e-02   1.1836480e-02  -5.1681003e-02  -1.0965213e-02   3.1951057e-01   2.1461854e-01   1.0000000e+00   4.5847764e-01   5.8676638e-01   2.6097631e-01   3.9357889e-01   2.0702152e-01   7.0807436e-01   4.4833057e-01
   1.0000000e+00   4.5206162e-01   5.1774911e-01   2.3201400e-01   5.3547774e-01   2.2550234e-01   7.8535711e-01   4.0388026e-01   8.2236315e-01   3.7537964e-01   4.3372938e-01   1.9517943e-01   5.4468638e-01   2.3160094e-01   6.9596770e-01   3.7882985e-01
   4.2534237e-01   1.9951846e-01   8.1511721e-02   2.8065968e-02   8.4568411e-02   4.8351271e-02   5.2561166e-01   3.2864044e-01   1.0000000e+00   4.6327372e-01   4.5651195e-01   1.9766592e-01   4.1927592e-01   1.9896270e-01   8.7523211e-01   5.0634525e-01
   7.1128831e-01   3.1837179e-01   3.4568388e-01   1.4488180e-01   4.4968504e-01   1.8359584e-01   5.8121582e-01   2.9908991e-01   1.0000000e+00   4.7313403e-01   5.7588309e-01   2.4949048e-01   6.1455313e-01   2.8100700e-01   6.1059416e-01   4.1471889e-01
   3.1700809e-01   1.5890672e-01   4.9693116e-02   1.8686424e-02  -1.1125324e-03   5.0476009e-03   3.3444991e-01   2.1561497e-01   1.0000000e+00   4.5867240e-01   6.0764874e-01   2.7083984e-01   4.2848981e-01   2.1836539e-01   7.1221648e-01   4.4401376e-01
   1.0000000e+00   4.5289494e-01   5.4284222e-01   2.4240049e-01   5.5741563e-01   2.2950508e-01   7.6538764e-01   3.9492495e-01   8.3682436e-01   3.8264700e-01   4.7333048e-01   2.1295241e-01   5.8648374e-01   2.4643773e-01   6.8910759e-01   3.7440629e-01
   4.3381596e-01   2.0660061e-01   1.1184158e-01   4.1230684e-02   1.0643062e-01   5.3483620e-02   5.0934652e-01   3.1951544e-01   1.0000000e+00   4.6230239e-01   5.0281758e-01   2.1952432e-01   4.6896549e-01   2.1393448e-01   8.5752667e-01   4.9503652e-01
   7.0108244e-01   3.1404430e-01   3.5323133e-01   1.4852706e-01   4.5699306e-01   1.8793332e-01   5.6637398e-01   2.9130852e-01   1.0000000e+00   4.7316739e-01   5.9134962e-01   2.5790363e-01   6.1240754e-01   2.7989952e-01   5.8740161e-01   4.0082421e-01
   3.3075864e-01   1.6401899e-01   6.5095608e-02   2.8159336e-02   1.5644076e-02   1.3388891e-02   3.2569137e-01   2.0844207e-01   1.0000000e+00   4.5922473e-01   6.1950539e-01   2.7706267e-01   4.3594147e-01   2.1802153e-01   6.9728896e-01   4.3696747e-01
   1.0000000e+00   4.5164812e-01   5.5585294e-01   2.4839179e-01   5.6741930e-01   2.3604264e-01   7.5482327e-01   3.8764850e-01   8.4138611e-01   3.8452599e-01   4.9096117e-01   2.2216744e-01   5.7852415e-01   2.4393107e-01   6.6603143e-01   3.6217542e-01
   4.4022655e-01   2.0663188e-01   1.2953760e-01   5.3490432e-02   1.2739972e-01   6.3481712e-02   4.9179784e-01   3.0759180e-01   1.0000000e+00   4.6265297e-01   5.1889210e-01   2.2809786e-01   4.6426729e-01   2.1435440e-01   8.2124830e-01   4.7334233e-01
   6.9766920e-01   3.1302071e-01   3.6460491e-01   1.5487817e-01   4.5682616e-01   1.8287641e-01   5.5454628e-01   2.8478033e-01   1.0000000e+00   4.7476840e-01   6.1795224e-01   2.7011757e-01   6.3690454e-01   2.8475292e-01   5.7312807e-01   3.9120855e-01
   3.5750608e-01   1.7559077e-01   8.5315063e-02   3.5748779e-02   8.8950192e-02   3.9403991e-02   3.2859755e-01   2.0725254e-01   1.0000000e+00   4.5993415e-01   6.3729228e-01   2.8452413e-01   4.5563626e-01   2.2199939e-01   6.9343593e-01   4.2977865e-01
   1.0000000e+00   4.5194439e-01   5.7162853e-01   2.5539459e-01   5.7789576e-01   2.3365293e-01   7.5090262e-01   3.8552966e-01   8.4881144e-01   3.8821238e-01   5.2133343e-01   2.3491264e-01   6.0850205e-01   2.5289850e-01   6.5726416e-01   3.5816596e-01
   4.4607165e-01   2.1017683e-01   1.5043653e-01   6.0378999e-02   1.4183529e-01   6.5531227e-02   4.6514823e-01   2.9291053e-01   1.0000000e+00   4.6442436e-01   5.5316191e-01   2.4279341e-01   5.1330666e-01   2.2984897e-01   7.9582757e-01   4.5957020e-01
   6.8686716e-01   3.0798584e-01   3.6971434e-01   1.5728522e-01   4.5777521e-01   1.8461757e-01   5.3658179e-01   2.7455696e-01   1.0000000e+00   4.7512135e-01   6.2889242e-01   2.7568397e-01   6.2817641e-01   2.8164201e-01   5.4655632e-01   3.7657839e-01
   3.5965167e-01   1.7595798e-01   9.7700979e-02   4.2215483e-02   9.5816717e-02   4.4159880e-02   3.0443858e-01   1.9491085e-01   1.0000000e+00   4.6098265e-01   6.4493872e-01   2.8823192e-01   4.5713394e-01   2.1874380e-01   6.6597630e-01   4.1558998e-01
   1.0000000e+00   4.5259335e-01   5.8345204e-01   2.6162397e-01   5.8479852e-01   2.3852783e-01   7.5205956e-01   3.8426239e-01   8.4776161e-01   3.8664440e-01   5.3679270e-01   2.4298825e-01   5.9495709e-01   2.4763551e-01   6.2221673e-01   3.4061559e-01
   4.3877389e-01   2.0723570e-01   1.6548211e-01   6.8780631e-02   1.4994688e-01   6.8142196e-02   4.3451823e-01   2.7861263e-01   1.0000000e+00   4.6324776e-01   5.7365429e-01   2.5401164e-01   5.0351167e-01   2.2540979e-01   7.5045797e-01   4.3728478e-01
   6.9178759e-01   3.1070345e-01   3.7993648e-01   1.6193518e-01   4.5989266e-01   1.8036885e-01   5.2841821e-01   2.7178100e-01   1.0000000e+00   4.7591256e-01   6.5218900e-01   2.8607777e-01   6.4864207e-01   2.8373772e-01   5.3985918e-01   3.7286657e-01
   3.7369403e-01   1.8157805e-01   1.1779455e-01   4.9972832e-02   1.1807722e-01   4.6701883e-02   3.0499581e-01   1.9481328e-01   1.0000000e+00   4.6255661e-01   6.6349788e-01   2.9739388e-01   4.6724094e-01   2.1780860e-01   6.7804552e-01   4.1739934e-01
   1.0000000e+00   4.5309051e-01   5.9205768e-01   2.6544080e-01   5.8592028e-01   2.3268048e-01   7.6565080e-01   3.9113945e-01   8.4533371e-01   3.8611385e-01   5.5713682e-01   2.5184350e-01   6.1001497e-01   2.4808605e-01   6.1603360e-01   3.3968578e-01
   4.4084833e-01   2.0798738e-01   1.7416200e-01   7.3030123e-02   1.4541472e-01   6.0291811e-02   4.2341979e-01   2.7301302e-01   1.0000000e+00   4.6447503e-01   6.0235865e-01   2.6487944e-01   5.2265813e-01   2.2640629e-01   7.4527736e-01   4.3534044e-01
   6.8101056e-01   3.0561746e-01   3.8260762e-01   1.6351160e-01   4.6022599e-01   1.8167564e-01   5.0600146e-01   2.6003118e-01   1.0000000e+00   4.7709234e-01   6.5281314e-01   2.8796434e-01   6.3755001e-01   2.7934272e-01   5.1037070e-01   3.5676230e-01
   3.7741921e-01   1.8214570e-01   1.2618903e-01   5.5896351e-02   1.1939300e-01   4.9220959e-02   2.8061778e-01   1.8129117e-01   1.0000000e+00   4.6160734e-01   6.6152728e-01   2.9719567e-01   4.6526675e-01   2.1382690e-01   6.5212744e-01   4.0405611e-01
   1.0000000e+00   4.5276395e-01   5.9717265e-01   2.6801146e-01   5.9368912e-01   2.3785929e-01   7.3910254e-01   3.7771229e-01   8.4987319e-01   3.8811525e-01   5.6591678e-01   2.5605861e-01   6.0162637e-01   2.4582003e-01   5.8378599e-01   3.2243331e-01
   4.3888335e-01   2.0924877e-01   1.8082752e-01   7.6459570e-02   1.5945816e-01   6.4535467e-02   3.9443565e-01   2.5694518e-01   1.0000000e+00   4.6311677e-01   6.0740269e-01   2.6861285e-01   5.1171069e-01   2.2091644e-01   7.0018845e-01   4.1452284e-01
   6.7898838e-01   3.0589073e-01   3.9136204e-01   1.6816421e-01   4.5853613e-01   1.7578699e-01   4.9351967e-01   2.5551449e-01   1.0000000e+00   4.7763480e-01   6.7880137e-01   2.9853280e-01   6.5820664e-01   2.8102109e-01   4.9590625e-01   3.4672979e-01
   3.7358559e-01   1.8173874e-01   1.4500814e-01   6.2214711e-02   1.3248543e-01   4.8016995e-02   2.6081324e-01   1.7225698e-01   1.0000000e+00   4.6194423e-01   6.7183912e-01   3.0148212e-01   4.6786659e-01   2.0846589e-01   6.3846851e-01   3.9449900e-01
   1.0000000e+00   4.5390485e-01   6.1685943e-01   2.7547395e-01   5.9798873e-01   2.3183498e-01   7.1753768e-01   3.6913080e-01   8.4964827e-01   3.8949565e-01   5.9220222e-01   2.6877310e-01   6.2338518e-01   2.4943365e-01   5.6537362e-01   3.1476094e-01
   4.3712672e-01   2.0859650e-01   1.9683484e-01   8.4796382e-02   1.6159311e-01   5.9154233e-02   3.6439526e-01   2.4427066e-01   1.0000000e+00   4.6501800e-01   6.4619945e-01   2.8664723e-01   5.3917699e-01   2.2537417e-01   6.6972278e-01   4.0119369e-01
   6.6544529e-01   3.0017111e-01   3.9149638e-01   1.6774321e-01   4.5350255e-01   1.7496394e-01   4.6495607e-01   2.3994159e-01   1.0000000e+00   4.7800185e-01   6.8399882e-01   3.0234999e-01   6.4428760e-01   2.7636578e-01   4.6271639e-01   3.2856171e-01
   3.7340415e-01   1.8067174e-01   1.5155818e-01   6.7079776e-02   1.2620648e-01   4.7023311e-02   2.3267339e-01   1.5721120e-01   1.0000000e+00   4.6289339e-01   6.8241047e-01   3.0732801e-01   4.6338407e-01   2.0395850e-01   6.1640405e-01   3.8346667e-01
   1.0000000e+00   4.5471128e-01   6.2203431e-01   2.7953612e-01   5.9873538e-01   2.3425948e-01   7.1060504e-01   3.6316743e-01   8.4602561e-01   3.8785939e-01   6.0074897e-01   2.7252960e-01   6.0194872e-01   2.4005799e-01   5.2754150e-01   2.9590481e-01
   4.2881061e-01   2.0551523e-01   2.0229441e-01   8.7844746e-02   1.6073250e-01   5.5151146e-02   3.3223051e-01   2.2713448e-01   1.0000000e+00   4.6578452e-01   6.6009304e-01   2.9393355e-01   5.1811193e-01   2.1561892e-01   6.2823774e-01   3.7882219e-01
   6.5958631e-01   2.9872962e-01   3.9752048e-01   1.7106057e-01   4.4339258e-01   1.6671770e-01   4.4356404e-01   2.3140596e-01   1.0000000e+00   4.8109277e-01   7.1081911e-01   3.1352267e-01   6.6352380e-01   2.7792471e-01   4.3614034e-01   3.1401316e-01
   3.6456067e-01   1.7813756e-01   1.6619021e-01   7.2925130e-02   1.2967506e-01   4.2173316e-02   2.0061247e-01   1.4476700e-01   1.0000000e+00   4.6487404e-01   7.0569314e-01   3.1814035e-01   4.6994325e-01   2.0039161e-01   6.0330979e-01   3.7410587e-01
   1.0000000e+00   4.5436862e-01   6.3541976e-01   2.8575676e-01   5.9794473e-01   2.2460105e-01   7.1025232e-01   3.6432005e-01   8.4056894e-01   3.8734017e-01   6.2156804e-01   2.8127168e-01   6.1665322e-01   2.3966696e-01   4.8944253e-01   2.8091238e-01
   4.1980325e-01   2.0431000e-01   2.0840165e-01   9.0516512e-02   1.5125487e-01   4.2144052e-02   2.8559755e-01   2.0958369e-01   1.0000000e+00   4.6767622e-01   6.8603424e-01   3.0591944e-01   5.3032402e-01   2.1076572e-01   5.8333369e-01   3.6233883e-01
   6.4889064e-01   2.9315535e-01   3.9561835e-01   1.7088066e-01   4.3354249e-01   1.6193654e-01   4.1740921e-01   2.1774589e-01   1.0000000e+00   4.8300138e-01   7.1976072e-01   3.1783341e-01   6.4179608e-01   2.7045730e-01   4.0069429e-01   2.9822368e-01
   3.4328393e-01   1.6972912e-01   1.6336427e-01   7.2353597e-02   1.0297483e-01   3.3070931e-02   1.6136296e-01   1.2422378e-01   1.0000000e+00   4.6524588e-01   7.1485267e-01   3.2246345e-01   4.4930097e-01   1.9039845e-01   5.6855973e-01   3.5786378e-01
   1.0000000e+00   4.5579626e-01   6.4528691e-01   2.9067698e-01   5.8879839e-01   2.2315925e-01   6.9449239e-01   3.5503546e-01   8.3025145e-01   3.8361057e-01   6.3154094e-01   2.8802063e-01   5.8931418e-01   2.2826564e-01   4.4309330e-01   2.5816892e-01
   3.9496162e-01   1.9368111e-01   2.1146230e-01   9.1009092e-02   1.3536646e-01   3.2933437e-02   2.2709254e-01   1.8044082e-01   1.0000000e+00   4.7062790e-01   7.1067394e-01   3.1824503e-01   5.0399153e-01   2.0027736e-01   5.1837899e-01   3.3311048e-01
   6.4723088e-01   2.9321254e-01   4.0292095e-01   1.7324626e-01   4.2290161e-01   1.5366490e-01   4.0409697e-01   2.1447070e-01   1.0000000e+00   4.8510578e-01   7.4325875e-01   3.2882055e-01   6.5672007e-01   2.6967022e-01   3.7251086e-01   2.8166482e-01
   3.1927874e-01   1.5922930e-01   1.6420807e-01   7.2648940e-02   8.9458000e-02   2.1879184e-02   1.2320173e-01   1.1022952e-01   1.0000000e+00   4.6652624e-01   7.2925285e-01   3.2850750e-01   4.4253962e-01   1.8051469e-01   5.4016234e-01   3.4311265e-01
   1.0000000e+00   4.5632131e-01   6.5392311e-01   2.9521981e-01   5.8158918e-01   2.1099876e-01   6.9445040e-01   3.5774347e-01   8.1530850e-01   3.7753474e-01   6.4216190e-01   2.9167793e-01   5.9262038e-01   2.2181366e-01   4.0120431e-01   2.4196993e-01
   3.7145198e-01   1.8718711e-01   2.0988120e-01   9.1350230e-02   9.2445807e-02   6.0517571e-03   1.6543208e-01   1.6125846e-01   1.0000000e+00   4.7381085e-01   7.5187865e-01   3.3775065e-01   4.9207046e-01   1.8202225e-01   4.6155082e-01   3.1547393e-01
   6.3038971e-01   2.8684141e-01   3.9870275e-01   1.7153490e-01   4.0856308e-01   1.4582381e-01   3.7139446e-01   1.9689510e-01   1.0000000e+00   4.8775701e-01   7.5385188e-01   3.3437184e-01   6.3358302e-01   2.6242756e-01   3.2813857e-01   2.6003509e-01
   2.9149598e-01   1.4700294e-01   1.5631751e-01   7.0026421e-02   5.7009914e-02   8.3114579e-03   7.6869044e-02   8.6900114e-02   1.0000000e+00   4.6795698e-01   7.3410713e-01   3.3229113e-01   4.1698202e-01   1.6833091e-01   4.9640660e-01   3.2150773e-01
   1.0000000e+00   4.5749005e-01   6.6154065e-01   2.9991472e-01   5.7020061e-01   2.0889710e-01   6.6807682e-01   3.4313530e-01   8.0389426e-01   3.7349346e-01   6.4982945e-01   2.9781126e-01   5.5888736e-01   2.0733371e-01   3.5227239e-01   2.1769471e-01
   3.3848178e-01   1.7429660e-01   1.9670857e-01   8.6727021e-02   5.9035038e-02  -1.2076625e-02   9.6613003e-02   1.3020287e-01   1.0000000e+00   4.7671776e-01   7.6616358e-01   3.4320084e-01   4.4812705e-01   1.6362423e-01   3.9195670e-01   2.8416580e-01
   6.2499856e-01   2.8454490e-01   4.0454812e-01   1.7392304e-01   3.9412418e-01   1.3504099e-01   3.4798165e-01   1.9088077e-01   1.0000000e+00   4.9009726e-01   7.8674653e-01   3.4835194e-01   6.4882348e-01   2.6258608e-01   2.9288916e-01   2.4024787e-01
   2.5842958e-01   1.3508008e-01   1.5443942e-01   6.8218640e-02   3.2828940e-02  -8.7577984e-03   2.6798351e-02   6.9204532e-02   1.0000000e+00   4.6997624e-01   7.6397706e-01   3.4521602e-01   4.0956791e-01   1.6022674e-01   4.7027072e-01   3.0858435e-01
   1.0000000e+00   4.5820223e-01   6.7762919e-01   3.0606317e-01   5.6050035e-01   1.9490500e-01   6.7060821e-01   3.4758865e-01   7.8654847e-01   3.6716386e-01   6.6573884e-01   3.0545807e-01   5.5932039e-01   2.0086530e-01   2.9837657e-01   1.9918613e-01
   2.9779654e-01   1.5874532e-01   1.8935824e-01   8.1234683e-02   0.0000000e+00  -4.9296261e-02   6.8168965e-03   9.9476193e-02   1.0000000e+00   4.8191671e-01   8.1815381e-01   3.6773369e-01   4.3022191e-01   1.4365978e-01   3.0846456e-01   2.6352354e-01
   6.0879304e-01   2.7818509e-01   3.9916280e-01   1.7231123e-01   3.7648640e-01   1.2724446e-01   3.0875744e-01   1.6901874e-01   1.0000000e+00   4.9338441e-01   7.9857040e-01   3.5468354e-01   6.2069393e-01   2.5172275e-01   2.4547792e-01   2.1996059e-01
   2.2096707e-01   1.1803612e-01   1.3871019e-01   6.2759603e-02  -1.4529203e-02  -2.7310532e-02  -2.4565824e-02   4.2126496e-02   1.0000000e+00   4.7091550e-01   7.7307923e-01   3.4979329e-01   3.7071316e-01   1.4305257e-01   4.2062316e-01   2.8579106e-01
   1.0000000e+00   4.6037999e-01   6.8628214e-01   3.1268035e-01   5.4173256e-01   1.8798431e-01   6.4691964e-01   3.3334954e-01   7.6840774e-01   3.6064909e-01   6.7091398e-01   3.0878968e-01   5.2347883e-01   1.8315339e-01   2.4047410e-01   1.7133547e-01
   2.4478517e-01   1.3681881e-01   1.6782552e-01   7.5013974e-02  -5.2141316e-02  -7.7308192e-02  -9.7678066e-02   5.1863229e-02   1.0000000e+00   4.8560946e-01   8.4364650e-01   3.8104874e-01   3.6255595e-01   1.0810633e-01   2.0335113e-01   2.1579553e-01
   8.3507953e-01   3.7270967e-01   2.5509376e-01   9.2490524e-02   3.2155378e-01   1.2099244e-01   7.5349309e-01   4.0599500e-01   1.0000000e+00   4.8675042e-01   5.6441068e-01   2.3410629e-01   4.8293220e-01   2.3814489e-01   7.3551801e-01   5.1785094e-01
   1.8301475e-01   1.3779595e-01  -1.1922492e-02  -5.7789019e-03  -2.4722079e-01  -7.1534951e-02   1.3590238e-01   1.9397193e-01   1.0000000e+00   4.4968834e-01   5.4248740e-01   2.3213793e-01   1.7754694e-01   1.1238001e-01   8.0510483e-01   5.1489474e-01
   1.0000000e+00   4.5838311e-01   4.1613664e-01   1.8038291e-01   3.6188479e-01   1.4490040e-01   8.5309600e-01   4.5211959e-01   6.8656572e-01   3.2362057e-01   3.2237755e-01   1.4289865e-01   3.9597900e-01   1.6601556e-01   7.0600015e-01   4.0811352e-01
   2.3643103e-01   1.2113832e-01  -1.8090732e-01  -1.0137768e-01  -3.3259115e-01  -1.3435847e-01   5.1134150e-01   3.6334539e-01   9.1086743e-01   4.4238798e-01   2.7734484e-01   1.0784859e-01   1.2872252e-01   7.7720568e-02   1.0000000e+00   6.2155580e-01
   8.0770536e-01   3.6174765e-01   2.7049918e-01   1.0104617e-01   3.4795584e-01   1.3870239e-01   7.1699978e-01   3.8200705e-01   1.0000000e+00   4.8259580e-01   5.4409703e-01   2.2776704e-01   4.8453343e-01   2.3909932e-01   7.0310003e-01   4.9435599e-01
   1.7153511e-01   1.2094818e-01  -7.0699301e-04   2.6184926e-04  -2.0295937e-01  -5.4831236e-02   1.6654922e-01   1.9323166e-01   1.0000000e+00   4.5226605e-01   5.4380855e-01   2.3608330e-01   2.0995074e-01   1.2780863e-01   7.7657946e-01   4.9985723e-01
   1.0000000e+00   4.5636183e-01   4.2956647e-01   1.8914375e-01   3.9349878e-01   1.6215324e-01   8.3232084e-01   4.3789780e-01   7.1742524e-01   3.3410892e-01   3.3454425e-01   1.4888315e-01   4.0385666e-01   1.7137024e-01   6.9652764e-01   3.9625615e-01
   3.1123635e-01   1.5636192e-01  -1.1662950e-01  -7.0139874e-02  -2.3758362e-01  -9.0681803e-02   5.4598284e-01   3.7779580e-01   9.8263306e-01   4.6793702e-01   3.2238665e-01   1.3027907e-01   1.8041760e-01   1.0385837e-01   1.0000000e+00   6.1605514e-01
   7.6063744e-01   3.3930936e-01   2.7937592e-01   1.0917684e-01   3.4803602e-01   1.3736189e-01   6.5681541e-01   3.4399861e-01   1.0000000e+00   4.7503805e-01   5.1336872e-01   2.1659676e-01   4.8992632e-01   2.3406704e-01   6.6146755e-01   4.6439671e-01
   1.4668420e-01   9.6449985e-02  -1.5218741e-02  -1.0493177e-02  -2.0734323e-01  -7.4639687e-02   2.2839017e-01   1.9351793e-01   1.0000000e+00   4.5612274e-01   5.4741425e-01   2.3923474e-01   2.6271716e-01   1.5107266e-01   7.2951812e-01   4.7075478e-01
   1.0000000e+00   4.5330621e-01   4.5769327e-01   2.0163857e-01   4.2258733e-01   1.7102605e-01   8.0716163e-01   4.2092225e-01   7.5786764e-01   3.5153201e-01   3.5960032e-01   1.5970550e-01   4.5009985e-01   1.8813142e-01   6.9044099e-01   3.8770794e-01
   3.5005035e-01   1.6984872e-01  -4.8955692e-02  -3.5789124e-02  -1.5500641e-01  -5.8591225e-02   5.3384446e-01   3.6028516e-01   1.0000000e+00   4.7064494e-01   3.6704799e-01   1.5267233e-01   2.5842381e-01   1.2639905e-01   9.5697006e-01   5.7902973e-01
   7.4207018e-01   3.3054571e-01   2.9349210e-01   1.1747026e-01   3.6866980e-01   1.4814560e-01   6.2919769e-01   3.2771220e-01   1.0000000e+00   4.7461564e-01   5.1638733e-01   2.1993553e-01   4.9839184e-01   2.3661539e-01   6.3201973e-01   4.4173490e-01
   1.6825791e-01   1.0251494e-01   2.1806754e-03  -9.2794699e-05  -1.6422342e-01  -5.5421634e-02   2.4076745e-01   1.9286218e-01   1.0000000e+00   4.5668839e-01   5.5776574e-01   2.4428205e-01   2.8764037e-01   1.5956049e-01   7.0942707e-01   4.5827541e-01
   1.0000000e+00   4.5308329e-01   4.7525360e-01   2.0979712e-01   4.4430479e-01   1.8310198e-01   7.8272671e-01   4.0850240e-01   7.7528030e-01   3.5820876e-01   3.7845702e-01   1.6930059e-01   4.5666464e-01   1.9321943e-01   6.8256654e-01   3.8148692e-01
   3.7545640e-01   1.8064029e-01  -1.0798546e-02  -1.4619570e-02  -8.5668465e-02  -2.6359528e-02   5.3256214e-01   3.5170034e-01   1.0000000e+00   4.6638643e-01   3.8891379e-01   1.6579921e-01   2.7832560e-01   1.3910742e-01   9.2142055e-01   5.5011670e-01
   7.2467708e-01   3.2459880e-01   3.0892107e-01   1.2531604e-01   3.7363470e-01   1.4922405e-01   6.0032151e-01   3.1422103e-01   1.0000000e+00   4.7369549e-01   5.3462958e-01   2.2888214e-01   5.2378968e-01   2.4278264e-01   6.1946907e-01   4.3284114e-01
   2.2880028e-01   1.2477688e-01   8.3988731e-03   2.2337428e-05  -1.2392805e-01  -4.6551201e-02   2.8823101e-01   2.0703446e-01   1.0000000e+00   4.5829526e-01   5.7358049e-01   2.5243528e-01   3.2246312e-01   1.7208755e-01   7.0187551e-01   4.5110677e-01
   1.0000000e+00   4.5222304e-01   4.9463051e-01   2.1858021e-01   4.6467509e-01   1.8786828e-01   7.7583202e-01   4.0355330e-01   8.0470882e-01   3.6934673e-01   4.0713721e-01   1.8156774e-01   4.9653490e-01   2.0789225e-01   6.9020081e-01   3.8179476e-01
   4.0470065e-01   1.9220180e-01   3.4029993e-02   4.2600139e-03  -2.9870215e-02  -4.7611920e-03   5.1891981e-01   3.3804463e-01   1.0000000e+00   4.6574481e-01   4.2259338e-01   1.8242883e-01   3.3288250e-01   1.5621721e-01   8.9435232e-01   5.2648760e-01
   7.1610310e-01   3.2009245e-01   3.1756017e-01   1.3021153e-01   3.8893951e-01   1.5730292e-01   5.8296530e-01   3.0310004e-01   1.0000000e+00   4.7359695e-01   5.4046124e-01   2.3363312e-01   5.2624544e-01   2.4358137e-01   6.0221868e-01   4.1858188e-01
   2.5359161e-01   1.3400444e-01   2.3831630e-02   8.0372496e-03  -8.9961172e-02  -3.0576025e-02   2.9437235e-01   2.0520844e-01   1.0000000e+00   4.5982549e-01   5.7751841e-01   2.5652401e-01   3.4055960e-01   1.7895270e-01   6.8834841e-01   4.4161006e-01
   1.0000000e+00   4.5327137e-01   5.0776551e-01   2.2677744e-01   4.8411541e-01   1.9916675e-01   7.6915350e-01   3.9792673e-01   8.1599448e-01   3.7379203e-01   4.2419387e-01   1.9085889e-01   4.9804402e-01   2.0836209e-01   6.7451293e-01   3.7100631e-01
   4.1834045e-01   1.9692756e-01   6.6036440e-02   1.9900745e-02   2.2075173e-02   1.6639103e-02   4.9940944e-01   3.1968822e-01   1.0000000e+00   4.6518583e-01   4.4348882e-01   1.9163330e-01   3.4852303e-01   1.6398025e-01   8.4873606e-01   4.9836949e-01
   7.0804945e-01   3.1709380e-01   3.3416004e-01   1.3865846e-01   4.0004290e-01   1.5891749e-01   5.6352606e-01   2.9205508e-01   1.0000000e+00   4.7367371e-01   5.6510543e-01   2.4405865e-01   5.5757305e-01   2.5209765e-01   5.8806116e-01   4.0689458e-01
   3.0942742e-01   1.5551562e-01   4.2337698e-02   1.4688164e-02  -4.0631707e-02  -1.5000236e-02   3.1100004e-01   2.0656011e-01   1.0000000e+00   4.5963969e-01   5.9551561e-01   2.6507352e-01   3.7515153e-01   1.8973946e-01   6.9210173e-01   4.3799233e-01
   1.0000000e+00   4.5299545e-01   5.3069734e-01   2.3616104e-01   5.0698916e-01   2.0448119e-01   7.4703912e-01   3.8767074e-01   8.3335730e-01   3.8132039e-01   4.6242511e-01   2.0711718e-01   5.3783028e-01   2.2259765e-01   6.6453253e-01   3.6528876e-01
   4.2811221e-01   2.0408083e-01   9.9077150e-02   3.5875881e-02   4.8679001e-02   2.4339501e-02   4.7995867e-01   3.0718440e-01   1.0000000e+00   4.6312912e-01   4.8832820e-01   2.1226940e-01   4.0056123e-01   1.7983181e-01   8.2396901e-01   4.8226594e-01
   6.9857102e-01   3.1344984e-01   3.4347419e-01   1.4350939e-01   4.0979556e-01   1.6393928e-01   5.4712298e-01   2.8343474e-01   1.0000000e+00   4.7435149e-01   5.8098334e-01   2.5282694e-01   5.6126946e-01   2.5284546e-01   5.6646007e-01   3.9374536e-01
   3.2111210e-01   1.6045434e-01   5.7288992e-02   2.3974756e-02  -2.2968965e-02  -6.3836892e-03   3.0121366e-01   1.9864358e-01   1.0000000e+00   4.5999510e-01   6.0924206e-01   2.7172758e-01   3.8610030e-01   1.9091541e-01   6.7664027e-01   4.2999586e-01
   1.0000000e+00   4.5256800e-01   5.4644705e-01   2.4403095e-01   5.1878904e-01   2.1066122e-01   7.3619743e-01   3.8025110e-01   8.3735226e-01   3.8355010e-01   4.8044335e-01   2.1706935e-01   5.3343280e-01   2.2070062e-01   6.4228278e-01   3.5333697e-01
   4.3316732e-01   2.0453549e-01   1.1675697e-01   4.7616963e-02   7.0116310e-02   3.3682455e-02   4.6267889e-01   2.9684051e-01   1.0000000e+00   4.6378833e-01   5.0798823e-01   2.2241959e-01   3.9970735e-01   1.8048293e-01   7.9195929e-01   4.6285640e-01
   6.9382331e-01   3.1171022e-01   3.5425492e-01   1.4940537e-01   4.0909418e-01   1.5903916e-01   5.3787559e-01   2.7842739e-01   1.0000000e+00   4.7510364e-01   6.0799913e-01   2.6533741e-01   5.8266567e-01   2.5699125e-01   5.4999494e-01   3.8321518e-01
   3.4900395e-01   1.7179513e-01   7.7764172e-02   3.2006224e-02   4.8942344e-02   1.9288922e-02   3.0417068e-01   1.9746299e-01   1.0000000e+00   4.6009454e-01   6.2692039e-01   2.7949668e-01   4.0460086e-01   1.9343686e-01   6.7422997e-01   4.2347398e-01
   1.0000000e+00   4.5204462e-01   5.6110273e-01   2.4992925e-01   5.2850338e-01   2.0851806e-01   7.3521230e-01   3.7929205e-01   8.4515612e-01   3.8695642e-01   5.1082445e-01   2.3000189e-01   5.6031642e-01   2.2896425e-01   6.3274556e-01   3.4825724e-01
   4.3807059e-01   2.0706536e-01   1.3775496e-01   5.4850891e-02   8.5111959e-02   3.5369517e-02   4.3573340e-01   2.8152750e-01   1.0000000e+00   4.6543167e-01   5.4093282e-01   2.3654717e-01   4.4621005e-01   1.9615579e-01   7.6414607e-01   4.4924049e-01
   6.8388565e-01   3.0731440e-01   3.5946624e-01   1.5202858e-01   4.1224178e-01   1.6120644e-01   5.1771950e-01   2.6686882e-01   1.0000000e+00   4.7595310e-01   6.1840791e-01   2.7035101e-01   5.7702939e-01   2.5445525e-01   5.2547569e-01   3.6995320e-01
   3.5033020e-01   1.7264264e-01   8.8469728e-02   3.7820049e-02   5.5655870e-02   2.2963620e-02   2.8102566e-01   1.8578643e-01   1.0000000e+00   4.6148161e-01   6.3509712e-01   2.8314367e-01   4.0661619e-01   1.9072168e-01   6.4743019e-01   4.0955699e-01
   1.0000000e+00   4.5290437e-01   5.7253837e-01   2.5584416e-01   5.3597774e-01   2.1265643e-01   7.3362320e-01   3.7802834e-01   8.4285714e-01   3.8499410e-01   5.2446281e-01   2.3697757e-01   5.4946063e-01   2.2380165e-01   5.9907775e-01   3.3181818e-01
   4.3215524e-01   2.0526967e-01   1.5135871e-01   6.1290078e-02   9.2673029e-02   3.7373057e-02   4.0498331e-01   2.6820920e-01   1.0000000e+00   4.6340855e-01   5.6085630e-01   2.4750427e-01   4.4044647e-01   1.9289880e-01   7.2020182e-01   4.2699044e-01
   6.8721805e-01   3.0901805e-01   3.6871820e-01   1.5664310e-01   4.1220400e-01   1.5644500e-01   5.0967351e-01   2.6373419e-01   1.0000000e+00   4.7666472e-01   6.4108775e-01   2.8059970e-01   5.9501432e-01   2.5577390e-01   5.1588665e-01   3.6455199e-01
   3.6465336e-01   1.7750292e-01   1.0820314e-01   4.5757851e-02   7.7194698e-02   2.5785967e-02   2.7986138e-01   1.8455123e-01   1.0000000e+00   4.6255618e-01   6.5260528e-01   2.9176495e-01   4.1596192e-01   1.8880469e-01   6.5667514e-01   4.0955620e-01
   1.0000000e+00   4.5328370e-01   5.8247901e-01   2.6119740e-01   5.3741960e-01   2.0798744e-01   7.4743566e-01   3.8404177e-01   8.4139293e-01   3.8470779e-01   5.4620490e-01   2.4642611e-01   5.6289473e-01   2.2447135e-01   5.9123100e-01   3.2985657e-01
   4.3197052e-01   2.0485590e-01   1.5915187e-01   6.5812042e-02   8.6754233e-02   2.9371752e-02   3.9254534e-01   2.6070174e-01   1.0000000e+00   4.6419661e-01   5.9028879e-01   2.5885777e-01   4.5502068e-01   1.9164080e-01   7.1141983e-01   4.2297079e-01
   6.7773334e-01   3.0430232e-01   3.7157913e-01   1.5786790e-01   4.1356733e-01   1.5759951e-01   4.8795183e-01   2.5338844e-01   1.0000000e+00   4.7770114e-01   6.4243986e-01   2.8263417e-01   5.8608940e-01   2.5244250e-01   4.8839915e-01   3.4980375e-01
   3.6701016e-01   1.7833624e-01   1.1562750e-01   5.0354240e-02   7.7709170e-02   2.7517757e-02   2.5585205e-01   1.7156874e-01   1.0000000e+00   4.6208258e-01   6.5110434e-01   2.9211158e-01   4.1394686e-01   1.8529709e-01   6.3255224e-01   3.9734384e-01
   1.0000000e+00   4.5314248e-01   5.8670665e-01   2.6310654e-01   5.4431493e-01   2.1151329e-01   7.2644493e-01   3.7315866e-01   8.4383998e-01   3.8650913e-01   5.5315200e-01   2.4999405e-01   5.5454790e-01   2.2136551e-01   5.6014713e-01   3.1316485e-01
   4.3095653e-01   2.0697656e-01   1.6606208e-01   6.9108752e-02   9.9051507e-02   3.2172069e-02   3.6468964e-01   2.4675453e-01   1.0000000e+00   4.6417827e-01   5.9461502e-01   2.6323397e-01   4.4634375e-01   1.8599478e-01   6.7137339e-01   4.0490472e-01
   6.7392973e-01   3.0380250e-01   3.7929260e-01   1.6235789e-01   4.1094530e-01   1.5255140e-01   4.7461051e-01   2.4795247e-01   1.0000000e+00   4.7784510e-01   6.6660647e-01   2.9231644e-01   6.0321027e-01   2.5317414e-01   4.7182930e-01   3.3927220e-01
   3.6350324e-01   1.7723593e-01   1.3327980e-01   5.6739693e-02   8.9827766e-02   2.6534981e-02   2.3578024e-01   1.6178071e-01   1.0000000e+00   4.6256763e-01   6.5982577e-01   2.9573599e-01   4.1504259e-01   1.7987733e-01   6.1698871e-01   3.8715051e-01
   1.0000000e+00   4.5424781e-01   6.0522882e-01   2.7016382e-01   5.4732657e-01   2.0625332e-01   7.0207178e-01   3.6354081e-01   8.4543082e-01   3.8806601e-01   5.7908471e-01   2.6245590e-01   5.7347068e-01   2.2384381e-01   5.3993965e-01   3.0477698e-01
   4.2855851e-01   2.0606260e-01   1.8121348e-01   7.7851744e-02   1.0124692e-01   2.6303051e-02   3.3255516e-01   2.3271812e-01   1.0000000e+00   4.6627335e-01   6.3131728e-01   2.7920006e-01   4.6953369e-01   1.8932029e-01   6.3730927e-01   3.8956713e-01
   6.6171312e-01   2.9856131e-01   3.8019917e-01   1.6238281e-01   4.0652479e-01   1.5195940e-01   4.4681960e-01   2.3287746e-01   1.0000000e+00   4.7882062e-01   6.7318433e-01   2.9712172e-01   5.9215980e-01   2.4962213e-01   4.4091544e-01   3.2142174e-01
   3.6095669e-01   1.7543783e-01   1.3855684e-01   6.0641861e-02   8.2563842e-02   2.4607992e-02   2.0761831e-01   1.4712108e-01   1.0000000e+00   4.6333688e-01   6.7057295e-01   3.0194895e-01   4.0990592e-01   1.7471468e-01   5.9510637e-01   3.7620863e-01
   1.0000000e+00   4.5517943e-01   6.1099127e-01   2.7463477e-01   5.4774138e-01   2.0734876e-01   6.9063003e-01   3.5602755e-01   8.4032748e-01   3.8661879e-01   5.8755760e-01   2.6637415e-01   5.5472736e-01   2.1504559e-01   5.0303811e-01   2.8626581e-01
   4.2042860e-01   2.0190154e-01   1.8680736e-01   8.0156847e-02   9.9216064e-02   2.2483568e-02   2.9899991e-01   2.1505825e-01   1.0000000e+00   4.6683816e-01   6.4612096e-01   2.8746525e-01   4.5210444e-01   1.8090486e-01   5.9709867e-01   3.6825290e-01
   6.5372848e-01   2.9626352e-01   3.8579215e-01   1.6495486e-01   3.9459736e-01   1.4337761e-01   4.2508489e-01   2.2391572e-01   1.0000000e+00   4.8136468e-01   6.9751372e-01   3.0724043e-01   6.0658534e-01   2.4985173e-01   4.1248874e-01   3.0647788e-01
   3.5479885e-01   1.7427872e-01   1.5328231e-01   6.6538507e-02   8.4584297e-02   2.0440492e-02   1.7700483e-01   1.3503340e-01   1.0000000e+00   4.6519225e-01   6.9602442e-01   3.1327834e-01   4.1657125e-01   1.7282479e-01   5.8258610e-01   3.6880252e-01
   1.0000000e+00   4.5448713e-01   6.2354392e-01   2.7999597e-01   5.4586906e-01   1.9848039e-01   6.9288104e-01   3.5737288e-01   8.3583667e-01   3.8555111e-01   6.0812137e-01   2.7473772e-01   5.6541770e-01   2.1397841e-01   4.6415937e-01   2.7145445e-01
   4.1013938e-01   2.0079868e-01   1.9244174e-01   8.2501560e-02   8.5797908e-02   8.3569391e-03   2.5056889e-01   1.9643450e-01   1.0000000e+00   4.6798859e-01   6.7059793e-01   2.9917842e-01   4.5647458e-01   1.7308149e-01   5.4793664e-01   3.4899506e-01
   6.4497968e-01   2.9192735e-01   3.8417780e-01   1.6527145e-01   3.8597263e-01   1.3897293e-01   4.0029169e-01   2.1120086e-01   1.0000000e+00   4.8416312e-01   7.0874823e-01   3.1233172e-01   5.8901762e-01   2.4404954e-01   3.7900614e-01   2.9148676e-01
   3.3156513e-01   1.6505167e-01   1.4948243e-01   6.6269066e-02   5.9593367e-02   1.0845239e-02   1.3742847e-01   1.1516135e-01   1.0000000e+00   4.6574645e-01   7.0380942e-01   3.1715115e-01   3.9513042e-01   1.6194669e-01   5.4823902e-01   3.5120609e-01
   1.0000000e+00   4.5628129e-01   6.3413100e-01   2.8524625e-01   5.3643639e-01   1.9644589e-01   6.7590865e-01   3.4855713e-01   8.2549210e-01   3.8244699e-01   6.1767096e-01   2.8144576e-01   5.4076108e-01   2.0278877e-01   4.1881222e-01   2.4950856e-01
   3.8484424e-01   1.9005289e-01   1.9313087e-01   8.1932826e-02   6.8057500e-02  -1.5145603e-03   1.9195830e-01   1.6743220e-01   1.0000000e+00   4.7146796e-01   6.9381519e-01   3.1053372e-01   4.3086798e-01   1.6181367e-01   4.8324245e-01   3.2240592e-01
   6.4225628e-01   2.9160345e-01   3.8957527e-01   1.6677504e-01   3.7379692e-01   1.3062910e-01   3.8612573e-01   2.0712185e-01   1.0000000e+00   4.8545353e-01   7.3002013e-01   3.2248542e-01   5.9859953e-01   2.4218403e-01   3.4878249e-01   2.7483099e-01
   3.0849270e-01   1.5473382e-01   1.5019373e-01   6.5970348e-02   4.3316205e-02   6.9491238e-05   9.9221905e-02   1.0105184e-01   1.0000000e+00   4.6708854e-01   7.1680212e-01   3.2287945e-01   3.8579219e-01   1.5295021e-01   5.1663261e-01   3.3509833e-01
   1.0000000e+00   4.5676996e-01   6.4073779e-01   2.8940795e-01   5.2624427e-01   1.8433837e-01   6.7589665e-01   3.5098674e-01   8.1110532e-01   3.7590920e-01   6.2745313e-01   2.8518102e-01   5.3955638e-01   1.9586638e-01   3.7561943e-01   2.3224824e-01
   3.5988218e-01   1.8234209e-01   1.9007749e-01   8.2475385e-02   1.9098440e-02  -3.0781564e-02   1.2782084e-01   1.4654585e-01   1.0000000e+00   4.7463357e-01   7.3336942e-01   3.2968815e-01   4.1082985e-01   1.4110439e-01   4.2352657e-01   3.0242753e-01
   6.2750301e-01   2.8549150e-01   3.8646726e-01   1.6586708e-01   3.5981887e-01   1.2293830e-01   3.5484239e-01   1.9115433e-01   1.0000000e+00   4.8859395e-01   7.4198334e-01   3.2818202e-01   5.7831810e-01   2.3528520e-01   3.0697530e-01   2.5487605e-01
   2.7954125e-01   1.4202375e-01   1.4069190e-01   6.2960229e-02   1.2156167e-02  -1.4383991e-02   5.4085259e-02   7.8276516e-02   1.0000000e+00   4.6827025e-01   7.2179060e-01   3.2678781e-01   3.6027780e-01   1.3991700e-01   4.7686320e-01   3.1614511e-01
   1.0000000e+00   4.5776964e-01   6.4799377e-01   2.9396833e-01   5.1390826e-01   1.8017134e-01   6.5035747e-01   3.3759772e-01   7.9903078e-01   3.7166470e-01   6.3394583e-01   2.9016067e-01   5.0831216e-01   1.8224825e-01   3.2760096e-01   2.0957972e-01
   3.2703195e-01   1.7023857e-01   1.7489241e-01   7.6644701e-02  -1.8385535e-02  -5.2513686e-02   5.6478067e-02   1.1559905e-01   1.0000000e+00   4.7842611e-01   7.4737202e-01   3.3444438e-01   3.6581470e-01   1.2099981e-01   3.5248519e-01   2.7233574e-01
   6.2118364e-01   2.8342927e-01   3.9098201e-01   1.6721346e-01   3.4420281e-01   1.1203605e-01   3.2872695e-01   1.8373399e-01   1.0000000e+00   4.9077156e-01   7.7267049e-01   3.4180570e-01   5.8823966e-01   2.3404280e-01   2.7014036e-01   2.3428798e-01
   2.4791843e-01   1.3069876e-01   1.3922541e-01   6.1448892e-02  -1.4357944e-02  -3.0892906e-02   4.4965764e-03   6.0373342e-02   1.0000000e+00   4.6982097e-01   7.4946396e-01   3.3855204e-01   3.4956670e-01   1.3116526e-01   4.4754542e-01   3.0165937e-01
   1.0000000e+00   4.5868390e-01   6.6323773e-01   2.9991402e-01   5.0336724e-01   1.6781306e-01   6.5083039e-01   3.3997114e-01   7.8228828e-01   3.6564208e-01   6.4994166e-01   2.9844009e-01   5.0358219e-01   1.7444574e-01   2.7301304e-01   1.8993736e-01
   2.8474799e-01   1.5347982e-01   1.6532558e-01   7.0495135e-02  -8.3113443e-02  -9.1289591e-02  -3.6824856e-02   8.2598410e-02   1.0000000e+00   4.8149143e-01   7.9553277e-01   3.5640280e-01   3.3026488e-01   9.5216717e-02   2.6228053e-01   2.4644327e-01
   6.0646357e-01   2.7722698e-01   3.8627175e-01   1.6586846e-01   3.2662821e-01   1.0344699e-01   2.9349528e-01   1.6466183e-01   1.0000000e+00   4.9417209e-01   7.8575427e-01   3.4853027e-01   5.6350141e-01   2.2396099e-01   2.2458038e-01   2.1491746e-01
   2.1027416e-01   1.1401040e-01   1.2310359e-01   5.5692352e-02  -6.0086934e-02  -5.0081658e-02  -4.6612978e-02   3.4175480e-02   1.0000000e+00   4.7107714e-01   7.5943362e-01   3.4382772e-01   3.1229175e-01   1.1464609e-01   4.0135806e-01   2.8071433e-01
   1.0000000e+00   4.6087742e-01   6.7190273e-01   3.0598094e-01   4.8411625e-01   1.5987512e-01   6.2609078e-01   3.2584620e-01   7.6404864e-01   3.5916858e-01   6.5412422e-01   3.0098587e-01   4.7051126e-01   1.5711469e-01   2.1646213e-01   1.6271771e-01
   2.2995227e-01   1.3067951e-01   1.4264363e-01   6.3594990e-02  -1.4364064e-01  -1.2327315e-01  -1.4520737e-01   3.6533292e-02   1.0000000e+00   4.8646962e-01   8.2310290e-01   3.7281049e-01   2.6726987e-01   5.9464520e-02   1.5731392e-01   2.0210815e-01
   8.2808023e-01   3.7070408e-01   2.4896898e-01   8.9802408e-02   2.6836900e-01   9.5334316e-02   7.2302022e-01   3.9255014e-01   1.0000000e+00   4.8839790e-01   5.6087583e-01   2.3190950e-01   4.2581306e-01   2.0825811e-01   7.0119072e-01   5.0395018e-01
   1.7267696e-01   1.3278717e-01  -1.6591378e-02  -8.7308268e-03  -2.7165666e-01  -8.5764231e-02   1.1845570e-01   1.8434397e-01   1.0000000e+00   4.5105529e-01   5.3667915e-01   2.2950003e-01   1.3379782e-01   8.9133039e-02   7.8014569e-01   5.0440617e-01
   1.0000000e+00   4.5856523e-01   4.1124126e-01   1.7806756e-01   3.1787657e-01   1.2250841e-01   8.3024665e-01   4.4235374e-01   6.8690137e-01   3.2398719e-01   3.2028216e-01   1.4124385e-01   3.5473264e-01   1.4580637e-01   6.7903645e-01   3.9588726e-01
   2.4849587e-01   1.2861123e-01  -1.9335680e-01  -1.0844699e-01  -4.0871095e-01  -1.7194603e-01   4.9809356e-01   3.6654935e-01   9.5879064e-01   4.6627071e-01   2.8493914e-01   1.0940021e-01   5.3600235e-02   4.2381581e-02   1.0000000e+00   6.3205749e-01
   8.0927290e-01   3.6356396e-01   2.6005177e-01   9.5363549e-02   2.9076715e-01   1.0939391e-01   6.9995239e-01   3.7641491e-01   1.0000000e+00   4.8533399e-01   5.4721461e-01   2.2791674e-01   4.3054996e-01   2.1165010e-01   6.8126567e-01   4.8936235e-01
   1.6629839e-01   1.2186457e-01  -8.4959466e-03  -3.9933629e-03  -2.3916378e-01  -7.2309350e-02   1.4125516e-01   1.8536976e-01   1.0000000e+00   4.5264367e-01   5.3781754e-01   2.3228508e-01   1.5761723e-01   1.0037009e-01   7.6159327e-01   4.9505647e-01
   1.0000000e+00   4.5804950e-01   4.2079956e-01   1.8435410e-01   3.4265196e-01   1.3651635e-01   8.1854152e-01   4.3403816e-01   7.0856579e-01   3.3164319e-01   3.2863792e-01   1.4576334e-01   3.6179322e-01   1.4924637e-01   6.7339465e-01   3.8851216e-01
   2.9823744e-01   1.5272145e-01  -1.4637292e-01  -8.5384203e-02  -3.3739956e-01  -1.3902574e-01   5.1915307e-01   3.7335081e-01   1.0000000e+00   4.8006323e-01   3.1400272e-01   1.2511603e-01   9.1233413e-02   6.0346730e-02   9.9201178e-01   6.2229890e-01
   7.5475193e-01   3.3748959e-01   2.7242327e-01   1.0561778e-01   3.0172816e-01   1.1419550e-01   6.3529533e-01   3.3451847e-01   1.0000000e+00   4.7602591e-01   5.1008814e-01   2.1389590e-01   4.3946887e-01   2.0765530e-01   6.3275931e-01   4.5321495e-01
   1.4221873e-01   9.4594801e-02  -1.8845914e-02  -1.2223060e-02  -2.3014416e-01  -8.6900603e-02   2.0855901e-01   1.8430768e-01   1.0000000e+00   4.5700247e-01   5.4083390e-01   2.3569567e-01   2.1882200e-01   1.2692991e-01   7.0770790e-01   4.6176508e-01
   1.0000000e+00   4.5388816e-01   4.5211892e-01   1.9887994e-01   3.8039223e-01   1.4925747e-01   7.8626794e-01   4.1234571e-01   7.5634560e-01   3.5152267e-01   3.5655178e-01   1.5820122e-01   4.0992610e-01   1.6773007e-01   6.6526267e-01   3.7749018e-01
   3.4458838e-01   1.6829194e-01  -5.7842829e-02  -4.0207086e-02  -2.1096682e-01  -8.6072056e-02   4.9831507e-01   3.4609393e-01   1.0000000e+00   4.7189155e-01   3.5921541e-01   1.4854954e-01   1.8845567e-01   9.2632794e-02   9.1513255e-01   5.6139445e-01
   7.4293241e-01   3.3180148e-01   2.8227817e-01   1.1133295e-01   3.1872736e-01   1.2312309e-01   6.1615641e-01   3.2394533e-01   1.0000000e+00   4.7581522e-01   5.1224497e-01   2.1704254e-01   4.4844253e-01   2.1130105e-01   6.1308483e-01   4.3751666e-01
   1.5654237e-01   9.8671038e-02  -6.4803127e-03  -4.8720599e-03  -1.9968350e-01  -7.3412009e-02   2.1636913e-01   1.8401486e-01   1.0000000e+00   4.5679036e-01   5.4820134e-01   2.3946411e-01   2.3705173e-01   1.3341403e-01   6.9345258e-01   4.5382006e-01
   1.0000000e+00   4.5404707e-01   4.6412733e-01   2.0432594e-01   3.9590960e-01   1.5815535e-01   7.6955360e-01   4.0398585e-01   7.6819480e-01   3.5569310e-01   3.6941913e-01   1.6487553e-01   4.1402959e-01   1.7173174e-01   6.6012631e-01   3.7351381e-01
   3.6252521e-01   1.7509719e-01  -3.1000252e-02  -2.4491912e-02  -1.6013942e-01  -6.3142318e-02   4.9828766e-01   3.4088859e-01   1.0000000e+00   4.6768704e-01   3.7542847e-01   1.5928306e-01   2.0432763e-01   1.0401926e-01   8.9244187e-01   5.4167659e-01
   7.1993221e-01   3.2274845e-01   3.0104570e-01   1.2136911e-01   3.3056522e-01   1.2738107e-01   5.7987477e-01   3.0534148e-01   1.0000000e+00   4.7441144e-01   5.2969205e-01   2.2619466e-01   4.7542787e-01   2.1796553e-01   5.9400927e-01   4.2260710e-01
   2.2374684e-01   1.2274377e-01   4.4511476e-03  -1.9782878e-03  -1.5165375e-01  -6.1057156e-02   2.6618087e-01   1.9768266e-01   1.0000000e+00   4.5941062e-01   5.6612752e-01   2.4867977e-01   2.7828665e-01   1.4762973e-01   6.8083450e-01   4.4323200e-01
   1.0000000e+00   4.5280084e-01   4.8805882e-01   2.1517263e-01   4.2213572e-01   1.6622535e-01   7.5934966e-01   3.9644978e-01   8.0130595e-01   3.6837708e-01   4.0219543e-01   1.7918198e-01   4.5493862e-01   1.8725417e-01   6.6675088e-01   3.7182190e-01
   3.9895809e-01   1.8999962e-01   2.5279354e-02   2.1049290e-16  -8.0590579e-02  -3.1498075e-02   4.8915549e-01   3.2569919e-01   1.0000000e+00   4.6685910e-01   4.1437917e-01   1.7746106e-01   2.6957903e-01   1.2498112e-01   8.5944747e-01   5.1256417e-01
   7.1411219e-01   3.1973482e-01   3.0674367e-01   1.2486746e-01   3.4214833e-01   1.3396745e-01   5.6901467e-01   2.9794221e-01   1.0000000e+00   4.7513715e-01   5.3387274e-01   2.3009378e-01   4.7864813e-01   2.1914085e-01   5.8367347e-01   4.1412326e-01
   2.4050067e-01   1.2900844e-01   1.5319478e-02   3.8408433e-03  -1.2786716e-01  -4.9601748e-02   2.7137204e-01   1.9681578e-01   1.0000000e+00   4.6041662e-01   5.6870818e-01   2.5145452e-01   2.9137735e-01   1.5356789e-01   6.7215855e-01   4.3720318e-01
   1.0000000e+00   4.5377908e-01   4.9713553e-01   2.2078999e-01   4.3689777e-01   1.7475753e-01   7.5574005e-01   3.9332379e-01   8.0911101e-01   3.7123725e-01   4.1378964e-01   1.8578823e-01   4.5627060e-01   1.8812503e-01   6.5583553e-01   3.6465400e-01
   4.0855161e-01   1.9382909e-01   4.7230351e-02   9.6695884e-03  -4.1690989e-02  -1.5160360e-02   4.7575347e-01   3.1253665e-01   1.0000000e+00   4.6598670e-01   4.2862030e-01   1.8411091e-01   2.8343070e-01   1.3265315e-01   8.2842619e-01   4.9344055e-01
   7.0400100e-01   3.1590341e-01   3.2605676e-01   1.3425416e-01   3.5869419e-01   1.3772163e-01   5.4542469e-01   2.8434180e-01   1.0000000e+00   4.7441067e-01   5.5831952e-01   2.4065365e-01   5.1043894e-01   2.2732019e-01   5.6573139e-01   3.9855137e-01
   3.0371762e-01   1.5347394e-01   3.7797228e-02   1.2326550e-02  -7.1821023e-02  -3.1026011e-02   2.8846853e-01   1.9719336e-01   1.0000000e+00   4.6029603e-01   5.8804773e-01   2.6107969e-01   3.3225084e-01   1.6552796e-01   6.7281372e-01   4.3066409e-01
   1.0000000e+00   4.5321404e-01   5.2405100e-01   2.3256544e-01   4.6577459e-01   1.8335265e-01   7.2942487e-01   3.7970878e-01   8.3084613e-01   3.8074713e-01   4.5619627e-01   2.0443350e-01   4.9723890e-01   2.0221192e-01   6.4070662e-01   3.5568193e-01
   4.2339632e-01   2.0212875e-01   9.0489732e-02   3.2066528e-02   1.5530797e-03   4.5678815e-04   4.5162644e-01   2.9522218e-01   1.0000000e+00   4.6391404e-01   4.8031273e-01   2.0811268e-01   3.4295654e-01   1.5005491e-01   7.9161386e-01   4.6884735e-01
   6.9749103e-01   3.1324961e-01   3.3260159e-01   1.3755547e-01   3.6704053e-01   1.4236049e-01   5.3407128e-01   2.7866289e-01   1.0000000e+00   4.7492439e-01   5.6966808e-01   2.4690265e-01   5.1439447e-01   2.2896391e-01   5.5061562e-01   3.8937836e-01
   3.1092553e-01   1.5636786e-01   4.8180339e-02   1.8852273e-02  -6.0069534e-02  -2.5087864e-02   2.8113166e-01   1.9146385e-01   1.0000000e+00   4.6066474e-01   5.9797247e-01   2.6623899e-01   3.3942405e-01   1.6599145e-01   6.6227181e-01   4.2623388e-01
   1.0000000e+00   4.5279372e-01   5.3473239e-01   2.3802435e-01   4.7383143e-01   1.8812880e-01   7.2206744e-01   3.7535717e-01   8.3302519e-01   3.8224842e-01   4.6834106e-01   2.1098759e-01   4.9388089e-01   2.0068672e-01   6.2494159e-01   3.4769611e-01
   4.2707500e-01   2.0241063e-01   1.0224355e-01   4.0220310e-02   1.6656896e-02   6.7710960e-03   4.4084349e-01   2.8894524e-01   1.0000000e+00   4.6517430e-01   4.9361290e-01   2.1486945e-01   3.4248204e-01   1.5099544e-01   7.7027988e-01   4.5592047e-01
   6.8943291e-01   3.1012699e-01   3.4627057e-01   1.4519782e-01   3.6971820e-01   1.3898134e-01   5.1944979e-01   2.7052675e-01   1.0000000e+00   4.7593637e-01   6.0066933e-01   2.6171549e-01   5.3719630e-01   2.3298033e-01   5.2720664e-01   3.7482687e-01
   3.4142224e-01   1.6899161e-01   7.1848570e-02   2.9431698e-02   1.5320049e-02   1.4541757e-03   2.8011316e-01   1.8766035e-01   1.0000000e+00   4.6052312e-01   6.1980656e-01   2.7580184e-01   3.6131147e-01   1.6903257e-01   6.5365199e-01   4.1575285e-01
   1.0000000e+00   4.5247904e-01   5.5360545e-01   2.4626119e-01   4.8651309e-01   1.8729758e-01   7.1975478e-01   3.7374976e-01   8.4104115e-01   3.8520432e-01   5.0328634e-01   2.2580492e-01   5.1885258e-01   2.0739665e-01   6.0694757e-01   3.3757620e-01
   4.3097876e-01   2.0457658e-01   1.2783286e-01   5.0165046e-02   3.5907612e-02   8.9769029e-03   4.0545678e-01   2.6961512e-01   1.0000000e+00   4.6565484e-01   5.3324564e-01   2.3295943e-01   3.8882311e-01   1.6585268e-01   7.3012144e-01   4.3630389e-01
   6.8294709e-01   3.0726823e-01   3.4991192e-01   1.4697104e-01   3.7246885e-01   1.4072783e-01   5.0617285e-01   2.6333756e-01   1.0000000e+00   4.7640084e-01   6.0798291e-01   2.6531823e-01   5.3333195e-01   2.3172902e-01   5.1084614e-01   3.6586213e-01
   3.4149169e-01   1.6907729e-01   7.9089825e-02   3.3143573e-02   2.0197505e-02   4.6704170e-03   2.6360202e-01   1.7949355e-01   1.0000000e+00   4.6130610e-01   6.2479118e-01   2.7791030e-01   3.6298153e-01   1.6666014e-01   6.3590391e-01   4.0653308e-01
   1.0000000e+00   4.5303030e-01   5.6132188e-01   2.5025054e-01   4.9235642e-01   1.9021713e-01   7.2094828e-01   3.7369363e-01   8.3939394e-01   3.8431162e-01   5.1235982e-01   2.3089955e-01   5.1010874e-01   2.0357910e-01   5.8367794e-01   3.2623479e-01
   4.2635352e-01   2.0316646e-01   1.3697309e-01   5.4727497e-02   4.1012548e-02   9.9223907e-03   3.8366577e-01   2.6023123e-01   1.0000000e+00   4.6463248e-01   5.4661348e-01   2.4043055e-01   3.8410677e-01   1.6382970e-01   6.9853631e-01   4.2026837e-01
   6.8167692e-01   3.0649351e-01   3.5958988e-01   1.5230804e-01   3.7194181e-01   1.3570289e-01   4.8942166e-01   2.5548416e-01   1.0000000e+00   4.7717476e-01   6.3261791e-01   2.7656414e-01   5.4936719e-01   2.3161540e-01   4.9149958e-01   3.5542785e-01
   3.5603239e-01   1.7443883e-01   1.0099633e-01   4.2382572e-02   4.2671310e-02   7.7134219e-03   2.5424387e-01   1.7374792e-01   1.0000000e+00   4.6259908e-01   6.4423573e-01   2.8770651e-01   3.7222417e-01   1.6425051e-01   6.3543954e-01   4.0164585e-01
   1.0000000e+00   4.5366177e-01   5.7494580e-01   2.5776921e-01   4.9678770e-01   1.8646109e-01   7.2878686e-01   3.7616237e-01   8.3712358e-01   3.8343773e-01   5.3794266e-01   2.4280896e-01   5.2229963e-01   2.0327632e-01   5.6569363e-01   3.1904360e-01
   4.2365798e-01   2.0205737e-01   1.4664588e-01   5.9794311e-02   3.6091256e-02   2.1466918e-03   3.6046533e-01   2.4941875e-01   1.0000000e+00   4.6601101e-01   5.8050124e-01   2.5460659e-01   3.9615408e-01   1.6059938e-01   6.7741543e-01   4.1024175e-01
   6.7613569e-01   3.0374073e-01   3.6177066e-01   1.5338553e-01   3.7305106e-01   1.3730845e-01   4.7581444e-01   2.4893167e-01   1.0000000e+00   4.7783050e-01   6.3284915e-01   2.7762908e-01   5.4285845e-01   2.2927082e-01   4.7300186e-01   3.4562111e-01
   3.5810429e-01   1.7439285e-01   1.0556981e-01   4.5326504e-02   4.2260844e-02   8.7649072e-03   2.3855567e-01   1.6518558e-01   1.0000000e+00   4.6219454e-01   6.4171054e-01   2.8739020e-01   3.7022474e-01   1.6130721e-01   6.1865637e-01   3.9340773e-01
   1.0000000e+00   4.5334827e-01   5.7668859e-01   2.5843996e-01   5.0108816e-01   1.8906480e-01   7.1485921e-01   3.6927396e-01   8.3944191e-01   3.8500928e-01   5.4182028e-01   2.4504205e-01   5.1610057e-01   2.0116147e-01   5.4459005e-01   3.0821225e-01
   4.2316413e-01   2.0424025e-01   1.5157340e-01   6.1816595e-02   4.4856086e-02   4.1062287e-03   3.4157574e-01   2.3847370e-01   1.0000000e+00   4.6516430e-01   5.8272742e-01   2.5699636e-01   3.8884201e-01   1.5532256e-01   6.4945363e-01   3.9790249e-01
   6.6777665e-01   3.0116227e-01   3.6963242e-01   1.5732357e-01   3.6953440e-01   1.3270220e-01   4.5419079e-01   2.3901258e-01   1.0000000e+00   4.7870398e-01   6.5762171e-01   2.8815441e-01   5.5582753e-01   2.2986671e-01   4.4747587e-01   3.2985349e-01
   3.5298090e-01   1.7272796e-01   1.2361963e-01   5.1889975e-02   5.2155867e-02   7.7517936e-03   2.0977908e-01   1.5062819e-01   1.0000000e+00   4.6336909e-01   6.5188698e-01   2.9182742e-01   3.6922263e-01   1.5509723e-01   5.9565068e-01   3.7925896e-01
   1.0000000e+00   4.5469156e-01   5.9689846e-01   2.6625607e-01   5.0426112e-01   1.8373657e-01   6.8616437e-01   3.5713059e-01   8.3981940e-01   3.8689454e-01   5.6941650e-01   2.5791333e-01   5.2953471e-01   2.0110909e-01   5.1280715e-01   2.9372577e-01
   4.1914216e-01   2.0283137e-01   1.6897355e-01   7.0781342e-02   4.7112422e-02  -2.7501031e-03   2.9840873e-01   2.2005333e-01   1.0000000e+00   4.6688635e-01   6.2183888e-01   2.7546115e-01   4.0967519e-01   1.5716163e-01   6.0348983e-01   3.7698954e-01
   6.5979029e-01   2.9806458e-01   3.6958751e-01   1.5742067e-01   3.6631082e-01   1.3221858e-01   4.3599050e-01   2.2945171e-01   1.0000000e+00   4.7924615e-01   6.6234930e-01   2.9109890e-01   5.4723373e-01   2.2630145e-01   4.2547731e-01   3.1771444e-01
   3.5122298e-01   1.7155262e-01   1.2708218e-01   5.5130016e-02   4.6073537e-02   6.2250282e-03   1.9017565e-01   1.4060444e-01   1.0000000e+00   4.6400403e-01   6.5951988e-01   2.9644875e-01   3.6477833e-01   1.5125361e-01   5.7979164e-01   3.7115092e-01
   1.0000000e+00   4.5512328e-01   6.0022302e-01   2.6973114e-01   5.0327487e-01   1.8441333e-01   6.7703984e-01   3.5149300e-01   8.3585677e-01   3.8504522e-01   5.7462520e-01   2.6021559e-01   5.1507019e-01   1.9397844e-01   4.8705099e-01   2.8069632e-01
   4.1390025e-01   1.9952332e-01   1.7183212e-01   7.2849852e-02   4.5892197e-02  -7.1061844e-03   2.7622427e-01   2.0873844e-01   1.0000000e+00   4.6777032e-01   6.3222118e-01   2.7993782e-01   3.9615832e-01   1.5156804e-01   5.7656371e-01   3.6223202e-01
   6.4818577e-01   2.9401288e-01   3.7605538e-01   1.6009935e-01   3.5198093e-01   1.2299635e-01   4.0603229e-01   2.1586938e-01   1.0000000e+00   4.8239677e-01   6.8957284e-01   3.0331270e-01   5.5854086e-01   2.2669991e-01   3.8804879e-01   2.9810442e-01
   3.4051098e-01   1.6839270e-01   1.4081771e-01   6.1035541e-02   4.3095452e-02   8.7193631e-05   1.4961337e-01   1.2408744e-01   1.0000000e+00   4.6535241e-01   6.8828472e-01   3.0979897e-01   3.6734677e-01   1.4735724e-01   5.5942343e-01   3.6051469e-01
   1.0000000e+00   4.5518953e-01   6.1587718e-01   2.7647482e-01   4.9996548e-01   1.7543589e-01   6.7522868e-01   3.5078177e-01   8.3017024e-01   3.8369850e-01   5.9828730e-01   2.7053438e-01   5.2010126e-01   1.9091704e-01   4.3581090e-01   2.6074937e-01
   3.9676656e-01   1.9470097e-01   1.7714871e-01   7.5182983e-02   2.5491431e-02  -2.2669678e-02   2.1057931e-01   1.8083134e-01   1.0000000e+00   4.6836320e-01   6.6100764e-01   2.9417973e-01   3.8949759e-01   1.3903113e-01   5.0805905e-01   3.3521471e-01
   6.4198788e-01   2.9118266e-01   3.7416587e-01   1.5975799e-01   3.4513376e-01   1.1962077e-01   3.8836013e-01   2.0686485e-01   1.0000000e+00   4.8382154e-01   6.9631153e-01   3.0640713e-01   5.4350652e-01   2.2120945e-01   3.6413939e-01   2.8745564e-01
   3.2439663e-01   1.6202061e-01   1.3760471e-01   6.0224398e-02   2.3589378e-02  -6.8578969e-03   1.2226938e-01   1.1000558e-01   1.0000000e+00   4.6573385e-01   6.9246888e-01   3.1193379e-01   3.5060160e-01   1.3939178e-01   5.3539624e-01   3.4855764e-01
   1.0000000e+00   4.5643093e-01   6.2228685e-01   2.7931262e-01   4.9236371e-01   1.7372108e-01   6.6368652e-01   3.4470588e-01   8.2220753e-01   3.8129544e-01   6.0385988e-01   2.7481824e-01   5.0055935e-01   1.8226041e-01   4.0425493e-01   2.4503635e-01
   3.7891880e-01   1.8876628e-01   1.7781972e-01   7.4396998e-02   1.1293286e-02  -3.1007004e-02   1.6939929e-01   1.6038447e-01   1.0000000e+00   4.7080124e-01   6.7625979e-01   3.0219446e-01   3.7025137e-01   1.2977372e-01   4.6198455e-01   3.1551856e-01
   6.3622329e-01   2.8931257e-01   3.7834808e-01   1.6153285e-01   3.3020667e-01   1.1001491e-01   3.6679876e-01   1.9933593e-01   1.0000000e+00   4.8667463e-01   7.2127230e-01   3.1788430e-01   5.4822738e-01   2.1829564e-01   3.2325383e-01   2.6648267e-01
   2.9341126e-01   1.4847936e-01   1.3543246e-01   5.9183750e-02  -3.7817093e-04  -2.0893944e-02   7.1746116e-02   8.9165614e-02   1.0000000e+00   4.6745797e-01   7.0760508e-01   3.1879809e-01   3.3406674e-01   1.2749087e-01   4.9317034e-01   3.2715331e-01
   1.0000000e+00   4.5702785e-01   6.3013660e-01   2.8495694e-01   4.7672316e-01   1.6005161e-01   6.5664196e-01   3.4353875e-01   8.0452161e-01   3.7346778e-01   6.1521416e-01   2.7951530e-01   4.9027117e-01   1.7183249e-01   3.4632808e-01   2.2138229e-01
   3.4385801e-01   1.7600718e-01   1.6867814e-01   7.3125088e-02  -5.2901345e-02  -6.7504320e-02   8.2713457e-02   1.2889192e-01   1.0000000e+00   4.7583658e-01   7.1934808e-01   3.2313905e-01   3.3316826e-01   1.0271678e-01   3.8011820e-01   2.8660406e-01
   6.2655175e-01   2.8551116e-01   3.7546074e-01   1.6093362e-01   3.2030663e-01   1.0414639e-01   3.4395861e-01   1.8767568e-01   1.0000000e+00   4.8832910e-01   7.2972470e-01   3.2232661e-01   5.3279939e-01   2.1277713e-01   2.9362447e-01   2.5260038e-01
   2.7325579e-01   1.3936157e-01   1.2899240e-01   5.7335378e-02  -2.3104937e-02  -3.1424667e-02   4.0439740e-02   7.3840647e-02   1.0000000e+00   4.6892282e-01   7.1051952e-01   3.2163927e-01   3.1488102e-01   1.1767171e-01   4.6445316e-01   3.1381970e-01
   1.0000000e+00   4.5800761e-01   6.3593037e-01   2.8839615e-01   4.6739872e-01   1.5695562e-01   6.3976468e-01   3.3467496e-01   7.9602453e-01   3.7009968e-01   6.1983087e-01   2.8322339e-01   4.6797993e-01   1.6198309e-01   3.1268904e-01   2.0500712e-01
   3.2056223e-01   1.6859498e-01   1.5876996e-01   6.9240214e-02  -8.0634909e-02  -8.3425447e-02   3.2381863e-02   1.0830774e-01   1.0000000e+00   4.7793770e-01   7.2891167e-01   3.2695799e-01   3.0033161e-01   8.7494981e-02   3.2835326e-01   2.6661261e-01
   6.1603967e-01   2.8124513e-01   3.7926533e-01   1.6157043e-01   2.9960973e-01   9.0881870e-02   3.0799937e-01   1.7545183e-01   1.0000000e+00   4.9184153e-01   7.6382451e-01   3.3787264e-01   5.3632418e-01   2.0952655e-01   2.4492822e-01   2.2700107e-01
   2.3235595e-01   1.2443696e-01   1.2305845e-01   5.4504132e-02  -6.0946012e-02  -5.2648447e-02  -2.3050264e-02   4.9135899e-02   1.0000000e+00   4.7001861e-01   7.3996782e-01   3.3444754e-01   2.9420567e-01   1.0495227e-01   4.2265887e-01   2.9305249e-01
   1.0000000e+00   4.5940628e-01   6.5293081e-01   2.9525279e-01   4.5188747e-01   1.4323491e-01   6.3205763e-01   3.3210036e-01   7.7576654e-01   3.6376944e-01   6.3747403e-01   2.9273437e-01   4.5320964e-01   1.4984575e-01   2.4381233e-01   1.7841403e-01
   2.6350246e-01   1.4356482e-01   1.4095455e-01   5.8630666e-02  -1.6939979e-01  -1.3499778e-01  -9.3099608e-02   6.1642515e-02   1.0000000e+00   4.8176202e-01   7.8395090e-01   3.5165014e-01   2.3653056e-01   4.8858888e-02   2.0775067e-01   2.2796353e-01
   6.0568530e-01   2.7722747e-01   3.7512992e-01   1.6041575e-01   2.8631038e-01   8.4753616e-02   2.8391199e-01   1.6305804e-01   1.0000000e+00   4.9442114e-01   7.7315134e-01   3.4272118e-01   5.1722891e-01   2.0161543e-01   2.1275802e-01   2.1344938e-01
   2.0569695e-01   1.1237104e-01   1.1123458e-01   5.0004282e-02  -9.3300672e-02  -6.6191921e-02  -5.8416865e-02   3.0781461e-02   1.0000000e+00   4.7124323e-01   7.4607275e-01   3.3736259e-01   2.6637536e-01   9.1914744e-02   3.8981996e-01   2.7844679e-01
   1.0000000e+00   4.6065914e-01   6.5815519e-01   2.9915545e-01   4.3668044e-01   1.3684349e-01   6.1265976e-01   3.2226511e-01   7.6197546e-01   3.5852138e-01   6.3938374e-01   2.9410794e-01   4.2866381e-01   1.3644761e-01   2.0348187e-01   1.5893046e-01
   2.2475706e-01   1.2888423e-01   1.2414795e-01   5.4108412e-02  -2.1428079e-01  -1.5931124e-01  -1.6978846e-01   2.9135299e-02   1.0000000e+00   4.8597104e-01   8.0035957e-01   3.6146428e-01   1.8909239e-01   2.1600308e-02   1.3318994e-01   1.9519215e-01
   8.2247801e-01   3.6908657e-01   2.4605772e-01   8.7873058e-02   2.3894294e-01   8.1098413e-02   7.0347434e-01   3.8344159e-01   1.0000000e+00   4.8908986e-01   5.5732961e-01   2.3050234e-01   3.9179997e-01   1.9074242e-01   6.7834896e-01   4.9502590e-01
   1.6606804e-01   1.2832088e-01  -1.8762980e-02  -1.0178427e-02  -2.8260955e-01  -9.2668427e-02   1.1041077e-01   1.7959052e-01   1.0000000e+00   4.5204520e-01   5.3316503e-01   2.2758851e-01   1.0933420e-01   7.6505980e-02   7.6457045e-01   4.9847476e-01
   1.0000000e+00   4.5925604e-01   4.0937369e-01   1.7754569e-01   2.9306184e-01   1.1056313e-01   8.1497413e-01   4.3488702e-01   6.8987525e-01   3.2512974e-01   3.1956935e-01   1.4095993e-01   3.2926079e-01   1.3335267e-01   6.6234544e-01   3.8795410e-01
   2.6179734e-01   1.3635331e-01  -1.9710628e-01  -1.1067343e-01  -4.5148095e-01  -1.9453072e-01   4.9261420e-01   3.6959321e-01   9.9492362e-01   4.8375123e-01   2.9255359e-01   1.1241573e-01   8.0296947e-03   2.0377244e-02   1.0000000e+00   6.3828498e-01
   8.1191014e-01   3.6489242e-01   2.5173499e-01   9.0772563e-02   2.5166092e-01   8.8780688e-02   6.9269475e-01   3.7477275e-01   1.0000000e+00   4.8756659e-01   5.5045291e-01   2.2830675e-01   3.9583469e-01   1.9359122e-01   6.6989885e-01   4.8827798e-01
   1.6307143e-01   1.2285190e-01  -1.4072226e-02  -7.8421920e-03  -2.6531358e-01  -8.5662969e-02   1.2292021e-01   1.8002886e-01   1.0000000e+00   4.5227861e-01   5.3400682e-01   2.2936362e-01   1.2211413e-01   8.2520627e-02   7.5431231e-01   4.9360732e-01
   1.0000000e+00   4.5891446e-01   4.1378333e-01   1.8039858e-01   3.0786316e-01   1.1869156e-01   8.1021763e-01   4.3168152e-01   7.0050058e-01   3.2892044e-01   3.2421371e-01   1.4271322e-01   3.3412012e-01   1.3506281e-01   6.6010586e-01   3.8464566e-01
   2.8249930e-01   1.4573544e-01  -1.7058840e-01  -9.8161861e-02  -4.0713275e-01  -1.7316193e-01   4.9750049e-01   3.6683859e-01   1.0000000e+00   4.8301518e-01   3.0191206e-01   1.1838247e-01   2.8897087e-02   2.9705911e-02   9.8066272e-01   6.2316237e-01
   7.5006515e-01   3.3552966e-01   2.6904416e-01   1.0395960e-01   2.7536407e-01   1.0073335e-01   6.2162071e-01   3.2807207e-01   1.0000000e+00   4.7681445e-01   5.0820832e-01   2.1318046e-01   4.0947667e-01   1.9203613e-01   6.1405144e-01   4.4501111e-01
   1.4114081e-01   9.4111551e-02  -1.9523400e-02  -1.2439473e-02  -2.4063442e-01  -9.3016099e-02   1.9716930e-01   1.7908216e-01   1.0000000e+00   4.5756098e-01   5.3720996e-01   2.3379393e-01   1.9372471e-01   1.1285596e-01   6.9248428e-01   4.5603772e-01
   1.0000000e+00   4.5417097e-01   4.5030301e-01   1.9820147e-01   3.5684803e-01   1.3754294e-01   7.7230549e-01   4.0711313e-01   7.5622085e-01   3.5223560e-01   3.5629905e-01   1.5809758e-01   3.8561336e-01   1.5563996e-01   6.4934070e-01   3.7050018e-01
   3.4307307e-01   1.6847055e-01  -6.1087110e-02  -4.0404073e-02  -2.3905743e-01  -1.0076968e-01   4.7673198e-01   3.3736198e-01   1.0000000e+00   4.7150110e-01   3.5654189e-01   1.4622426e-01   1.4688564e-01   7.3472882e-02   8.8768710e-01   5.4900236e-01
   7.4454859e-01   3.3299873e-01   2.7436657e-01   1.0696015e-01   2.8456570e-01   1.0621032e-01   6.1036212e-01   3.2200520e-01   1.0000000e+00   4.7684855e-01   5.0957247e-01   2.1522646e-01   4.1481907e-01   1.9461813e-01   6.0339592e-01   4.3658416e-01
   1.4815254e-01   9.5905740e-02  -1.3104238e-02  -8.6401568e-03  -2.2486008e-01  -8.6161564e-02   2.0019963e-01   1.7888725e-01   1.0000000e+00   4.5732756e-01   5.4159383e-01   2.3561228e-01   2.0345169e-01   1.1589810e-01   6.8455242e-01   4.5194099e-01
   1.0000000e+00   4.5481753e-01   4.5604502e-01   2.0042479e-01   3.6404318e-01   1.4191929e-01   7.6412828e-01   4.0251841e-01   7.6233691e-01   3.5402587e-01   3.6261827e-01   1.6169696e-01   3.8724126e-01   1.5813864e-01   6.4628976e-01   3.6825918e-01
   3.5254068e-01   1.7152250e-01  -4.6544382e-02  -3.3120373e-02  -2.1343589e-01  -8.9688797e-02   4.7681613e-01   3.3372439e-01   1.0000000e+00   4.6942999e-01   3.6573098e-01   1.5270544e-01   1.5733643e-01   7.9547515e-02   8.7625369e-01   5.4000863e-01
   7.1596257e-01   3.2076660e-01   2.9697054e-01   1.1904432e-01   3.0569201e-01   1.1477596e-01   5.6655738e-01   2.9911538e-01   1.0000000e+00   4.7515244e-01   5.2729077e-01   2.2515553e-01   4.4676102e-01   2.0304547e-01   5.7827400e-01   4.1607269e-01
   2.2235082e-01   1.2203498e-01   2.9511875e-03  -2.7033779e-03  -1.6603246e-01  -6.8598214e-02   2.5370075e-01   1.9244671e-01   1.0000000e+00   4.6018073e-01   5.6196468e-01   2.4695357e-01   2.5283342e-01   1.3424524e-01   6.6702471e-01   4.3786272e-01
   1.0000000e+00   4.5421373e-01   4.8524937e-01   2.1411625e-01   3.9841295e-01   1.5408221e-01   7.5029508e-01   3.9276136e-01   8.0037650e-01   3.6823714e-01   4.0045902e-01   1.7829697e-01   4.2989988e-01   1.7491877e-01   6.5096040e-01   3.6555521e-01
   3.9644062e-01   1.8876713e-01   2.1636939e-02  -2.7298942e-03  -1.0732528e-01  -4.5498236e-02   4.6913737e-01   3.1671828e-01   1.0000000e+00   4.6863183e-01   4.1049520e-01   1.7496599e-01   2.3158602e-01   1.0621310e-01   8.3398266e-01   5.0219942e-01
   7.1353080e-01   3.1972739e-01   2.9972215e-01   1.2107995e-01   3.1202427e-01   1.1898296e-01   5.6167541e-01   2.9604194e-01   1.0000000e+00   4.7549107e-01   5.2923722e-01   2.2672608e-01   4.4855900e-01   2.0397379e-01   5.7341852e-01   4.1188126e-01
   2.3067356e-01   1.2531732e-01   8.9226291e-03  -2.2250945e-05  -1.5344252e-01  -6.2347149e-02   2.5658678e-01   1.9219254e-01   1.0000000e+00   4.6034806e-01   5.6294892e-01   2.4796454e-01   2.6004680e-01   1.3739959e-01   6.6193225e-01   4.3401024e-01
   1.0000000e+00   4.5393261e-01   4.8960139e-01   2.1679070e-01   4.0635278e-01   1.5901213e-01   7.4765375e-01   3.9118412e-01   8.0421042e-01   3.6990264e-01   4.0603018e-01   1.8169538e-01   4.3053975e-01   1.7550209e-01   6.4540072e-01   3.6123713e-01
   4.0182428e-01   1.9139243e-01   3.3667218e-02   2.7270942e-03  -8.5729926e-02  -3.6146394e-02   4.6261435e-01   3.0950040e-01   1.0000000e+00   4.6777103e-01   4.1803875e-01   1.7904613e-01   2.3973637e-01   1.1096794e-01   8.1887202e-01   4.9226530e-01
   7.0074808e-01   3.1475133e-01   3.2156953e-01   1.3179300e-01   3.3456556e-01   1.2566622e-01   5.3377692e-01   2.7959436e-01   1.0000000e+00   4.7498872e-01   5.5523225e-01   2.3907887e-01   4.8174272e-01   2.1267034e-01   5.5025584e-01   3.9262861e-01
   3.0076843e-01   1.5243572e-01   3.6657762e-02   1.2008940e-02  -8.9951376e-02  -4.0296198e-02   2.7430227e-01   1.9078651e-01   1.0000000e+00   4.6052497e-01   5.8418971e-01   2.5917017e-01   3.0623848e-01   1.5081630e-01   6.6058634e-01   4.2644355e-01
   1.0000000e+00   4.5395375e-01   5.2111413e-01   2.3094638e-01   4.4152181e-01   1.7073112e-01   7.1809712e-01   3.7473335e-01   8.2941433e-01   3.8052700e-01   4.5365073e-01   2.0406283e-01   4.7199305e-01   1.8949384e-01   6.2433197e-01   3.4864976e-01
   4.2100639e-01   2.0111975e-01   8.6725148e-02   3.0789722e-02  -2.5512795e-02  -1.4178873e-02   4.3128554e-01   2.8729426e-01   1.0000000e+00   4.6469078e-01   4.7680477e-01   2.0584604e-01   3.0702538e-01   1.3242792e-01   7.6822880e-01   4.5863379e-01
   6.9796105e-01   3.1359204e-01   3.2539297e-01   1.3398534e-01   3.3943698e-01   1.2843757e-01   5.2776070e-01   2.7654017e-01   1.0000000e+00   4.7535436e-01   5.6143060e-01   2.4286273e-01   4.8453692e-01   2.1384655e-01   5.4352705e-01   3.8782536e-01
   3.0403491e-01   1.5344343e-01   4.1766288e-02   1.5088674e-02  -8.3469707e-02  -3.7051077e-02   2.7091505e-01   1.8834647e-01   1.0000000e+00   4.6110569e-01   5.8958994e-01   2.6157893e-01   3.1063808e-01   1.5132683e-01   6.5561337e-01   4.2469378e-01
   1.0000000e+00   4.5346025e-01   5.2611209e-01   2.3400498e-01   4.4647342e-01   1.7389516e-01   7.1338242e-01   3.7199149e-01   8.3024116e-01   3.8118333e-01   4.5951961e-01   2.0671972e-01   4.7046897e-01   1.8886819e-01   6.1614239e-01   3.4465785e-01
   4.2252715e-01   2.0108633e-01   9.2099914e-02   3.4594517e-02  -1.8438239e-02  -1.0223182e-02   4.2700040e-01   2.8410405e-01   1.0000000e+00   4.6579372e-01   4.8341045e-01   2.0875372e-01   3.0601087e-01   1.3308392e-01   7.5742824e-01   4.5201068e-01
   6.8628210e-01   3.0862729e-01   3.4217734e-01   1.4264767e-01   3.4639475e-01   1.2682252e-01   5.0745416e-01   2.6555079e-01   1.0000000e+00   4.7669111e-01   5.9724259e-01   2.5973164e-01   5.0914663e-01   2.1841656e-01   5.1245255e-01   3.6915637e-01
   3.3669793e-01   1.6697952e-01   6.9281147e-02   2.8190544e-02  -3.8123177e-03  -8.2016348e-03   2.6427605e-01   1.8067295e-01   1.0000000e+00   4.6036312e-01   6.1646208e-01   2.7417777e-01   3.3587549e-01   1.5412067e-01   6.3959357e-01   4.0989825e-01
   1.0000000e+00   4.5297926e-01   5.5082124e-01   2.4503057e-01   4.6343742e-01   1.7544659e-01   7.1243118e-01   3.7111857e-01   8.3774128e-01   3.8382688e-01   4.9958039e-01   2.2419374e-01   4.9340984e-01   1.9431723e-01   5.8920855e-01   3.2987651e-01
   4.2517760e-01   2.0275813e-01   1.2237552e-01   4.7242021e-02   5.8718896e-03  -6.8060538e-03   3.8407496e-01   2.6112115e-01   1.0000000e+00   4.6637038e-01   5.2953768e-01   2.3060512e-01   3.5258028e-01   1.4750898e-01   7.0480469e-01   4.2602338e-01
[truncated: 11,309 more chars]
