# Supplementary material for: Differential perovskite hemispherical photodetector for intelligent imaging and location tracking
Source: Nat Commun. 2024 Jan 17;15:577. doi: 10.1038/s41467-024-44857-4 (PMC10794423; doi:10.1038/s41467-024-44857-4)
Supplement: Supplementary file 7 — Supplementary Software 1 [file 41467_2024_44857_MOESM7_ESM.zip › Tracking/SpitalTracking/localXYZ.m]

function [Y,Xf,Af] = localXYZ(X,~,~)
%LOCALXYZ neural network simulation function.
%
% Auto-generated by MATLAB, 03-Dec-2023 19:54:53.
% 
% [Y] = localXYZ(X,~,~) takes these arguments:
% 
%   X = 1xTS cell, 1 inputs over TS timesteps
%   Each X{1,ts} = 16xQ matrix, input #1 at timestep ts.
% 
% and returns:
%   Y = 1xTS cell of 1 outputs over TS timesteps.
%   Each Y{1,ts} = 3xQ matrix, output #1 at timestep ts.
% 
% where Q is number of samples (or series) and TS is the number of timesteps.

%#ok<*RPMT0>

% ===== NEURAL NETWORK CONSTANTS =====

% Input 1
x1_step1.xoffset = [-0.54369529;-0.23219044;-0.5210517;-0.24640256;-0.45148095;-0.19453072;-0.32008361;-0.14023401;0.0756678;0;0;0;0.0080296947;0.001721172;0.044138091;0.024501854];
x1_step1.gain = [1.29559247408211;2.8857203102738;1.50051978755701;3.24418986277288;1.37790303069427;3.13076010942007;1.51505555015565;3.04877486430246;2.16372425411557;4.04513447786638;2;4.33131567655172;2.0161893852207;3.76402323555633;2.09235244251165;3.25847993416489];
x1_step1.ymin = -1;

% Layer 1
b1 = [0.0088687661627568168538;-1.6808251455060052582;1.0730685539471687129;-0.098006922748717820171;-0.76185477933259493355;0.12081501979286028703;0.45051893369193618533;-0.74610502232101671982;-0.3953194418274760813;0.59053126591352023134;-0.29545255238954637456;-0.50296034501310538101];
IW1_1 = [0.39024699628209302826 -0.301081106903259621 0.46651343623147961681 -0.33386184933727119928 -0.82260872977770482795 0.34502395113457684506 0.63562750607576679052 -0.8290074989692036711 0.11189630466650836438 -0.15109799262338974302 1.2812784598540571945 -2.0047834045343964071 0.32750232291449771216 0.18933899451189789565 0.4119805686537234557 0.48787816469916833739;-1.8691750347126645515 1.0506942129205865122 -0.13905171200145571841 0.70267089012743455534 0.76338879882588051018 -1.3583652795494862708 -2.2352134090645958686 1.8291442509779614056 1.7770777943187836545 -1.1766732005008400108 0.17416643734747147554 -0.55710145511322906042 0.39850833296615445489 -0.4108022023078548024 1.3172619120809481164 -1.6332031437115641648;0.89858833052790121343 -0.42024884659973049672 -0.10186246919755699569 -1.1258655175458671671 -0.2867330912061337167 0.75675899170456584208 -0.11310182771755160347 0.72028361938954144073 -0.31650558622632346539 0.54826440445198820761 0.30335857814798239396 -0.63707713134928145582 -0.35734213883522175648 0.95450689253498000042 -0.40260368599221924013 -0.14948351858189509733;-1.4782957991065786008 0.55552114352242121242 -0.25762069469820414458 3.3572862331853041695 0.48087579049911344242 -0.39488570695319014092 -1.1600092078220498593 0.94098455592716023776 3.5127732085272489471 -4.1024651491623522759 -3.7512393231440746 2.5996622363272066103 -0.16921702804402180553 -0.09867384306080040357 -1.5720599557018621883 2.1459109850187703117;3.3721693469961269152 -2.1492168752140332622 0.74707553992613306981 -0.38901806466428517917 5.9648114099760221052 -5.4265624873113109672 3.757104146204403694 -3.2594297822931261877 -0.603504391353696934 0.56669668131055050964 0.99844367303207981479 -1.346270433688610435 0.81847899779346122706 -0.48022435093837245734 -0.25396277333951033928 -1.535990663730663508;1.4099011924883915192 -2.2636905794248138868 -2.7733379396089077318 2.9308286677655148722 -0.35524589555009034036 0.46083710666278238088 -0.003422868280283969996 0.85285983676272725251 -0.55143862441558033627 0.53190963553981085443 -1.0210992687842930238 2.4918157836306331632 1.390658039254770495 -1.4671043819139881759 0.10010403526785245643 -1.400430072351310784;-0.07359849162126784472 -0.21038171963546475896 -1.6753650665192005853 2.4370454049600760449 -0.78415440546155723567 0.89873581218423326256 -1.1632653684929785687 0.46994174143495093254 0.8884892292302105643 -1.0892294682895757862 -1.4588575676255173263 2.0804400440449888343 1.2896933404685440028 -1.8967280333164204809 -0.43213269118839697791 0.69219469885291584621;1.5036997115991865837 -0.35965043343637986828 -4.2588715307546864963 1.6839785999192600219 1.7691359448363577211 -1.7150899131729779867 -2.2293109719977364236 1.5492194384728208423 0.27382559719092575135 0.68420339669030716401 -2.5000904658041278594 2.2986749283137313249 1.8511761692773467392 -1.009141174505182148 2.1031488767301969034 -3.094929969165905792;0.71831439863360935227 -1.3761500158795116899 2.9518294597560590375 -2.0409411383374114202 -1.4515011917482285586 0.75912817470976556855 1.0650815841332132994 -1.1995804450875688918 -0.86177751825937998209 1.1092120311366320262 1.8535081641495876337 -2.7356009033996731006 1.6554932379944333753 -1.4971907070182557398 1.6264145925442232699 -0.52442675130919746973;-1.1132164110791891165 1.0988795835448508242 -0.44155268868190822307 1.162643535823773222 -1.0429172015911021276 1.1733993905488413478 1.1830086985481054196 -1.9033873825222731302 0.015702043559924754729 -0.97201033728160901592 1.2744145387476848441 -0.49422502530443701563 -0.89362394589615201657 0.84985724980355081826 -1.8204077292280673728 2.2691147037984307211;0.24835024205089015203 0.20302081313051820177 -0.26798531971056638312 -0.51434497065350159861 0.64169653981566943113 -0.68260295632576073466 -0.49980605343936695961 0.72844058201115902129 0.12170236527040502461 0.40926224322428383928 -0.11099186818489790995 -0.59313594998888219401 -0.015349305137227070572 0.43054093206176374808 0.60542034491133001062 -0.84084802765695954019;3.4046335292892062618 -3.2420029647504065018 0.059219941263269133824 1.1900401632030339627 1.8045377981755732488 -3.2353561478301617882 1.6058868132347761115 0.61332750198910812589 -0.23568191602292848374 0.48455091727963994774 0.14886883873320030935 -0.61223002745985866113 0.77921763536596932997 0.72522626536924672536 -0.89238247664388159475 -2.2264070639951296648];

% Layer 2
b2 = [0.83650498357080727008;0.34093756512343187381;0.15613603766009809259];
LW2_1 = [-0.8333412815822900388 -1.613786684620009737 -3.6069586360599448227 -0.6775283594286508615 -0.44950547406647284321 -0.39485419920994924148 1.8388773483408757947 -0.94701241472324160231 0.025996566300110608705 0.058514547962596648312 3.2103241446190318165 0.56867280637557526823;-3.6823162967360718589 -0.39752617862550426731 -0.48814214432817054634 0.31390086313202686386 -0.17403822668116986083 0.83956998195175880362 0.35982071837744578069 0.041672659659044014591 1.9256380502759826712 2.4800000566080733222 4.6642244359350355509 -0.33108116499303796854;-4.5481405076510004193 0.21992478063797041288 1.1283269700084803677 1.1874489706847868309 -3.4126981304517878257 0.20002578153947303541 -0.65297777349765950827 -0.28958131667177561264 3.2761839106393368937 1.0442209531497115282 3.0975054145608789113 2.611803293527079628];

% Output 1
y1_step1.ymin = -1;
y1_step1.gain = [0.105263157894737;0.105263157894737;0.666666666666667];
y1_step1.xoffset = [1;1;1];

% ===== SIMULATION ========

% Format Input Arguments
isCellX = iscell(X);
if ~isCellX
  X = {X};
end

% Dimensions
TS = size(X,2); % timesteps
if ~isempty(X)
  Q = size(X{1},2); % samples/series
else
  Q = 0;
end

% Allocate Outputs
Y = cell(1,TS);

% Time loop
for ts=1:TS

    % Input 1
    Xp1 = mapminmax_apply(X{1,ts},x1_step1);
    
    % Layer 1
    a1 = tansig_apply(repmat(b1,1,Q) + IW1_1*Xp1);
    
    % Layer 2
    a2 = repmat(b2,1,Q) + LW2_1*a1;
    
    % Output 1
    Y{1,ts} = mapminmax_reverse(a2,y1_step1);
end

% Final Delay States
Xf = cell(1,0);
Af = cell(2,0);

% Format Output Arguments
if ~isCellX
  Y = cell2mat(Y);
end
end

% ===== MODULE FUNCTIONS ========

% Map Minimum and Maximum Input Processing Function
function y = mapminmax_apply(x,settings)
  y = bsxfun(@minus,x,settings.xoffset);
  y = bsxfun(@times,y,settings.gain);
  y = bsxfun(@plus,y,settings.ymin);
end

% Sigmoid Symmetric Transfer Function
function a = tansig_apply(n,~)
  a = 2 ./ (1 + exp(-2*n)) - 1;
end

% Map Minimum and Maximum Output Reverse-Processing Function
function x = mapminmax_reverse(y,settings)
  x = bsxfun(@minus,y,settings.ymin);
  x = bsxfun(@rdivide,x,settings.gain);
  x = bsxfun(@plus,x,settings.xoffset);
end
