# Supplementary material for: Differential perovskite hemispherical photodetector for intelligent imaging and location tracking
Source: Nat Commun. 2024 Jan 17;15:577. doi: 10.1038/s41467-024-44857-4 (PMC10794423; doi:10.1038/s41467-024-44857-4)
Supplement: Supplementary file 7 — Supplementary Software 1 [file 41467_2024_44857_MOESM7_ESM.zip › Tracking/SpitalTracking/testgroup.txt]

   5.3675946e-01   2.3122220e-01   2.4197002e-01   1.1332565e-01   8.7853889e-01   3.9361994e-01   7.7850828e-01   3.8709987e-01   6.5626165e-01   3.0412343e-01   4.4792181e-01   2.0441443e-01   1.0000000e+00   5.2069950e-01   7.3024763e-01   4.1313897e-01
   5.5930891e-01   2.4432582e-01   2.5246187e-01   1.1719164e-01   8.7775987e-01   3.9336892e-01   7.8684494e-01   3.9179333e-01   6.8691813e-01   3.2133980e-01   4.5662361e-01   2.0922809e-01   1.0000000e+00   5.1941649e-01   7.4369423e-01   4.2166171e-01
   5.8147130e-01   2.5677445e-01   2.6313123e-01   1.2190784e-01   8.7706973e-01   3.9334950e-01   7.9566539e-01   3.9704931e-01   7.1731034e-01   3.3784964e-01   4.6800323e-01   2.1462679e-01   1.0000000e+00   5.1869038e-01   7.5683104e-01   4.3054163e-01
   6.0474913e-01   2.6872820e-01   2.7612020e-01   1.2763617e-01   8.7750624e-01   3.9361417e-01   8.0603549e-01   4.0293802e-01   7.4902030e-01   3.5484304e-01   4.8290851e-01   2.2125034e-01   1.0000000e+00   5.1859404e-01   7.7088811e-01   4.3981475e-01
   6.4981278e-01   2.9228298e-01   2.9957246e-01   1.3776987e-01   8.7741077e-01   3.9318055e-01   8.2595381e-01   4.1438511e-01   8.1004824e-01   3.8792256e-01   5.0861726e-01   2.3241363e-01   1.0000000e+00   5.1700879e-01   7.9730196e-01   4.5671096e-01
   6.9560722e-01   3.1599109e-01   3.2554810e-01   1.4917420e-01   8.7727413e-01   3.9246043e-01   8.4737792e-01   4.2606241e-01   8.7251098e-01   4.2042894e-01   5.3832083e-01   2.4609634e-01   1.0000000e+00   5.1650274e-01   8.2381167e-01   4.7486452e-01
   7.4432411e-01   3.4054018e-01   3.5379061e-01   1.6103757e-01   8.7807615e-01   3.9253911e-01   8.7209366e-01   4.3943041e-01   9.3860106e-01   4.5363941e-01   5.7210857e-01   2.6024870e-01   1.0000000e+00   5.1592459e-01   8.5209253e-01   4.9403302e-01
   7.8863726e-01   3.6182199e-01   3.7886653e-01   1.7217280e-01   8.6995058e-01   3.8804332e-01   8.9063305e-01   4.5059395e-01   1.0000000e+00   4.8416685e-01   6.0345501e-01   2.7325246e-01   9.9004084e-01   5.1009465e-01   8.7306374e-01   5.1018546e-01
   7.8457989e-01   3.6075177e-01   3.7972375e-01   1.7181977e-01   8.0838611e-01   3.5890494e-01   8.5524871e-01   4.3395340e-01   1.0000000e+00   4.8447325e-01   5.9697812e-01   2.6899144e-01   9.1827489e-01   4.7287870e-01   8.4013977e-01   4.9472740e-01
   7.8025543e-01   3.5937941e-01   3.7761866e-01   1.7030791e-01   7.4966087e-01   3.3117786e-01   8.2384843e-01   4.1937793e-01   1.0000000e+00   4.8439194e-01   5.8872457e-01   2.6458774e-01   8.5031613e-01   4.3770438e-01   8.0831966e-01   4.8084880e-01
   7.7559243e-01   3.5799851e-01   3.7371290e-01   1.6785555e-01   6.9174153e-01   3.0328417e-01   7.9272958e-01   4.0532428e-01   1.0000000e+00   4.8412449e-01   5.7966764e-01   2.5985353e-01   7.8311489e-01   4.0269488e-01   7.7717483e-01   4.6768022e-01
   7.7164912e-01   3.5638208e-01   3.7131684e-01   1.6654810e-01   6.4694344e-01   2.8158965e-01   7.6509971e-01   3.9275220e-01   1.0000000e+00   4.8444559e-01   5.7328606e-01   2.5591942e-01   7.3010699e-01   3.7431785e-01   7.4856489e-01   4.5473073e-01
   7.6836064e-01   3.5488696e-01   3.7195162e-01   1.6671299e-01   6.1707311e-01   2.6646313e-01   7.3858004e-01   3.8047816e-01   1.0000000e+00   4.8520376e-01   5.7182210e-01   2.5549547e-01   6.9401660e-01   3.5363454e-01   7.2231500e-01   4.4238280e-01
   7.6574706e-01   3.5393371e-01   3.7643241e-01   1.6880246e-01   5.9869970e-01   2.5624344e-01   7.1668027e-01   3.6900818e-01   1.0000000e+00   4.8584099e-01   5.7554202e-01   2.5732826e-01   6.7075754e-01   3.3950829e-01   6.9939226e-01   4.3033200e-01
   7.6318193e-01   3.5300944e-01   3.8376493e-01   1.7232784e-01   5.8974299e-01   2.5063461e-01   6.9513677e-01   3.5784292e-01   1.0000000e+00   4.8645979e-01   5.8246723e-01   2.6094161e-01   6.5947182e-01   3.3018112e-01   6.7796705e-01   4.1887432e-01
   7.6170868e-01   3.5277560e-01   3.9467789e-01   1.7742915e-01   5.9089794e-01   2.4867275e-01   6.7533456e-01   3.4753107e-01   1.0000000e+00   4.8743917e-01   5.9403479e-01   2.6628401e-01   6.6012019e-01   3.2573786e-01   6.5806986e-01   4.0711610e-01
   7.6069390e-01   3.5264368e-01   4.0711023e-01   1.8303379e-01   6.0036048e-01   2.5149455e-01   6.6132848e-01   3.3927261e-01   1.0000000e+00   4.8801264e-01   6.0837346e-01   2.7312485e-01   6.6971566e-01   3.2591009e-01   6.4105128e-01   3.9661017e-01
   7.5897094e-01   3.5178800e-01   4.1794782e-01   1.8796419e-01   6.0561366e-01   2.5226225e-01   6.4728540e-01   3.3123592e-01   1.0000000e+00   4.8871521e-01   6.2288620e-01   2.8028215e-01   6.7786510e-01   3.2538719e-01   6.2240776e-01   3.8559944e-01
   7.5813159e-01   3.5164494e-01   4.2881315e-01   1.9342070e-01   6.0931557e-01   2.5207803e-01   6.3456638e-01   3.2367751e-01   1.0000000e+00   4.8971860e-01   6.3755818e-01   2.8722293e-01   6.8247930e-01   3.2309628e-01   6.0354765e-01   3.7456784e-01
   7.5711284e-01   3.5168761e-01   4.3910367e-01   1.9841422e-01   6.1212107e-01   2.5139178e-01   6.2122698e-01   3.1654042e-01   1.0000000e+00   4.9023246e-01   6.5095229e-01   2.9346159e-01   6.8575027e-01   3.2039648e-01   5.8232180e-01   3.6293259e-01
   7.5833578e-01   3.5230024e-01   4.5029602e-01   2.0360028e-01   6.1629927e-01   2.5084033e-01   6.0908820e-01   3.1019453e-01   1.0000000e+00   4.9128826e-01   6.6649502e-01   3.0076095e-01   6.8746539e-01   3.1644793e-01   5.5836459e-01   3.4979575e-01
   7.5972069e-01   3.5366092e-01   4.6230718e-01   2.0934507e-01   6.1970517e-01   2.4985405e-01   5.9555591e-01   3.0282653e-01   1.0000000e+00   4.9230302e-01   6.8210282e-01   3.0855244e-01   6.8681704e-01   3.1252010e-01   5.3350036e-01   3.3647274e-01
   8.2627931e-01   3.8357061e-01   5.2324754e-01   2.3720948e-01   6.6764097e-01   2.6695979e-01   6.2892443e-01   3.1910781e-01   1.0000000e+00   4.9073292e-01   6.9653803e-01   3.1528989e-01   6.9635676e-01   3.1254910e-01   5.3473529e-01   3.3414158e-01
   9.0635673e-01   4.1995440e-01   5.9723588e-01   2.7083808e-01   7.3402608e-01   2.9176931e-01   6.7210957e-01   3.4013236e-01   1.0000000e+00   4.8832890e-01   7.1360055e-01   3.2319100e-01   7.1377457e-01   3.1636993e-01   5.4383890e-01   3.3507357e-01
   1.0000000e+00   4.6160288e-01   6.8318599e-01   3.1005985e-01   8.1669479e-01   3.2466641e-01   7.2977713e-01   3.6849981e-01   9.9788553e-01   4.8385591e-01   7.3095931e-01   3.3111855e-01   7.4043161e-01   3.2567525e-01   5.6125419e-01   3.3899841e-01
   1.0000000e+00   4.5959138e-01   7.0667657e-01   3.2013419e-01   8.3043660e-01   3.3138096e-01   7.2391637e-01   3.6343013e-01   8.9138169e-01   4.2913711e-01   6.7387120e-01   3.0547764e-01   7.0087444e-01   3.0619260e-01   5.3085299e-01   3.1169224e-01
   1.0000000e+00   4.5787369e-01   7.2948152e-01   3.3083287e-01   8.5153496e-01   3.4216768e-01   7.2829406e-01   3.6322394e-01   7.8728590e-01   3.7484832e-01   6.1605074e-01   2.7901269e-01   6.7206288e-01   2.9420849e-01   5.1216216e-01   2.9073359e-01
   1.0000000e+00   4.5511422e-01   7.4944065e-01   3.3964036e-01   8.7961378e-01   3.5789852e-01   7.4115246e-01   3.6705522e-01   6.8557818e-01   3.2135458e-01   5.5735713e-01   2.5216142e-01   6.5265310e-01   2.8608126e-01   5.0296937e-01   2.7428666e-01
   1.0000000e+00   4.5393496e-01   7.6156554e-01   3.4554414e-01   9.2776735e-01   3.8183866e-01   7.6083183e-01   3.7377165e-01   6.7760064e-01   3.1749965e-01   5.6705617e-01   2.5696185e-01   6.9747994e-01   3.0913698e-01   5.1685203e-01   2.7827678e-01
   1.0000000e+00   4.5267222e-01   7.7364220e-01   3.5143733e-01   9.7639127e-01   4.0572040e-01   7.8147789e-01   3.8077679e-01   6.6591436e-01   3.1201920e-01   5.7475852e-01   2.6103303e-01   7.4142518e-01   3.3101972e-01   5.2813928e-01   2.8087223e-01
   9.7406565e-01   4.4045558e-01   7.6546029e-01   3.4784098e-01   1.0000000e+00   4.1823216e-01   7.8364008e-01   3.7808993e-01   6.3378287e-01   2.9694454e-01   5.6441351e-01   2.5684609e-01   7.6414702e-01   3.4317159e-01   5.2317689e-01   2.7566960e-01
   9.2642731e-01   4.1792088e-01   7.3791536e-01   3.3625751e-01   1.0000000e+00   4.2037267e-01   7.6777036e-01   3.6760847e-01   5.8465652e-01   2.7375870e-01   5.3762322e-01   2.4509166e-01   7.6600210e-01   3.4594860e-01   5.0413964e-01   2.6354534e-01
   8.8110120e-01   3.9689151e-01   7.0856119e-01   3.2330142e-01   1.0000000e+00   4.2232413e-01   7.5313575e-01   3.5726496e-01   5.3412827e-01   2.5016263e-01   5.0716746e-01   2.3190705e-01   7.6591924e-01   3.4755485e-01   4.8422424e-01   2.5033732e-01
   8.4274729e-01   3.7916487e-01   6.7810973e-01   3.1021122e-01   1.0000000e+00   4.2421574e-01   7.4544388e-01   3.5141434e-01   4.9225078e-01   2.3071996e-01   4.7683097e-01   2.1824389e-01   7.6730784e-01   3.5014633e-01   4.7207957e-01   2.4307944e-01
   8.1324130e-01   3.6548846e-01   6.4711151e-01   2.9671649e-01   1.0000000e+00   4.2552749e-01   7.4564661e-01   3.5090444e-01   4.6063355e-01   2.1582028e-01   4.4730164e-01   2.0499142e-01   7.6908169e-01   3.5257825e-01   4.6968710e-01   2.4030164e-01
   7.9235237e-01   3.5524494e-01   6.1621607e-01   2.8311141e-01   1.0000000e+00   4.2761045e-01   7.5253589e-01   3.5440398e-01   4.4048536e-01   2.0536669e-01   4.1888193e-01   1.9208542e-01   7.7118353e-01   3.5586840e-01   4.7716872e-01   2.4378958e-01
   7.7960623e-01   3.4811564e-01   5.8676384e-01   2.6976622e-01   1.0000000e+00   4.2983461e-01   7.6552155e-01   3.6098907e-01   4.3003583e-01   1.9917830e-01   3.9282708e-01   1.8040094e-01   7.7393270e-01   3.5930430e-01   4.9417301e-01   2.5202564e-01
   7.7623476e-01   3.4573683e-01   5.6047922e-01   2.5796485e-01   1.0000000e+00   4.3142545e-01   7.8410991e-01   3.7190717e-01   4.3034058e-01   1.9814691e-01   3.7112235e-01   1.7029276e-01   7.7797564e-01   3.6296017e-01   5.1958270e-01   2.6532794e-01
   7.8134669e-01   3.4601165e-01   5.3947036e-01   2.4803267e-01   1.0000000e+00   4.3407836e-01   8.0834259e-01   3.8585841e-01   4.4150512e-01   2.0149301e-01   3.5458252e-01   1.6254993e-01   7.8332350e-01   3.6666927e-01   5.5330800e-01   2.8386934e-01
   7.8817690e-01   3.4755178e-01   5.2091179e-01   2.3974630e-01   1.0000000e+00   4.3550763e-01   8.3258318e-01   3.9937510e-01   4.5124034e-01   2.0419178e-01   3.3823317e-01   1.5521621e-01   7.8640058e-01   3.6922002e-01   5.8663549e-01   3.0183278e-01
   7.9450113e-01   3.4884157e-01   5.0557364e-01   2.3273066e-01   1.0000000e+00   4.3761731e-01   8.5295779e-01   4.1032453e-01   4.5689573e-01   2.0483012e-01   3.2027673e-01   1.4716334e-01   7.8412677e-01   3.6951963e-01   6.1514051e-01   3.1764781e-01
   8.0072934e-01   3.5045225e-01   4.9381197e-01   2.2686432e-01   1.0000000e+00   4.3855889e-01   8.7296863e-01   4.2050577e-01   4.5705196e-01   2.0345633e-01   3.0069607e-01   1.3817531e-01   7.7587256e-01   3.6674409e-01   6.3832222e-01   3.3043899e-01
   8.0813112e-01   3.5266332e-01   4.8368948e-01   2.2241271e-01   1.0000000e+00   4.3902310e-01   8.9278016e-01   4.3177020e-01   4.5464877e-01   2.0072582e-01   2.8055082e-01   1.2865640e-01   7.6435520e-01   3.6261631e-01   6.5790272e-01   3.4153263e-01
   8.1576996e-01   3.5449773e-01   4.7464095e-01   2.1790295e-01   1.0000000e+00   4.4024752e-01   9.1579265e-01   4.4324270e-01   4.4866286e-01   1.9557790e-01   2.5822829e-01   1.1849222e-01   7.4847339e-01   3.5655783e-01   6.7466048e-01   3.5138567e-01
   8.1478893e-01   3.5300172e-01   4.6492983e-01   2.1349001e-01   1.0000000e+00   4.3996755e-01   9.3158564e-01   4.5014013e-01   4.3228187e-01   1.8611491e-01   2.3529477e-01   1.0801099e-01   7.3048912e-01   3.5009740e-01   6.8199439e-01   3.5632308e-01
   8.0575854e-01   3.4697627e-01   4.5471632e-01   2.0835327e-01   1.0000000e+00   4.4018855e-01   9.4259808e-01   4.5451836e-01   4.0607680e-01   1.7174450e-01   2.1158167e-01   9.6730009e-02   7.1183054e-01   3.4263621e-01   6.7933339e-01   3.5518431e-01
   8.0477837e-01   3.4576163e-01   4.5026098e-01   2.0599902e-01   1.0000000e+00   4.3987603e-01   9.5120073e-01   4.5866565e-01   3.9480641e-01   1.6534618e-01   1.9894021e-01   9.0705106e-02   7.0067015e-01   3.3813922e-01   6.7971546e-01   3.5591560e-01
   8.0250579e-01   3.4389077e-01   4.4379471e-01   2.0336413e-01   1.0000000e+00   4.3979981e-01   9.6173618e-01   4.6378490e-01   3.8231977e-01   1.5815121e-01   1.8677353e-01   8.4864302e-02   6.9234043e-01   3.3524298e-01   6.8054371e-01   3.5681546e-01
