# Supplementary material for: Differential perovskite hemispherical photodetector for intelligent imaging and location tracking
Source: Nat Commun. 2024 Jan 17;15:577. doi: 10.1038/s41467-024-44857-4 (PMC10794423; doi:10.1038/s41467-024-44857-4)
Supplement: Supplementary file 8 — Source Data [file 41467_2024_44857_MOESM8_ESM.zip]

Archive with 26 entries (26 files):
- Fig . 1h.xlsx
- Fig. 1f.xlsx
- Fig. 1g.xlsx
- Fig. 2b.xlsx
- Fig. 2c.xlsx
- Fig. 2e.xlsx
- Fig. 2f.xlsx
- Fig. 2g.xlsx
- Fig. 4b.xlsx
- Supplementary Fig. 11a.xlsx
- Supplementary Fig. 11b.xlsx
- Supplementary Fig. 11c.xlsx
- Supplementary Fig. 3d.xlsx
- Supplementary Fig. 3f.xlsx
- Supplementary Fig. 4a.xlsx
- Supplementary Fig. 4d.xlsx
- Supplementary Fig. 6a.xlsx
- Supplementary Fig. 6b.xlsx
- Supplementary Fig. 6c.xlsx
- Supplementary Fig. 6d.xlsx
- Supplementary Fig. 7a.xlsx
- Supplementary Fig. 7b.xlsx
- Supplementary Fig. 7c.xlsx
- Supplementary Fig. 7e.xlsx
- Supplementary Fig. 7f.xlsx
- Supplementary Fig. 8a.xlsx
