# Supplementary material for: Differential perovskite hemispherical photodetector for intelligent imaging and location tracking
Source: Nat Commun. 2024 Jan 17;15:577. doi: 10.1038/s41467-024-44857-4 (PMC10794423; doi:10.1038/s41467-024-44857-4)
Supplement: Supplementary file 8 — Source Data [file 41467_2024_44857_MOESM8_ESM.zip › Fig . 1h.xlsx]

## Sheet: Sheet1
3	0.08571	3	0.17355	3	0.20882	3	0.15524	3	0.12329
3.04	0.05306	3.04	0.18388	3.04	0.16473	3.04	0.17137	3.04	0.13242
3.08	0.07347	3.08	0.15909	3.08	0.21346	3.08	0.17944	3.08	0.1309
3.12	0.14286	3.12	0.15702	3.12	0.2065	3.12	0.17944	3.12	0.11568
3.16	0.09388	3.16	0.19628	3.16	0.19026	3.16	0.18952	3.16	0.12633
3.2	0.08571	3.2	0.16736	3.2	0.21114	3.2	0.15927	3.2	0.11416
3.24	0.09388	3.24	0.15909	3.24	0.19258	3.24	0.19556	3.24	0.1035
3.28	0.09388	3.28	0.17562	3.28	0.20418	3.28	0.15927	3.28	0.10959
3.32	0.06531	3.32	0.15702	3.32	0.1949	3.32	0.16734	3.32	0.10654
3.36	0.05306	3.36	0.17149	3.36	0.19722	3.36	0.14718	3.36	0.14003
3.4	0.08571	3.4	0.16942	3.4	0.19954	3.4	0.17742	3.4	0.10046
3.44	0.06531	3.44	0.16322	3.44	0.17633	3.44	0.16532	3.44	0.1309
3.48	0.09796	3.48	0.11983	3.48	0.14617	3.48	0.16129	3.48	0.13394
3.52	0.0898	3.52	0.16942	3.52	0.13225	3.52	0.13105	3.52	0.12177
3.56	0.04898	3.56	0.14669	3.56	0.19258	3.56	0.16935	3.56	0.10807
3.6	0.05714	3.6	0.15496	3.6	0.16705	3.6	0.14718	3.6	0.11111
3.64	0.06939	3.64	0.14669	3.64	0.17169	3.64	0.14113	3.64	0.07915
3.68	0.05714	3.68	0.17355	3.68	0.18097	3.68	0.14315	3.68	0.11111
3.72	0.09388	3.72	0.14463	3.72	0.17633	3.72	0.16532	3.72	0.12785
3.76	0.05306	3.76	0.14256	3.76	0.17865	3.76	0.13306	3.76	0.09893
3.8	0.06122	3.8	0.13223	3.8	0.15313	3.8	0.12903	3.8	0.10198
3.84	0.07755	3.84	0.1405	3.84	0.15313	3.84	0.11089	3.84	0.08524
3.88	0.11429	3.88	0.15083	3.88	0.15545	3.88	0.14919	3.88	0.10046
3.92	0.07755	3.92	0.13223	3.92	0.19026	3.92	0.12298	3.92	0.07458
3.96	0.06531	3.96	0.11157	3.96	0.16241	3.96	0.1371	3.96	0.0898
4	0.06939	4	0.1281	4	0.18794	4	0.16129	4	0.10502
4.04	0.06531	4.04	0.13017	4.04	0.16937	4.04	0.10484	4.04	0.11416
4.08	0.06531	4.08	0.14876	4.08	0.17169	4.08	0.11895	4.08	0.09285
4.12	0.05306	4.12	0.15083	4.12	0.14849	4.12	0.17742	4.12	0.10654
4.16	0.04898	4.16	0.13223	4.16	0.12993	4.16	0.125	4.16	0.09589
4.2	0.06939	4.2	0.11364	4.2	0.13457	4.2	0.08468	4.2	0.11568
4.24	0.08571	4.24	0.1343	4.24	0.13921	4.24	0.13508	4.24	0.09132
4.28	0.0898	4.28	0.16529	4.28	0.16009	4.28	0.08871	4.28	0.11263
4.32	0.06122	4.32	0.11777	4.32	0.15545	4.32	0.11089	4.32	0.09132
4.36	0.08571	4.36	0.11777	4.36	0.12297	4.36	0.14516	4.36	0.07002
4.4	0.06939	4.4	0.1095	4.4	0.13921	4.4	0.15121	4.4	0.08067
4.44	0.09388	4.44	0.11983	4.44	0.13225	4.44	0.11694	4.44	0.09893
4.48	0.05714	4.48	0.13636	4.48	0.12297	4.48	0.11089	4.48	0.08219
4.52	0.05714	4.52	0.10537	4.52	0.17401	4.52	0.1129	4.52	0.08676
4.56	0.05714	4.56	0.10124	4.56	0.10673	4.56	0.10484	4.56	0.09285
4.6	0.0449	4.6	0.12397	4.6	0.14617	4.6	0.08871	4.6	0.08676
4.64	0.06122	4.64	0.11983	4.64	0.15545	4.64	0.10081	4.64	0.10502
4.68	0.0449	4.68	0.1157	4.68	0.12529	4.68	0.10081	4.68	0.06088
4.72	0.02857	4.72	0.09298	4.72	0.11601	4.72	0.12702	4.72	0.08067
4.76	0.03265	4.76	0.11777	4.76	0.14617	4.76	0.10887	4.76	0.09741
4.8	0.04082	4.8	0.08471	4.8	0.10441	4.8	0.11492	4.8	0.08676
4.84	0.0449	4.84	0.14463	4.84	0.13921	4.84	0.11492	4.84	0.09893
4.88	0.06122	4.88	0.12397	4.88	0.11833	4.88	0.09274	4.88	0.07154
4.92	0.05306	4.92	0.10744	4.92	0.14617	4.92	0.13105	4.92	0.0898
4.96	0.07755	4.96	0.11983	4.96	0.12065	4.96	0.09274	4.96	0.07458
5	0.04082	5	0.10331	5	0.13689	5	0.1129	5	0.10046
5.04	0.04898	5.04	0.09504	5.04	0.14385	5.04	0.13306	5.04	0.07763
5.08	0.05714	5.08	0.13843	5.08	0.16937	5.08	0.13911	5.08	0.08219
5.12	0.03673	5.12	0.11983	5.12	0.12993	5.12	0.10887	5.12	0.08219
5.16	0.04082	5.16	0.10331	5.16	0.14385	5.16	0.11492	5.16	0.09437
5.2	0.05714	5.2	0.08678	5.2	0.11601	5.2	0.11694	5.2	0.07306
5.24	0.05306	5.24	0.1219	5.24	0.12529	5.24	0.09879	5.24	0.11872
5.28	0.06122	5.28	0.12397	5.28	0.09513	5.28	0.10484	5.28	0.1035
5.32	0.06122	5.32	0.1157	5.32	0.14153	5.32	0.12702	5.32	0.07458
5.36	0.04082	5.36	0.1095	5.36	0.14385	5.36	0.09274	5.36	0.0761
5.4	0.07755	5.4	0.10331	5.4	0.12529	5.4	0.08065	5.4	0.08219
5.44	0.08571	5.44	0.13017	5.44	0.12761	5.44	0.125	5.44	0.08219
5.48	0.04898	5.48	0.10744	5.48	0.08121	5.48	0.12097	5.48	0.08371
5.52	0.06122	5.52	0.09711	5.52	0.13225	5.52	0.1129	5.52	0.08828
5.56	0.03673	5.56	0.09091	5.56	0.13457	5.56	0.10685	5.56	0.09893
5.6	0.03265	5.6	0.10124	5.6	0.12065	5.6	0.10484	5.6	0.0624
5.64	0.04898	5.64	0.08678	5.64	0.13225	5.64	0.08266	5.64	0.08067
5.68	0.02449	5.68	0.10744	5.68	0.08585	5.68	0.08468	5.68	0.07154
5.72	0.05306	5.72	0.11983	5.72	0.09745	5.72	0.08669	5.72	0.07763
5.76	0.05306	5.76	0.13223	5.76	0.12761	5.76	0.10081	5.76	0.06088
5.8	0.04898	5.8	0.10331	5.8	0.11601	5.8	0.11492	5.8	0.10654
5.84	0.04082	5.84	0.1219	5.84	0.12065	5.84	0.08871	5.84	0.08067
5.88	0.04898	5.88	0.1095	5.88	0.12761	5.88	0.08468	5.88	0.07763
5.92	0.05306	5.92	0.1405	5.92	0.11369	5.92	0.1129	5.92	0.08828
5.96	0.07755	5.96	0.10537	5.96	0.14385	5.96	0.08468	5.96	0.08676
6	0.0449	6	0.12603	6	0.13921	6	0.14315	6	0.0761
6.04	0.05306	6.04	0.07645	6.04	0.10905	6.04	0.09677	6.04	0.09893
6.08	0.04082	6.08	0.14876	6.08	0.12761	6.08	0.12097	6.08	0.07763
6.12	0.02857	6.12	0.1281	6.12	0.13225	6.12	0.11089	6.12	0.08219
6.16	0.02857	6.16	0.11157	6.16	0.14153	6.16	0.11694	6.16	0.09589
6.2	0.07347	6.2	0.1095	6.2	0.15081	6.2	0.09879	6.2	0.08067
6.24	0.02449	6.24	0.11983	6.24	0.17633	6.24	0.14516	6.24	0.09437
6.28	0.04898	6.28	0.10331	6.28	0.10441	6.28	0.10282	6.28	0.09893
6.32	0.0449	6.32	0.1343	6.32	0.14617	6.32	0.12298	6.32	0.08219
6.36	0.04082	6.36	0.14876	6.36	0.17169	6.36	0.10685	6.36	0.06849
6.4	0.04898	6.4	0.13843	6.4	0.12297	6.4	0.09879	6.4	0.09132
6.44	0.03673	6.44	0.1095	6.44	0.13225	6.44	0.13911	6.44	0.07915
6.48	0.0449	6.48	0.12603	6.48	0.10673	6.48	0.11089	6.48	0.09589
6.52	0.03265	6.52	0.09504	6.52	0.14385	6.52	0.10685	6.52	0.08371
6.56	0.04898	6.56	0.11157	6.56	0.13921	6.56	0.10685	6.56	0.08524
6.6	0.06122	6.6	0.1157	6.6	0.13225	6.6	0.11492	6.6	0.07002
6.64	0.04082	6.64	0.09504	6.64	0.10441	6.64	0.12903	6.64	0.07915
6.68	0.0449	6.68	0.11983	6.68	0.13921	6.68	0.09476	6.68	0.07154
6.72	0.02041	6.72	0.10124	6.72	0.10905	6.72	0.10081	6.72	0.06697
6.76	0.06122	6.76	0.10537	6.76	0.11369	6.76	0.09879	6.76	0.07915
6.8	0.04898	6.8	0.11777	6.8	0.12761	6.8	0.08871	6.8	0.06697
6.84	0.0449	6.84	0.08884	6.84	0.13457	6.84	0.10282	6.84	0.07915
6.88	0.05306	6.88	0.08884	6.88	0.13457	6.88	0.09274	6.88	0.0761
6.92	0.04898	6.92	0.14876	6.92	0.10905	6.92	0.09677	6.92	0.08524
6.96	0.0449	6.96	0.11364	6.96	0.10673	6.96	0.09879	6.96	0.07763
7	0.02857	7	0.10331	7	0.11137	7	0.10685	7	0.07002
7.04	0.02449	7.04	0.10124	7.04	0.12065	7.04	0.10282	7.04	0.08067
7.08	0.0449	7.08	0.11364	7.08	0.12065	7.08	0.07863	7.08	0.05936
7.12	0.04898	7.12	0.12603	7.12	0.12065	7.12	0.10887	7.12	0.07002
7.16	0.02449	7.16	0.11157	7.16	0.12993	7.16	0.12097	7.16	0.06545
7.2	0.04082	7.2	0.1343	7.2	0.12761	7.2	0.125	7.2	0.05327
7.24	0.02449	7.24	0.11157	7.24	0.13689	7.24	0.11089	7.24	0.06545
7.28	0.05306	7.28	0.09091	7.28	0.12065	7.28	0.125	7.28	0.06849
7.32	0.0449	7.32	0.1219	7.32	0.11601	7.32	0.12903	7.32	0.07763
7.36	0.04082	7.36	0.10744	7.36	0.11137	7.36	0.10887	7.36	0.07458
7.4	0.05306	7.4	0.09504	7.4	0.15777	7.4	0.11694	7.4	0.07915
7.44	0.05306	7.44	0.10331	7.44	0.14617	7.44	0.09677	7.44	0.0761
7.48	0.0449	7.48	0.11157	7.48	0.12529	7.48	0.09476	7.48	0.07458
7.52	0.02857	7.52	0.11777	7.52	0.12761	7.52	0.1129	7.52	0.0761
7.56	0.04082	7.56	0.1095	7.56	0.11833	7.56	0.10484	7.56	0.08371
7.6	0.0449	7.6	0.10124	7.6	0.12297	7.6	0.11694	7.6	0.08219
7.64	0.03673	7.64	0.11777	7.64	0.14385	7.64	0.14113	7.64	0.08828
7.68	0.03265	7.68	0.11364	7.68	0.13689	7.68	0.11895	7.68	0.09893
7.72	0.04082	7.72	0.1343	7.72	0.14153	7.72	0.10081	7.72	0.0898
7.76	0.04082	7.76	0.09711	7.76	0.10673	7.76	0.12903	7.76	0.06849
7.8	0.04082	7.8	0.13017	7.8	0.16009	7.8	0.13105	7.8	0.09741
7.84	0.0449	7.84	0.1157	7.84	0.11601	7.84	0.11694	7.84	0.1035
7.88	0.05306	7.88	0.12603	7.88	0.14617	7.88	0.09476	7.88	0.07763
7.92	0.04898	7.92	0.13636	7.92	0.15777	7.92	0.12903	7.92	0.11568
7.96	0.06531	7.96	0.09917	7.96	0.17401	7.96	0.13306	7.96	0.10046
8	0.0449	8	0.09917	8	0.11833	8	0.13306	8	0.09741
8.04	0.06122	8.04	0.10537	8.04	0.13225	8.04	0.125	8.04	0.1035
8.08	0.05714	8.08	0.13223	8.08	0.15545	8.08	0.11089	8.08	0.09437
8.12	0.0449	8.12	0.10124	8.12	0.13921	8.12	0.09879	8.12	0.10959
8.16	0.06939	8.16	0.1405	8.16	0.15313	8.16	0.11492	8.16	0.09589
8.2	0.04898	8.2	0.13017	8.2	0.13225	8.2	0.11492	8.2	0.10046
8.24	0.04082	8.24	0.1405	8.24	0.14617	8.24	0.1129	8.24	0.10198
8.28	0.05714	8.28	0.09504	8.28	0.13457	8.28	0.12298	8.28	0.07458
8.32	0.0449	8.32	0.10124	8.32	0.13689	8.32	0.11492	8.32	0.09589
8.36	0.03265	8.36	0.1157	8.36	0.12529	8.36	0.13911	8.36	0.09893
8.4	0.05306	8.4	0.12397	8.4	0.13921	8.4	0.10484	8.4	0.09741
8.44	0.04082	8.44	0.10744	8.44	0.12761	8.44	0.1371	8.44	0.07002
8.48	0.03673	8.48	0.13636	8.48	0.14617	8.48	0.1371	8.48	0.09437
8.52	0.02857	8.52	0.12397	8.52	0.15777	8.52	0.13306	8.52	0.07915
8.56	0.0898	8.56	0.15909	8.56	0.15081	8.56	0.12097	8.56	0.12633
8.6	0.05714	8.6	0.11157	8.6	0.14153	8.6	0.11089	8.6	0.08828
8.64	0.06122	8.64	0.1157	8.64	0.11833	8.64	0.12702	8.64	0.08676
8.68	0.03673	8.68	0.1281	8.68	0.13225	8.68	0.12903	8.68	0.09437
8.72	0.04082	8.72	0.17562	8.72	0.14617	8.72	0.12298	8.72	0.0898
8.76	0.06531	8.76	0.14463	8.76	0.15545	8.76	0.14919	8.76	0.11111
8.8	0.03673	8.8	0.14463	8.8	0.13225	8.8	0.09677	8.8	0.11568
8.84	0.05714	8.84	0.1219	8.84	0.13689	8.84	0.12702	8.84	0.08371
8.88	0.06939	8.88	0.14876	8.88	0.16241	8.88	0.11089	8.88	0.09437
8.92	0.03265	8.92	0.13223	8.92	0.14849	8.92	0.14516	8.92	0.12329
8.96	0.0449	8.96	0.15289	8.96	0.13457	8.96	0.17137	8.96	0.11416
9	0.06939	9	0.13843	9	0.16473	9	0.15927	9	0.1309
9.04	0.06531	9.04	0.15289	9.04	0.14617	9.04	0.15726	9.04	0.11111
9.08	0.06122	9.08	0.16942	9.08	0.17169	9.08	0.11089	9.08	0.09589
9.12	0.07347	9.12	0.1343	9.12	0.16241	9.12	0.14516	9.12	0.11263
9.16	0.0898	9.16	0.15909	9.16	0.17865	9.16	0.14315	9.16	0.13546
9.2	0.07347	9.2	0.16116	9.2	0.18561	9.2	0.16532	9.2	0.09132
9.24	0.06531	9.24	0.15909	9.24	0.20882	9.24	0.13508	9.24	0.14307
9.28	0.04898	9.28	0.17149	9.28	0.16705	9.28	0.15726	9.28	0.11568
9.32	0.09388	9.32	0.17769	9.32	0.15777	9.32	0.16331	9.32	0.11416
9.36	0.07347	9.36	0.17149	9.36	0.18097	9.36	0.16129	9.36	0.11111
9.4	0.07347	9.4	0.1405	9.4	0.17169	9.4	0.16331	9.4	0.15068
9.44	0.08163	9.44	0.18182	9.44	0.1949	9.44	0.15524	9.44	0.1172
9.48	0.05306	9.48	0.16942	9.48	0.22274	9.48	0.1754	9.48	0.12177
9.52	0.04898	9.52	0.19628	9.52	0.22506	9.52	0.16734	9.52	0.14764
9.56	0.06939	9.56	0.17769	9.56	0.22042	9.56	0.15524	9.56	0.13394
9.6	0.05714	9.6	0.18388	9.6	0.1949	9.6	0.14718	9.6	0.12177
9.64	0.06122	9.64	0.16529	9.64	0.18794	9.64	0.16129	9.64	0.12024
9.68	0.07755	9.68	0.16736	9.68	0.14385	9.68	0.18347	9.68	0.12024
9.72	0.06939	9.72	0.15289	9.72	0.18329	9.72	0.16532	9.72	0.11872
9.76	0.08163	9.76	0.16942	9.76	0.19722	9.76	0.17944	9.76	0.11416
9.8	0.08571	9.8	0.17149	9.8	0.19954	9.8	0.16935	9.8	0.09437
9.84	0.07347	9.84	0.15909	9.84	0.21346	9.84	0.15524	9.84	0.12481
9.88	0.03673	9.88	0.1405	9.88	0.20186	9.88	0.19153	9.88	0.14003
9.92	0.04082	9.92	0.14463	9.92	0.18329	9.92	0.16532	9.92	0.12024
9.96	0.08571	9.96	0.16322	9.96	0.20186	9.96	0.12702	9.96	0.10959
10	0.05714	10	0.17149	10	0.15313	10	0.15524	10	0.12177
10.04	0.08163	10.04	0.15289	10.04	0.18794	10.04	0.14315	10.04	0.13242
10.08	0.09388	10.08	0.17769	10.08	0.2181	10.08	0.14919	10.08	0.12938
10.12	0.07755	10.12	0.17562	10.12	0.19722	10.12	0.16532	10.12	0.12785
10.16	0.05714	10.16	0.16529	10.16	0.1949	10.16	0.13911	10.16	0.10502
10.2	0.04898	10.2	0.15496	10.2	0.15545	10.2	0.15726	10.2	0.10502
10.24	0.0449	10.24	0.14463	10.24	0.17865	10.24	0.13911	10.24	0.10654
10.28	0.05714	10.28	0.17975	10.28	0.17865	10.28	0.11694	10.28	0.12633
10.32	0.07755	10.32	0.15289	10.32	0.17865	10.32	0.14113	10.32	0.09893
10.36	0.06122	10.36	0.13843	10.36	0.15081	10.36	0.09879	10.36	0.1035
10.4	0.03265	10.4	0.13223	10.4	0.15313	10.4	0.11089	10.4	0.1035
10.44	0.04898	10.44	0.1219	10.44	0.16473	10.44	0.10484	10.44	0.06697
10.48	0.03673	10.48	0.09711	10.48	0.07193	10.48	0.10081	10.48	0.08524
10.52	0.03265	10.52	0.09504	10.52	0.10673	10.52	0.09677	10.52	0.09589
10.56	0.03265	10.56	0.08264	10.56	0.08353	10.56	0.08468	10.56	0.08219
10.6	0.03673	10.6	0.11364	10.6	0.10673	10.6	0.09879	10.6	0.06088
10.64	0.02041	10.64	0.1095	10.64	0.09977	10.64	0.09274	10.64	0.05479
10.68	0.04082	10.68	0.10124	10.68	0.09281	10.68	0.07056	10.68	0.04871
10.72	0.02857	10.72	0.10744	10.72	0.11137	10.72	0.07056	10.72	0.09589
10.76	0.02449	10.76	0.11157	10.76	0.14617	10.76	0.07863	10.76	0.06849
10.8	0.04082	10.8	0.10744	10.8	0.14153	10.8	0.08468	10.8	0.06088
10.84	0.06531	10.84	0.09917	10.84	0.08585	10.84	0.09476	10.84	0.0761
10.88	0.02449	10.88	0.10124	10.88	0.10209	10.88	0.08266	10.88	0.0761
10.92	0.0449	10.92	0.09504	10.92	0.09745	10.92	0.09879	10.92	0.07915
10.96	0.0449	10.96	0.07231	10.96	0.09281	10.96	0.10685	10.96	0.07154
11	0.03265	11	0.1219	11	0.11601	11	0.11089	11	0.05936
11.04	0.02041	11.04	0.08264	11.04	0.10209	11.04	0.07863	11.04	0.07154
11.08	0.05714	11.08	0.08678	11.08	0.09977	11.08	0.09677	11.08	0.06849
11.12	0.02041	11.12	0.09298	11.12	0.07889	11.12	0.06452	11.12	0.08828
11.16	0.01224	11.16	0.08058	11.16	0.12529	11.16	0.08669	11.16	0.06393
11.2	0.03265	11.2	0.08678	11.2	0.09513	11.2	0.10081	11.2	0.06088
11.24	0.04082	11.24	0.1095	11.24	0.09281	11.24	0.08669	11.24	0.05632
11.28	0.02449	11.28	0.07645	11.28	0.11833	11.28	0.06855	11.28	0.06393
11.32	0.05306	11.32	0.09917	11.32	0.09513	11.32	0.07056	11.32	0.06088
11.36	0.04082	11.36	0.07438	11.36	0.10441	11.36	0.10081	11.36	0.0411
11.4	0.01633	11.4	0.08884	11.4	0.10441	11.4	0.09677	11.4	0.07458
11.44	0.04082	11.44	0.09711	11.44	0.10673	11.44	0.09879	11.44	0.0624
11.48	0.00408	11.48	0.10331	11.48	0.11137	11.48	0.10685	11.48	0.06545
11.52	0.02449	11.52	0.09298	11.52	0.11833	11.52	0.10887	11.52	0.08067
11.56	0.00816	11.56	0.12397	11.56	0.12297	11.56	0.08468	11.56	0.07002
11.6	0.03265	11.6	0.10537	11.6	0.09513	11.6	0.09274	11.6	0.05784
11.64	0.0449	11.64	0.09504	11.64	0.08353	11.64	0.06855	11.64	0.05327
11.68	0.02041	11.68	0.09917	11.68	0.09977	11.68	0.1371	11.68	0.06088
11.72	0.02449	11.72	0.09917	11.72	0.08817	11.72	0.10081	11.72	0.05632
11.76	0.01633	11.76	0.10124	11.76	0.10441	11.76	0.09677	11.76	0.06849
11.8	0.04082	11.8	0.10744	11.8	0.12529	11.8	0.10081	11.8	0.08219
11.84	0.02449	11.84	0.08678	11.84	0.11833	11.84	0.10887	11.84	0.05936
11.88	0.02041	11.88	0.08471	11.88	0.10209	11.88	0.08468	11.88	0.08524
11.92	0.01633	11.92	0.10537	11.92	0.07425	11.92	0.08468	11.92	0.05327
11.96	0.05714	11.96	0.08264	11.96	0.08585	11.96	0.11492	11.96	0.05936
12	0.04898	12	0.08471	12	0.08585	12	0.09677	12	0.05632
12.04	0.03265	12.04	0.09504	12.04	0.09281	12.04	0.09073	12.04	0.06697
12.08	0.0449	12.08	0.08058	12.08	0.12993	12.08	0.06653	12.08	0.05175
12.12	0.04082	12.12	0.08264	12.12	0.08353	12.12	0.08468	12.12	0.06393
12.16	0.02857	12.16	0.10744	12.16	0.09513	12.16	0.09073	12.16	0.05784
12.2	0.04898	12.2	0.09091	12.2	0.12297	12.2	0.07661	12.2	0.07002
12.24	0.03265	12.24	0.08678	12.24	0.09281	12.24	0.09274	12.24	0.06697
12.28	0.02449	12.28	0.08264	12.28	0.10673	12.28	0.10887	12.28	0.06088
12.32	0.08163	12.32	0.09711	12.32	0.07889	12.32	0.08266	12.32	0.08524
12.36	0.02449	12.36	0.10537	12.36	0.08585	12.36	0.09677	12.36	0.05327
12.4	0.02857	12.4	0.09504	12.4	0.09281	12.4	0.07863	12.4	0.07154
12.44	0.04082	12.44	0.09091	12.44	0.10673	12.44	0.09476	12.44	0.06393
12.48	0.02041	12.48	0.09504	12.48	0.12065	12.48	0.11694	12.48	0.06697
12.52	0.06531	12.52	0.08884	12.52	0.08585	12.52	0.08669	12.52	0.06849
12.56	0.03673	12.56	0.10537	12.56	0.13457	12.56	0.09879	12.56	0.05327
12.6	0.02449	12.6	0.07851	12.6	0.09281	12.6	0.10484	12.6	0.04718
12.64	0.02857	12.64	0.09091	12.64	0.11601	12.64	0.08669	12.64	0.06849
12.68	0.0449	12.68	0.06405	12.68	0.10905	12.68	0.11492	12.68	0.04566
12.72	0.06122	12.72	0.07851	12.72	0.08353	12.72	0.09274	12.72	0.05936
12.76	0.04082	12.76	0.06612	12.76	0.06032	12.76	0.09476	12.76	0.05936
12.8	0.05306	12.8	0.09298	12.8	0.11137	12.8	0.09274	12.8	0.03957
12.84	0.0449	12.84	0.06405	12.84	0.09281	12.84	0.11492	12.84	0.07154
12.88	0.04898	12.88	0.10331	12.88	0.08121	12.88	0.11694	12.88	0.06849
12.92	0.02857	12.92	0.06612	12.92	0.11137	12.92	0.07661	12.92	0.06849
12.96	0.01633	12.96	0.08884	12.96	0.10209	12.96	0.08266	12.96	0.08067
13	0.01633	13	0.06612	13	0.10209	13	0.08468	13	0.05936
13.04	0.04898	13.04	0.07438	13.04	0.10441	13.04	0.10282	13.04	0.04718
13.08	0.04082	13.08	0.08058	13.08	0.10441	13.08	0.09476	13.08	0.0624
13.12	0.05714	13.12	0.06405	13.12	0.11137	13.12	0.09476	13.12	0.07306
13.16	0.06122	13.16	0.08884	13.16	0.09745	13.16	0.10887	13.16	0.07763
13.2	0.03265	13.2	0.08471	13.2	0.10905	13.2	0.08669	13.2	0.08067
13.24	0.03265	13.24	0.09711	13.24	0.12529	13.24	0.13508	13.24	0.06697
13.28	0.03673	13.28	0.10744	13.28	0.11369	13.28	0.09879	13.28	0.09741
13.32	0.04898	13.32	0.09504	13.32	0.16241	13.32	0.12903	13.32	0.09437
13.36	0.06122	13.36	0.11983	13.36	0.14617	13.36	0.14113	13.36	0.09437
13.4	0.06122	13.4	0.16736	13.4	0.15081	13.4	0.12702	13.4	0.1309
13.44	0.08571	13.44	0.17355	13.44	0.15545	13.44	0.16734	13.44	0.10959
13.48	0.06122	13.48	0.16736	13.48	0.19258	13.48	0.22984	13.48	0.18569
13.52	0.0898	13.52	0.25207	13.52	0.25522	13.52	0.21371	13.52	0.28006
13.56	0.1102	13.56	0.3781	13.56	0.37819	13.56	0.33871	13.56	0.41248
13.6	0.17551	13.6	0.45661	13.6	0.471	13.6	0.4496	13.6	0.61644
13.64	0.26531	13.64	0.77479	13.64	0.83527	13.64	0.75605	13.64	0.91172
13.68	0.41224	13.68	1	13.68	1	13.68	1	13.68	1
13.72	0.77143	13.72	0.92562	13.72	0.7239	13.72	0.73185	13.72	0.54947
13.76	0.81633	13.76	0.42149	13.76	0.32483	13.76	0.34879	13.76	0.1933
13.8	0.34694	13.8	0.15909	13.8	0.18561	13.8	0.18952	13.8	0.08828
13.84	0.15918	13.84	0.10124	13.84	0.12993	13.84	0.13306	13.84	0.10807
13.88	0.0449	13.88	0.10744	13.88	0.09745	13.88	0.10081	13.88	0.07154
13.92	0.06531	13.92	0.08471	13.92	0.07889	13.92	0.09879	13.92	0.06697
13.96	0.07347	13.96	0.08678	13.96	0.09049	13.96	0.10685	13.96	0.06545
14	0.04082	14	0.09917	14	0.07657	14	0.07863	14	0.06393
14.04	0.06531	14.04	0.09711	14.04	0.09745	14.04	0.08871	14.04	0.05479
14.08	0.06122	14.08	0.07231	14.08	0.10209	14.08	0.10484	14.08	0.05936
14.12	0.03265	14.12	0.05785	14.12	0.08121	14.12	0.06653	14.12	0.06697
14.16	0.06531	14.16	0.06612	14.16	0.08817	14.16	0.07258	14.16	0.05479
14.2	0.02857	14.2	0.09298	14.2	0.09745	14.2	0.0746	14.2	0.04566
14.24	0.04082	14.24	0.06818	14.24	0.09745	14.24	0.07661	14.24	0.05784
14.28	0.03265	14.28	0.09504	14.28	0.08353	14.28	0.08065	14.28	0.05784
14.32	0.06531	14.32	0.06818	14.32	0.12065	14.32	0.07863	14.32	0.05632
14.36	0.04898	14.36	0.06405	14.36	0.08585	14.36	0.08468	14.36	0.0624
14.4	0.04082	14.4	0.05372	14.4	0.11137	14.4	0.0746	14.4	0.0624
14.44	0.05306	14.44	0.09298	14.44	0.07657	14.44	0.09274	14.44	0.04718
14.48	0.03265	14.48	0.08264	14.48	0.06961	14.48	0.08065	14.48	0.05936
14.52	0.02857	14.52	0.07231	14.52	0.09513	14.52	0.08468	14.52	0.04566
14.56	0.04082	14.56	0.07231	14.56	0.07425	14.56	0.06048	14.56	0.05632
14.6	0.02857	14.6	0.09091	14.6	0.08121	14.6	0.08266	14.6	0.07458
14.64	0.05714	14.64	0.06612	14.64	0.09281	14.64	0.0746	14.64	0.04871
14.68	0.04082	14.68	0.09298	14.68	0.08585	14.68	0.06452	14.68	0.06088
14.72	0.04898	14.72	0.08264	14.72	0.06265	14.72	0.0746	14.72	0.04566
14.76	0.03265	14.76	0.08058	14.76	0.08353	14.76	0.10081	14.76	0.07458
14.8	0.0449	14.8	0.06612	14.8	0.09513	14.8	0.0625	14.8	0.05784
14.84	0.0449	14.84	0.08264	14.84	0.09745	14.84	0.06048	14.84	0.05936
14.88	0.0449	14.88	0.04752	14.88	0.08121	14.88	0.06855	14.88	0.04871
14.92	0.04082	14.92	0.08058	14.92	0.10441	14.92	0.06855	14.92	0.04718
14.96	0.03265	14.96	0.04959	14.96	0.09049	14.96	0.06653	14.96	0.05479
15	0.04898	15	0.08678	15	0.07193	15	0.08669	15	0.04262
15.04	0.06939	15.04	0.06198	15.04	0.08585	15.04	0.06452	15.04	0.04262
15.08	0.04082	15.08	0.07645	15.08	0.08353	15.08	0.07056	15.08	0.04414
15.12	0.02041	15.12	0.08058	15.12	0.06729	15.12	0.06048	15.12	0.04718
15.16	0.02857	15.16	0.07025	15.16	0.08817	15.16	0.04234	15.16	0.05632
15.2	0.00816	15.2	0.07438	15.2	0.08353	15.2	0.06653	15.2	0.04566
15.24	0.03673	15.24	0.04545	15.24	0.05568	15.24	0.06048	15.24	0.04262
15.28	0.02449	15.28	0.05992	15.28	0.07425	15.28	0.08065	15.28	0.05023
15.32	0.04082	15.32	0.05372	15.32	0.09281	15.32	0.07661	15.32	0.05784
15.36	0.02857	15.36	0.05165	15.36	0.07193	15.36	0.08266	15.36	0.04566
15.4	0.04898	15.4	0.03719	15.4	0.07657	15.4	0.07056	15.4	0.04566
15.44	0.04082	15.44	0.08058	15.44	0.08585	15.44	0.05242	15.44	0.05023
15.48	0.03673	15.48	0.07438	15.48	0.08817	15.48	0.08266	15.48	0.03653
15.52	0.0449	15.52	0.06818	15.52	0.08353	15.52	0.06452	15.52	0.05023
15.56	0.05306	15.56	0.07025	15.56	0.07889	15.56	0.0746	15.56	0.04262
15.6	0.05306	15.6	0.07438	15.6	0.05336	15.6	0.05444	15.6	0.03349
15.64	0.04898	15.64	0.08058	15.64	0.08121	15.64	0.05444	15.64	0.05479
15.68	0.05306	15.68	0.07231	15.68	0.08817	15.68	0.06452	15.68	0.04414
15.72	0.03265	15.72	0.07025	15.72	0.07425	15.72	0.05444	15.72	0.0411
15.76	0.01633	15.76	0.03099	15.76	0.04408	15.76	0.05444	15.76	0.04718
15.8	0.06122	15.8	0.06612	15.8	0.08585	15.8	0.08065	15.8	0.04871
15.84	0.02449	15.84	0.05372	15.84	0.07425	15.84	0.06855	15.84	0.04414
15.88	0.03673	15.88	0.06405	15.88	0.06729	15.88	0.06653	15.88	0.04871
15.92	0.04898	15.92	0.09091	15.92	0.08585	15.92	0.08065	15.92	0.0411
15.96	0.02857	15.96	0.05372	15.96	0.09281	15.96	0.0625	15.96	0.04566
16	0.05306	16	0.06405	16	0.09049	16	0.0625	16	0.05632
16.04	0.0449	16.04	0.07025	16.04	0.08353	16.04	0.06855	16.04	0.05327
16.08	0.04082	16.08	0.07231	16.08	0.07425	16.08	0.03226	16.08	0.04414
16.12	0.04082	16.12	0.07025	16.12	0.09513	16.12	0.08065	16.12	0.06393
16.16	0.04082	16.16	0.06612	16.16	0.10905	16.16	0.05847	16.16	0.0624
16.2	0.03265	16.2	0.05372	16.2	0.06961	16.2	0.07258	16.2	0.04718
16.24	0.04898	16.24	0.07851	16.24	0.08121	16.24	0.06855	16.24	0.03653
16.28	0.05714	16.28	0.06612	16.28	0.10209	16.28	0.05242	16.28	0.03957
16.32	0.02041	16.32	0.06612	16.32	0.07193	16.32	0.05444	16.32	0.04566
16.36	0.02857	16.36	0.06612	16.36	0.08121	16.36	0.0625	16.36	0.05023
16.4	0.06122	16.4	0.06405	16.4	0.06497	16.4	0.07863	16.4	0.04262
16.44	0.02449	16.44	0.07025	16.44	0.08817	16.44	0.05242	16.44	0.03653
16.48	0.0449	16.48	0.06612	16.48	0.07889	16.48	0.07863	16.48	0.04566
16.52	0.02041	16.52	0.06612	16.52	0.08121	16.52	0.05847	16.52	0.05327
16.56	0.02449	16.56	0.07231	16.56	0.09513	16.56	0.06855	16.56	0.05632
16.6	0.03265	16.6	0.07231	16.6	0.08817	16.6	0.0746	16.6	0.04871
16.64	0.0449	16.64	0.06612	16.64	0.10209	16.64	0.06048	16.64	0.06393
16.68	0.02857	16.68	0.07231	16.68	0.08353	16.68	0.06653	16.68	0.06849
16.72	0.04082	16.72	0.05992	16.72	0.058	16.72	0.05847	16.72	0.05327
16.76	0.04082	16.76	0.06405	16.76	0.07657	16.76	0.05847	16.76	0.03957
16.8	0.0449	16.8	0.05165	16.8	0.04408	16.8	0.0746	16.8	0.02892
16.84	0.04898	16.84	0.09917	16.84	0.06497	16.84	0.06855	16.84	0.05479
16.88	0.0449	16.88	0.05992	16.88	0.09281	16.88	0.05645	16.88	0.04262
16.92	0.02857	16.92	0.06818	16.92	0.09513	16.92	0.0625	16.92	0.03501
16.96	0.02857	16.96	0.07231	16.96	0.06729	16.96	0.07661	16.96	0.04566
17	0.03265	17	0.06405	17	0.07425	17	0.05847	17	0.0411
17.04	0.02449	17.04	0.05372	17.04	0.08585	17.04	0.05847	17.04	0.0411
17.08	0.04082	17.08	0.07645	17.08	0.07425	17.08	0.08468	17.08	0.03653
17.12	0.04082	17.12	0.06405	17.12	0.06032	17.12	0.07258	17.12	0.03196
17.16	0.03265	17.16	0.05579	17.16	0.09745	17.16	0.04839	17.16	0.06545
17.2	0.00816	17.2	0.07231	17.2	0.08121	17.2	0.07863	17.2	0.04414
17.24	0.01633	17.24	0.04752	17.24	0.09745	17.24	0.05645	17.24	0.03957
17.28	0.01633	17.28	0.06405	17.28	0.07889	17.28	0.09476	17.28	0.03501
17.32	0.02857	17.32	0.04132	17.32	0.07425	17.32	0.0625	17.32	0.0411
17.36	0.01633	17.36	0.07025	17.36	0.07193	17.36	0.09073	17.36	0.05023
17.4	0.03673	17.4	0.04752	17.4	0.05568	17.4	0.05847	17.4	0.0624
17.44	0.03265	17.44	0.07231	17.44	0.06729	17.44	0.06653	17.44	0.05632
17.48	0.03265	17.48	0.05785	17.48	0.05104	17.48	0.07661	17.48	0.05175
17.52	0.03673	17.52	0.07645	17.52	0.08817	17.52	0.05847	17.52	0.0411
17.56	0.02857	17.56	0.05579	17.56	0.08817	17.56	0.05645	17.56	0.02892
17.6	0.0449	17.6	0.05785	17.6	0.08585	17.6	0.06452	17.6	0.05479
17.64	0.02041	17.64	0.09504	17.64	0.04872	17.64	0.0625	17.64	0.05784
17.68	0.0449	17.68	0.05579	17.68	0.08121	17.68	0.07661	17.68	0.03957
17.72	0.01633	17.72	0.05579	17.72	0.06497	17.72	0.05242	17.72	0.04414
17.76	0.0449	17.76	0.05372	17.76	0.07193	17.76	0.06653	17.76	0.0411
17.8	0.05306	17.8	0.05579	17.8	0.06729	17.8	0.07258	17.8	0.05784
17.84	0.02041	17.84	0.05785	17.84	0.09513	17.84	0.06653	17.84	0.03805
17.88	0.02449	17.88	0.06405	17.88	0.07425	17.88	0.06855	17.88	0.03349
17.92	0.02857	17.92	0.07851	17.92	0.07193	17.92	0.07863	17.92	0.06088
17.96	0.03265	17.96	0.05785	17.96	0.06497	17.96	0.06653	17.96	0.05175
18	0.03265	18	0.06612	18	0.08585	18	0.04032	18	0.04414
18.04	0.03673	18.04	0.08058	18.04	0.07425	18.04	0.08468	18.04	0.05023
18.08	0.05714	18.08	0.07645	18.08	0.09745	18.08	0.07863	18.08	0.03501
18.12	0.03265	18.12	0.05579	18.12	0.06497	18.12	0.07863	18.12	0.04262
18.16	0.03265	18.16	0.08058	18.16	0.09049	18.16	0.05847	18.16	0.05479
18.2	0.04898	18.2	0.05992	18.2	0.05568	18.2	0.06048	18.2	0.07002
18.24	0.02041	18.24	0.07231	18.24	0.09513	18.24	0.05242	18.24	0.05175
18.28	0.02449	18.28	0.06818	18.28	0.07425	18.28	0.08468	18.28	0.03653
18.32	0.04082	18.32	0.05579	18.32	0.10673	18.32	0.06452	18.32	0.05175
18.36	0.04898	18.36	0.04959	18.36	0.07889	18.36	0.05847	18.36	0.05936
18.4	0.04898	18.4	0.07645	18.4	0.06729	18.4	0.03831	18.4	0.04262
18.44	0.03673	18.44	0.05785	18.44	0.09977	18.44	0.06653	18.44	0.04414
18.48	0.04082	18.48	0.08264	18.48	0.08585	18.48	0.06048	18.48	0.03957
18.52	0.04898	18.52	0.08058	18.52	0.09745	18.52	0.08669	18.52	0.05784
18.56	0.0449	18.56	0.06612	18.56	0.058	18.56	0.09879	18.56	0.06545
18.6	0.03265	18.6	0.07851	18.6	0.09281	18.6	0.06452	18.6	0.03501
18.64	0.02857	18.64	0.08678	18.64	0.09513	18.64	0.08468	18.64	0.04414
18.68	0.02857	18.68	0.08058	18.68	0.09281	18.68	0.09476	18.68	0.04718
18.72	0.02857	18.72	0.07438	18.72	0.08353	18.72	0.07863	18.72	0.05327
18.76	0.03265	18.76	0.09298	18.76	0.07889	18.76	0.07258	18.76	0.06545
18.8	0.0449	18.8	0.05165	18.8	0.07889	18.8	0.06048	18.8	0.04566
18.84	0.04898	18.84	0.06612	18.84	0.06729	18.84	0.06048	18.84	0.04718
18.88	0.03673	18.88	0.04959	18.88	0.05104	18.88	0.09476	18.88	0.04871
18.92	0.05306	18.92	0.06405	18.92	0.06265	18.92	0.0746	18.92	0.04566
18.96	0.02857	18.96	0.06198	18.96	0.10209	18.96	0.08871	18.96	0.04566
19	0.02041	19	0.05992	19	0.10905	19	0.08871	19	0.03957
19.04	0.0449	19.04	0.07025	19.04	0.12761	19.04	0.08266	19.04	0.06545
19.08	0.04898	19.08	0.08884	19.08	0.08585	19.08	0.07056	19.08	0.06697
19.12	0.04082	19.12	0.08471	19.12	0.09513	19.12	0.06653	19.12	0.04871
19.16	0.03265	19.16	0.07851	19.16	0.10209	19.16	0.0746	19.16	0.05327
19.2	0.05714	19.2	0.06405	19.2	0.10209	19.2	0.07661	19.2	0.05479
19.24	0.05306	19.24	0.07025	19.24	0.07425	19.24	0.09274	19.24	0.04871
19.28	0.0449	19.28	0.09917	19.28	0.12065	19.28	0.09879	19.28	0.05023
19.32	0.02857	19.32	0.06818	19.32	0.10905	19.32	0.05645	19.32	0.06088
19.36	0.03673	19.36	0.09504	19.36	0.12065	19.36	0.12702	19.36	0.07763
19.4	0.03265	19.4	0.14669	19.4	0.14617	19.4	0.10685	19.4	0.10046
19.44	0.08163	19.44	0.14876	19.44	0.15313	19.44	0.13508	19.44	0.13699
19.48	0.08163	19.48	0.19215	19.48	0.24362	19.48	0.19153	19.48	0.15373
19.52	0.07755	19.52	0.24793	19.52	0.25058	19.52	0.19355	19.52	0.13546
19.56	0.14286	19.56	0.2376	19.56	0.17401	19.56	0.11895	19.56	0.11263
19.6	0.11429	19.6	0.15083	19.6	0.12065	19.6	0.125	19.6	0.0761
19.64	0.06531	19.64	0.10744	19.64	0.10209	19.64	0.08669	19.64	0.05784
19.68	0.08163	19.68	0.07025	19.68	0.06961	19.68	0.05847	19.68	0.04566
19.72	0.08163	19.72	0.09917	19.72	0.13921	19.72	0.06855	19.72	0.03805
19.76	0.06939	19.76	0.06612	19.76	0.10209	19.76	0.08266	19.76	0.05632
19.8	0.04082	19.8	0.07231	19.8	0.10209	19.8	0.09476	19.8	0.05175
19.84	0.02857	19.84	0.08264	19.84	0.10673	19.84	0.07258	19.84	0.06697
19.88	0.03265	19.88	0.06405	19.88	0.09745	19.88	0.0746	19.88	0.05327
19.92	0.03265	19.92	0.05992	19.92	0.11369	19.92	0.06855	19.92	0.0411
19.96	0.04082	19.96	0.08264	19.96	0.09513	19.96	0.10081	19.96	0.03349
20	0.04898	20	0.08678	20	0.10441	20	0.09677	20	0.06545
20.04	0.05306	20.04	0.07851	20.04	0.09977	20.04	0.07863	20.04	0.04871
20.08	0.03673	20.08	0.09091	20.08	0.07425	20.08	0.08871	20.08	0.04718
20.12	0.04082	20.12	0.09711	20.12	0.09281	20.12	0.06452	20.12	0.05936
20.16	0.02449	20.16	0.06612	20.16	0.09745	20.16	0.11895	20.16	0.05632
20.2	0.02041	20.2	0.07645	20.2	0.09049	20.2	0.08065	20.2	0.07154
20.24	0.04898	20.24	0.07025	20.24	0.08121	20.24	0.08266	20.24	0.04718
20.28	0.03673	20.28	0.08264	20.28	0.06497	20.28	0.07863	20.28	0.06545
20.32	0.03673	20.32	0.06612	20.32	0.08353	20.32	0.08669	20.32	0.05632
20.36	0.04082	20.36	0.08678	20.36	0.09049	20.36	0.08468	20.36	0.05023
20.4	0.03673	20.4	0.05579	20.4	0.07889	20.4	0.09879	20.4	0.05175
20.44	0.03673	20.44	0.07851	20.44	0.10905	20.44	0.09677	20.44	0.0624
20.48	0.02449	20.48	0.05992	20.48	0.09745	20.48	0.09274	20.48	0.06545
20.52	0.02041	20.52	0.07851	20.52	0.07425	20.52	0.10282	20.52	0.05479
20.56	0.0449	20.56	0.06198	20.56	0.11601	20.56	0.07863	20.56	0.04718
20.6	0.06122	20.6	0.08884	20.6	0.06961	20.6	0.08266	20.6	0.03501
20.64	0.04898	20.64	0.05992	20.64	0.09513	20.64	0.09073	20.64	0.05936
20.68	0.02857	20.68	0.05165	20.68	0.10209	20.68	0.08266	20.68	0.0624
20.72	0.01633	20.72	0.08264	20.72	0.11137	20.72	0.08266	20.72	0.06697
20.76	0.03673	20.76	0.05579	20.76	0.08353	20.76	0.10685	20.76	0.03957
20.8	0.03265	20.8	0.07025	20.8	0.08817	20.8	0.07056	20.8	0.06849
20.84	0.06122	20.84	0.07438	20.84	0.08121	20.84	0.06653	20.84	0.04566
20.88	0.05306	20.88	0.06405	20.88	0.09513	20.88	0.07863	20.88	0.04718
20.92	0.05306	20.92	0.07851	20.92	0.13225	20.92	0.08468	20.92	0.06849
20.96	0.03673	20.96	0.06612	20.96	0.07889	20.96	0.09274	20.96	0.05023
21	0.03673	21	0.06612	21	0.10673	21	0.09476	21	0.05327
21.04	0.05714	21.04	0.08678	21.04	0.10441	21.04	0.09879	21.04	0.05784
21.08	0.0449	21.08	0.08884	21.08	0.10905	21.08	0.07863	21.08	0.05784
21.12	0.01224	21.12	0.06405	21.12	0.09977	21.12	0.07056	21.12	0.05936
21.16	0.02449	21.16	0.08058	21.16	0.11137	21.16	0.09274	21.16	0.06393
21.2	0.04082	21.2	0.09091	21.2	0.10673	21.2	0.08065	21.2	0.05023
21.24	0.05714	21.24	0.08264	21.24	0.12761	21.24	0.10081	21.24	0.07154
21.28	0.03265	21.28	0.08058	21.28	0.06265	21.28	0.08468	21.28	0.05784
21.32	0.02857	21.32	0.08884	21.32	0.10673	21.32	0.0746	21.32	0.05479
21.36	0.03265	21.36	0.09298	21.36	0.10209	21.36	0.0625	21.36	0.04718
21.4	0.05714	21.4	0.08471	21.4	0.10905	21.4	0.09476	21.4	0.07002
21.44	0.06939	21.44	0.07851	21.44	0.09513	21.44	0.09879	21.44	0.05632
21.48	0.06531	21.48	0.07231	21.48	0.09513	21.48	0.11089	21.48	0.05479
21.52	0.0449	21.52	0.08058	21.52	0.12529	21.52	0.09879	21.52	0.05632
21.56	0.04898	21.56	0.08264	21.56	0.10441	21.56	0.11492	21.56	0.06545
21.6	0.03265	21.6	0.07231	21.6	0.10905	21.6	0.11694	21.6	0.07915
21.64	0.05306	21.64	0.08471	21.64	0.12529	21.64	0.09677	21.64	0.05479
21.68	0.04898	21.68	0.08058	21.68	0.12297	21.68	0.09476	21.68	0.07002
21.72	0.06939	21.72	0.09298	21.72	0.09513	21.72	0.10081	21.72	0.05784
21.76	0.03673	21.76	0.09298	21.76	0.09513	21.76	0.08266	21.76	0.06088
21.8	0.04082	21.8	0.07851	21.8	0.13225	21.8	0.09879	21.8	0.0624
21.84	0.04898	21.84	0.06818	21.84	0.10673	21.84	0.08468	21.84	0.06849
21.88	0.05714	21.88	0.08264	21.88	0.09513	21.88	0.08871	21.88	0.04414
21.92	0.07347	21.92	0.07025	21.92	0.08121	21.92	0.09073	21.92	0.04871
21.96	0.06122	21.96	0.07645	21.96	0.10673	21.96	0.07863	21.96	0.07154
22	0.0449	22	0.09298	22	0.12529	22	0.08871	22	0.04262
22.04	0.04898	22.04	0.10331	22.04	0.10209	22.04	0.07863	22.04	0.04871
22.08	0.06939	22.08	0.05785	22.08	0.11601	22.08	0.10484	22.08	0.04871
22.12	0.0449	22.12	0.09298	22.12	0.08585	22.12	0.09073	22.12	0.06545
22.16	0.02857	22.16	0.06612	22.16	0.11369	22.16	0.11492	22.16	0.06849
22.2	0.08571	22.2	0.10124	22.2	0.10441	22.2	0.09476	22.2	0.06849
22.24	0.04898	22.24	0.05992	22.24	0.11833	22.24	0.09476	22.24	0.05479
22.28	0.06939	22.28	0.06612	22.28	0.13689	22.28	0.10685	22.28	0.07306
22.32	0.06122	22.32	0.09091	22.32	0.10673	22.32	0.09274	22.32	0.04718
22.36	0.06122	22.36	0.07851	22.36	0.10209	22.36	0.08266	22.36	0.05784
22.4	0.05306	22.4	0.08678	22.4	0.09281	22.4	0.10887	22.4	0.06849
22.44	0.02449	22.44	0.08264	22.44	0.10209	22.44	0.09476	22.44	0.0624
22.48	0.05714	22.48	0.09711	22.48	0.11137	22.48	0.09274	22.48	0.06697
22.52	0.04898	22.52	0.08264	22.52	0.08353	22.52	0.11694	22.52	0.05479
22.56	0.05306	22.56	0.08058	22.56	0.09977	22.56	0.10887	22.56	0.06393
22.6	0.06122	22.6	0.06405	22.6	0.11833	22.6	0.09476	22.6	0.05936
22.64	0.05714	22.64	0.09504	22.64	0.11833	22.64	0.09476	22.64	0.05327
22.68	0.06531	22.68	0.08678	22.68	0.11833	22.68	0.10685	22.68	0.07306
22.72	0.06531	22.72	0.09504	22.72	0.09049	22.72	0.13105	22.72	0.04414
22.76	0.04082	22.76	0.08058	22.76	0.11137	22.76	0.13105	22.76	0.05632
22.8	0.06531	22.8	0.08058	22.8	0.10441	22.8	0.11089	22.8	0.06393
22.84	0.02857	22.84	0.07231	22.84	0.13921	22.84	0.07661	22.84	0.05175
22.88	0.07755	22.88	0.10124	22.88	0.12297	22.88	0.08065	22.88	0.06545
22.92	0.06122	22.92	0.07645	22.92	0.10209	22.92	0.08065	22.92	0.05936
22.96	0.05714	22.96	0.07645	22.96	0.09745	22.96	0.09274	22.96	0.0761
23	0.04082	23	0.12603	23	0.08353	23	0.10685	23	0.04718
23.04	0.06122	23.04	0.08264	23.04	0.08121	23.04	0.12298	23.04	0.06088
23.08	0.03673	23.08	0.08264	23.08	0.08585	23.08	0.1129	23.08	0.04718
23.12	0.0449	23.12	0.08058	23.12	0.09745	23.12	0.09677	23.12	0.06545
23.16	0.05714	23.16	0.07438	23.16	0.10209	23.16	0.11895	23.16	0.05632
23.2	0.06531	23.2	0.08264	23.2	0.11601	23.2	0.08065	23.2	0.05479
23.24	0.03673	23.24	0.09091	23.24	0.10905	23.24	0.08468	23.24	0.05175
23.28	0.06122	23.28	0.08884	23.28	0.10209	23.28	0.11492	23.28	0.06545
23.32	0.07347	23.32	0.09917	23.32	0.12065	23.32	0.13105	23.32	0.04718
23.36	0.04898	23.36	0.10124	23.36	0.09745	23.36	0.08871	23.36	0.05936
23.4	0.0449	23.4	0.07645	23.4	0.10441	23.4	0.12097	23.4	0.05327
23.44	0.0449	23.44	0.07438	23.44	0.12065	23.44	0.09677	23.44	0.07763
23.48	0.06122	23.48	0.09504	23.48	0.09513	23.48	0.12298	23.48	0.05327
23.52	0.06531	23.52	0.10331	23.52	0.12297	23.52	0.10081	23.52	0.06697
23.56	0.07347	23.56	0.09917	23.56	0.14385	23.56	0.10282	23.56	0.07002
23.6	0.05714	23.6	0.07645	23.6	0.12529	23.6	0.12097	23.6	0.04871
23.64	0.05306	23.64	0.11157	23.64	0.11137	23.64	0.10685	23.64	0.07306
23.68	0.03265	23.68	0.07851	23.68	0.10905	23.68	0.13911	23.68	0.07915
23.72	0.03673	23.72	0.09917	23.72	0.14385	23.72	0.11694	23.72	0.06545
23.76	0.03673	23.76	0.11777	23.76	0.15545	23.76	0.14315	23.76	0.08828
23.8	0.04082	23.8	0.1095	23.8	0.20186	23.8	0.15726	23.8	0.10654
23.84	0.0449	23.84	0.1157	23.84	0.23666	23.84	0.20766	23.84	0.13394
23.88	0.07755	23.88	0.16116	23.88	0.32483	23.88	0.2621	23.88	0.15525
23.92	0.09388	23.92	0.30992	23.92	0.5522	23.92	0.4375	23.92	0.34703
23.96	0.14286	23.96	0.41116	23.96	1.11137	23.96	0.95161	23.96	0.5449
24	0.12245	24	0.84711	24	2.13225	24	1.43145	24	0.53577
24.04	0.2449	24.04	1.25826	24.04	2.66357	24.04	1.32661	24.04	0.43683
24.08	0.29796	24.08	1.33884	24.08	1.98376	24.08	0.90121	24.08	0.20548
24.12	0.22857	24.12	0.79959	24.12	1.07425	24.12	0.42944	24.12	0.12938
24.16	0.11429	24.16	0.42975	24.16	0.47564	24.16	0.22379	24.16	0.07763
24.2	0.0898	24.2	0.20661	24.2	0.2413	24.2	0.14113	24.2	0.07154
24.24	0.0449	24.24	0.10537	24.24	0.17401	24.24	0.16935	24.24	0.08676
24.28	0.07755	24.28	0.07025	24.28	0.16937	24.28	0.08871	24.28	0.05479
24.32	0.02449	24.32	0.1157	24.32	0.13689	24.32	0.14516	24.32	0.0624
24.36	0.04898	24.36	0.1157	24.36	0.13689	24.36	0.11089	24.36	0.07915
24.4	0.02857	24.4	0.1157	24.4	0.12065	24.4	0.14113	24.4	0.07763
24.44	0.04082	24.44	0.08471	24.44	0.12065	24.44	0.11492	24.44	0.06393
24.48	0.0449	24.48	0.08058	24.48	0.14385	24.48	0.11089	24.48	0.05479
24.52	0.03673	24.52	0.10744	24.52	0.11137	24.52	0.10484	24.52	0.06697
24.56	0.05714	24.56	0.08884	24.56	0.11369	24.56	0.11895	24.56	0.04414
24.6	0.03265	24.6	0.09298	24.6	0.09513	24.6	0.11492	24.6	0.06088
24.64	0.02857	24.64	0.08678	24.64	0.14849	24.64	0.12903	24.64	0.06393
24.68	0.07347	24.68	0.10331	24.68	0.11601	24.68	0.09677	24.68	0.06697
24.72	0.05306	24.72	0.1095	24.72	0.14153	24.72	0.10081	24.72	0.06849
24.76	0.03673	24.76	0.08884	24.76	0.13457	24.76	0.12702	24.76	0.06088
24.8	0.02857	24.8	0.09504	24.8	0.08353	24.8	0.12702	24.8	0.07458
24.84	0.05714	24.84	0.09298	24.84	0.13921	24.84	0.08065	24.84	0.05784
24.88	0.05306	24.88	0.10744	24.88	0.11833	24.88	0.08871	24.88	0.07306
24.92	0.06122	24.92	0.06405	24.92	0.11601	24.92	0.10484	24.92	0.05479
24.96	0.06531	24.96	0.08471	24.96	0.10905	24.96	0.11089	24.96	0.05327
25	0.06939	25	0.09711	25	0.13921	25	0.11694	25	0.05784
25.04	0.1102	25.04	0.09504	25.04	0.11137	25.04	0.10685	25.04	0.08219
25.08	0.06531	25.08	0.07851	25.08	0.10905	25.08	0.125	25.08	0.06393
25.12	0.02857	25.12	0.08264	25.12	0.10441	25.12	0.08065	25.12	0.07002
25.16	0.07347	25.16	0.10537	25.16	0.11137	25.16	0.08669	25.16	0.06849
25.2	0.06939	25.2	0.09917	25.2	0.16473	25.2	0.10887	25.2	0.06697
25.24	0.0449	25.24	0.07851	25.24	0.14849	25.24	0.10887	25.24	0.05175
25.28	0.04082	25.28	0.1095	25.28	0.09977	25.28	0.11089	25.28	0.05784
25.32	0.09796	25.32	0.10331	25.32	0.12529	25.32	0.10484	25.32	0.0761
25.36	0.0449	25.36	0.09504	25.36	0.12297	25.36	0.11694	25.36	0.05936
25.4	0.04898	25.4	0.10537	25.4	0.12761	25.4	0.09274	25.4	0.07154
25.44	0.05714	25.44	0.06612	25.44	0.10441	25.44	0.12298	25.44	0.07154
25.48	0.05714	25.48	0.09298	25.48	0.11601	25.48	0.08468	25.48	0.05632
25.52	0.05306	25.52	0.09711	25.52	0.10905	25.52	0.10685	25.52	0.04718
25.56	0.0449	25.56	0.09091	25.56	0.09513	25.56	0.11089	25.56	0.05479
25.6	0.05714	25.6	0.07438	25.6	0.09513	25.6	0.10887	25.6	0.0624
25.64	0.05714	25.64	0.07851	25.64	0.09977	25.64	0.09476	25.64	0.0761
25.68	0.03265	25.68	0.09298	25.68	0.12297	25.68	0.08669	25.68	0.05784
25.72	0.0449	25.72	0.09711	25.72	0.13689	25.72	0.1129	25.72	0.07915
25.76	0.07347	25.76	0.08058	25.76	0.13921	25.76	0.09476	25.76	0.05327
25.8	0.05306	25.8	0.08471	25.8	0.10905	25.8	0.11492	25.8	0.0624
25.84	0.04082	25.84	0.08471	25.84	0.10209	25.84	0.15323	25.84	0.06393
25.88	0.0449	25.88	0.08058	25.88	0.10441	25.88	0.10484	25.88	0.05632
25.92	0.06531	25.92	0.08678	25.92	0.09281	25.92	0.08468	25.92	0.04566
25.96	0.03265	25.96	0.09298	25.96	0.12761	25.96	0.09476	25.96	0.07154
26	0.06531	26	0.08264	26	0.09745	26	0.08468	26	0.07763
26.04	0.0449	26.04	0.09298	26.04	0.12297	26.04	0.08871	26.04	0.05175
26.08	0.05306	26.08	0.1157	26.08	0.13225	26.08	0.1371	26.08	0.06393
26.12	0.03673	26.12	0.08264	26.12	0.10905	26.12	0.10282	26.12	0.06697
26.16	0.05306	26.16	0.09091	26.16	0.11137	26.16	0.07056	26.16	0.0624
26.2	0.04898	26.2	0.07645	26.2	0.11137	26.2	0.08468	26.2	0.07002
26.24	0.02857	26.24	0.08264	26.24	0.10905	26.24	0.10685	26.24	0.05023
26.28	0.04898	26.28	0.07231	26.28	0.11137	26.28	0.10282	26.28	0.06545
26.32	0.03673	26.32	0.09711	26.32	0.10441	26.32	0.10685	26.32	0.05936
26.36	0.03673	26.36	0.09504	26.36	0.12761	26.36	0.10081	26.36	0.06545
26.4	0.05714	26.4	0.07231	26.4	0.11369	26.4	0.09879	26.4	0.0761
26.44	0.0449	26.44	0.08471	26.44	0.10441	26.44	0.11492	26.44	0.08828
26.48	0.06122	26.48	0.08884	26.48	0.13921	26.48	0.07863	26.48	0.07763
26.52	0.05714	26.52	0.08471	26.52	0.11137	26.52	0.08468	26.52	0.06393
26.56	0.06122	26.56	0.07025	26.56	0.12297	26.56	0.09879	26.56	0.05479
26.6	0.06531	26.6	0.07851	26.6	0.09049	26.6	0.11492	26.6	0.05784
26.64	0.06531	26.64	0.08678	26.64	0.11833	26.64	0.09476	26.64	0.06849
26.68	0.05306	26.68	0.1157	26.68	0.10673	26.68	0.09677	26.68	0.05784
26.72	0.07755	26.72	0.08678	26.72	0.13457	26.72	0.09476	26.72	0.05479
26.76	0.06531	26.76	0.08678	26.76	0.12065	26.76	0.10282	26.76	0.0761
26.8	0.06531	26.8	0.08884	26.8	0.13689	26.8	0.10282	26.8	0.06697
26.84	0.04898	26.84	0.10537	26.84	0.11369	26.84	0.08065	26.84	0.06697
26.88	0.07347	26.88	0.09091	26.88	0.09745	26.88	0.09274	26.88	0.06088
26.92	0.05714	26.92	0.05785	26.92	0.08817	26.92	0.10282	26.92	0.04871
26.96	0.06122	26.96	0.06198	26.96	0.11601	26.96	0.09677	26.96	0.08219
27	0.06122	27	0.07645	27	0.14617	27	0.09476	27	0.05632
27.04	0.02857	27.04	0.07645	27.04	0.12993	27.04	0.09073	27.04	0.05327
27.08	0.04898	27.08	0.09917	27.08	0.11137	27.08	0.11694	27.08	0.07306
27.12	0.03265	27.12	0.08884	27.12	0.12761	27.12	0.11089	27.12	0.06545
27.16	0.05714	27.16	0.08264	27.16	0.12529	27.16	0.1129	27.16	0.07002
27.2	0.04082	27.2	0.09711	27.2	0.12065	27.2	0.0746	27.2	0.05936
27.24	0.05306	27.24	0.07438	27.24	0.10441	27.24	0.09879	27.24	0.05175
27.28	0.05714	27.28	0.08264	27.28	0.09513	27.28	0.11694	27.28	0.0898
27.32	0.05306	27.32	0.06405	27.32	0.10209	27.32	0.10887	27.32	0.05327
27.36	0.05306	27.36	0.09917	27.36	0.10905	27.36	0.08871	27.36	0.07154
27.4	0.0449	27.4	0.07851	27.4	0.10673	27.4	0.11694	27.4	0.05784
27.44	0.06122	27.44	0.09504	27.44	0.09977	27.44	0.12298	27.44	0.06697
27.48	0.04898	27.48	0.09711	27.48	0.10673	27.48	0.09879	27.48	0.05936
27.52	0.03265	27.52	0.09917	27.52	0.12297	27.52	0.11492	27.52	0.08828
27.56	0.0449	27.56	0.08884	27.56	0.11369	27.56	0.125	27.56	0.10654
27.6	0.06122	27.6	0.12397	27.6	0.16009	27.6	0.13508	27.6	0.13242
27.64	0.0898	27.64	0.17149	27.64	0.15545	27.64	0.12903	27.64	0.14155
27.68	0.04898	27.68	0.17149	27.68	0.18329	27.68	0.21573	27.68	0.2344
27.72	0.09388	27.72	0.21074	27.72	0.27842	27.72	0.27621	27.72	0.38204
27.76	0.1102	27.76	0.31818	27.76	0.44316	27.76	0.43548	27.76	0.80061
27.8	0.13878	27.8	0.58471	27.8	0.7355	27.8	0.6996	27.8	0.99087
27.84	0.28571	27.84	0.92149	27.84	0.90487	27.84	0.78024	27.84	0.85997
27.88	0.57959	27.88	1.05579	27.88	0.76102	27.88	0.67339	27.88	0.57991
27.92	0.67755	27.92	0.70455	27.92	0.43619	27.92	0.42742	27.92	0.31355
27.96	0.47755	27.96	0.43388	27.96	0.27378	27.96	0.25202	27.96	0.12481
28	0.2449	28	0.21694	28	0.18561	28	0.14718	28	0.10807
28.04	0.12653	28.04	0.09091	28.04	0.13689	28.04	0.12097	28.04	0.08676
28.08	0.07755	28.08	0.12603	28.08	0.16241	28.08	0.11694	28.08	0.06088
28.12	0.05306	28.12	0.11157	28.12	0.10441	28.12	0.10081	28.12	0.09741
28.16	0.05714	28.16	0.11364	28.16	0.10209	28.16	0.10081	28.16	0.10654
28.2	0.04082	28.2	0.09504	28.2	0.11369	28.2	0.09073	28.2	0.0761
28.24	0.02857	28.24	0.10124	28.24	0.10905	28.24	0.10887	28.24	0.06697
28.28	0.06531	28.28	0.08058	28.28	0.08585	28.28	0.10484	28.28	0.05936
28.32	0.05306	28.32	0.10744	28.32	0.12297	28.32	0.07056	28.32	0.06393
28.36	0.07347	28.36	0.08471	28.36	0.08353	28.36	0.08871	28.36	0.05632
28.4	0.05306	28.4	0.09298	28.4	0.11601	28.4	0.09274	28.4	0.06697
28.44	0.03265	28.44	0.09298	28.44	0.11137	28.44	0.09677	28.44	0.05632
28.48	0.06531	28.48	0.07851	28.48	0.10441	28.48	0.08871	28.48	0.07154
28.52	0.04082	28.52	0.10124	28.52	0.10905	28.52	0.09476	28.52	0.06088
28.56	0.03673	28.56	0.09504	28.56	0.07657	28.56	0.0746	28.56	0.07002
28.6	0.06939	28.6	0.05992	28.6	0.10441	28.6	0.08065	28.6	0.06849
28.64	0.03673	28.64	0.07851	28.64	0.10209	28.64	0.11089	28.64	0.05175
28.68	0.05714	28.68	0.08058	28.68	0.07425	28.68	0.09073	28.68	0.05327
28.72	0.06122	28.72	0.08264	28.72	0.10905	28.72	0.10484	28.72	0.08828
28.76	0.05714	28.76	0.07851	28.76	0.09745	28.76	0.09677	28.76	0.05175
28.8	0.04898	28.8	0.08058	28.8	0.13689	28.8	0.07056	28.8	0.05023
28.84	0.05306	28.84	0.09091	28.84	0.09745	28.84	0.10282	28.84	0.05327
28.88	0.05306	28.88	0.09091	28.88	0.10209	28.88	0.10484	28.88	0.07458
28.92	0.03265	28.92	0.08678	28.92	0.09513	28.92	0.09073	28.92	0.06849
28.96	0.04082	28.96	0.08471	28.96	0.11601	28.96	0.10081	28.96	0.06697
29	0.0449	29	0.09091	29	0.09049	29	0.10484	29	0.05784
29.04	0.05714	29.04	0.07438	29.04	0.12993	29.04	0.0746	29.04	0.04718
29.08	0.06531	29.08	0.08884	29.08	0.10905	29.08	0.05847	29.08	0.03957
29.12	0.05306	29.12	0.08678	29.12	0.10673	29.12	0.09476	29.12	0.05327
29.16	0.02041	29.16	0.08264	29.16	0.11833	29.16	0.11089	29.16	0.06849
29.2	0.06122	29.2	0.07025	29.2	0.12761	29.2	0.08468	29.2	0.06545
29.24	0.05714	29.24	0.07645	29.24	0.09281	29.24	0.10685	29.24	0.04414
29.28	0.02857	29.28	0.07645	29.28	0.10441	29.28	0.0746	29.28	0.06545
29.32	0.05306	29.32	0.09711	29.32	0.07657	29.32	0.09476	29.32	0.07458
29.36	0.06122	29.36	0.09091	29.36	0.10209	29.36	0.08468	29.36	0.05023
29.4	0.03265	29.4	0.08058	29.4	0.10441	29.4	0.08468	29.4	0.05175
29.44	0.06122	29.44	0.05992	29.44	0.09745	29.44	0.10081	29.44	0.05479
29.48	0.06531	29.48	0.07025	29.48	0.10441	29.48	0.08065	29.48	0.05784
29.52	0.06531	29.52	0.06818	29.52	0.12529	29.52	0.0746	29.52	0.06849
29.56	0.04898	29.56	0.05785	29.56	0.10209	29.56	0.10282	29.56	0.05023
29.6	0.03265	29.6	0.06405	29.6	0.09281	29.6	0.0625	29.6	0.05327
29.64	0.0449	29.64	0.04339	29.64	0.12761	29.64	0.08871	29.64	0.07002
29.68	0.06531	29.68	0.05992	29.68	0.08353	29.68	0.10282	29.68	0.05023
29.72	0.04082	29.72	0.05785	29.72	0.12761	29.72	0.08065	29.72	0.05632
29.76	0.01224	29.76	0.08264	29.76	0.09513	29.76	0.09677	29.76	0.06545
29.8	0.07755	29.8	0.08678	29.8	0.11833	29.8	0.08468	29.8	0.0624
29.84	0.03673	29.84	0.06818	29.84	0.08817	29.84	0.08468	29.84	0.07002
29.88	0.05306	29.88	0.08264	29.88	0.09281	29.88	0.08266	29.88	0.06545
29.92	0.04082	29.92	0.07645	29.92	0.08353	29.92	0.07056	29.92	0.04871
29.96	0.04082	29.96	0.08884	29.96	0.08585	29.96	0.07863	29.96	0.07002
30	0.04082	30	0.06818	30	0.09513	30	0.11089	30	0.07763
30.04	0.0449	30.04	0.08471	30.04	0.09049	30.04	0.09476	30.04	0.05175
30.08	0.03673	30.08	0.07438	30.08	0.09513	30.08	0.06452	30.08	0.07154
30.12	0.0449	30.12	0.07231	30.12	0.11833	30.12	0.11089	30.12	0.06088
30.16	0.0449	30.16	0.06405	30.16	0.08585	30.16	0.10081	30.16	0.0624
30.2	0.03265	30.2	0.08471	30.2	0.09049	30.2	0.09476	30.2	0.06393
30.24	0.06122	30.24	0.07851	30.24	0.09513	30.24	0.09073	30.24	0.05479
30.28	0.0449	30.28	0.08264	30.28	0.13921	30.28	0.10484	30.28	0.05936
30.32	0.05306	30.32	0.08264	30.32	0.10209	30.32	0.07258	30.32	0.05175
30.36	0.04082	30.36	0.07645	30.36	0.11369	30.36	0.08871	30.36	0.06088
30.4	0.04082	30.4	0.07645	30.4	0.07889	30.4	0.10282	30.4	0.07002
30.44	0.02449	30.44	0.07645	30.44	0.11137	30.44	0.06048	30.44	0.05327
30.48	0.04082	30.48	0.05785	30.48	0.11833	30.48	0.07258	30.48	0.04262
30.52	0.0449	30.52	0.08678	30.52	0.08817	30.52	0.08266	30.52	0.05479
30.56	0.04082	30.56	0.09091	30.56	0.09513	30.56	0.09274	30.56	0.07306
30.6	0.03673	30.6	0.07438	30.6	0.12529	30.6	0.08669	30.6	0.04566
30.64	0.05306	30.64	0.08884	30.64	0.09745	30.64	0.06452	30.64	0.07763
30.68	0.06939	30.68	0.07851	30.68	0.09977	30.68	0.09476	30.68	0.06697
30.72	0.04898	30.72	0.05992	30.72	0.11369	30.72	0.10685	30.72	0.06393
30.76	0.05306	30.76	0.08678	30.76	0.09281	30.76	0.10081	30.76	0.05936
30.8	0.06531	30.8	0.08264	30.8	0.08817	30.8	0.09274	30.8	0.0624
30.84	0.0449	30.84	0.07645	30.84	0.09977	30.84	0.08871	30.84	0.07458
30.88	0.04898	30.88	0.09298	30.88	0.10673	30.88	0.09677	30.88	0.04718
30.92	0.02857	30.92	0.08678	30.92	0.10441	30.92	0.10282	30.92	0.05936
30.96	0.04898	30.96	0.07645	30.96	0.11833	30.96	0.13306	30.96	0.06697
31	0.05714	31	0.08264	31	0.11137	31	0.13306	31	0.08828
31.04	0.07347	31.04	0.09917	31.04	0.14385	31.04	0.125	31.04	0.0898
31.08	0.05714	31.08	0.16322	31.08	0.16937	31.08	0.16532	31.08	0.17656
31.12	0.0898	31.12	0.14463	31.12	0.25522	31.12	0.1996	31.12	0.27854
31.16	0.07755	31.16	0.21488	31.16	0.32019	31.16	0.32056	31.16	0.45814
31.2	0.12245	31.2	0.35331	31.2	0.42459	31.2	0.4879	31.2	0.56621
31.24	0.17551	31.24	0.59917	31.24	0.57309	31.24	0.47782	31.24	0.41705
31.28	0.39184	31.28	0.68388	31.28	0.49884	31.28	0.42742	31.28	0.28919
31.32	0.37959	31.32	0.6405	31.32	0.33643	31.32	0.25403	31.32	0.14916
31.36	0.24082	31.36	0.42769	31.36	0.28074	31.36	0.19355	31.36	0.09285
31.4	0.17551	31.4	0.27479	31.4	0.20186	31.4	0.12702	31.4	0.07915
31.44	0.08163	31.44	0.13843	31.44	0.12529	31.44	0.08065	31.44	0.07458
31.48	0.05714	31.48	0.09917	31.48	0.12297	31.48	0.08468	31.48	0.05784
31.52	0.06122	31.52	0.09504	31.52	0.12761	31.52	0.09476	31.52	0.04566
31.56	0.02449	31.56	0.09298	31.56	0.08585	31.56	0.08871	31.56	0.05175
31.6	0.04898	31.6	0.06612	31.6	0.11369	31.6	0.09073	31.6	0.05023
31.64	0.0449	31.64	0.07645	31.64	0.09513	31.64	0.09476	31.64	0.07458
31.68	0.05714	31.68	0.05372	31.68	0.08585	31.68	0.06452	31.68	0.07154
31.72	0.05714	31.72	0.09917	31.72	0.11833	31.72	0.08266	31.72	0.03653
31.76	0.05306	31.76	0.06198	31.76	0.07889	31.76	0.06653	31.76	0.05479
31.8	0.04898	31.8	0.07851	31.8	0.10673	31.8	0.09274	31.8	0.04566
31.84	0.01633	31.84	0.07645	31.84	0.08817	31.84	0.08468	31.84	0.04718
31.88	0.06122	31.88	0.08264	31.88	0.09281	31.88	0.07863	31.88	0.06088
31.92	0.03673	31.92	0.07438	31.92	0.06961	31.92	0.09073	31.92	0.0411
31.96	0.06122	31.96	0.05992	31.96	0.08353	31.96	0.0625	31.96	0.04262
32	0.06122	32	0.07025	32	0.08585	32	0.07863	32	0.05784
32.04	0.03673	32.04	0.07231	32.04	0.08121	32.04	0.10887	32.04	0.05023
32.08	0.03673	32.08	0.06818	32.08	0.08585	32.08	0.0625	32.08	0.04414
32.12	0.04898	32.12	0.08264	32.12	0.07193	32.12	0.06653	32.12	0.05023
32.16	0.04898	32.16	0.04545	32.16	0.09977	32.16	0.07258	32.16	0.05023
32.2	0.06122	32.2	0.05372	32.2	0.08817	32.2	0.08871	32.2	0.07002
32.24	0.02857	32.24	0.07231	32.24	0.07425	32.24	0.07258	32.24	0.04718
32.28	0.07347	32.28	0.06612	32.28	0.09281	32.28	0.08266	32.28	0.03349
32.32	0.0449	32.32	0.05992	32.32	0.07425	32.32	0.07661	32.32	0.05327
32.36	0.03265	32.36	0.08471	32.36	0.08585	32.36	0.0746	32.36	0.07002
32.4	0.05714	32.4	0.05785	32.4	0.09281	32.4	0.06452	32.4	0.04718
32.44	0.02449	32.44	0.06612	32.44	0.06961	32.44	0.07056	32.44	0.04871
32.48	0.04082	32.48	0.09091	32.48	0.07889	32.48	0.06855	32.48	0.05479
32.52	0.04898	32.52	0.06198	32.52	0.08817	32.52	0.0746	32.52	0.03957
32.56	0.03265	32.56	0.09711	32.56	0.07193	32.56	0.06452	32.56	0.05023
32.6	0.05714	32.6	0.08471	32.6	0.06032	32.6	0.08468	32.6	0.04871
32.64	0.03673	32.64	0.08264	32.64	0.09281	32.64	0.07661	32.64	0.04414
32.68	0.03673	32.68	0.04752	32.68	0.10441	32.68	0.0746	32.68	0.05175
32.72	0.03265	32.72	0.07645	32.72	0.08585	32.72	0.06653	32.72	0.03805
32.76	0.05306	32.76	0.09298	32.76	0.09281	32.76	0.05242	32.76	0.03653
32.8	0.06531	32.8	0.05785	32.8	0.07889	32.8	0.08468	32.8	0.05784
32.84	0.04082	32.84	0.06818	32.84	0.08817	32.84	0.07258	32.84	0.07002
32.88	0.0449	32.88	0.05372	32.88	0.06729	32.88	0.06452	32.88	0.06393
32.92	0.04082	32.92	0.06612	32.92	0.09049	32.92	0.07863	32.92	0.0624
32.96	0.04898	32.96	0.07438	32.96	0.09977	32.96	0.06855	32.96	0.06697
33	0.04082	33	0.06198	33	0.08585	33	0.08669	33	0.03196
33.04	0.04082	33.04	0.06612	33.04	0.10209	33.04	0.08669	33.04	0.05327
33.08	0.06531	33.08	0.07438	33.08	0.08817	33.08	0.06653	33.08	0.0411
33.12	0.02449	33.12	0.06612	33.12	0.08817	33.12	0.0746	33.12	0.04566
33.16	0.02041	33.16	0.07645	33.16	0.08121	33.16	0.08468	33.16	0.05479
33.2	0.02449	33.2	0.08884	33.2	0.09513	33.2	0.07661	33.2	0.04566
33.24	0.05306	33.24	0.05785	33.24	0.07657	33.24	0.09677	33.24	0.03349
33.28	0.0449	33.28	0.04339	33.28	0.09281	33.28	0.08266	33.28	0.04262
33.32	0.05306	33.32	0.06612	33.32	0.09281	33.32	0.06048	33.32	0.04871
33.36	0.03673	33.36	0.05579	33.36	0.10441	33.36	0.05645	33.36	0.05784
33.4	0.04082	33.4	0.05579	33.4	0.07425	33.4	0.06048	33.4	0.05175
33.44	0.0449	33.44	0.05165	33.44	0.07193	33.44	0.09073	33.44	0.04566
33.48	0.03673	33.48	0.05785	33.48	0.05568	33.48	0.05444	33.48	0.05175
33.52	0.03265	33.52	0.06612	33.52	0.07193	33.52	0.08871	33.52	0.04718
33.56	0.04082	33.56	0.04545	33.56	0.09513	33.56	0.06048	33.56	0.06088
33.6	0.03673	33.6	0.04959	33.6	0.07889	33.6	0.08266	33.6	0.04262
33.64	0.03673	33.64	0.07438	33.64	0.08121	33.64	0.06855	33.64	0.03805
33.68	0.02449	33.68	0.05579	33.68	0.07193	33.68	0.04839	33.68	0.05327
33.72	0.02857	33.72	0.05372	33.72	0.09281	33.72	0.06653	33.72	0.04414
33.76	0.03265	33.76	0.05785	33.76	0.07193	33.76	0.05847	33.76	0.04262
33.8	0.01224	33.8	0.04959	33.8	0.06729	33.8	0.09476	33.8	0.04566
33.84	0.06122	33.84	0.08678	33.84	0.07657	33.84	0.08065	33.84	0.05479
33.88	0.02449	33.88	0.04752	33.88	0.06497	33.88	0.05847	33.88	0.05936
33.92	0.04082	33.92	0.05372	33.92	0.08353	33.92	0.07056	33.92	0.05632
33.96	0.02857	33.96	0.05579	33.96	0.07425	33.96	0.0746	33.96	0.06393
34	0.03265	34	0.04752	34	0.08121	34	0.06452	34	0.05632
34.04	0.02449	34.04	0.04545	34.04	0.05104	34.04	0.05645	34.04	0.04718
34.08	0.04082	34.08	0.07438	34.08	0.06265	34.08	0.08065	34.08	0.06393
34.12	0.02449	34.12	0.07231	34.12	0.08121	34.12	0.08266	34.12	0.05479
34.16	0.02857	34.16	0.08058	34.16	0.07193	34.16	0.08065	34.16	0.04871
34.2	0.0449	34.2	0.06405	34.2	0.10905	34.2	0.09476	34.2	0.06545
34.24	0.03673	34.24	0.09298	34.24	0.11369	34.24	0.08065	34.24	0.08219
34.28	0.04898	34.28	0.09917	34.28	0.11601	34.28	0.11694	34.28	0.10959
34.32	0.03265	34.32	0.11364	34.32	0.14617	34.32	0.11089	34.32	0.0761
34.36	0.06939	34.36	0.13636	34.36	0.16473	34.36	0.10484	34.36	0.08524
34.4	0.10204	34.4	0.14463	34.4	0.11833	34.4	0.10081	34.4	0.06849
34.44	0.0449	34.44	0.13843	34.44	0.14385	34.44	0.08266	34.44	0.05632
34.48	0.03265	34.48	0.13223	34.48	0.09513	34.48	0.0625	34.48	0.06088
34.52	0.05306	34.52	0.07438	34.52	0.09281	34.52	0.0625	34.52	0.04718
34.56	0.0449	34.56	0.06612	34.56	0.08121	34.56	0.0625	34.56	0.05327
34.6	0.06122	34.6	0.09711	34.6	0.05336	34.6	0.07258	34.6	0.0411
34.64	0.04082	34.64	0.07851	34.64	0.058	34.64	0.06653	34.64	0.04718
34.68	0.02857	34.68	0.05992	34.68	0.09513	34.68	0.08468	34.68	0.05327
34.72	0.02857	34.72	0.06612	34.72	0.07889	34.72	0.06653	34.72	0.03044
34.76	0.04082	34.76	0.05165	34.76	0.09281	34.76	0.04637	34.76	0.05632
34.8	0.03673	34.8	0.06612	34.8	0.03712	34.8	0.06653	34.8	0.03957
34.84	0.02857	34.84	0.04545	34.84	0.07193	34.84	0.07863	34.84	0.03805
34.88	0.06939	34.88	0.05579	34.88	0.06497	34.88	0.06855	34.88	0.05175
34.92	0.03265	34.92	0.06405	34.92	0.06961	34.92	0.05242	34.92	0.05327
34.96	0.03673	34.96	0.07025	34.96	0.07657	34.96	0.03427	34.96	0.03349
35	0.03673	35	0.05785	35	0.08817	35	0.06855	35	0.04718
35.04	0.03673	35.04	0.05579	35.04	0.08817	35.04	0.07056	35.04	0.04871
35.08	0.02857	35.08	0.05992	35.08	0.09513	35.08	0.06452	35.08	0.04414
35.12	0.03265	35.12	0.05579	35.12	0.07657	35.12	0.07661	35.12	0.03501
35.16	0.03673	35.16	0.07438	35.16	0.07193	35.16	0.05645	35.16	0.05023
35.2	0.02449	35.2	0.05165	35.2	0.07657	35.2	0.06653	35.2	0.04262
35.24	0.02449	35.24	0.05579	35.24	0.06265	35.24	0.0625	35.24	0.03196
35.28	0.04898	35.28	0.08058	35.28	0.06729	35.28	0.05645	35.28	0.04566
35.32	0.03265	35.32	0.07025	35.32	0.07193	35.32	0.08468	35.32	0.03653
35.36	0.02449	35.36	0.06405	35.36	0.09745	35.36	0.06653	35.36	0.0411
35.4	0.03265	35.4	0.04545	35.4	0.058	35.4	0.06653	35.4	0.0274
35.44	0.03265	35.44	0.04339	35.44	0.06961	35.44	0.04234	35.44	0.03957
35.48	0.02857	35.48	0.06198	35.48	0.06032	35.48	0.05847	35.48	0.04718
35.52	0.02449	35.52	0.07438	35.52	0.0464	35.52	0.06452	35.52	0.04718
35.56	0.02041	35.56	0.05785	35.56	0.07193	35.56	0.06452	35.56	0.04262
35.6	0.02041	35.6	0.05992	35.6	0.07193	35.6	0.04234	35.6	0.04871
35.64	0.02449	35.64	0.07438	35.64	0.06729	35.64	0.06653	35.64	0.06088
35.68	0.03265	35.68	0.07025	35.68	0.07193	35.68	0.07661	35.68	0.0411
35.72	0.02449	35.72	0.04959	35.72	0.06032	35.72	0.05645	35.72	0.04262
35.76	0.01633	35.76	0.06405	35.76	0.06729	35.76	0.07258	35.76	0.04414
35.8	0.02857	35.8	0.05372	35.8	0.058	35.8	0.0625	35.8	0.05023
35.84	0.03265	35.84	0.04959	35.84	0.05568	35.84	0.07258	35.84	0.05175
35.88	0.02857	35.88	0.06405	35.88	0.06032	35.88	0.05444	35.88	0.05023
35.92	0.04082	35.92	0.06405	35.92	0.07425	35.92	0.06653	35.92	0.03044
35.96	0.04082	35.96	0.03926	35.96	0.08353	35.96	0.03024	35.96	0.04262
36	0.04898	36	0.07231	36	0.07425	36	0.04435	36	0.04262
36.04	0.01224	36.04	0.05785	36.04	0.07657	36.04	0.06855	36.04	0.03653
36.08	0.02449	36.08	0.03512	36.08	0.05104	36.08	0.04637	36.08	0.03957
36.12	0.02857	36.12	0.04132	36.12	0.07889	36.12	0.0625	36.12	0.0274
36.16	0.01633	36.16	0.05992	36.16	0.07193	36.16	0.06653	36.16	0.03653
36.2	0.02449	36.2	0.03926	36.2	0.07193	36.2	0.06048	36.2	0.02892
36.24	0.02041	36.24	0.03099	36.24	0.06961	36.24	0.0625	36.24	0.04414
36.28	0.04898	36.28	0.04752	36.28	0.07889	36.28	0.0625	36.28	0.05023
36.32	0.02449	36.32	0.03306	36.32	0.05336	36.32	0.06048	36.32	0.03805
36.36	0.02041	36.36	0.05165	36.36	0.07889	36.36	0.05847	36.36	0.04871
36.4	0.02041	36.4	0.07025	36.4	0.06032	36.4	0.0504	36.4	0.04414
36.44	0.03265	36.44	0.04545	36.44	0.05568	36.44	0.04839	36.44	0.03653
36.48	0.03265	36.48	0.05165	36.48	0.04872	36.48	0.05645	36.48	0.04262
36.52	0.00816	36.52	0.08058	36.52	0.06961	36.52	0.05444	36.52	0.03653
36.56	0.04898	36.56	0.05372	36.56	0.06961	36.56	0.06653	36.56	0.04718
36.6	0.03673	36.6	0.06198	36.6	0.06265	36.6	0.03427	36.6	0.03196
36.64	0.03265	36.64	0.05785	36.64	0.07193	36.64	0.0504	36.64	0.04566
36.68	0.01633	36.68	0.06405	36.68	0.06729	36.68	0.06855	36.68	0.04414
36.72	0.02449	36.72	0.04132	36.72	0.06729	36.72	0.04637	36.72	0.04414
36.76	0.04898	36.76	0.04752	36.76	0.07193	36.76	0.05444	36.76	0.04871
36.8	0.02857	36.8	0.04339	36.8	0.07889	36.8	0.06048	36.8	0.03349
36.84	0.03265	36.84	0.06612	36.84	0.08121	36.84	0.03831	36.84	0.03044
36.88	0.02449	36.88	0.04959	36.88	0.06961	36.88	0.07056	36.88	0.0274
36.92	0.04082	36.92	0.05992	36.92	0.08817	36.92	0.05847	36.92	0.04718
36.96	0.02449	36.96	0.05785	36.96	0.07425	36.96	0.04234	36.96	0.05175
37	0.03265	37	0.03306	37	0.06032	37	0.03831	37	0.03349
37.04	0.02857	37.04	0.04752	37.04	0.0464	37.04	0.07258	37.04	0.03957
37.08	0.03673	37.08	0.04545	37.08	0.06729	37.08	0.04839	37.08	0.05023
37.12	0.02857	37.12	0.07025	37.12	0.07193	37.12	0.04839	37.12	0.04414
37.16	0.04082	37.16	0.03719	37.16	0.04872	37.16	0.0504	37.16	0.02435
37.2	0.02449	37.2	0.06405	37.2	0.08585	37.2	0.04839	37.2	0.05023
37.24	0.01224	37.24	0.04132	37.24	0.05336	37.24	0.04839	37.24	0.05784
37.28	0.02857	37.28	0.04959	37.28	0.058	37.28	0.05847	37.28	0.04262
37.32	0.02041	37.32	0.04752	37.32	0.07889	37.32	0.03629	37.32	0.03196
37.36	0.02449	37.36	0.04752	37.36	0.0464	37.36	0.05242	37.36	0.03196
37.4	0.00816	37.4	0.06198	37.4	0.06032	37.4	0.0504	37.4	0.03501
37.44	0.05714	37.44	0.04339	37.44	0.058	37.44	0.04839	37.44	0.04414
37.48	0.02857	37.48	0.04339	37.48	0.04872	37.48	0.05645	37.48	0.01979
37.52	0.03265	37.52	0.04545	37.52	0.06032	37.52	0.05242	37.52	0.04871
37.56	0.02857	37.56	0.06405	37.56	0.04872	37.56	0.06452	37.56	0.03805
37.6	0.00816	37.6	0.03512	37.6	0.06032	37.6	0.07258	37.6	0.0411
37.64	0.00816	37.64	0.03099	37.64	0.04408	37.64	0.06048	37.64	0.0411
37.68	0.02857	37.68	0.06198	37.68	0.08353	37.68	0.04435	37.68	0.05632
37.72	0.03265	37.72	0.04339	37.72	0.06032	37.72	0.05847	37.72	0.04414
37.76	0.02857	37.76	0.04545	37.76	0.07889	37.76	0.0625	37.76	0.03044
37.8	0.03673	37.8	0.04339	37.8	0.03712	37.8	0.06048	37.8	0.03805
37.84	0.02857	37.84	0.06198	37.84	0.0464	37.84	0.04637	37.84	0.03957
37.88	0.00816	37.88	0.06198	37.88	0.05104	37.88	0.03831	37.88	0.03805
37.92	0.03265	37.92	0.03512	37.92	0.05336	37.92	0.05444	37.92	0.03501
37.96	0.03265	37.96	0.04339	37.96	0.05568	37.96	0.07056	37.96	0.04566
38	0.01633	38	0.06818	38	0.04872	38	0.05242	38	0.03044
38.04	0.03265	38.04	0.05165	38.04	0.04408	38.04	0.0504	38.04	0.04718
38.08	0.02041	38.08	0.03719	38.08	0.06265	38.08	0.08669	38.08	0.05023
38.12	0.03673	38.12	0.08884	38.12	0.04408	38.12	0.04839	38.12	0.03044
38.16	0.01633	38.16	0.04339	38.16	0.06265	38.16	0.04435	38.16	0.03957
38.2	0.02857	38.2	0.06198	38.2	0.05104	38.2	0.0504	38.2	0.03653
38.24	0.03265	38.24	0.05992	38.24	0.05104	38.24	0.06653	38.24	0.04566
38.28	0.02449	38.28	0.06198	38.28	0.08817	38.28	0.05444	38.28	0.03805
38.32	0.0449	38.32	0.05992	38.32	0.05336	38.32	0.04637	38.32	0.04414
38.36	0.02041	38.36	0.04339	38.36	0.06032	38.36	0.03226	38.36	0.03196
38.4	0.03265	38.4	0.05372	38.4	0.06032	38.4	0.06653	38.4	0.03805
38.44	0.01633	38.44	0.03306	38.44	0.08817	38.44	0.04234	38.44	0.03349
38.48	0.01633	38.48	0.06198	38.48	0.05336	38.48	0.04435	38.48	0.03653
38.52	0.05306	38.52	0.04132	38.52	0.07889	38.52	0.05847	38.52	0.02892
38.56	0.02857	38.56	0.03512	38.56	0.058	38.56	0.0504	38.56	0.02283
38.6	0.02041	38.6	0.05579	38.6	0.07193	38.6	0.0504	38.6	0.0411
38.64	0.01224	38.64	0.05165	38.64	0.06497	38.64	0.04637	38.64	0.03805
38.68	0.03265	38.68	0.05579	38.68	0.06265	38.68	0.0504	38.68	0.0411
38.72	0.02041	38.72	0.04752	38.72	0.04176	38.72	0.0746	38.72	0.03653
38.76	0.02857	38.76	0.05992	38.76	0.05336	38.76	0.0504	38.76	0.04262
38.8	0.01633	38.8	0.06612	38.8	0.058	38.8	0.0625	38.8	0.03196
38.84	0.03265	38.84	0.03512	38.84	0.05336	38.84	0.04839	38.84	0.03653
38.88	0.00408	38.88	0.02479	38.88	0.06032	38.88	0.04839	38.88	0.03196
38.92	0.03673	38.92	0.04132	38.92	0.05336	38.92	0.05444	38.92	0.04262
38.96	0.03673	38.96	0.03099	38.96	0.05336	38.96	0.04032	38.96	0.04871
39	0.02857	39	0.04339	39	0.03944	39	0.04032	39	0.04414
39.04	0.04082	39.04	0.04752	39.04	0.05336	39.04	0.02823	39.04	0.04718
39.08	0.0449	39.08	0.06818	39.08	0.058	39.08	0.04839	39.08	0.03349
39.12	0.03673	39.12	0.05165	39.12	0.05336	39.12	0.02621	39.12	0.0411
39.16	0.01633	39.16	0.06405	39.16	0.03944	39.16	0.0504	39.16	0.03957
39.2	0.01633	39.2	0.04959	39.2	0.0464	39.2	0.04839	39.2	0.02588
39.24	0.02041	39.24	0.05785	39.24	0.05568	39.24	0.05444	39.24	0.03349
39.28	0.04082	39.28	0.03719	39.28	0.06729	39.28	0.05645	39.28	0.04718
39.32	0.03265	39.32	0.04959	39.32	0.06032	39.32	0.04234	39.32	0.03805
39.36	0.04082	39.36	0.04752	39.36	0.08585	39.36	0.05444	39.36	0.03501
39.4	0.03673	39.4	0.03719	39.4	0.06729	39.4	0.04234	39.4	0.03805
39.44	0.01633	39.44	0.04959	39.44	0.03944	39.44	0.04839	39.44	0.03349
39.48	0.03673	39.48	0.04959	39.48	0.06497	39.48	0.05645	39.48	0.04566
39.52	0.03265	39.52	0.03926	39.52	0.06265	39.52	0.04637	39.52	0.04718
39.56	0.0449	39.56	0.06198	39.56	0.05336	39.56	0.0625	39.56	0.04262
39.6	0.02857	39.6	0.04959	39.6	0.08121	39.6	0.04637	39.6	0.04262
39.64	0.00816	39.64	0.04752	39.64	0.04872	39.64	0.0746	39.64	0.04718
39.68	0.03265	39.68	0.05372	39.68	0.08817	39.68	0.0746	39.68	0.05936
39.72	0.02041	39.72	0.07438	39.72	0.09049	39.72	0.06048	39.72	0.08676
39.76	0.02449	39.76	0.10537	39.76	0.09513	39.76	0.09476	39.76	0.10807
39.8	0.02857	39.8	0.10537	39.8	0.13225	39.8	0.12903	39.8	0.19178
39.84	0.06531	39.84	0.13017	39.84	0.22506	39.84	0.20565	39.84	0.31659
39.88	0.04898	39.88	0.21074	39.88	0.28074	39.88	0.28427	39.88	0.27549
39.92	0.17551	39.92	0.24587	39.92	0.34339	39.92	0.28831	39.92	0.20091
39.96	0.23265	39.96	0.31405	39.96	0.2529	39.96	0.18548	39.96	0.17047
40	0.25714	40	0.37603	40	0.26218	40	0.17137	40	0.10807
