# Supplementary material for: Differential perovskite hemispherical photodetector for intelligent imaging and location tracking
Source: Nat Commun. 2024 Jan 17;15:577. doi: 10.1038/s41467-024-44857-4 (PMC10794423; doi:10.1038/s41467-024-44857-4)
Supplement: Supplementary file 8 — Source Data [file 41467_2024_44857_MOESM8_ESM.zip › Fig. 1f.xlsx]

## Sheet: Sheet1
0	0.35009	0	0.24515	0	0.1961	0	0.12675
1.08	0.34926	1.07	0.2464	1.05	0.16946	1.05	0.1276
2.14	0.34955	2.16	0.24548	2.13	0.1765	2.11	0.12506
3.2	0.35125	3.24	0.25435	3.18	0.18881	3.17	0.1299
4.25	0.34902	4.32	0.25663	4.26	0.18252	4.22	0.12972
5.31	0.35058	5.37	0.2541	5.32	0.16745	5.28	0.12934
6.34	0.35013	6.43	0.24302	6.37	0.16712	6.33	0.12955
7.41	0.35064	7.49	0.24782	7.4	0.16709	7.37	0.13046
8.5	0.35085	8.55	0.24624	8.45	0.16582	8.46	0.13364
9.59	0.35289	9.63	0.24682	9.51	0.16765	9.51	0.13188
10.67	0.3525	10.68	0.24735	10.58	0.16808	10.58	0.13388
11.71	0.3537	11.74	0.24694	11.64	0.16724	11.64	0.13362
12.76	0.35681	12.8	0.24701	12.71	0.16699	12.77	0.13278
13.82	0.36127	13.82	0.24564	13.77	0.16337	13.82	0.1337
14.86	0.36544	14.9	0.24626	14.84	0.16623	14.89	0.13341
15.89	0.37048	15.97	0.24702	15.9	0.16677	15.96	0.13309
16.93	0.37375	17.03	0.26667	17.02	0.16656	17.03	0.13407
17.97	0.3804	18.13	0.27031	18.07	0.16614	18.1	0.13387
19.04	0.38812	19.18	0.26649	19.12	0.16621	19.16	0.13345
20.1	0.39653	20.25	0.26996	20.18	0.1679	20.21	0.13427
21.14	0.40389	21.33	0.26733	21.22	0.1675	21.26	0.13367
22.18	0.41097	22.38	0.26691	22.28	0.16544	22.3	0.13448
23.22	0.42143	23.47	0.26756	23.33	0.1665	23.34	0.13454
24.26	0.43021	24.53	0.26916	24.4	0.1668	24.4	0.13401
25.3	0.44123	25.6	0.27449	25.46	0.16672	25.45	0.13548
26.38	0.45067	26.66	0.28199	26.52	0.16546	26.49	0.13465
27.41	0.45997	27.74	0.28123	27.56	0.16631	27.53	0.13419
28.5	0.46877	28.79	0.28383	28.63	0.16479	28.6	0.13421
29.56	0.49215	29.86	0.28478	29.7	0.16724	29.67	0.135
30.6	0.50155	30.92	0.28886	30.75	0.16539	30.73	0.13479
31.66	0.51073	31.96	0.29284	31.84	0.167	31.79	0.13435
32.72	0.52304	33.04	0.29856	32.89	0.16749	32.82	0.13235
33.78	0.53277	34.09	0.30422	33.95	0.16598	33.89	0.13411
34.82	0.53982	35.14	0.31124	35.01	0.16524	34.96	0.1347
35.86	0.55036	36.22	0.32086	36.1	0.16847	36.02	0.13393
36.91	0.55947	37.28	0.33069	37.17	0.16793	37.11	0.13358
37.96	0.56798	38.34	0.34247	38.22	0.16692	38.18	0.13437
39.01	0.58048	39.39	0.35453	39.33	0.16805	39.23	0.13316
40.08	0.59061	40.49	0.3672	40.37	0.17024	40.29	0.13451
41.12	0.59913	41.54	0.38261	41.41	0.1717	41.35	0.1341
42.16	0.60754	42.61	0.39731	42.48	0.17176	42.4	0.13403
43.2	0.61857	43.67	0.41318	43.54	0.17415	43.47	0.13361
44.24	0.62827	44.71	0.43309	44.58	0.17777	44.57	0.13452
45.32	0.63675	45.75	0.45159	45.63	0.18041	45.62	0.13417
46.38	0.64957	46.83	0.47047	46.69	0.18484	46.69	0.13396
47.45	0.65697	47.87	0.48975	47.76	0.18989	47.75	0.13462
48.51	0.66505	48.94	0.51006	48.82	0.19466	48.82	0.1333
49.57	0.6767	50.01	0.53033	49.88	0.19841	49.89	0.13447
50.62	0.68496	51.06	0.55138	50.97	0.2087	50.95	0.1339
51.69	0.69038	52.11	0.57229	52.05	0.21792	52	0.13013
54.19	0.70391	53.17	0.62118	53.08	0.22863	53.09	0.13382
55.24	0.70941	54.21	0.64236	54.14	0.23706	54.18	0.13277
56.3	0.72032	55.26	0.66573	55.21	0.24961	55.25	0.133
57.34	0.72901	56.32	0.68207	56.28	0.26122	56.33	0.13439
58.39	0.73703	57.38	0.69971	57.34	0.27312	57.39	0.13231
59.44	0.74351	58.45	0.71778	58.43	0.28553	58.48	0.13326
60.49	0.75953	59.51	0.73928	59.49	0.29697	59.55	0.13352
61.55	0.76554	60.55	0.75148	60.53	0.31218	60.62	0.13261
62.59	0.77293	61.59	0.76892	61.61	0.32611	61.68	0.13345
63.64	0.77872	62.63	0.78391	62.67	0.33711	62.74	0.1335
64.69	0.78223	63.7	0.79458	63.78	0.34873	63.83	0.13239
65.75	0.79013	66.19	0.8103	64.84	0.36109	64.87	0.13337
66.81	0.79447	67.23	0.82008	65.9	0.37437	65.93	0.1338
67.84	0.79834	68.29	0.83059	66.96	0.38592	66.99	0.13212
68.89	0.80582	69.35	0.83946	68	0.396	68.03	0.13222
69.95	0.80833	70.41	0.85263	69.09	0.40569	69.1	0.13341
71.02	0.81164	71.5	0.8595	70.14	0.41725	70.19	0.13247
72.1	0.81637	72.56	0.86892	71.21	0.42902	71.26	0.1332
73.15	0.82332	73.61	0.87833	72.3	0.43699	72.32	0.1332
74.22	0.82471	74.67	0.88305	73.35	0.44477	73.37	0.13328
75.27	0.82641	75.74	0.8909	74.41	0.4527	74.45	0.13297
76.36	0.83138	76.8	0.89484	75.45	0.46412	75.48	0.13294
77.42	0.83331	77.88	0.90267	76.5	0.47058	76.55	0.13161
78.47	0.83225	78.98	0.90641	77.55	0.47941	77.61	0.13242
79.52	0.84191	80.03	0.90651	78.6	0.48792	78.69	0.13269
80.58	0.84336	81.08	0.91629	79.66	0.49708	79.79	0.13253
81.62	0.84401	82.14	0.91655	80.7	0.50435	80.86	0.13023
82.68	0.84679	83.18	0.91959	81.75	0.51262	81.93	0.13232
85.15	0.85067	84.25	0.92612	82.82	0.51961	82.99	0.13196
86.2	0.85054	85.32	0.92174	83.87	0.52671	84.05	0.13297
87.27	0.85575	86.38	0.93588	84.92	0.53492	85.11	0.1307
88.26	0.85756	87.45	0.93483	85.99	0.54328	86.18	0.13184
89.31	0.85967	88.52	0.93819	87.06	0.5489	87.23	0.13277
90.41	0.86401	89.58	0.94228	88.11	0.55513	88.32	0.13175
91.48	0.85905	90.65	0.94154	89.17	0.56274	89.39	0.13192
92.52	0.86609	91.73	0.94365	90.25	0.56973	90.45	0.13261
93.57	0.86609	92.78	0.94885	91.32	0.57546	91.49	0.13164
94.63	0.86987	93.84	0.94552	92.36	0.58326	92.52	0.13112
95.71	0.87267	94.88	0.94621	93.41	0.59056	93.56	0.13198
96.75	0.87164	95.91	0.94734	94.51	0.59568	94.65	0.13152
97.84	0.87717	96.98	0.95094	95.57	0.60173	95.69	0.13112
98.9	0.87513	99.5	0.94931	96.63	0.60996	96.81	0.13274
99.95	0.87565	100.54	0.95136	97.69	0.61642	97.88	0.132
101.02	0.88175	101.59	0.95126	98.73	0.62277	98.98	0.1319
102.08	0.88127	102.65	0.95281	99.77	0.62665	100.04	0.13139
103.13	0.88335	103.72	0.95296	100.81	0.63213	101.1	0.13072
104.18	0.88656	104.79	0.95505	101.91	0.63905	102.17	0.13113
105.25	0.88177	105.86	0.95621	102.99	0.64562	103.25	0.13093
106.3	0.88994	106.93	0.95616	104.06	0.65234	104.31	0.1319
107.35	0.88791	108	0.95687	105.11	0.65784	105.37	0.13113
108.4	0.89354	109.05	0.95523	106.15	0.66304	106.41	0.13171
109.45	0.89733	110.09	0.95962	107.19	0.66995	107.45	0.13118
110.5	0.8961	111.16	0.95833	108.24	0.67539	108.49	0.12865
111.55	0.89651	112.22	0.95974	109.3	0.67776	109.54	0.1315
112.63	0.9004	113.27	0.96007	110.36	0.68272	110.6	0.13025
113.68	0.89986	114.32	0.95841	111.4	0.68913	111.66	0.13065
114.72	0.90038	115.41	0.95874	112.44	0.69646	112.71	0.13008
115.76	0.9078	116.45	0.96262	113.47	0.69733	113.77	0.13101
116.81	0.90291	117.55	0.9624	114.52	0.70328	114.85	0.13079
117.89	0.9054	118.61	0.96349	115.56	0.70748	115.93	0.13001
118.94	0.90997	119.67	0.96436	116.62	0.71428	116.99	0.131
119.98	0.91078	120.74	0.9647	117.69	0.71756	118.03	0.13053
121.08	0.9095	121.8	0.96089	118.75	0.72133	119.07	0.12965
122.17	0.91214	122.84	0.9678	119.81	0.72586	120.13	0.13074
123.24	0.91637	123.88	0.96365	120.86	0.73066	121.19	0.13055
124.33	0.91197	124.95	0.96376	121.92	0.73361	122.26	0.12977
125.39	0.91573	126.01	0.96513	122.98	0.7363	123.3	0.13028
126.45	0.91601	127.04	0.96941	124.02	0.74034	124.37	0.12985
127.5	0.91709	128.08	0.96735	125.06	0.74582	125.43	0.12983
128.57	0.92193	129.17	0.96508	126.13	0.74786	126.51	0.12882
129.61	0.91696	130.23	0.96312	127.22	0.75189	127.58	0.12923
130.68	0.91599	131.27	0.97115	128.26	0.7536	128.63	0.13027
131.74	0.92383	132.34	0.9682	129.32	0.75787	129.73	0.12827
132.81	0.92271	133.38	0.96614	130.42	0.76298	130.79	0.12917
133.86	0.92173	134.43	0.97093	131.47	0.76496	131.85	0.13145
134.9	0.9271	135.49	0.96627	132.53	0.76739	132.87	0.12982
135.97	0.92833	136.55	0.97353	133.6	0.76983	133.92	0.12859
137.03	0.92679	137.59	0.97146	134.65	0.77512	134.96	0.12952
138.1	0.92649	138.63	0.97214	135.69	0.776	136.05	0.12891
139.15	0.93607	139.67	0.97361	136.76	0.77918	137.12	0.1281
140.21	0.93103	140.71	0.97302	137.85	0.78282	138.18	0.12971
141.28	0.93173	141.77	0.97357	138.9	0.78749	139.22	0.1294
142.33	0.93618	142.83	0.97574	139.94	0.7889	140.26	0.1291
143.41	0.93826	143.87	0.97529	140.97	0.79159	141.33	0.12998
144.48	0.93262	144.91	0.97107	142.01	0.79287	142.39	0.13047
145.53	0.9344	145.96	0.97573	143.1	0.79682	143.43	0.12921
146.58	0.93636	147.02	0.97185	144.18	0.79772	144.48	0.12905
147.64	0.93928	148.11	0.97338	145.26	0.80074	145.54	0.12992
148.71	0.93911	149.19	0.97498	146.34	0.80213	146.6	0.1304
149.78	0.94199	150.22	0.97479	147.39	0.80475	147.67	0.12794
150.84	0.94001	151.31	0.97438	148.47	0.80505	148.71	0.12907
151.92	0.94114	152.37	0.9763	149.52	0.80878	149.81	0.12999
152.95	0.94574	153.41	0.97933	150.58	0.81107	150.87	0.12863
154	0.94522	154.48	0.97752	151.67	0.81318	151.93	0.12899
155.05	0.94316	155.54	0.97804	152.77	0.81672	153	0.12864
156.09	0.93927	156.6	0.97866	153.85	0.81544	154.06	0.13012
157.13	0.95146	157.66	0.98096	154.94	0.81925	155.13	0.12871
158.19	0.95172	158.72	0.9792	155.99	0.819	156.19	0.13076
159.23	0.94434	159.77	0.98016	157.05	0.82311	157.25	0.13014
160.3	0.95322	160.83	0.97949	158.11	0.82447	158.32	0.1292
161.34	0.95005	161.88	0.97602	159.19	0.82623	159.38	0.12904
162.39	0.95652	162.94	0.9826	160.23	0.82703	160.42	0.13049
163.44	0.95367	164	0.97884	161.27	0.82857	161.46	0.12987
164.5	0.95369	165.06	0.97897	162.33	0.83048	162.53	0.12856
165.58	0.95624	166.16	0.97969	163.37	0.83244	163.6	0.12983
166.63	0.95668	167.21	0.98356	164.39	0.83592	164.67	0.12984
167.68	0.95659	168.3	0.98028	165.48	0.83682	165.72	0.12952
168.75	0.96023	169.37	0.98066	166.55	0.8369	166.78	0.12986
169.8	0.96128	170.46	0.98247	167.61	0.83832	167.82	0.13022
170.85	0.96362	171.55	0.98365	168.64	0.84037	168.87	0.12979
171.9	0.9587	172.6	0.98189	169.69	0.84055	169.93	0.12952
172.98	0.96126	173.65	0.98316	170.76	0.84403	170.99	0.1306
174.02	0.96466	174.71	0.98139	171.83	0.84535	172.03	0.12956
175.08	0.96488	175.79	0.98232	172.91	0.8465	173.1	0.12881
176.14	0.96369	176.86	0.98047	173.97	0.8475	174.15	0.12988
177.18	0.965	177.9	0.9836	175.02	0.84796	175.22	0.13024
178.24	0.96394	178.92	0.98324	176.09	0.85031	176.28	0.12876
179.27	0.95888	179.98	0.98317	177.16	0.85047	177.34	0.12937
180.31	0.96928	181.03	0.98335	178.24	0.85137	178.43	0.13018
181.36	0.96603	182.07	0.98273	179.31	0.85374	179.49	0.12907
182.46	0.96721	183.11	0.98356	180.4	0.85414	180.55	0.12941
185.04	0.969	184.17	0.98379	181.46	0.85573	181.64	0.13011
186.11	0.97109	185.23	0.9824	182.53	0.85735	182.71	0.13047
187.17	0.96598	186.29	0.98258	183.58	0.85903	183.77	0.12937
188.23	0.97132	187.35	0.98404	184.67	0.85869	184.8	0.13017
189.26	0.9699	188.39	0.98435	185.76	0.85968	185.83	0.13016
190.29	0.96538	189.43	0.9855	186.83	0.86173	186.89	0.13062
191.33	0.97758	190.47	0.98479	187.9	0.86237	187.94	0.13037
192.42	0.97069	191.52	0.98527	188.95	0.86138	189	0.13183
193.47	0.97321	192.59	0.98661	190	0.86485	190.06	0.13128
194.53	0.97297	193.64	0.9834	191.06	0.86718	191.15	0.13038
195.58	0.97359	194.69	0.98551	192.12	0.8672	192.2	0.13096
196.63	0.97912	195.75	0.98146	193.17	0.86677	193.25	0.13157
197.75	0.97503	196.82	0.98668	194.23	0.86885	194.31	0.12939
198.8	0.97661	197.89	0.98518	195.29	0.87013	195.37	0.13142
199.85	0.97289	198.98	0.9849	196.35	0.87106	196.41	0.13154
200.91	0.98121	200.05	0.98508	197.4	0.87099	197.45	0.12999
201.97	0.97437	201.11	0.9853	198.45	0.87383	198.5	0.13018
203.02	0.97936	202.15	0.98954	199.5	0.87433	199.56	0.13075
204.06	0.97774	203.19	0.98369	200.61	0.87537	200.62	0.13145
205.1	0.97498	204.26	0.98518	201.68	0.87545	201.66	0.13047
206.15	0.98339	205.33	0.98796	202.73	0.87716	202.74	0.13011
207.18	0.97801	206.38	0.98541	203.79	0.87751	203.8	0.13122
208.23	0.97852	207.44	0.98515	204.86	0.87797	204.87	0.12989
209.29	0.98209	208.48	0.98485	205.93	0.8812	205.94	0.13048
210.38	0.98078	209.52	0.98779	207.04	0.8813	207	0.13051
211.43	0.97945	210.6	0.98539	208.1	0.87914	208.05	0.13068
212.48	0.98345	211.68	0.98814	209.15	0.88176	209.12	0.12964
213.55	0.98349	212.77	0.98704	210.19	0.88246	210.18	0.12986
214.63	0.98421	213.81	0.98401	211.23	0.88194	211.24	0.13135
215.72	0.98303	214.85	0.99105	212.3	0.88507	212.28	0.13054
216.79	0.9873	215.9	0.98786	213.37	0.88305	213.32	0.13175
217.87	0.98671	216.97	0.98907	214.44	0.88639	214.37	0.13117
218.91	0.9877	218.03	0.98601	215.51	0.88671	215.46	0.13119
219.95	0.98637	219.1	0.98515	216.61	0.88862	216.52	0.13112
221	0.9807	220.14	0.99052	217.66	0.88926	217.6	0.1324
222.06	0.98736	221.21	0.98781	218.75	0.88907	218.66	0.131
223.15	0.98303	222.27	0.98569	219.83	0.88992	219.7	0.13177
224.2	0.98097	223.32	0.98681	220.87	0.88851	220.76	0.13328
225.25	0.98661	224.37	0.98791	221.91	0.89017	221.8	0.13224
226.32	0.98842	225.42	0.99184	222.99	0.8926	222.84	0.13176
227.37	0.98576	226.46	0.98715	224.1	0.89282	223.88	0.13274
228.44	0.99272	227.53	0.98906	225.16	0.89142	224.93	0.13173
229.5	0.98741	228.62	0.98851	226.23	0.89462	225.98	0.13234
230.54	0.98864	229.71	0.98867	227.29	0.89459	227.04	0.13385
231.61	0.99118	230.77	0.99005	228.35	0.89368	228.1	0.13266
232.65	0.9929	231.82	0.98758	229.43	0.89607	229.18	0.13274
233.65	0.98359	232.87	0.98848	230.48	0.89694	230.24	0.13438
234.71	0.99251	233.94	0.98762	231.54	0.89681	231.3	0.13367
235.78	0.99139	235	0.99135	232.64	0.89875	232.37	0.13408
236.84	0.98737	236.09	0.99008	233.73	0.89866	233.43	0.13415
237.89	0.9947	237.13	0.98766	234.82	0.89907	234.48	0.13538
238.96	0.99069	238.2	0.98788	235.89	0.90078	235.57	0.13395
240.02	0.9945	239.26	0.99076	236.96	0.90007	236.64	0.13507
241.09	0.99534	240.32	0.99019	238.02	0.89833	237.7	0.13631
242.14	0.9966	241.36	0.98742	239.08	0.89992	238.76	0.13396
243.22	0.9897	242.4	0.99076	240.15	0.90218	239.82	0.13451
244.28	0.99431	243.48	0.98991	241.24	0.90166	240.86	0.13552
245.33	0.99753	244.59	0.98958	242.31	0.902	241.95	0.13565
246.37	0.98519	245.65	0.98823	243.39	0.90183	243.02	0.13499
247.44	1.00104	246.72	0.98682	244.45	0.90508	244.08	0.13678
248.49	0.98847	247.76	0.99149	245.51	0.90568	245.17	0.1367
249.54	1.00062	248.8	0.98989	246.55	0.90446	246.22	0.13579
250.58	0.99798	249.84	0.98914	247.59	0.90597	247.29	0.13669
251.62	1.00093	250.9	0.98739	248.63	0.90595	248.38	0.13724
252.66	0.99776	251.97	0.99191	249.71	0.90742	249.44	0.13636
253.73	0.98553	253.06	0.98847	250.8	0.90717	250.53	0.13722
254.82	0.99532	254.12	0.99265	251.86	0.90485	251.59	0.13784
255.9	0.99273	255.17	0.98931	252.9	0.9114	252.65	0.13668
256.96	0.99235	256.22	0.98766	253.94	0.91152	253.76	0.13768
258	0.9987	257.29	0.99045	255.01	0.9095	254.81	0.13867
259.05	0.99691	258.36	0.99213	256.08	0.91027	255.86	0.13824
260.11	0.99333	259.42	0.98697	257.14	0.91243	256.93	0.13746
261.18	0.9984	260.49	0.99258	258.21	0.91199	257.98	0.13903
262.24	0.98771	261.54	0.99167	259.31	0.91319	259.02	0.13929
263.32	1.00071	262.58	0.9892	260.38	0.91187	260.06	0.13775
264.37	0.99876	263.63	0.99275	261.45	0.91408	261.12	0.13971
265.43	0.99139	264.69	0.99285	262.51	0.91356	262.19	0.13973
266.46	1.00119	265.75	0.99095	263.59	0.91416	263.23	0.13922
267.5	0.99805	266.84	0.99204	264.64	0.91416	264.28	0.14092
268.59	0.99655	267.89	0.99092	265.75	0.91474	265.33	0.14023
269.66	0.99629	268.94	0.992	266.8	0.91581	266.37	0.1401
270.72	0.99704	270	0.9877	267.87	0.91538	267.42	0.14207
271.78	1.00244	271.06	0.99412	268.93	0.91549	268.46	0.14144
272.82	0.99659	272.16	0.9931	269.99	0.91747	269.5	0.14036
273.89	0.99602	273.2	0.99215	271.04	0.91698	270.55	0.14197
274.97	1.00095	274.27	0.99211	272.09	0.91765	271.61	0.14268
276.04	0.99588	275.33	0.99377	273.15	0.91754	272.68	0.1416
277.1	0.99125	276.43	0.99063	274.19	0.9183	273.74	0.14256
278.16	1.0037	277.5	0.98983	275.21	0.92	274.81	0.14323
279.2	1.00013	278.56	0.98923	276.25	0.91717	275.88	0.14229
280.23	0.99877	279.64	0.99557	277.31	0.92079	276.94	0.143
281.29	1.0031	280.68	0.99069	278.4	0.92225	277.99	0.14398
282.33	0.99862	281.71	0.99423	279.46	0.91847	279.08	0.14382
283.39	1.00327	282.76	0.98734	280.48	0.9188	280.15	0.14289
284.43	1.00382	283.81	0.99524	281.54	0.92383	281.21	0.14485
285.47	0.99758	284.87	0.99213	282.58	0.92384	282.29	0.14459
286.54	0.99807	285.91	0.99311	283.64	0.92252	283.33	0.14429
287.6	1.00497	286.98	0.994	284.7	0.92362	284.42	0.14505
288.64	1.0032	288.03	0.99194	285.74	0.92303	285.48	0.14494
289.69	1.00339	289.12	0.99254	286.78	0.92397	286.52	0.14549
290.76	1.00592	290.18	0.9935	287.8	0.92323	287.57	0.14471
291.8	1.00155	291.25	0.99018	288.86	0.92309	288.63	0.14614
292.87	1.00063	292.33	0.99449	289.9	0.92613	289.71	0.1462
293.93	0.99654	293.38	0.99361	290.94	0.92652	290.75	0.1453
294.98	1.00324	294.47	0.98873	291.98	0.92512	291.8	0.14619
296.07	1.00101	295.52	0.99561	293.05	0.92461	292.87	0.14604
297.17	1.00668	296.56	0.9932	294.11	0.92659	293.95	0.14629
298.2	1.00296	297.62	0.99415	295.15	0.92963	295	0.14584
299.24	1.00257	298.67	0.99451	296.21	0.92773	296.06	0.14691
300.3	1.00493	299.71	0.99127	297.3	0.92649	297.09	0.14823
301.37	0.9997	300.78	0.99432	298.36	0.9255	298.15	0.14674
302.41	1.00267	301.9	0.9934	299.42	0.92875	299.19	0.1475
303.45	1.00449	302.97	0.9943	300.46	0.92931	300.23	0.14865
304.53	1.00526	304.04	0.99056	301.51	0.92944	301.29	0.14923
305.59	0.99603	305.09	0.99291	302.59	0.93113	302.33	0.14822
306.64	1.00783	306.13	0.99401	303.64	0.92966	303.4	0.14956
307.7	1.00297	307.19	0.99622	304.7	0.93126	304.49	0.15119
308.77	1.00288	308.25	0.99354	305.75	0.93012	305.53	0.14949
309.88	1.00637	309.32	0.99322	306.79	0.93192	306.58	0.15066
310.95	0.99935	310.39	0.99315	307.86	0.93534	307.68	0.15103
312.01	1.00744	311.46	0.99174	308.92	0.93228	308.75	0.15152
313.04	0.99857	312.53	0.99102	309.97	0.93272	309.81	0.15081
314.12	1.00904	313.58	0.99466	311.03	0.93352	310.88	0.15159
315.17	1.0029	314.64	0.99373	312.12	0.9348	311.94	0.15132
316.23	1.00402	315.69	0.99193	313.17	0.93521	313	0.15183
317.27	1.00153	316.75	0.99185	314.23	0.93251	314.05	0.15192
318.32	1.00618	317.79	0.99669	315.3	0.93546	315.11	0.1523
319.38	1.01081	318.82	0.99296	316.36	0.93639	316.17	0.15325
320.44	1.00511	319.9	0.99323	317.45	0.93725	317.25	0.15218
321.49	1.00275	320.94	0.98922	318.5	0.93416	318.29	0.15332
322.55	1.01269	321.98	0.99802	319.54	0.93702	319.33	0.15439
323.61	1.00493	323.04	0.99268	320.59	0.93767	320.37	0.15346
324.64	1.00667	324.07	0.99628	321.65	0.93467	321.45	0.15437
325.68	1.01131	325.11	0.99717	322.72	0.93471	322.5	0.15554
326.72	1.00404	326.18	0.99598	323.78	0.93676	323.57	0.15515
327.76	1.00132	327.27	0.99586	324.84	0.93768	324.64	0.15512
328.85	1.00676	328.34	0.99346	325.9	0.93881	325.7	0.15573
329.91	1.00741	329.41	0.99478	326.94	0.93672	326.76	0.15582
330.95	1.01051	330.49	0.99684	328	0.93843	327.8	0.15613
331.98	1.01082	331.55	0.99184	329.09	0.94023	328.84	0.15574
333.04	1.01015	332.61	0.99277	330.16	0.93919	329.87	0.15651
334.09	1.00923	333.68	0.99672	331.22	0.93933	330.92	0.15716
335.15	1.01452	334.77	0.99479	332.31	0.93866	332	0.15725
336.24	1.00896	335.83	0.99052	333.35	0.93969	333.04	0.15808
337.28	1.01416	336.88	0.99509	334.4	0.94065	334.08	0.15787
338.36	1.01041	337.95	0.99622	335.47	0.94342	335.13	0.15718
339.44	1.00193	339.02	0.99713	336.53	0.94171	336.22	0.15893
340.53	1.0131	340.07	0.9948	337.6	0.94125	337.29	0.15958
341.57	1.00895	341.12	0.99378	338.66	0.9432	338.35	0.15936
342.66	1.01632	342.21	0.99593	339.71	0.94446	339.41	0.16026
343.69	1.00519	343.26	0.99715	340.77	0.94366	340.46	0.1604
344.76	1.01378	344.33	0.99432	341.83	0.94291	341.52	0.16093
345.85	1.01271	345.41	0.99463	342.88	0.94414	342.58	0.16069
346.91	1.00911	346.48	0.99469	343.93	0.94595	343.62	0.16061
348	1.01588	347.54	0.99714	345.01	0.94625	344.66	0.16067
349.05	1.01242	348.61	0.99327	346.05	0.94474	345.7	0.16187
350.09	1.00678	349.66	0.99269	347.09	0.94602	346.73	0.16228
351.13	1.01393	350.73	0.99623	348.16	0.94765	347.82	0.16119
352.17	1.0118	351.81	0.99562	349.23	0.94452	348.89	0.16156
353.22	1.01271	352.88	0.99343	350.28	0.94647	349.95	0.16355
354.3	1.01432	353.95	0.99482	351.34	0.94608	351	0.16206
355.39	1.00988	355.01	0.99527	352.43	0.94793	352.06	0.16383
356.44	1.01172	356.08	0.99512	353.5	0.94708	353.12	0.1642
357.5	1.01311	357.14	0.99779	354.55	0.9466	354.17	0.1634
358.56	1.01156	358.22	0.99423	355.61	0.94645	355.23	0.16376
359.61	1.0109	359.26	0.99438	356.68	0.94872	356.29	0.16515
360.68	1.01122	360.33	0.99621	357.75	0.95149	357.33	0.16434
361.74	1.01389	361.44	0.99282	358.81	0.94898	358.37	0.16583
362.82	1.00949	362.5	1.00053	359.88	0.94699	359.41	0.16656
363.85	1.00491	363.55	0.99568	360.93	0.94945	360.45	0.16637
364.89	1.01107	364.62	0.99563	361.97	0.94922	361.48	0.16609
365.93	1.01155	365.68	0.99533	363.02	0.94981	362.54	0.16658
366.99	0.99971	366.72	0.99712	364.06	0.95021	363.6	0.16639
368.04	1.01621	367.8	0.99462	365.14	0.94978	364.63	0.16721
369.11	0.99811	368.86	0.99861	366.21	0.95038	365.69	0.16744
370.17	1.01658	369.91	0.997	367.25	0.95166	366.77	0.16606
371.21	1.00889	370.96	0.99115	368.29	0.95179	367.8	0.16794
372.22	1.00908	372.03	0.99951	369.34	0.95184	368.87	0.16874
373.26	1.0161	373.08	0.99341	370.4	0.95261	369.98	0.16744
374.3	1.01092	374.16	0.99303	371.45	0.95196	371.03	0.16798
375.34	1.00676	375.21	0.99666	372.5	0.95166	372.09	0.16991
376.4	1.00621	376.28	0.99458	373.57	0.95242	373.15	0.1697
377.45	1.01373	377.37	0.99791	374.66	0.95521	374.2	0.16978
378.51	1.0119	378.46	0.99323	375.73	0.95322	375.26	0.16991
379.55	1.00802	379.52	0.9999	376.79	0.95543	376.33	0.17002
380.61	1.01397	380.57	0.99926	377.88	0.95594	377.38	0.17093
381.68	1.01608	381.65	0.99526	378.96	0.95431	378.47	0.17186
382.74	1.00819	382.69	0.99377	380.09	0.95464	379.51	0.17073
383.75	1.00602	383.74	0.99669	381.13	0.95418	380.55	0.17041
384.79	1.01277	384.81	0.99723	382.19	0.95575	381.61	0.17063
385.83	1.01143	385.88	0.99475	383.24	0.95606	382.66	0.17114
386.93	1.01441	386.94	0.99942	384.29	0.95902	383.72	0.17212
387.99	1.01177	388.02	0.99615	385.35	0.95704	384.78	0.172
389.04	1.01166	389.12	0.99525	386.39	0.95639	385.82	0.17198
390.1	1.0061	390.15	0.99792	387.46	0.95628	386.86	0.17315
391.17	1.01066	391.21	0.99422	388.5	0.95763	387.93	0.17348
392.25	1.00501	392.28	0.99837	389.54	0.95831	388.99	0.17259
393.3	1.00584	393.32	0.99323	390.6	0.95735	390.05	0.1733
394.36	1.01155	394.37	0.99831	391.64	0.9597	391.12	0.17496
395.44	1.00653	395.43	0.9989	392.68	0.95897	392.18	0.17273
396.51	1.00731	396.48	0.99924	393.73	0.95847	393.25	0.175
397.57	1.01334	397.53	0.99698	394.78	0.95811	394.31	0.17555
398.63	1.0102	398.58	0.99041	395.83	0.95997	395.37	0.17443
399.67	1.00448	399.67	0.99644	396.89	0.95816	396.42	0.17565
400.7	1.00918	400.73	0.99645	397.94	0.95991	397.5	0.17635
401.79	1.00857	401.77	0.99694	399	0.95987	398.54	0.17493
402.85	1.00974	402.83	0.99388	400.08	0.96107	399.58	0.17627
403.89	1.00403	403.88	0.99897	401.14	0.96019	400.62	0.17634
404.94	1.00269	404.97	0.99767	402.18	0.95996	401.66	0.17602
406.01	1.01206	406.04	0.99789	403.28	0.96104	402.71	0.17616
407.07	1.01405	407.09	0.99987	404.33	0.9619	403.75	0.17746
408.13	1.00593	408.15	0.99948	405.41	0.96172	404.8	0.17703
409.2	1.0024	409.21	0.99576	406.47	0.96353	405.87	0.17758
410.26	1.01348	410.26	0.99681	407.52	0.96081	406.93	0.17755
411.31	1.00587	411.32	0.99674	408.57	0.96302	408	0.17884
412.37	1.01112	412.37	0.99901	409.63	0.96273	409.06	0.17762
413.43	1.01221	413.45	0.99803	410.73	0.96057	410.11	0.17942
414.5	1.00991	414.48	0.99991	411.78	0.96356	411.16	0.18034
415.57	1.01079	415.52	0.99202	412.8	0.96308	412.26	0.1802
416.62	1.00805	416.58	0.99709	413.86	0.96324	413.33	0.17952
417.66	1.01204	417.62	0.99448	414.91	0.96283	414.42	0.18049
418.7	1.00812	418.66	1.00037	415.97	0.96341	415.48	0.18085
419.74	1.01304	419.72	0.99261	417.01	0.96378	416.51	0.18063
420.79	1.00645	420.77	0.9989	418.09	0.96577	417.55	0.18142
421.84	1.0078	421.84	0.99766	419.14	0.96552	418.59	0.18148
422.89	1.00696	422.9	0.99817	420.16	0.96651	419.66	0.18244
423.96	1.01147	423.96	0.99587	421.2	0.96778	420.72	0.18188
425.02	1.00956	424.98	0.9959	422.24	0.96496	421.76	0.18187
426.08	1.00268	426.02	1.0001	423.28	0.96546	422.8	0.18263
427.12	1.01082	427.07	0.99546	424.36	0.96667	423.85	0.18292
428.16	1.00633	428.14	0.99461	425.42	0.96472	424.91	0.18348
429.19	1.00657	429.18	0.99644	426.48	0.96832	425.98	0.18339
430.25	1.01036	430.24	1.0007	427.52	0.96859	427.03	0.18395
431.3	1.0101	431.33	0.99714	428.59	0.96911	428.07	0.18325
432.36	1.00484	432.4	0.99614	429.65	0.96864	429.13	0.18483
433.42	1.0103	433.44	0.99904	430.71	0.96736	430.19	0.18389
434.46	1.01068	434.48	0.9979	431.77	0.96914	431.26	0.18489
435.52	1.00754	435.53	0.99565	432.81	0.96889	432.33	0.18646
436.56	0.99917	436.59	1.00001	433.86	0.96764	433.39	0.18519
437.59	1.01493	437.65	0.99933	434.91	0.96804	434.46	0.1853
438.63	1.00901	438.71	0.99818	435.96	0.96884	435.52	0.18569
439.7	1.0028	439.76	0.99964	437.05	0.96896	436.56	0.18598
440.73	1.0111	440.83	0.99766	438.11	0.96949	437.63	0.18489
441.77	1.00639	441.88	0.99972	439.15	0.9686	438.71	0.18754
442.83	1.00606	442.94	1.00031	440.19	0.96777	439.75	0.18776
443.88	1.00634	444.01	0.99767	441.24	0.97076	440.84	0.18567
444.93	1.0115	445.07	0.99428	442.35	0.97025	441.91	0.18828
445.99	1.01132	446.14	1.00006	443.4	0.96847	443	0.18791
447.05	1.01415	447.2	0.99968	444.49	0.96914	444.06	0.18725
448.07	1.00831	448.26	0.99515	445.55	0.9701	445.13	0.18896
449.13	1.00132	449.32	1.00069	446.6	0.97229	446.19	0.18849
450.17	1.00819	450.38	0.99898	447.64	0.97068	447.27	0.18819
451.22	1.00943	451.43	0.99979	448.68	0.96966	448.33	0.1895
452.27	1.00682	452.49	0.99228	449.73	0.96904	449.42	0.1889
453.32	1.012	453.55	1.00143	450.79	0.97116	450.49	0.18875
454.37	1.00966	454.61	0.99583	451.85	0.97182	451.55	0.18981
455.43	1.00979	455.67	0.99859	452.9	0.97529	452.59	0.19075
456.49	1.01349	456.73	0.99742	453.97	0.97247	453.65	0.18955
457.53	1.00802	457.86	1.00135	455.03	0.97066	454.69	0.19074
458.59	1.01043	458.92	0.99808	456.09	0.97193	455.77	0.19136
459.62	1.00735	459.98	0.99706	457.13	0.97326	456.85	0.1898
460.67	1.01141	461.02	1.0002	458.17	0.97283	457.93	0.19148
461.7	1.01053	462.1	0.99809	459.23	0.97435	458.97	0.19269
462.75	1.0098	463.18	0.99631	460.26	0.97373	460.05	0.19155
463.84	1.00397	464.23	0.99988	461.3	0.97466	461.13	0.19262
464.9	1.01121	465.34	1.00049	462.34	0.97526	462.2	0.19386
465.97	1.00228	466.42	0.99974	463.37	0.97265	463.26	0.19217
467.04	0.99537	467.48	0.99752	464.41	0.97495	464.32	0.19262
468.09	1.00962	468.54	1.00008	465.45	0.9713	465.36	0.19411
469.13	1.00773	469.59	0.99925	466.48	0.97469	466.44	0.19299
470.22	0.99775	470.65	0.99856	467.56	0.97533	467.49	0.19408
471.27	1.00979	471.72	0.99915	468.64	0.97584	468.58	0.19363
472.33	1.00386	472.81	0.99335	469.7	0.97432	469.65	0.19445
473.39	0.99887	473.88	1.00419	470.77	0.97495	470.71	0.19433
474.45	1.00879	474.94	1.00109	471.83	0.9739	471.76	0.19517
475.51	1.00311	475.99	0.99647	472.94	0.97547	472.84	0.19573
476.59	1.0019	477.03	1.00186	474	0.97609	473.89	0.19527
477.65	1.0105	478.07	0.99788	475.07	0.97889	474.98	0.19646
478.69	1.00689	479.11	0.9968	476.13	0.97745	476.04	0.19704
479.74	1.00365	480.15	1.00179	477.2	0.97622	477.12	0.1964
480.83	1.01157	481.21	1.00143	478.29	0.97607	478.17	0.19675
481.88	1.00163	482.27	1.00125	479.35	0.97745	479.21	0.19739
482.95	1.00883	483.33	0.99734	480.39	0.97909	480.28	0.19726
484.03	1.00493	484.41	1.00115	481.45	0.97854	481.33	0.19811
485.09	1.01182	485.49	0.9984	482.48	0.97753	482.38	0.1979
486.14	1.00451	486.56	1.00109	483.56	0.97787	483.43	0.19747
487.19	1.0135	487.62	0.99784	484.62	0.98074	484.48	0.19882
488.27	1.00525	488.68	1.00043	485.68	0.97787	485.59	0.19853
489.33	1.00646	489.73	0.99597	486.74	0.98126	486.65	0.1991
490.37	1.01001	490.79	0.99614	487.8	0.98006	487.7	0.19988
491.41	1.00645	491.83	1.00223	488.85	0.98051	488.74	0.20042
492.49	1.00319	492.88	0.99597	489.91	0.98083	489.78	0.20022
493.52	1.00621	493.94	0.99596	490.97	0.97981	490.82	0.20063
494.56	1.00255	495.01	0.99708	492.03	0.97935	491.86	0.20118
495.62	1.01174	496.07	1.00325	493.08	0.9824	492.93	0.19959
496.67	1.00471	497.15	0.99914	494.15	0.98293	493.99	0.2014
497.71	1.00559	498.21	0.9985	495.23	0.98163	495.07	0.20191
498.76	1.00639	499.26	0.99967	496.3	0.98146	496.14	0.20161
499.82	1.00359	500.32	1.00102	497.37	0.98267	497.21	0.20201
500.87	1.00062	501.39	0.99655	498.44	0.98271	498.3	0.20279
501.93	1.00568	502.48	1.00132	499.51	0.98112	499.36	0.20184
503	1.00216	503.57	1.00063	500.59	0.98185	500.42	0.20285
504.06	1.00463	504.63	0.99718	501.66	0.98345	501.46	0.20304
505.12	1.00653	505.67	0.99663	502.74	0.9829	502.52	0.20152
506.16	1.00581	506.72	0.99949	503.79	0.98223	503.56	0.20301
507.2	1.00508	507.78	0.99993	504.88	0.98471	504.6	0.2033
508.27	0.99716	508.83	0.99663	505.9	0.98247	505.65	0.20305
509.34	1.00678	509.91	1.00033	506.94	0.9858	506.69	0.2038
510.39	1.00453	510.95	1.00021	508	0.98404	507.74	0.20429
511.44	1.0018	511.99	1.00485	509.04	0.98352	508.8	0.20453
512.48	1.00652	513.02	1.0002	510.06	0.98257	509.86	0.20485
513.56	1.00829	514.06	0.99919	511.1	0.98351	510.91	0.20572
514.62	0.99992	515.1	0.99759	512.15	0.98493	511.97	0.20357
515.69	0.99674	516.16	1.00198	513.24	0.98567	513.03	0.20552
516.73	1.00798	517.18	0.9986	514.28	0.9837	514.06	0.20594
517.78	0.99708	518.26	1.00015	515.37	0.98479	515.1	0.20628
518.84	1.0081	519.32	0.99835	516.43	0.98619	516.16	0.20661
519.9	1.00071	520.37	1.00377	517.48	0.98619	517.24	0.20659
520.98	0.99451	521.42	0.99925	518.52	0.98614	518.3	0.20676
522.07	1.00468	522.49	0.99337	519.56	0.98604	519.36	0.20629
523.15	1.00261	523.54	1.00169	520.58	0.98565	520.4	0.20777
524.19	1.00179	524.59	0.99874	521.64	0.98718	521.46	0.20717
525.25	1.00956	525.64	1.00122	522.72	0.98859	522.49	0.20774
526.32	1.00766	526.7	0.99954	523.78	0.99132	523.59	0.20803
527.41	1.00519	527.74	0.99881	524.84	0.98804	524.67	0.20837
528.47	0.99739	528.78	0.99384	525.91	0.98663	525.73	0.20771
529.51	1.00598	529.82	1.00217	526.96	0.98456	526.77	0.20841
530.58	1.00509	530.88	0.99887	528.02	0.9867	527.82	0.20962
531.65	1.00778	531.95	1.00136	529.08	0.98807	528.88	0.20886
532.76	1.00776	533.01	0.99925	530.15	0.9882	529.93	0.20946
533.84	1.00975	534.04	0.99638	531.25	0.98721	530.99	0.21024
534.88	1.00485	535.1	1.00226	532.3	0.98712	532.06	0.20967
535.94	1.00556	536.14	0.99853	533.37	0.98951	533.12	0.21046
536.97	1.00471	537.18	1.00034	534.45	0.98792	534.16	0.2111
538.01	1.00542	538.22	1.00175	535.49	0.98846	535.21	0.21106
539.08	0.9966	539.26	0.99864	536.56	0.98949	536.25	0.21137
540.1	1.00743	540.33	1.00015	537.63	0.98838	537.32	0.21192
541.18	0.99635	541.39	1.00023	538.71	0.99231	538.41	0.21275
542.23	1.00817	542.43	0.99668	539.79	0.99004	539.47	0.21082
543.28	1.0032	543.48	1.00316	540.87	0.98959	540.55	0.21237
544.35	1.0054	544.53	1.00003	541.94	0.98938	541.61	0.2121
545.4	1.00313	545.59	1.00003	543.03	0.99028	542.65	0.21198
546.46	1.00134	546.66	1.00009	544.09	0.99191	543.69	0.21299
547.48	1.00596	547.72	1.0012	545.14	0.99234	544.73	0.21288
548.51	1.00752	548.78	0.99491	546.2	0.99284	545.82	0.21326
549.6	0.99504	549.85	1.00199	547.28	0.99271	546.89	0.21302
550.66	1.00632	550.9	0.99534	548.35	0.99208	547.95	0.2131
551.7	1.00379	551.97	1.00385	549.46	0.99066	548.97	0.21282
552.75	0.99743	553.03	0.9966	550.53	0.99216	550.01	0.21339
553.81	1.00973	554.07	0.99994	551.59	0.99368	551.05	0.21207
554.89	1.00081	555.13	1.00091	552.67	0.99185	552.1	0.21436
555.95	1.00319	556.18	0.99843	553.74	0.99116	553.17	0.21392
556.99	1.00519	557.26	0.99678	554.8	0.99178	554.23	0.2134
558.06	1.00392	558.34	0.99647	555.85	0.99503	555.29	0.21446
559.13	1.00156	559.4	1.00061	556.9	0.99504	556.36	0.21559
560.2	1.00739	560.44	0.99317	557.95	0.99293	557.42	0.2155
561.27	1.00591	561.48	1.00159	559.01	0.99274	558.5	0.21594
562.31	1.00035	562.52	0.99615	560.11	0.99276	559.56	0.21609
563.36	0.9961	563.56	0.99482	561.16	0.99515	560.61	0.21598
564.45	1.00468	564.6	1.00208	562.26	0.99642	561.69	0.21702
565.53	1.00341	565.64	0.99813	563.31	0.99525	562.73	0.2165
566.6	0.99723	566.69	0.99385	564.37	0.99558	563.77	0.21635
567.66	1.00811	567.77	0.99393	565.42	0.99531	564.83	0.21773
568.77	0.99758	568.8	1.0019	566.48	0.99536	565.89	0.21747
569.82	1.00671	569.84	0.9963	567.53	0.99561	566.95	0.21788
570.92	1.00459	570.9	0.99642	568.62	0.99755	568.03	0.21862
571.99	1.0032	571.95	0.99385	569.68	0.99592	569.09	0.21917
573.06	1.00383	573.04	0.99936	570.72	0.99912	570.16	0.21877
574.11	0.99948	574.1	0.99811	571.81	0.99587	571.2	0.21879
575.15	1.00353	575.15	0.99787	572.88	0.99609	572.29	0.21764
