# Supplementary material for: Differential perovskite hemispherical photodetector for intelligent imaging and location tracking
Source: Nat Commun. 2024 Jan 17;15:577. doi: 10.1038/s41467-024-44857-4 (PMC10794423; doi:10.1038/s41467-024-44857-4)
Supplement: Supplementary file 8 — Source Data [file 41467_2024_44857_MOESM8_ESM.zip › Fig. 1g.xlsx]

## Sheet: Sheet1
350	0.02744	55.3332	4.72924	1463.44	194.072	42.4655
370	0.02242	57.7242	7.84709	1363.95	188.076	42.0292
390	0.01549	60.5486	23.9732	1308.46	187.684	41.8774
410	0.01843	65.1003	92.8699	1168.39	179.102	43.4023
430	0.01289	68.2815	236.125	1081.39	176.296	41.2178
450	0.0109	72.8588	387.466	1097.41	172.115	39.8933
470	0.0072	76.4783	525.503	801.562	158.224	39.0929
490	0.00905	78.9098	645.264	844.488	137.98	37.8134
510	0.01175	80.6359	771.888	886.288	117.191	36.8843
530	0.01048	83.3971	843.571	962.591	91.8905	35.5372
550	0.01159	85.0408	908.53	1023.45	76.5259	34.4485
570	0.01942	86.0318	948.798	1061.73	67.5543	33.25
590	0.00802	87.192	978.102	1100.5	60.5162	32.309
610	0.00959	88.9047	954.529	1142.39	56.2907	30.6715
630	0.00577	90.411	904.764	1188.65	53.2946	29.9697
650	0.01592	92.1808	866.486	1211.55	51.1611	29.1595
670	0.00712	94.7359	896.741	1283.74	49.1377	26.6987
690	0.02007	97.2382	854.303	1227.51	47.8703	26.0569
710	0.00948	100.195	780.653	1266.98	45.3083	26.2211
730	0.01168	102.096	748.331	1166.27	43.062	24.6641
750	0.01816	105.678	787.688	1049.55	41.2983	23.3102
770	0.02927	100.623	718.17	1077.18	37.1339	21.9253
790	0.04505	83.5803	565.055	663.886	29.7599	17.0354
810	0.02384	63.4263	325.596	233.372	22.4392	11.6517
830	0.00414	42.8807	107.226	107.829	14.76	7.43513
850	0.01597	20.0262	32.8817	0.45595	6.81259	3.1549
870	0.02748	6.1703	0.24769	0.6416	2.30607	1.06936
890	0.00606	2.52598	0.01891	0.14597	0.91001	0.58938
