# Supplementary material for: Differential perovskite hemispherical photodetector for intelligent imaging and location tracking
Source: Nat Commun. 2024 Jan 17;15:577. doi: 10.1038/s41467-024-44857-4 (PMC10794423; doi:10.1038/s41467-024-44857-4)
Supplement: Supplementary file 8 — Source Data [file 41467_2024_44857_MOESM8_ESM.zip › Fig. 2b.xlsx]

## Sheet: Sheet1
400	1.69001	5.91991	46.5071
410	1.93917	9.20285	92.8699
420	2.18039	13.6241	154.177
430	2.57432	19.8236	236.125
440	3.21246	26.4066	317.805
450	3.94974	33.5374	387.466
460	4.80622	41.2589	455.286
470	5.75584	48.513	525.503
480	6.57591	56.8254	587.001
490	7.06617	66.3068	645.264
500	7.50119	73.1948	711.055
510	7.7357	79.171	771.888
520	7.82031	85.4183	811.578
530	7.8928	88.4703	843.571
540	8.10113	88.5964	878.616
550	8.27077	89.1872	908.53
560	8.42022	88.5108	925.035
570	8.66638	86.3914	948.798
580	8.92669	84.1198	967.424
590	9.11239	81.9641	978.102
600	9.26192	80.6432	984.92
610	9.32627	79.0868	954.529
620	9.4469	77.5062	927.801
630	9.51963	76.8486	904.764
640	9.62272	76.8007	885.087
650	9.77135	76.2966	866.486
660	9.99328	76.069	880.614
670	10.0857	77.5007	896.741
680	10.3395	76.6932	888.902
690	10.5028	72.9728	854.303
700	10.8268	71.7718	831.702
710	10.9676	67.7182	780.653
720	11.2837	63.5526	746.678
730	11.5051	61.2649	748.331
740	11.5532	60.6403	760.302
750	11.7151	62.3524	787.688
760	12.1562	60.1915	763.305
770	12.3071	56.9012	718.17
780	12.2894	53.5811	662.202
790	11.8873	47.7457	565.055
800	9.79399	33.6479	398.652
810	7.6011	27.3243	325.596
820	5.28213	18.7508	218.082
830	2.97674	9.99354	107.226
840	1.18471	4.65385	48.5381
850	0.72461	3.26535	32.8817
860	0.27269	0.52719	0.8281
870	0.08712	0.19292	0.24769
880	0.015	0.04914	0.05714
890	0.00382	0.01734	0.01891
900	0.000132164	0.00449	0.0066
