# Supplementary material for: Differential perovskite hemispherical photodetector for intelligent imaging and location tracking
Source: Nat Commun. 2024 Jan 17;15:577. doi: 10.1038/s41467-024-44857-4 (PMC10794423; doi:10.1038/s41467-024-44857-4)
Supplement: Supplementary file 8 — Source Data [file 41467_2024_44857_MOESM8_ESM.zip › Fig. 2c.xlsx]

## Sheet: Sheet1
7.34217e-05	1.59577e-07	3.03227e-07	2.73833e-07	2.90986e-07
0.05011	1.419e-07	1.69117e-07	1.97474e-07	1.87584e-07
0.10009	4.45305e-07	6.48188e-07	6.79386e-07	6.6786e-07
0.15011	7.52591e-07	1.1115e-06	1.14749e-06	1.13159e-06
0.20011	1.04886e-06	1.56433e-06	1.60936e-06	1.57816e-06
0.25013	1.37835e-06	2.1021e-06	2.15333e-06	2.0981e-06
0.30013	1.82117e-06	2.85604e-06	2.89859e-06	2.80702e-06
0.35013	2.48329e-06	4.02814e-06	4.06475e-06	3.90421e-06
0.40012	3.53225e-06	5.8638e-06	5.85377e-06	5.63042e-06
0.45014	4.96322e-06	8.4608e-06	8.34041e-06	8.2021e-06
0.50014	6.84878e-06	1.16772e-05	1.15577e-05	1.22294e-05
0.55013	9.35587e-06	1.68406e-05	1.6418e-05	1.73921e-05
0.60016	1.24534e-05	2.35136e-05	2.29409e-05	2.44728e-05
0.65014	1.87118e-05	3.33267e-05	3.2614e-05	3.53148e-05
0.70016	2.70951e-05	4.75071e-05	4.71894e-05	5.21098e-05
0.75014	3.95421e-05	6.76431e-05	6.89515e-05	7.83823e-05
0.80016	5.76186e-05	9.46634e-05	9.80316e-05	0.000116068
0.85016	7.84891e-05	0.000107814	0.00011769	0.000158973
0.90017	9.91523e-05	0.000136147	0.000146142	0.000205537
0.95015	0.000105003	0.000157637	0.00016864	0.000238356
1.00017	0.000105003	0.000160216	0.000175732	0.000243775
