# Supplementary material for: Differential perovskite hemispherical photodetector for intelligent imaging and location tracking
Source: Nat Commun. 2024 Jan 17;15:577. doi: 10.1038/s41467-024-44857-4 (PMC10794423; doi:10.1038/s41467-024-44857-4)
Supplement: Supplementary file 8 — Source Data [file 41467_2024_44857_MOESM8_ESM.zip › Fig. 2e.xlsx]

## Sheet: Sheet1
725	1.09008e-75	725.06	6.23053e-48	625	6.55186e-71	625.06	2.14356e-14	525	2.83616e-67	525.06	8.77695e-06	425	1.61103e-64	425.06	4.63279e-48
726	8.21339e-70	725.298	6.21285e-47	626	2.08335e-65	625.298	5.94517e-15	526	4.67775e-62	525.298	3.78799e-06	426	1.6161e-59	425.298	1.52154e-49
727	3.5621e-64	725.537	6.04473e-46	627	3.94977e-60	625.537	1.60005e-15	527	4.72489e-57	525.537	1.57274e-06	427	1.0132e-54	425.537	4.73582e-51
728	8.89218e-59	725.776	5.73831e-45	628	4.46471e-55	625.776	4.17873e-16	528	2.92277e-52	525.776	6.28186e-07	428	3.96992e-50	425.776	1.39695e-52
729	1.27771e-53	726.014	5.3151e-44	629	3.00903e-50	626.014	1.059e-16	529	1.10725e-47	526.014	2.4138e-07	429	9.72149e-46	426.014	3.90518e-54
730	1.05675e-48	726.253	4.80353e-43	630	1.20913e-45	626.253	2.60428e-17	530	2.5689e-43	526.253	8.92274e-08	430	1.48781e-41	426.253	1.03461e-55
731	5.03079e-44	726.492	4.23575e-42	631	2.89689e-41	626.492	6.21472e-18	531	3.65004e-39	526.492	3.17305e-08	431	1.42306e-37	426.492	2.59766e-57
732	1.37854e-39	726.73	3.64435e-41	632	4.13812e-37	626.73	1.43912e-18	532	3.17611e-35	526.73	1.08552e-08	432	8.50674e-34	426.73	6.18105e-59
733	2.17431e-35	726.969	3.05937e-40	633	3.52442e-33	626.969	3.23378e-19	533	1.69256e-31	526.969	3.57259e-09	433	3.17808e-30	426.969	1.39385e-60
734	1.97398e-31	727.208	2.5059e-39	634	1.78971e-29	627.208	7.05126e-20	534	5.52381e-28	527.208	1.13113e-09	434	7.42045e-27	427.208	2.97882e-62
735	1.03154e-27	727.446	2.00271e-38	635	5.41865e-26	627.446	1.49198e-20	535	1.10404e-24	527.446	3.44525e-10	435	1.08282e-23	427.446	6.03317e-64
736	3.10275e-24	727.685	1.56168e-37	636	9.78165e-23	627.685	3.06338e-21	536	1.35138e-21	527.685	1.00952e-10	436	9.87525e-21	427.685	1.15803e-65
737	5.37191e-21	727.924	1.18819e-36	637	1.0528e-19	627.924	6.10352e-22	537	1.01302e-18	527.924	2.8457e-11	437	5.62861e-18	427.924	2.10654e-67
738	5.35341e-18	728.162	8.82068e-36	638	6.75601e-17	628.162	1.18005e-22	538	4.6506e-16	528.162	7.71714e-12	438	2.00501e-15	428.162	3.63154e-69
739	3.0708e-15	728.401	6.38908e-35	639	2.58493e-14	628.401	2.21391e-23	539	1.30752e-13	528.401	2.01392e-12	439	4.4637e-13	428.401	5.93317e-71
740	1.0139e-12	728.64	4.5154e-34	640	5.89683e-12	628.64	4.03052e-24	540	2.25132e-11	528.64	5.08305e-13	440	6.21065e-11	428.64	9.18663e-73
741	1.92688e-10	728.878	3.11368e-33	641	8.02049e-10	628.878	7.12039e-25	541	2.37396e-09	528.878	1.34578e-13	441	5.40058e-09	428.878	1.34803e-74
742	2.10783e-08	729.117	2.09495e-32	642	6.50423e-08	629.117	1.22064e-25	542	1.53306e-07	529.117	7.83527e-14	442	2.935e-07	429.117	1.87463e-76
743	1.3272e-06	729.356	1.37529e-31	643	3.14487e-06	629.356	2.03054e-26	543	6.06309e-06	529.356	1.97506e-13	443	9.96866e-06	429.356	2.47062e-78
744	4.81014e-05	729.594	8.80916e-31	644	9.06614e-05	629.594	3.27775e-27	544	0.000146851	529.594	7.04289e-13	444	0.000211607	429.594	3.08581e-80
745	0.001	729.833	5.5055e-30	645	0.00156	629.833	5.1343e-28	545	0.00218	529.833	2.4867e-12	445	0.00281	429.833	3.70532e-82
746	0.01205	730.072	3.35722e-29	646	0.01597	630.072	7.80419e-29	546	0.01979	530.072	8.46103e-12	446	0.02328	430.072	4.84e-82
747	0.08328	730.31	1.99748e-28	647	0.09758	630.31	1.15111e-29	547	0.11008	530.31	2.7698e-11	447	0.12061	430.31	4.14235e-80
748	0.33131	730.549	1.1596e-27	648	0.35549	630.549	1.64757e-30	548	0.37506	530.549	8.72289e-11	448	0.39059	430.549	3.38855e-78
749	0.75868	730.788	6.5683e-27	649	0.77216	630.788	2.2883e-31	549	0.78257	530.788	2.64274e-10	449	0.79055	430.788	2.62696e-76
750	1	731.026	3.6301e-26	650	1	631.026	3.08406e-32	550	1	531.026	7.70249e-10	450	1	431.026	1.93005e-74
751	0.75868	731.265	1.95752e-25	651	0.77216	631.265	4.03343e-33	551	0.78257	531.265	2.15969e-09	451	0.79055	431.265	1.34387e-72
752	0.33131	731.504	1.02995e-24	652	0.35549	631.504	5.11878e-34	552	0.37506	531.504	5.8255e-09	452	0.39059	431.504	8.86783e-71
753	0.08328	731.742	5.28741e-24	653	0.09758	631.742	6.30431e-35	553	0.11008	531.742	1.51167e-08	453	0.12061	431.742	5.54565e-69
754	0.01205	731.981	2.64846e-23	654	0.01597	631.981	7.58795e-36	554	0.01979	531.981	3.77369e-08	454	0.02328	431.981	3.28671e-67
755	0.001	732.22	1.29438e-22	655	0.00156	632.22	1.39683e-36	555	0.00218	532.22	9.06268e-08	455	0.00281	432.22	1.84605e-65
756	4.81014e-05	732.458	6.17241e-22	656	9.06614e-05	632.458	4.94125e-36	556	0.000146851	532.458	2.09378e-07	456	0.000211607	432.458	9.82649e-64
757	1.3272e-06	732.697	2.87189e-21	657	3.14487e-06	632.697	4.35043e-35	557	6.06309e-06	532.697	4.65357e-07	457	9.96866e-06	432.697	4.9571e-62
758	2.10783e-08	732.936	1.30377e-20	658	6.50423e-08	632.936	3.79038e-34	558	1.53306e-07	532.936	9.95004e-07	458	2.935e-07	432.936	2.3699e-60
759	1.92688e-10	733.174	5.77503e-20	659	8.02049e-10	633.174	3.20537e-33	559	2.37396e-09	533.174	2.04666e-06	459	5.40058e-09	433.174	1.07376e-58
760	1.0139e-12	733.413	2.49591e-19	660	5.89683e-12	633.413	2.63037e-32	560	2.25132e-11	533.413	4.04996e-06	460	6.21065e-11	433.413	4.61059e-57
761	3.0708e-15	733.652	1.05251e-18	661	2.58493e-14	633.652	2.09457e-31	561	1.30752e-13	533.652	7.7097e-06	461	4.4637e-13	433.652	1.87621e-55
762	5.35341e-18	733.89	4.33054e-18	662	6.75601e-17	633.89	1.61851e-30	562	4.6506e-16	533.89	1.41191e-05	462	2.00501e-15	433.89	7.23565e-54
763	5.37191e-21	734.129	1.73852e-17	663	1.0528e-19	634.129	1.2136e-29	563	1.01302e-18	534.129	2.48748e-05	463	5.62861e-18	434.129	2.64453e-52
764	3.10275e-24	734.368	6.80986e-17	664	9.78165e-23	634.368	8.83032e-29	564	1.35138e-21	534.368	4.21595e-05	464	9.87525e-21	434.368	9.15993e-51
765	1.03154e-27	734.606	2.60266e-16	665	5.41865e-26	634.606	6.23475e-28	565	1.10404e-24	534.606	6.87405e-05	465	1.08282e-23	434.606	3.00684e-49
766	1.97398e-31	734.845	9.70549e-16	666	1.78971e-29	634.845	4.27171e-27	566	5.52381e-28	534.845	0.000107824	466	7.42045e-27	434.845	9.35409e-48
767	2.17431e-35	735.084	3.53133e-15	667	3.52442e-33	635.084	2.84005e-26	567	1.69256e-31	535.084	0.000162704	467	3.17808e-30	435.084	2.75782e-46
768	1.37854e-39	735.322	1.25366e-14	668	4.13812e-37	635.322	1.83228e-25	568	3.17611e-35	535.322	0.000236191	468	8.50674e-34	435.322	7.70557e-45
769	5.03079e-44	735.561	4.34254e-14	669	2.89689e-41	635.561	1.14709e-24	569	3.65004e-39	535.561	0.000329847	469	1.42306e-37	435.561	2.04041e-43
770	1.05675e-48	735.8	1.46767e-13	670	1.20913e-45	635.8	6.96857e-24	570	2.5689e-43	535.8	0.000443143	470	1.48781e-41	435.8	5.12038e-42
771	1.27771e-53	736.038	4.83985e-13	671	3.00903e-50	636.038	4.10801e-23	571	1.10725e-47	536.038	0.000572741	471	9.72149e-46	436.038	1.21776e-40
772	8.89218e-59	736.277	1.55725e-12	672	4.46471e-55	636.277	2.34996e-22	572	2.92277e-52	536.277	0.000712123	472	3.96992e-50	436.277	2.7447e-39
773	3.5621e-64	736.516	4.88882e-12	673	3.94977e-60	636.516	1.30446e-21	573	4.72489e-57	536.516	0.000851795	473	1.0132e-54	436.516	5.86274e-38
774	8.21339e-70	736.754	1.49751e-11	674	2.08335e-65	636.754	7.02651e-21	574	4.67775e-62	536.754	0.000980161	474	1.6161e-59	436.754	1.18681e-36
775	1.09008e-75	736.993	4.47568e-11	675	6.55186e-71	636.993	3.67274e-20	575	2.83616e-67	536.993	0.00109	475	1.61103e-64	436.993	2.27685e-35
--	--	737.231	1.30517e-10	--	--	637.231	1.86287e-19	--	--	537.231	0.00116	--	--	437.231	4.13963e-34
--	--	737.47	3.71362e-10	--	--	637.47	9.16887e-19	--	--	537.47	0.00118	--	--	437.47	7.13283e-33
--	--	737.709	1.03098e-09	--	--	637.709	4.37915e-18	--	--	537.709	0.00117	--	--	437.709	1.16476e-31
--	--	737.947	2.79267e-09	--	--	637.947	2.02957e-17	--	--	537.947	0.00111	--	--	437.947	1.80254e-30
--	--	738.186	7.38095e-09	--	--	638.186	9.12767e-17	--	--	538.186	0.00101	--	--	438.186	2.64366e-29
--	--	738.425	1.90338e-08	--	--	638.425	3.98342e-16	--	--	538.425	0.000885426	--	--	438.425	3.67452e-28
--	--	738.663	4.78917e-08	--	--	638.663	1.68692e-15	--	--	538.663	0.000747441	--	--	438.663	4.84026e-27
--	--	738.902	1.17575e-07	--	--	638.902	6.93221e-15	--	--	538.902	0.000606993	--	--	438.902	6.04242e-26
--	--	739.141	2.81638e-07	--	--	639.141	2.76434e-14	--	--	539.141	0.000474214	--	--	439.141	7.14869e-25
--	--	739.379	6.58246e-07	--	--	639.379	1.06967e-13	--	--	539.379	0.000356407	--	--	439.379	8.01523e-24
--	--	739.618	1.50109e-06	--	--	639.618	4.01654e-13	--	--	539.618	0.000257693	--	--	439.618	8.51684e-23
--	--	739.857	3.33998e-06	--	--	639.857	1.4635e-12	--	--	539.857	0.000179242	--	--	439.857	8.5766e-22
--	--	740.095	7.2511e-06	--	--	640.095	5.1746e-12	--	--	540.095	0.000119939	--	--	440.095	8.18512e-21
--	--	740.334	1.53597e-05	--	--	640.334	1.77542e-11	--	--	540.334	7.72084e-05	--	--	440.334	7.40301e-20
--	--	740.573	3.17457e-05	--	--	640.573	5.91105e-11	--	--	540.573	4.78136e-05	--	--	440.573	6.3455e-19
--	--	740.811	6.40188e-05	--	--	640.811	1.90972e-10	--	--	540.811	2.84853e-05	--	--	440.811	5.15461e-18
--	--	741.05	0.000125965	--	--	641.05	5.9871e-10	--	--	541.05	1.63257e-05	--	--	441.05	3.96826e-17
--	--	741.289	0.000241832	--	--	641.289	1.82139e-09	--	--	541.289	9.00134e-06	--	--	441.289	2.8952e-16
--	--	741.527	0.000453	--	--	641.527	5.3769e-09	--	--	541.527	4.77448e-06	--	--	441.527	2.00184e-15
--	--	741.766	0.00082795	--	--	641.766	1.54029e-08	--	--	541.766	2.43636e-06	--	--	441.766	1.31176e-14
--	--	742.005	0.00148	--	--	642.005	4.28165e-08	--	--	542.005	1.19629e-06	--	--	442.005	8.14616e-14
--	--	742.243	0.00257	--	--	642.243	1.15495e-07	--	--	542.243	5.66035e-07	--	--	442.243	4.7943e-13
--	--	742.482	0.00436	--	--	642.482	3.02311e-07	--	--	542.482	2.60943e-07	--	--	442.482	2.67406e-12
--	--	742.721	0.00722	--	--	642.721	7.6787e-07	--	--	542.721	1.26634e-07	--	--	442.721	1.41348e-11
--	--	742.959	0.01168	--	--	642.959	1.89261e-06	--	--	542.959	9.34695e-08	--	--	442.959	7.08081e-11
--	--	743.198	0.01842	--	--	643.198	4.52665e-06	--	--	543.198	1.61461e-07	--	--	443.198	3.36163e-10
--	--	743.437	0.02834	--	--	643.437	1.05059e-05	--	--	543.437	4.285e-07	--	--	443.437	1.51248e-09
--	--	743.675	0.04254	--	--	643.675	2.3661e-05	--	--	543.675	1.20071e-06	--	--	443.675	6.44916e-09
--	--	743.914	0.06232	--	--	643.914	5.17098e-05	--	--	543.914	3.27953e-06	--	--	443.914	2.60609e-08
--	--	744.153	0.08907	--	--	644.153	0.000109662	--	--	544.153	8.63235e-06	--	--	444.153	9.98046e-08
--	--	744.391	0.12421	--	--	644.391	0.000225673	--	--	544.391	2.18639e-05	--	--	444.391	3.6223e-07
--	--	744.63	0.169	--	--	644.63	0.000450658	--	--	544.63	5.32751e-05	--	--	444.63	1.24593e-06
--	--	744.869	0.22438	--	--	644.869	0.000873292	--	--	544.869	0.000124883	--	--	444.869	4.06138e-06
--	--	745.107	0.29065	--	--	645.107	0.00164	--	--	545.107	0.000281623	--	--	445.107	1.25467e-05
--	--	745.346	0.36736	--	--	645.346	0.003	--	--	545.346	0.000610963	--	--	445.346	3.67331e-05
--	--	745.585	0.45304	--	--	645.585	0.00531	--	--	545.585	0.00128	--	--	445.585	0.00010192
--	--	745.823	0.54512	--	--	645.823	0.00912	--	--	545.823	0.00256	--	--	445.823	0.000268
--	--	746.062	0.63999	--	--	646.062	0.0152	--	--	546.062	0.00494	--	--	446.062	0.000667859
--	--	746.301	0.73312	--	--	646.301	0.0246	--	--	546.301	0.00919	--	--	446.301	0.00158
--	--	746.539	0.81941	--	--	646.539	0.03863	--	--	546.539	0.01643	--	--	446.539	0.00353
--	--	746.778	0.8936	--	--	646.778	0.05887	--	--	546.778	0.02825	--	--	446.778	0.00749
--	--	747.017	0.95084	--	--	647.017	0.08707	--	--	547.017	0.04673	--	--	447.017	0.01505
--	--	747.255	0.98717	--	--	647.255	0.12498	--	--	547.255	0.07439	--	--	447.255	0.02868
--	--	747.494	1	--	--	647.494	0.17413	--	--	547.494	0.11391	--	--	447.494	0.05178
--	--	747.733	0.98839	--	--	647.733	0.23548	--	--	547.733	0.16782	--	--	447.733	0.08859
--	--	747.971	0.95318	--	--	647.971	0.30915	--	--	547.971	0.23788	--	--	447.971	0.14366
--	--	748.21	0.8969	--	--	648.21	0.39406	--	--	548.21	0.32445	--	--	448.21	0.22079
--	--	748.449	0.82345	--	--	648.449	0.48781	--	--	548.449	0.42584	--	--	448.449	0.32157
--	--	748.687	0.73764	--	--	648.687	0.5866	--	--	548.687	0.5379	--	--	448.687	0.4439
--	--	748.926	0.64473	--	--	648.926	0.68549	--	--	548.926	0.65407	--	--	448.926	0.58075
--	--	749.165	0.54983	--	--	649.165	0.77885	--	--	549.165	0.76585	--	--	449.165	0.72016
--	--	749.403	0.45751	--	--	649.403	0.86101	--	--	549.403	0.8639	--	--	449.403	0.84653
--	--	749.642	0.37145	--	--	649.642	0.92693	--	--	549.642	0.93947	--	--	449.642	0.94341
--	--	749.881	0.29425	--	--	649.881	0.97295	--	--	549.881	0.98594	--	--	449.881	0.99712
--	--	750.119	0.22743	--	--	650.119	0.99724	--	--	550.119	1	--	--	450.119	1
--	--	750.358	0.17152	--	--	650.358	1	--	--	550.358	0.98231	--	--	450.358	0.9525
--	--	750.597	0.12621	--	--	650.597	0.98331	--	--	550.597	0.93728	--	--	450.597	0.86305
--	--	750.835	0.09061	--	--	650.835	0.95066	--	--	550.835	0.87212	--	--	450.835	0.74591
--	--	751.074	0.06348	--	--	651.074	0.90631	--	--	551.074	0.79533	--	--	451.074	0.61771
--	--	751.313	0.04339	--	--	651.313	0.85453	--	--	551.313	0.71511	--	--	451.313	0.4937
--	--	751.551	0.02893	--	--	651.551	0.79897	--	--	551.551	0.63794	--	--	451.551	0.38499
--	--	751.79	0.01883	--	--	651.79	0.74223	--	--	551.79	0.5678	--	--	451.79	0.29726
--	--	752.029	0.01195	--	--	652.029	0.68578	--	--	552.029	0.50605	--	--	452.029	0.23102
--	--	752.267	0.0074	--	--	652.267	0.63007	--	--	552.267	0.45191	--	--	452.267	0.18315
--	--	752.506	0.00448	--	--	652.506	0.57487	--	--	552.506	0.40335	--	--	452.506	0.14878
--	--	752.745	0.00264	--	--	652.745	0.51969	--	--	552.745	0.35803	--	--	452.745	0.12299
--	--	752.983	0.00152	--	--	652.983	0.46422	--	--	552.983	0.31413	--	--	452.983	0.10195
--	--	753.222	0.000852745	--	--	653.222	0.4085	--	--	553.222	0.27074	--	--	453.222	0.08336
--	--	753.461	0.000467141	--	--	653.461	0.35313	--	--	553.461	0.22798	--	--	453.461	0.06632
--	--	753.699	0.000249688	--	--	653.699	0.2991	--	--	553.699	0.18674	--	--	453.699	0.05082
--	--	753.938	0.000130217	--	--	653.938	0.2477	--	--	553.938	0.1483	--	--	453.938	0.03726
--	--	754.177	6.6261e-05	--	--	654.177	0.20019	--	--	554.177	0.11391	--	--	454.177	0.02604
--	--	754.415	3.2898e-05	--	--	654.415	0.15769	--	--	554.415	0.08448	--	--	454.415	0.01731
--	--	754.654	1.59369e-05	--	--	654.654	0.12092	--	--	554.654	0.06042	--	--	454.654	0.01092
--	--	754.893	7.5328e-06	--	--	654.893	0.0902	--	--	554.893	0.04164	--	--	454.893	0.00654
--	--	755.131	3.47401e-06	--	--	655.131	0.06541	--	--	555.131	0.02764	--	--	455.131	0.00371
--	--	755.37	1.56324e-06	--	--	655.37	0.04608	--	--	555.37	0.01766	--	--	455.37	0.002
--	--	755.609	6.86345e-07	--	--	655.609	0.03154	--	--	555.609	0.01086	--	--	455.609	0.00102
--	--	755.847	2.94022e-07	--	--	655.847	0.02096	--	--	555.847	0.00643	--	--	455.847	0.000505058
--	--	756.086	1.22896e-07	--	--	656.086	0.01352	--	--	556.086	0.00366	--	--	456.086	0.000256084
--	--	756.325	5.01206e-08	--	--	656.325	0.00847	--	--	556.325	0.00201	--	--	456.325	0.000169058
--	--	756.563	1.99442e-08	--	--	656.563	0.00515	--	--	556.563	0.00106	--	--	456.563	0.00019833
--	--	756.802	7.74349e-09	--	--	656.802	0.00304	--	--	556.802	0.000536774	--	--	456.802	0.000348982
--	--	757.041	2.93345e-09	--	--	657.041	0.00174	--	--	557.041	0.000261947	--	--	457.041	0.000672096
--	--	757.279	1.08428e-09	--	--	657.279	0.000967023	--	--	557.279	0.000122979	--	--	457.279	0.00126
--	--	757.518	3.91042e-10	--	--	657.518	0.000521561	--	--	557.518	5.55443e-05	--	--	457.518	0.00227
--	--	757.757	1.37603e-10	--	--	657.757	0.000272986	--	--	557.757	2.41344e-05	--	--	457.757	0.00386
--	--	757.995	4.72447e-11	--	--	657.995	0.000138654	--	--	557.995	1.00883e-05	--	--	457.995	0.00622
--	--	758.234	1.5827e-11	--	--	658.234	6.83411e-05	--	--	558.234	4.05685e-06	--	--	458.234	0.00951
--	--	758.473	5.17328e-12	--	--	658.473	3.26874e-05	--	--	558.473	1.56943e-06	--	--	458.473	0.01378
--	--	758.711	1.64988e-12	--	--	658.711	1.51715e-05	--	--	558.711	5.84089e-07	--	--	458.711	0.01892
--	--	758.95	5.13407e-13	--	--	658.95	6.83315e-06	--	--	558.95	2.09122e-07	--	--	458.95	0.02461
--	--	759.189	1.5588e-13	--	--	659.189	2.98647e-06	--	--	559.189	7.20284e-08	--	--	459.189	0.03035
--	--	759.427	4.61787e-14	--	--	659.427	1.2666e-06	--	--	559.427	2.38666e-08	--	--	459.427	0.03547
--	--	759.666	1.33479e-14	--	--	659.666	5.21271e-07	--	--	559.666	7.60782e-09	--	--	459.666	0.03928
--	--	759.905	3.76448e-15	--	--	659.905	2.08176e-07	--	--	559.905	2.33299e-09	--	--	459.905	0.04122
--	--	760.143	1.0359e-15	--	--	660.143	8.0675e-08	--	--	560.143	6.88254e-10	--	--	460.143	0.041
--	--	760.382	2.78132e-16	--	--	660.382	3.03382e-08	--	--	560.382	1.95329e-10	--	--	460.382	0.03865
--	--	760.621	7.28628e-17	--	--	660.621	1.10709e-08	--	--	560.621	5.33296e-11	--	--	460.621	0.03453
--	--	760.859	1.86244e-17	--	--	660.859	3.92025e-09	--	--	560.859	1.40072e-11	--	--	460.859	0.02923
--	--	761.098	4.64491e-18	--	--	661.098	1.34706e-09	--	--	561.098	3.53931e-12	--	--	461.098	0.02345
--	--	761.337	1.1303e-18	--	--	661.337	4.49163e-10	--	--	561.337	8.60337e-13	--	--	461.337	0.01783
--	--	761.575	2.68369e-19	--	--	661.575	1.45332e-10	--	--	561.575	2.01187e-13	--	--	461.575	0.01285
--	--	761.814	6.21716e-20	--	--	661.814	4.56307e-11	--	--	561.814	4.52601e-14	--	--	461.814	0.00878
--	--	762.053	1.40531e-20	--	--	662.053	1.39026e-11	--	--	562.053	9.7952e-15	--	--	462.053	0.00568
--	--	762.291	3.09936e-21	--	--	662.291	4.11031e-12	--	--	562.291	2.03936e-15	--	--	462.291	0.00348
--	--	762.53	6.66951e-22	--	--	662.53	1.17922e-12	--	--	562.53	4.08467e-16	--	--	462.53	0.00203
--	--	762.769	1.40035e-22	--	--	662.769	3.28289e-13	--	--	562.769	7.87051e-17	--	--	462.769	0.00112
--	--	763.007	2.8688e-23	--	--	663.007	8.86867e-14	--	--	563.007	1.45892e-17	--	--	463.007	0.000582552
--	--	763.246	5.73435e-24	--	--	663.246	2.32489e-14	--	--	563.246	2.60161e-18	--	--	463.246	0.000288243
--	--	763.484	1.11838e-24	--	--	663.484	5.91406e-15	--	--	563.484	4.4631e-19	--	--	463.484	0.000135162
--	--	763.723	2.12821e-25	--	--	663.723	1.45986e-15	--	--	563.723	7.36569e-20	--	--	463.723	6.00657e-05
--	--	763.962	3.9515e-26	--	--	663.962	3.49684e-16	--	--	563.962	1.16943e-20	--	--	463.962	2.52971e-05
--	--	764.2	7.15863e-27	--	--	664.2	8.12798e-17	--	--	564.2	1.78614e-21	--	--	464.2	1.00969e-05
--	--	764.439	1.26537e-27	--	--	664.439	1.83328e-17	--	--	564.439	2.62446e-22	--	--	464.439	3.81928e-06
--	--	764.678	2.18237e-28	--	--	664.678	4.01253e-18	--	--	564.678	3.70978e-23	--	--	464.678	1.36914e-06
--	--	764.916	3.67247e-29	--	--	664.916	8.52212e-19	--	--	564.916	5.04474e-24	--	--	464.916	4.65141e-07
--	--	765.155	6.02989e-30	--	--	665.155	1.75638e-19	--	--	565.155	6.59952e-25	--	--	465.155	1.49761e-07
--	--	765.394	9.6601e-31	--	--	665.394	3.5126e-20	--	--	565.394	8.30555e-26	--	--	465.394	4.56966e-08
--	--	765.632	1.50999e-31	--	--	665.632	6.8168e-21	--	--	565.632	1.00556e-26	--	--	465.632	1.32143e-08
--	--	765.871	2.30297e-32	--	--	665.871	1.28373e-21	--	--	565.871	1.17119e-27	--	--	465.871	3.6214e-09
--	--	766.11	3.42707e-33	--	--	666.11	2.34589e-22	--	--	566.11	1.3123e-28	--	--	466.11	9.40552e-10
--	--	766.348	4.97598e-34	--	--	666.348	4.15989e-23	--	--	566.348	1.41455e-29	--	--	466.348	2.31506e-10
--	--	766.587	7.04945e-35	--	--	666.587	7.15809e-24	--	--	566.587	1.46686e-30	--	--	466.587	5.40029e-11
--	--	766.826	9.74434e-36	--	--	666.826	1.19524e-24	--	--	566.826	1.46333e-31	--	--	466.826	1.19383e-11
--	--	767.064	1.31423e-36	--	--	667.064	1.93665e-25	--	--	567.064	1.40436e-32	--	--	467.064	2.50118e-12
--	--	767.303	1.72946e-37	--	--	667.303	3.04501e-26	--	--	567.303	1.29657e-33	--	--	467.303	4.96615e-13
--	--	767.542	2.2206e-38	--	--	667.542	4.64588e-27	--	--	567.542	1.15158e-34	--	--	467.542	9.34475e-14
--	--	767.78	2.78196e-39	--	--	667.78	6.8784e-28	--	--	567.78	9.83964e-36	--	--	467.78	1.66644e-14
--	--	768.019	3.40057e-40	--	--	668.019	9.88208e-29	--	--	568.019	8.08807e-37	--	--	468.019	2.81634e-15
--	--	768.258	4.05578e-41	--	--	668.258	1.37769e-29	--	--	568.258	6.39579e-38	--	--	468.258	4.5108e-16
--	--	768.496	4.71974e-42	--	--	668.496	1.86377e-30	--	--	568.496	4.86548e-39	--	--	468.496	6.84693e-17
--	--	768.735	5.35898e-43	--	--	668.735	2.44667e-31	--	--	568.735	3.56074e-40	--	--	468.735	9.84945e-18
--	--	768.974	5.93701e-44	--	--	668.974	3.11674e-32	--	--	568.974	2.5069e-41	--	--	468.974	1.34277e-18
--	--	769.212	6.41762e-45	--	--	669.212	3.8527e-33	--	--	569.212	1.69792e-42	--	--	469.212	1.73486e-19
--	--	769.451	6.76863e-46	--	--	669.451	4.62138e-34	--	--	569.451	1.10632e-43	--	--	469.451	2.12423e-20
--	--	769.69	6.96544e-47	--	--	669.69	5.37921e-35	--	--	569.69	6.93465e-45	--	--	469.69	2.46497e-21
--	--	769.928	6.99386e-48	--	--	669.928	6.07585e-36	--	--	569.928	4.1817e-46	--	--	469.928	2.71079e-22
--	--	770.167	6.85183e-49	--	--	670.167	6.65941e-37	--	--	570.167	2.42585e-47	--	--	470.167	2.82522e-23
--	--	770.406	6.54964e-50	--	--	670.406	7.0828e-38	--	--	570.406	1.35381e-48	--	--	470.406	2.79051e-24
--	--	770.644	6.1087e-51	--	--	670.644	7.30997e-39	--	--	570.644	7.26831e-50	--	--	470.644	2.61209e-25
--	--	770.883	5.55905e-52	--	--	670.883	7.32095e-40	--	--	570.883	3.75398e-51	--	--	470.883	2.31722e-26
--	--	771.122	4.93598e-53	--	--	671.122	7.11475e-41	--	--	571.122	1.86524e-52	--	--	471.122	1.94813e-27
--	--	771.36	4.2763e-54	--	--	671.36	6.70954e-42	--	--	571.36	8.91576e-54	--	--	471.36	1.55218e-28
--	--	771.599	3.61479e-55	--	--	671.599	6.13998e-43	--	--	571.599	4.09983e-55	--	--	471.599	1.17204e-29
--	--	771.838	2.98139e-56	--	--	671.838	5.45233e-44	--	--	571.838	1.81366e-56	--	--	471.838	8.38716e-31
--	--	772.076	2.39925e-57	--	--	672.076	4.69827e-45	--	--	572.076	7.71842e-58	--	--	472.076	5.68801e-32
--	--	772.315	1.88388e-58	--	--	672.315	3.92857e-46	--	--	572.315	3.15997e-59	--	--	472.315	3.65578e-33
--	--	772.554	1.44328e-59	--	--	672.554	3.18766e-47	--	--	572.554	1.24458e-60	--	--	472.554	2.22676e-34
--	--	772.792	1.07887e-60	--	--	672.792	2.50987e-48	--	--	572.792	4.71566e-62	--	--	472.792	1.28541e-35
--	--	773.031	7.86882e-62	--	--	673.031	1.91765e-49	--	--	573.031	1.71888e-63	--	--	473.031	7.03202e-37
--	--	773.27	5.5998e-63	--	--	673.27	1.42177e-50	--	--	573.27	6.02743e-65	--	--	473.27	3.64581e-38
--	--	773.508	3.89184e-64	--	--	673.508	1.0229e-51	--	--	573.508	2.0333e-66	--	--	473.508	1.79136e-39
--	--	773.747	3.17957e-65	--	--	673.747	7.14124e-53	--	--	573.747	6.59862e-68	--	--	473.747	8.34147e-41
--	--	773.986	8.2284e-65	--	--	673.986	4.8379e-54	--	--	573.986	2.0601e-69	--	--	473.986	3.6811e-42
--	--	774.224	1.16079e-63	--	--	674.224	3.18039e-55	--	--	574.224	6.18736e-71	--	--	474.224	1.53952e-43
--	--	774.463	1.63199e-62	--	--	674.463	2.02883e-56	--	--	574.463	1.78774e-72	--	--	474.463	6.10193e-45
--	--	774.702	2.23895e-61	--	--	674.702	1.25592e-57	--	--	574.702	4.96922e-74	--	--	474.702	2.29204e-46
--	--	774.94	2.99704e-60	--	--	674.94	7.59206e-59	--	--	574.94	1.32878e-75	--	--	474.94	8.15927e-48
--	--	775.179	3.91436e-59	--	--	675.179	1.25317e-59	--	--	575.179	3.41823e-77	--	--	475.179	2.75267e-49
