# Supplementary material for: Differential perovskite hemispherical photodetector for intelligent imaging and location tracking
Source: Nat Commun. 2024 Jan 17;15:577. doi: 10.1038/s41467-024-44857-4 (PMC10794423; doi:10.1038/s41467-024-44857-4)
Supplement: Supplementary file 8 — Source Data [file 41467_2024_44857_MOESM8_ESM.zip › Fig. 2f.xlsx]

## Sheet: Sheet1
480	0.00674	480	0.05517
481	0.00751	480.159	0.05547
482	0.00519	480.318	0.05555
483	0.00519	480.477	0.05541
484	0.00552	480.636	0.05504
485	0.00486	480.795	0.05446
486	0.01005	480.954	0.05367
487	0.00718	481.113	0.05268
488	0.00906	481.272	0.0515
489	0.00674	481.431	0.05015
490	0.00906	481.59	0.04863
491	0.00596	481.749	0.04698
492	0.0074	481.908	0.04519
493	0.00486	482.067	0.0433
494	0.00784	482.226	0.04133
495	0.00839	482.385	0.03929
496	0.01204	482.544	0.03719
497	0.01093	482.703	0.03507
498	0.01182	482.862	0.03294
499	0.0137	483.021	0.03082
500	0.01458	483.18	0.02871
501	0.02816	483.339	0.02665
502	0.05279	483.498	0.02463
503	0.0645	483.657	0.02267
504	0.03324	483.816	0.02079
505	0.02065	483.975	0.01899
506	0.01856	484.134	0.01727
507	0.02562	484.293	0.01565
508	0.02043	484.452	0.01412
509	0.02165	484.61	0.01269
510	0.02165	484.769	0.01136
511	0.0222	484.928	0.01013
512	0.13475	485.087	0.009
513	0.38723	485.246	0.00796
514	0.67904	485.405	0.00701
515	0.97283	485.564	0.00616
516	0.99227	485.723	0.00538
517	1	485.882	0.00468
518	0.98045	486.041	0.00406
519	0.796	486.2	0.00351
520	0.52827	486.359	0.00302
521	0.19693	486.518	0.00259
522	0.02518	486.677	0.00221
523	0.02198	486.836	0.00188
524	0.02198	486.995	0.00159
525	0.02297	487.154	0.00134
526	0.01668	487.313	0.00112
527	0.02099	487.472	0.000940493
528	0.02474	487.631	0.000783591
529	0.04738	487.79	0.000650261
530	0.07223	487.949	0.000537465
531	0.0782	488.108	0.000442463
532	0.05986	488.267	0.000362799
533	0.0307	488.426	0.000296292
534	0.0148	488.585	0.00024101
535	0.01966	488.744	0.000195259
536	0.0169	488.903	0.000157562
537	0.01557	489.062	0.000126634
538	0.01878	489.221	0.00010137
539	0.01756	489.38	8.08225e-05
540	0.01392	489.539	6.41819e-05
541	0.01844	489.698	5.07635e-05
542	0.01359	489.857	3.99898e-05
543	0.01237	490.016	3.13765e-05
544	0.01149	490.175	2.45198e-05
545	0.01171	490.334	1.90847e-05
546	0.01259	490.493	1.47949e-05
547	0.01127	490.652	1.14233e-05
548	0.01049	490.811	8.78467e-06
549	0.01093	490.97	6.72844e-06
550	0.00817	491.129	5.13282e-06
551	0.00806	491.288	3.89987e-06
552	0.01138	491.447	2.95118e-06
553	0.00784	491.606	2.2243e-06
554	0.00652	491.765	1.66971e-06
555	0.01027	491.924	1.24835e-06
556	0.01204	492.083	9.29572e-07
557	0.00773	492.242	6.89409e-07
558	0.00641	492.401	5.09235e-07
559	0.00718	492.56	3.74633e-07
560	0.00619	492.719	2.74498e-07
561	0.00707	492.878	2.00317e-07
562	0.00674	493.037	1.45593e-07
563	0.00861	493.196	1.05392e-07
564	0.00994	493.355	7.59831e-08
565	0.00917	493.514	5.45592e-08
566	0.00718	493.673	3.90176e-08
567	0.00861	493.831	2.77903e-08
568	0.01071	493.99	1.97136e-08
569	0.0074	494.149	1.39276e-08
570	0.00884	494.308	9.8e-09
571	0.00674	494.467	6.86772e-09
572	0.01149	494.626	4.79331e-09
573	0.00928	494.785	3.33192e-09
574	0.00806	494.944	2.30669e-09
575	0.00718	495.103	1.59044e-09
576	0.00475	495.262	1.09214e-09
577	0.00917	495.421	7.46919e-10
578	0.00762	495.58	5.08745e-10
579	0.00552	495.739	3.45111e-10
580	0.00861	495.898	2.33156e-10
		496.057	1.5688e-10
		496.216	1.05128e-10
		496.375	7.01627e-11
		496.534	4.66377e-11
		496.693	3.08772e-11
		496.852	2.03644e-11
		497.011	1.33843e-11
		497.17	8.77421e-12
		497.329	5.75049e-12
		497.488	3.78904e-12
		497.647	2.54386e-12
		497.806	1.79227e-12
		497.965	1.39908e-12
		498.124	1.29482e-12
		498.283	1.46495e-12
		498.442	1.94845e-12
		498.601	2.84608e-12
		498.76	4.33961e-12
		498.919	6.72556e-12
		499.078	1.0469e-11
		499.237	1.62861e-11
		499.396	2.52692e-11
		499.555	3.9073e-11
		499.714	6.01909e-11
		499.873	9.23631e-11
		500.032	1.41175e-10
		500.191	2.14932e-10
		500.35	3.25929e-10
		500.509	4.92291e-10
		500.668	7.40624e-10
		500.827	1.10982e-09
		500.986	1.65646e-09
		501.145	2.46256e-09
		501.304	3.64643e-09
		501.463	5.37807e-09
		501.622	7.90063e-09
		501.781	1.15604e-08
		501.94	1.68485e-08
		502.099	2.44582e-08
		502.258	3.53642e-08
		502.417	5.09308e-08
		502.576	7.3059e-08
		502.735	1.04386e-07
		502.893	1.48556e-07
		503.052	2.10578e-07
		503.211	2.97312e-07
		503.37	4.18109e-07
		503.529	5.85658e-07
		503.688	8.17101e-07
		503.847	1.1355e-06
		504.006	1.57171e-06
		504.165	2.1669e-06
		504.324	2.97567e-06
		504.483	4.07013e-06
		504.642	5.54512e-06
		504.801	7.52479e-06
		504.96	1.01709e-05
		505.119	1.36931e-05
		505.278	1.83623e-05
		505.437	2.45264e-05
		505.596	3.26304e-05
		505.755	4.32409e-05
		505.914	5.70756e-05
		506.073	7.50396e-05
		506.232	9.82687e-05
		506.391	0.000128182
		506.55	0.000166541
		506.709	0.000215529
		506.868	0.000277829
		507.027	0.000356729
		507.186	0.000456235
		507.345	0.000581206
		507.504	0.000737501
		507.663	0.000932155
		507.822	0.00117
		507.981	0.00147
		508.14	0.00184
		508.299	0.00229
		508.458	0.00283
		508.617	0.0035
		508.776	0.0043
		508.935	0.00527
		509.094	0.00643
		509.253	0.00782
		509.412	0.00946
		509.571	0.01141
		509.73	0.01371
		509.889	0.01641
		510.048	0.01956
		510.207	0.02322
		510.366	0.02746
		510.525	0.03235
		510.684	0.03797
		510.843	0.04439
		511.002	0.05169
		511.161	0.05997
		511.32	0.0693
		511.479	0.07977
		511.638	0.09147
		511.796	0.10449
		511.955	0.1189
		512.114	0.13478
		512.273	0.1522
		512.432	0.17121
		512.591	0.19185
		512.75	0.21417
		512.909	0.23817
		513.068	0.26385
		513.227	0.29119
		513.386	0.32013
		513.545	0.35062
		513.704	0.38254
		513.863	0.4158
		514.022	0.45023
		514.181	0.48566
		514.34	0.5219
		514.499	0.55872
		514.658	0.59588
		514.817	0.63312
		514.976	0.67014
		515.135	0.70665
		515.294	0.74234
		515.453	0.7769
		515.612	0.81001
		515.771	0.84135
		515.93	0.87063
		516.089	0.89753
		516.248	0.92179
		516.407	0.94315
		516.566	0.96138
		516.725	0.97629
		516.884	0.98772
		517.043	0.99553
		517.202	0.99964
		517.361	1
		517.52	0.99661
		517.679	0.98952
		517.838	0.97879
		517.997	0.96454
		518.156	0.94694
		518.315	0.92618
		518.474	0.90247
		518.633	0.87608
		518.792	0.84726
		518.951	0.81631
		519.11	0.78354
		519.269	0.74926
		519.428	0.71379
		519.587	0.67744
		519.746	0.64052
		519.905	0.60333
		520.064	0.56616
		520.223	0.52928
		520.382	0.49293
		520.541	0.45735
		520.7	0.42273
		520.859	0.38925
		521.017	0.35707
		521.176	0.3263
		521.335	0.29706
		521.494	0.26941
		521.653	0.2434
		521.812	0.21907
		521.971	0.19642
		522.13	0.17544
		522.289	0.1561
		522.448	0.13837
		522.607	0.12218
		522.766	0.10747
		522.925	0.09417
		523.084	0.08219
		523.243	0.07147
		523.402	0.0619
		523.561	0.05341
		523.72	0.04591
		523.879	0.03931
		524.038	0.03352
		524.197	0.02848
		524.356	0.0241
		524.515	0.02032
		524.674	0.01706
		524.833	0.01427
		524.992	0.01189
		525.151	0.00987
		525.31	0.00816
		525.469	0.00672
		525.628	0.00551
		525.787	0.0045
		525.946	0.00366
		526.105	0.00297
		526.264	0.0024
		526.423	0.00193
		526.582	0.00155
		526.741	0.00123
		526.9	0.000979825
		527.059	0.000775665
		527.218	0.000611614
		527.377	0.000480349
		527.536	0.00037576
		527.695	0.000292776
		527.854	0.000227212
		528.013	0.000175629
		528.172	0.000135216
		528.331	0.000103687
		528.49	7.91925e-05
		528.649	6.0243e-05
		528.808	4.56447e-05
		528.967	3.44455e-05
		529.126	2.589e-05
		529.285	1.93815e-05
		529.444	1.4451e-05
		529.603	1.07315e-05
		529.762	7.93731e-06
		529.921	5.84706e-06
		530.079	4.28993e-06
		530.238	3.13481e-06
		530.397	2.28148e-06
		530.556	1.65374e-06
		530.715	1.19389e-06
		530.874	8.5842e-07
		531.033	6.1472e-07
		531.192	4.38425e-07
		531.351	3.11424e-07
		531.51	2.20315e-07
		531.669	1.5523e-07
		531.828	1.08928e-07
		531.987	7.61271e-08
		532.146	5.29873e-08
		532.305	3.67313e-08
		532.464	2.5359e-08
		532.623	1.74364e-08
		532.782	1.19402e-08
		532.941	8.1432e-09
		533.1	5.53102e-09
		533.259	3.74146e-09
		533.418	2.5206e-09
		533.577	1.69118e-09
		533.736	1.13006e-09
		533.895	7.52026e-10
		534.054	4.98411e-10
		534.213	3.28976e-10
		534.372	2.16253e-10
		534.531	1.41572e-10
		534.69	9.23027e-11
		534.849	5.99333e-11
		535.008	3.87561e-11
		535.167	2.49591e-11
		535.326	1.60079e-11
		535.485	1.02248e-11
		535.644	6.50416e-12
		535.803	4.12042e-12
		535.962	2.59959e-12
		536.121	1.63336e-12
		536.28	1.02205e-12
		536.439	6.36905e-13
		536.598	3.95265e-13
		536.757	2.44294e-13
		536.916	1.50365e-13
		537.075	9.21707e-14
		537.234	5.62662e-14
		537.393	3.42067e-14
		537.552	2.07102e-14
		537.711	1.24872e-14
		537.87	7.4981e-15
		538.029	4.4838e-15
		538.188	2.67023e-15
		538.347	1.58364e-15
		538.506	9.35342e-16
		538.665	5.50161e-16
		538.824	3.22266e-16
		538.983	1.87994e-16
		539.141	1.09214e-16
		539.3	6.31853e-17
		539.459	3.64048e-17
		539.618	2.08883e-17
		539.777	1.19358e-17
		539.936	6.79208e-18
		540.095	3.84907e-18
		540.254	2.17226e-18
		540.413	1.22087e-18
		540.572	6.83325e-19
		540.731	3.8088e-19
		540.89	2.11421e-19
		541.049	1.16872e-19
		541.208	6.43388e-20
		541.367	3.52724e-20
		541.526	1.92574e-20
		541.685	1.04703e-20
		541.844	5.66919e-21
		542.003	3.0569e-21
		542.162	1.6415e-21
		542.321	8.77809e-22
		542.48	4.67474e-22
		542.639	2.47921e-22
		542.798	1.30938e-22
		542.957	6.88681e-23
		543.116	3.60717e-23
		543.275	1.88154e-23
		543.434	9.77369e-24
		543.593	5.05592e-24
		543.752	2.60459e-24
		543.911	1.33621e-24
		544.07	6.82663e-25
		544.229	3.47324e-25
		544.388	1.75979e-25
		544.547	8.87937e-26
		544.706	4.46169e-26
		544.865	2.23261e-26
		545.024	1.11256e-26
		545.183	5.52112e-27
		545.342	2.72853e-27
		545.501	1.34284e-27
		545.66	6.58136e-28
		545.819	3.2122e-28
		545.978	1.56129e-28
		546.137	7.55719e-29
		546.296	3.64277e-29
		546.455	1.74863e-29
		546.614	8.35907e-30
		546.773	3.97936e-30
		546.932	1.88653e-30
		547.091	8.90649e-31
		547.25	4.1874e-31
		547.409	1.96055e-31
		547.568	9.1412e-32
		547.727	4.24447e-32
		547.886	1.96262e-32
		548.045	9.03743e-33
		548.203	4.14425e-33
		548.362	1.89252e-33
		548.521	8.60656e-34
		548.68	3.89773e-34
		548.839	1.75787e-34
		548.998	7.89506e-35
		549.157	3.53116e-35
		549.316	1.57279e-35
		549.475	6.97622e-36
		549.634	3.08149e-36
		549.793	1.35549e-36
		549.952	5.93775e-37
		550.111	2.59025e-37
		550.27	1.12526e-37
		550.429	4.8681e-38
		550.588	2.09728e-38
		550.747	8.99803e-39
		550.906	3.84442e-39
		551.065	1.63571e-39
		551.224	6.93065e-40
		551.383	2.92438e-40
		551.542	1.22882e-40
		551.701	5.14199e-41
		551.86	2.14274e-41
		552.019	8.89198e-42
		552.178	3.67468e-42
		552.337	1.51228e-42
		552.496	6.19783e-43
		552.655	2.52952e-43
		552.814	1.02808e-43
		552.973	4.16111e-44
		553.132	1.67719e-44
		553.291	6.73207e-45
		553.45	2.69095e-45
		553.609	1.07116e-45
		553.768	4.24616e-46
		553.927	1.67621e-46
		554.086	6.58953e-47
		554.245	2.57971e-47
		554.404	1.00572e-47
		554.563	3.90462e-48
		554.722	1.50963e-48
		554.881	5.81236e-49
		555.04	2.22857e-49
		555.199	8.50928e-50
		555.358	3.23557e-50
		555.517	1.22518e-50
		555.676	4.61998e-51
		555.835	1.73489e-51
		555.994	6.48777e-52
		556.153	2.41607e-52
		556.312	8.96017e-53
		556.471	3.30913e-53
		556.63	1.21703e-53
		556.789	4.45741e-54
		556.948	1.62575e-54
		557.107	5.90495e-55
		557.265	2.13585e-55
		557.424	7.69335e-56
		557.583	2.75964e-56
		557.742	9.85779e-57
		557.901	3.5067e-57
		558.06	1.24225e-57
		558.219	4.38237e-58
		558.378	1.53958e-58
		558.537	5.38623e-59
		558.696	1.87655e-59
		558.855	6.51066e-60
		559.014	2.24948e-60
		559.173	7.73979e-61
		559.332	2.65197e-61
		559.491	9.04894e-62
		559.65	3.07481e-62
		559.809	1.04047e-62
		559.968	3.50617e-63
		560.127	1.1766e-63
		560.286	3.93199e-64
		560.445	1.30854e-64
		560.604	4.33665e-65
		560.763	1.43124e-65
		560.922	4.70393e-66
		561.081	1.53957e-66
		561.24	5.018e-67
		561.399	1.62874e-67
		561.558	5.26459e-68
		561.717	1.6946e-68
		561.876	5.43203e-69
		562.035	1.73399e-69
		562.194	5.51217e-70
		562.353	1.74498e-70
		562.512	5.50107e-71
		562.671	1.72701e-71
		562.83	5.39927e-72
		562.989	1.68099e-72
		563.148	5.21178e-73
		563.307	1.60915e-73
		563.466	4.94766e-74
		563.625	1.51493e-74
		563.784	4.61932e-75
		563.943	1.40266e-75
		564.102	4.24149e-76
		564.261	1.27725e-76
		564.42	3.83021e-77
		564.579	1.14383e-77
		564.738	3.40165e-78
		564.897	1.00742e-78
		565.056	2.97111e-79
		565.215	8.7261e-80
		565.374	2.55218e-80
		565.533	7.43352e-81
		565.692	2.15609e-81
		565.851	6.22776e-82
		566.01	1.79138e-82
		566.169	5.13136e-83
		566.327	1.46375e-83
		566.486	4.1581e-84
		566.645	1.17629e-84
		566.804	3.31376e-85
		566.963	9.29652e-86
		567.122	2.59723e-86
		567.281	7.22588e-87
		567.44	2.00199e-87
		567.599	5.52362e-88
		567.758	1.51767e-88
		567.917	4.15259e-89
		568.076	1.1315e-89
		568.235	3.07028e-90
		568.394	8.29646e-91
		568.553	2.23254e-91
		568.712	5.98268e-92
		568.871	1.59655e-92
		569.03	4.24288e-93
		569.189	1.12287e-93
		569.348	2.9593e-94
		569.507	7.76673e-95
		569.666	2.02992e-95
		569.825	5.28336e-96
		569.984	1.36941e-96
		570.143	3.53463e-97
		570.302	9.08548e-98
		570.461	2.32563e-98
		570.62	5.92824e-99
		570.779	1.50488e-99
		570.938	3.80423e-100
		571.097	9.57686e-101
		571.256	2.40088e-101
		571.415	5.99387e-102
		571.574	1.49017e-102
		571.733	3.68939e-103
		571.892	9.09629e-104
		572.051	2.23339e-104
		572.21	5.46079e-105
		572.369	1.32965e-105
		572.528	3.2241e-106
		572.687	7.78522e-107
		572.846	1.87208e-107
		573.005	4.48299e-108
		573.164	1.06906e-108
		573.323	2.5388e-109
		573.482	6.00404e-110
		573.641	1.414e-110
		573.8	3.31625e-111
		573.959	7.74523e-112
		574.118	1.80141e-112
		574.277	4.17235e-113
		574.436	9.62366e-114
		574.595	2.2105e-114
		574.754	5.05628e-115
		574.913	1.15176e-115
		575.072	2.61267e-116
		575.231	5.90196e-117
		575.39	1.3277e-117
		575.548	2.97435e-118
		575.707	6.63555e-119
		575.866	1.47418e-119
		576.025	3.2615e-120
		576.184	7.18576e-121
		576.343	1.57659e-121
		576.502	3.44474e-122
		576.661	7.49522e-123
		576.82	1.62406e-123
		576.979	3.50438e-124
		577.138	7.53028e-125
		577.297	1.61139e-125
		577.456	3.43386e-126
		577.615	7.28708e-127
		577.774	1.53998e-127
		577.933	3.24092e-128
		578.092	6.7922e-129
		578.251	1.41757e-129
		578.41	2.94624e-130
		578.569	6.09794e-131
		578.728	1.25687e-131
		578.887	2.57979e-132
		579.046	5.27317e-133
		579.205	1.07337e-133
		579.364	2.17579e-134
		579.523	4.39213e-135
		579.682	8.82925e-136
		579.841	1.76752e-136
		580	3.52365e-137
