# Supplementary material for: Differential perovskite hemispherical photodetector for intelligent imaging and location tracking
Source: Nat Commun. 2024 Jan 17;15:577. doi: 10.1038/s41467-024-44857-4 (PMC10794423; doi:10.1038/s41467-024-44857-4)
Supplement: Supplementary file 8 — Source Data [file 41467_2024_44857_MOESM8_ESM.zip › Fig. 2g.xlsx]

## Sheet: Sheet1
400	0.04796	400.123	8.97756e-08
410	0.03765	400.314	1.06986e-07
420	0.04863	400.505	1.27347e-07
430	0.23201	400.696	1.51407e-07
440	0.70442	400.887	1.79802e-07
450	1	401.078	2.13276e-07
460	0.6695	401.269	2.52687e-07
470	0.37849	401.46	2.99033e-07
480	0.28703	401.651	3.5347e-07
490	0.34174	401.842	4.17333e-07
500	0.42067	402.033	4.92164e-07
510	0.47281	402.224	5.79742e-07
520	0.49767	402.415	6.82117e-07
530	0.50336	402.606	8.01643e-07
540	0.50659	402.797	9.41029e-07
550	0.49628	402.988	1.10338e-06
560	0.47679	403.179	1.29225e-06
570	0.46134	403.37	1.51172e-06
580	0.43109	403.561	1.76644e-06
590	0.39481	403.752	2.0617e-06
600	0.38041	403.943	2.40357e-06
610	0.35147	404.134	2.79893e-06
620	0.32279	404.325	3.2556e-06
630	0.2936	404.516	3.78248e-06
640	0.27097	404.707	4.38962e-06
650	0.24499	404.898	5.08842e-06
660	0.19833	405.089	5.89179e-06
670	0.15689	405.28	6.81427e-06
680	0.11981	405.471	7.87227e-06
690	0.09087	405.662	9.08427e-06
700	0.06524	405.853	1.04711e-05
710	0.04726	406.044	1.2056e-05
720	0.0286	406.235	1.38652e-05
730	0.02298	406.426	1.5928e-05
740	0.01441	406.617	1.82773e-05
750	0.01209	406.808	2.09496e-05
760	0.0088	406.999	2.39859e-05
770	0.00703	407.19	2.74317e-05
780	0.00658	407.381	3.13377e-05
790	0.00477	407.572	3.57601e-05
800	0.00727	407.763	4.07615e-05
		407.954	4.6411e-05
		408.145	5.27854e-05
		408.336	5.99693e-05
		408.527	6.80561e-05
		408.718	7.7149e-05
		408.909	8.73612e-05
		409.1	9.88175e-05
		409.291	0.000111655
		409.482	0.000126023
		409.673	0.000142086
		409.864	0.000160024
		410.055	0.000180033
		410.246	0.000202326
		410.437	0.000227137
		410.628	0.000254718
		410.819	0.000285345
		411.01	0.000319315
		411.201	0.000356952
		411.392	0.000398605
		411.583	0.00044465
		411.774	0.000495495
		411.965	0.000551577
		412.156	0.000613369
		412.347	0.000681375
		412.538	0.00075614
		412.729	0.000838245
		412.92	0.000928312
		413.111	0.00103
		413.301	0.00114
		413.493	0.00125
		413.683	0.00138
		413.874	0.00152
		414.065	0.00168
		414.256	0.00184
		414.447	0.00203
		414.638	0.00222
		414.829	0.00244
		415.02	0.00267
		415.211	0.00292
		415.402	0.00319
		415.593	0.00349
		415.784	0.0038
		415.975	0.00415
		416.166	0.00452
		416.357	0.00491
		416.548	0.00534
		416.739	0.0058
		416.93	0.00629
		417.121	0.00682
		417.312	0.00738
		417.503	0.00799
		417.694	0.00863
		417.885	0.00932
		418.076	0.01006
		418.267	0.01084
		418.458	0.01168
		418.649	0.01257
		418.84	0.01351
		419.031	0.01451
		419.222	0.01557
		419.413	0.0167
		419.604	0.01789
		419.795	0.01915
		419.986	0.02048
		420.177	0.02189
		420.368	0.02337
		420.559	0.02494
		420.75	0.02658
		420.941	0.02831
		421.132	0.03013
		421.323	0.03204
		421.514	0.03404
		421.705	0.03614
		421.896	0.03834
		422.087	0.04064
		422.278	0.04305
		422.469	0.04556
		422.66	0.04819
		422.851	0.05092
		423.042	0.05377
		423.233	0.05674
		423.424	0.05983
		423.615	0.06304
		423.806	0.06637
		423.997	0.06983
		424.188	0.07342
		424.379	0.07714
		424.57	0.08099
		424.761	0.08497
		424.952	0.08909
		425.143	0.09334
		425.334	0.09773
		425.525	0.10225
		425.716	0.10692
		425.907	0.11173
		426.098	0.11667
		426.289	0.12176
		426.48	0.12699
		426.671	0.13236
		426.862	0.13787
		427.053	0.14353
		427.244	0.14932
		427.435	0.15525
		427.626	0.16133
		427.817	0.16754
		428.008	0.17389
		428.199	0.18038
		428.39	0.187
		428.581	0.19376
		428.772	0.20065
		428.963	0.20767
		429.154	0.21482
		429.345	0.2221
		429.536	0.2295
		429.727	0.23703
		429.918	0.24467
		430.109	0.25244
		430.3	0.26032
		430.491	0.26831
		430.682	0.2764
		430.873	0.28461
		431.064	0.29292
		431.255	0.30133
		431.446	0.30983
		431.637	0.31843
		431.828	0.32712
		432.019	0.33589
		432.21	0.34475
		432.401	0.35368
		432.592	0.36269
		432.783	0.37178
		432.974	0.38093
		433.165	0.39014
		433.356	0.39941
		433.547	0.40874
		433.738	0.41812
		433.929	0.42754
		434.12	0.43701
		434.311	0.44652
		434.502	0.45606
		434.693	0.46564
		434.884	0.47524
		435.075	0.48486
		435.266	0.4945
		435.457	0.50416
		435.648	0.51382
		435.839	0.5235
		436.03	0.53317
		436.221	0.54284
		436.412	0.5525
		436.603	0.56215
		436.794	0.57179
		436.985	0.58141
		437.176	0.591
		437.367	0.60057
		437.558	0.6101
		437.749	0.6196
		437.94	0.62906
		438.131	0.63847
		438.322	0.64784
		438.513	0.65716
		438.704	0.66642
		438.895	0.67562
		439.086	0.68476
		439.277	0.69383
		439.468	0.70283
		439.659	0.71176
		439.85	0.7206
		440.041	0.72937
		440.232	0.73805
		440.423	0.74664
		440.614	0.75514
		440.805	0.76354
		440.996	0.77184
		441.187	0.78004
		441.378	0.78813
		441.569	0.79611
		441.76	0.80398
		441.951	0.81173
		442.142	0.81936
		442.333	0.82687
		442.524	0.83425
		442.715	0.84151
		442.906	0.84863
		443.097	0.85562
		443.288	0.86247
		443.479	0.86918
		443.67	0.87574
		443.861	0.88216
		444.052	0.88843
		444.243	0.89456
		444.434	0.90052
		444.625	0.90634
		444.816	0.91199
		445.007	0.91748
		445.198	0.92281
		445.389	0.92798
		445.58	0.93298
		445.771	0.93781
		445.962	0.94247
		446.153	0.94696
		446.344	0.95127
		446.535	0.95541
		446.726	0.95938
		446.917	0.96316
		447.108	0.96677
		447.299	0.97019
		447.49	0.97343
		447.681	0.97649
		447.872	0.97936
		448.063	0.98205
		448.254	0.98455
		448.445	0.98687
		448.636	0.989
		448.827	0.99094
		449.018	0.9927
		449.209	0.99426
		449.4	0.99564
		449.591	0.99683
		449.782	0.99783
		449.973	0.99864
		450.164	0.99926
		450.355	0.99969
		450.546	0.99994
		450.737	1
		450.928	0.99987
		451.119	0.99956
		451.31	0.99906
		451.501	0.99838
		451.692	0.99751
		451.883	0.99646
		452.074	0.99523
		452.265	0.99381
		452.456	0.99222
		452.647	0.99046
		452.838	0.98851
		453.029	0.98639
		453.22	0.9841
		453.411	0.98164
		453.602	0.97901
		453.793	0.97621
		453.984	0.97325
		454.175	0.97012
		454.366	0.96683
		454.557	0.96339
		454.748	0.95978
		454.939	0.95603
		455.13	0.95212
		455.321	0.94806
		455.512	0.94386
		455.703	0.93951
		455.894	0.93502
		456.085	0.9304
		456.276	0.92564
		456.467	0.92075
		456.658	0.91572
		456.849	0.91058
		457.04	0.9053
		457.231	0.89991
		457.422	0.89441
		457.613	0.88879
		457.804	0.88305
		457.995	0.87722
		458.186	0.87128
		458.377	0.86524
		458.568	0.8591
		458.759	0.85287
		458.95	0.84655
		459.141	0.84014
		459.332	0.83365
		459.523	0.82708
		459.714	0.82044
		459.904	0.81373
		460.096	0.80695
		460.286	0.8001
		460.477	0.79319
		460.668	0.78623
		460.859	0.77921
		461.05	0.77214
		461.241	0.76503
		461.432	0.75787
		461.623	0.75068
		461.814	0.74345
		462.005	0.73619
		462.196	0.7289
		462.387	0.72159
		462.578	0.71426
		462.769	0.70691
		462.96	0.69954
		463.151	0.69217
		463.342	0.68479
		463.533	0.67741
		463.724	0.67003
		463.915	0.66265
		464.106	0.65528
		464.297	0.64793
		464.488	0.64058
		464.679	0.63326
		464.87	0.62595
		465.061	0.61867
		465.252	0.61142
		465.443	0.60419
		465.634	0.597
		465.825	0.58985
		466.016	0.58273
		466.207	0.57566
		466.398	0.56863
		466.589	0.56165
		466.78	0.55473
		466.971	0.54785
		467.162	0.54103
		467.353	0.53427
		467.544	0.52757
		467.735	0.52094
		467.926	0.51437
		468.117	0.50786
		468.308	0.50143
		468.499	0.49507
		468.69	0.48879
		468.881	0.48258
		469.072	0.47645
		469.263	0.47041
		469.454	0.46444
		469.645	0.45856
		469.836	0.45276
		470.027	0.44706
		470.218	0.44144
		470.409	0.43591
		470.6	0.43047
		470.791	0.42513
		470.982	0.41988
		471.173	0.41473
		471.364	0.40968
		471.555	0.40472
		471.746	0.39986
		471.937	0.3951
		472.128	0.39044
		472.319	0.38589
		472.51	0.38143
		472.701	0.37708
		472.892	0.37283
		473.083	0.36869
		473.274	0.36465
		473.465	0.36071
		473.656	0.35688
		473.847	0.35316
		474.038	0.34954
		474.229	0.34602
		474.42	0.34261
		474.611	0.33931
		474.802	0.33611
		474.993	0.33302
		475.184	0.33003
		475.375	0.32714
		475.566	0.32437
		475.757	0.32169
		475.948	0.31912
		476.139	0.31665
		476.33	0.31428
		476.521	0.31202
		476.712	0.30985
		476.903	0.30779
		477.094	0.30582
		477.285	0.30396
		477.476	0.30219
		477.667	0.30053
		477.858	0.29895
		478.049	0.29748
		478.24	0.29609
		478.431	0.2948
		478.622	0.29361
		478.813	0.2925
		479.004	0.29149
		479.195	0.29056
		479.386	0.28972
		479.577	0.28897
		479.768	0.28831
		479.959	0.28773
		480.15	0.28723
		480.341	0.28681
		480.532	0.28647
		480.723	0.28621
		480.914	0.28603
		481.105	0.28593
		481.296	0.2859
		481.487	0.28594
		481.678	0.28606
		481.869	0.28624
		482.06	0.2865
		482.251	0.28682
		482.442	0.28721
		482.633	0.28766
		482.824	0.28817
		483.015	0.28875
		483.206	0.28939
		483.397	0.29008
		483.588	0.29083
		483.779	0.29164
		483.97	0.2925
		484.161	0.29342
		484.352	0.29438
		484.543	0.2954
		484.734	0.29646
		484.925	0.29757
		485.116	0.29872
		485.307	0.29992
		485.498	0.30116
		485.689	0.30244
		485.88	0.30376
		486.071	0.30512
		486.262	0.30651
		486.453	0.30794
		486.644	0.3094
		486.835	0.3109
		487.026	0.31242
		487.217	0.31398
		487.408	0.31556
		487.599	0.31717
		487.79	0.3188
		487.981	0.32046
		488.172	0.32214
		488.363	0.32385
		488.554	0.32557
		488.745	0.32732
		488.936	0.32908
		489.127	0.33086
		489.318	0.33265
		489.509	0.33446
		489.7	0.33628
		489.891	0.33812
		490.082	0.33996
		490.273	0.34182
		490.464	0.34369
		490.655	0.34556
		490.846	0.34744
		491.037	0.34933
		491.228	0.35122
		491.419	0.35312
		491.61	0.35502
		491.801	0.35692
		491.992	0.35883
		492.183	0.36074
		492.374	0.36264
		492.565	0.36455
		492.756	0.36646
		492.947	0.36836
		493.138	0.37026
		493.329	0.37216
		493.52	0.37405
		493.711	0.37594
		493.902	0.37782
		494.093	0.3797
		494.284	0.38157
		494.475	0.38343
		494.666	0.38529
		494.857	0.38714
		495.048	0.38898
		495.239	0.3908
		495.43	0.39262
		495.621	0.39443
		495.812	0.39623
		496.003	0.39802
		496.194	0.3998
		496.385	0.40156
		496.576	0.40332
		496.767	0.40506
		496.958	0.40679
		497.149	0.4085
		497.34	0.4102
		497.531	0.41189
		497.722	0.41357
		497.913	0.41523
		498.104	0.41687
		498.295	0.4185
		498.486	0.42012
		498.677	0.42172
		498.868	0.42331
		499.059	0.42488
		499.25	0.42643
		499.441	0.42797
		499.632	0.4295
		499.823	0.43101
		500.014	0.4325
		500.205	0.43398
		500.396	0.43544
		500.587	0.43688
		500.778	0.43831
		500.969	0.43972
		501.16	0.44112
		501.351	0.4425
		501.542	0.44386
		501.733	0.44521
		501.924	0.44654
		502.115	0.44785
		502.306	0.44915
		502.497	0.45043
		502.688	0.4517
		502.879	0.45294
		503.07	0.45418
		503.261	0.45539
		503.452	0.45659
		503.643	0.45778
		503.834	0.45894
		504.025	0.4601
		504.216	0.46123
		504.407	0.46235
		504.598	0.46346
		504.789	0.46454
		504.98	0.46562
		505.171	0.46667
		505.362	0.46772
		505.553	0.46874
		505.744	0.46975
		505.935	0.47075
		506.126	0.47173
		506.317	0.47269
		506.507	0.47365
		506.699	0.47458
		506.889	0.4755
		507.08	0.47641
		507.271	0.4773
		507.462	0.47818
		507.653	0.47905
		507.844	0.4799
		508.035	0.48073
		508.226	0.48155
		508.417	0.48236
		508.608	0.48316
		508.799	0.48394
		508.99	0.48471
		509.181	0.48547
		509.372	0.48621
		509.563	0.48694
		509.754	0.48765
		509.945	0.48836
		510.136	0.48905
		510.327	0.48973
		510.518	0.4904
		510.709	0.49105
		510.9	0.4917
		511.091	0.49233
		511.282	0.49295
		511.473	0.49356
		511.664	0.49416
		511.855	0.49474
		512.046	0.49532
		512.237	0.49588
		512.428	0.49643
		512.619	0.49698
		512.81	0.49751
		513.001	0.49803
		513.192	0.49854
		513.383	0.49905
		513.574	0.49954
		513.765	0.50002
		513.956	0.50049
		514.147	0.50095
		514.338	0.50141
		514.529	0.50185
		514.72	0.50229
		514.911	0.50271
		515.102	0.50313
		515.293	0.50354
		515.484	0.50394
		515.675	0.50433
		515.866	0.50471
		516.057	0.50509
		516.248	0.50546
		516.439	0.50582
		516.63	0.50617
		516.821	0.50651
		517.012	0.50685
		517.203	0.50718
		517.394	0.5075
		517.585	0.50781
		517.776	0.50812
		517.967	0.50842
		518.158	0.50872
		518.349	0.50901
		518.54	0.50929
		518.731	0.50956
		518.922	0.50983
		519.113	0.51009
		519.304	0.51035
		519.495	0.5106
		519.686	0.51085
		519.877	0.51109
		520.068	0.51132
		520.259	0.51155
		520.45	0.51178
		520.641	0.512
		520.832	0.51221
		521.023	0.51242
		521.214	0.51262
		521.405	0.51282
		521.596	0.51302
		521.787	0.51321
		521.978	0.5134
		522.169	0.51358
		522.36	0.51376
		522.551	0.51393
		522.742	0.5141
		522.933	0.51427
		523.124	0.51443
		523.315	0.51459
		523.506	0.51475
		523.697	0.5149
		523.888	0.51505
		524.079	0.51519
		524.27	0.51534
		524.461	0.51548
		524.652	0.51561
		524.843	0.51575
		525.034	0.51588
		525.225	0.51601
		525.416	0.51613
		525.607	0.51626
		525.798	0.51638
		525.989	0.5165
		526.18	0.51662
		526.371	0.51673
		526.562	0.51684
		526.753	0.51695
		526.944	0.51706
		527.135	0.51717
		527.326	0.51727
		527.517	0.51737
		527.708	0.51748
		527.899	0.51757
		528.09	0.51767
		528.281	0.51777
		528.472	0.51786
		528.663	0.51796
		528.854	0.51805
		529.045	0.51814
		529.236	0.51823
		529.427	0.51831
		529.618	0.5184
		529.809	0.51849
		530	0.51857
		530.191	0.51865
		530.382	0.51873
		530.573	0.51881
		530.764	0.51889
		530.955	0.51897
		531.146	0.51905
		531.337	0.51913
		531.528	0.5192
		531.719	0.51928
		531.91	0.51935
		532.101	0.51942
		532.292	0.51949
		532.483	0.51956
		532.674	0.51963
		532.865	0.5197
		533.056	0.51977
		533.247	0.51984
		533.438	0.5199
		533.629	0.51997
		533.82	0.52003
		534.011	0.52009
		534.202	0.52016
		534.393	0.52022
		534.584	0.52028
		534.775	0.52034
		534.966	0.52039
		535.157	0.52045
		535.348	0.52051
		535.539	0.52056
		535.73	0.52062
		535.921	0.52067
		536.112	0.52072
		536.303	0.52077
		536.494	0.52082
		536.685	0.52087
		536.876	0.52091
		537.067	0.52096
		537.258	0.521
		537.449	0.52105
		537.64	0.52109
		537.831	0.52113
		538.022	0.52117
		538.213	0.52121
		538.404	0.52124
		538.595	0.52128
		538.786	0.52131
		538.977	0.52134
		539.168	0.52137
		539.359	0.5214
		539.55	0.52142
		539.741	0.52145
		539.932	0.52147
		540.123	0.52149
		540.314	0.52151
		540.505	0.52152
		540.696	0.52154
		540.887	0.52155
		541.078	0.52156
		541.269	0.52157
		541.46	0.52157
		541.651	0.52158
		541.842	0.52158
		542.033	0.52158
		542.224	0.52158
		542.415	0.52157
		542.606	0.52156
		542.797	0.52155
		542.988	0.52154
		543.179	0.52152
		543.37	0.5215
		543.561	0.52148
		543.752	0.52146
		543.943	0.52143
		544.134	0.5214
		544.325	0.52137
		544.516	0.52134
		544.707	0.5213
		544.898	0.52126
		545.089	0.52122
		545.28	0.52117
		545.471	0.52112
		545.662	0.52107
		545.853	0.52101
		546.044	0.52095
		546.235	0.52089
		546.426	0.52083
		546.617	0.52076
		546.808	0.52069
		546.999	0.52061
		547.19	0.52053
		547.381	0.52045
		547.572	0.52037
		547.763	0.52028
		547.954	0.52019
		548.145	0.52009
		548.336	0.51999
		548.527	0.51989
		548.718	0.51978
		548.909	0.51967
		549.1	0.51956
		549.291	0.51944
		549.482	0.51932
		549.673	0.5192
		549.864	0.51907
		550.055	0.51894
		550.246	0.51881
		550.437	0.51867
		550.628	0.51853
		550.819	0.51839
		551.01	0.51824
		551.201	0.51808
		551.392	0.51793
		551.583	0.51777
		551.774	0.51761
		551.965	0.51744
		552.156	0.51727
		552.347	0.51709
		552.538	0.51692
		552.729	0.51674
		552.92	0.51655
		553.111	0.51636
		553.302	0.51617
		553.492	0.51598
		553.683	0.51578
		553.874	0.51557
		554.065	0.51537
		554.256	0.51516
		554.447	0.51495
		554.638	0.51473
		554.829	0.51451
		555.02	0.51429
		555.211	0.51406
		555.402	0.51383
		555.593	0.5136
		555.784	0.51336
		555.975	0.51312
		556.166	0.51288
		556.357	0.51263
		556.548	0.51238
		556.739	0.51213
		556.93	0.51187
		557.121	0.51161
		557.312	0.51135
		557.503	0.51108
		557.694	0.51082
		557.885	0.51054
		558.076	0.51027
		558.267	0.50999
		558.458	0.50971
		558.649	0.50943
		558.84	0.50914
		559.031	0.50886
		559.222	0.50856
		559.413	0.50827
		559.604	0.50797
		559.795	0.50767
		559.986	0.50737
		560.177	0.50707
		560.368	0.50676
		560.559	0.50645
		560.75	0.50614
		560.941	0.50582
		561.132	0.50551
		561.323	0.50519
		561.514	0.50487
		561.705	0.50454
		561.896	0.50422
		562.087	0.50389
		562.278	0.50356
		562.469	0.50323
		562.66	0.50289
		562.851	0.50256
		563.042	0.50222
		563.233	0.50188
		563.424	0.50154
		563.615	0.50119
		563.806	0.50085
		563.997	0.5005
		564.188	0.50015
		564.379	0.4998
		564.57	0.49945
		564.761	0.49909
		564.952	0.49874
		565.143	0.49838
		565.334	0.49802
		565.525	0.49766
		565.716	0.4973
		565.907	0.49693
		566.098	0.49657
		566.289	0.4962
		566.48	0.49584
		566.671	0.49547
		566.862	0.4951
		567.053	0.49473
		567.244	0.49435
		567.435	0.49398
		567.626	0.49361
		567.817	0.49323
		568.008	0.49285
		568.199	0.49247
		568.39	0.4921
		568.581	0.49172
		568.772	0.49133
		568.963	0.49095
		569.154	0.49057
		569.345	0.49019
		569.536	0.4898
		569.727	0.48941
		569.918	0.48903
		570.109	0.48864
		570.3	0.48825
		570.491	0.48786
		570.682	0.48747
		570.873	0.48708
		571.064	0.48669
		571.255	0.4863
		571.446	0.48591
		571.637	0.48551
		571.828	0.48512
		572.019	0.48472
		572.21	0.48433
		572.401	0.48393
		572.592	0.48353
		572.783	0.48314
		572.974	0.48274
		573.165	0.48234
		573.356	0.48194
		573.547	0.48154
		573.738	0.48114
		573.929	0.48074
		574.12	0.48034
		574.311	0.47993
		574.502	0.47953
		574.693	0.47913
		574.884	0.47872
		575.075	0.47832
		575.266	0.47791
		575.457	0.4775
		575.648	0.4771
		575.839	0.47669
		576.03	0.47628
		576.221	0.47587
		576.412	0.47546
		576.603	0.47505
		576.794	0.47464
		576.985	0.47423
		577.176	0.47382
		577.367	0.47341
		577.558	0.47299
		577.749	0.47258
		577.94	0.47217
		578.131	0.47175
		578.322	0.47134
		578.513	0.47092
		578.704	0.4705
		578.895	0.47008
		579.086	0.46967
		579.277	0.46925
		579.468	0.46883
		579.659	0.46841
		579.85	0.46798
		580.041	0.46756
		580.232	0.46714
		580.423	0.46671
		580.614	0.46629
		580.805	0.46586
		580.996	0.46544
		581.187	0.46501
		581.378	0.46458
		581.569	0.46415
		581.76	0.46372
		581.951	0.46329
		582.142	0.46286
		582.333	0.46243
		582.524	0.462
		582.715	0.46156
		582.906	0.46113
		583.097	0.46069
		583.288	0.46025
		583.479	0.45982
		583.67	0.45938
		583.861	0.45894
		584.052	0.45849
		584.243	0.45805
		584.434	0.45761
		584.625	0.45717
		584.816	0.45672
		585.007	0.45627
		585.198	0.45583
		585.389	0.45538
		585.58	0.45493
		585.771	0.45448
		585.962	0.45402
		586.153	0.45357
		586.344	0.45312
		586.535	0.45266
		586.726	0.4522
		586.917	0.45174
		587.108	0.45129
		587.299	0.45082
		587.49	0.45036
		587.681	0.4499
		587.872	0.44944
		588.063	0.44897
		588.254	0.4485
		588.445	0.44803
		588.636	0.44756
		588.827	0.44709
		589.018	0.44662
		589.209	0.44615
		589.4	0.44567
		589.591	0.4452
		589.782	0.44472
		589.973	0.44424
		590.164	0.44376
		590.355	0.44328
		590.546	0.44279
		590.737	0.44231
		590.928	0.44182
		591.119	0.44134
		591.31	0.44085
		591.501	0.44036
		591.692	0.43987
		591.883	0.43937
		592.074	0.43888
		592.265	0.43838
		592.456	0.43788
		592.647	0.43738
		592.838	0.43688
		593.029	0.43638
		593.22	0.43588
		593.411	0.43537
		593.602	0.43487
		593.793	0.43436
		593.984	0.43385
		594.175	0.43334
		594.366	0.43283
		594.557	0.43231
		594.748	0.4318
		594.939	0.43128
		595.13	0.43076
		595.321	0.43024
		595.512	0.42972
		595.703	0.4292
		595.894	0.42867
		596.085	0.42815
		596.276	0.42762
		596.467	0.42709
		596.658	0.42656
		596.849	0.42603
		597.04	0.42549
		597.231	0.42496
		597.422	0.42442
		597.613	0.42388
		597.804	0.42334
		597.995	0.4228
		598.186	0.42226
		598.377	0.42171
		598.568	0.42116
		598.759	0.42062
		598.95	0.42007
		599.141	0.41952
		599.332	0.41896
		599.523	0.41841
		599.714	0.41785
		599.904	0.4173
		600.096	0.41674
		600.286	0.41618
		600.477	0.41561
		600.668	0.41505
		600.859	0.41448
		601.05	0.41392
		601.241	0.41335
		601.432	0.41278
		601.623	0.41221
		601.814	0.41163
		602.005	0.41106
		602.196	0.41048
		602.387	0.4099
		602.578	0.40932
		602.769	0.40874
		602.96	0.40816
		603.151	0.40758
		603.342	0.40699
		603.533	0.4064
		603.724	0.40581
		603.915	0.40522
		604.106	0.40463
		604.297	0.40403
		604.488	0.40343
		604.679	0.40284
		604.87	0.40224
		605.061	0.40163
		605.252	0.40103
		605.443	0.40043
		605.634	0.39982
		605.825	0.39921
		606.016	0.3986
		606.207	0.39799
		606.398	0.39737
		606.589	0.39676
		606.78	0.39614
		606.971	0.39552
		607.162	0.3949
		607.353	0.39427
		607.544	0.39365
		607.735	0.39302
		607.926	0.39239
		608.117	0.39176
		608.308	0.39113
		608.499	0.39049
		608.69	0.38985
		608.881	0.38921
		609.072	0.38857
		609.263	0.38793
		609.454	0.38728
		609.645	0.38663
		609.836	0.38598
		610.027	0.38533
		610.218	0.38468
		610.409	0.38402
		610.6	0.38336
		610.791	0.3827
		610.982	0.38204
		611.173	0.38137
		611.364	0.3807
		611.555	0.38003
		611.746	0.37936
		611.937	0.37869
		612.128	0.37801
		612.319	0.37733
		612.51	0.37664
		612.701	0.37596
		612.892	0.37527
		613.083	0.37458
		613.274	0.37389
		613.465	0.37319
		613.656	0.37249
		613.847	0.37179
		614.038	0.37108
		614.229	0.37038
		614.42	0.36967
		614.611	0.36895
		614.802	0.36824
		614.993	0.36752
		615.184	0.3668
		615.375	0.36607
		615.566	0.36534
		615.757	0.36461
		615.948	0.36388
		616.139	0.36314
		616.33	0.3624
		616.521	0.36166
		616.712	0.36091
		616.903	0.36016
		617.094	0.3594
		617.285	0.35865
		617.476	0.35789
		617.667	0.35712
		617.858	0.35635
		618.049	0.35558
		618.24	0.35481
		618.431	0.35403
		618.622	0.35324
		618.813	0.35246
		619.004	0.35167
		619.195	0.35087
		619.386	0.35008
		619.577	0.34928
		619.768	0.34847
		619.959	0.34766
		620.15	0.34685
		620.341	0.34603
		620.532	0.34521
		620.723	0.34438
		620.914	0.34355
		621.105	0.34272
		621.296	0.34188
		621.487	0.34104
		621.678	0.34019
		621.869	0.33934
		622.06	0.33848
		622.251	0.33763
		622.442	0.33676
		622.633	0.33589
		622.824	0.33502
		623.015	0.33414
		623.206	0.33326
		623.397	0.33237
		623.588	0.33148
		623.779	0.33059
		623.97	0.32969
		624.161	0.32878
		624.352	0.32787
		624.543	0.32696
		624.734	0.32604
		624.925	0.32511
		625.116	0.32419
		625.307	0.32325
		625.498	0.32231
		625.689	0.32137
		625.88	0.32042
		626.071	0.31947
		626.262	0.31851
		626.453	0.31755
		626.644	0.31658
		626.835	0.31561
		627.026	0.31463
		627.217	0.31365
		627.408	0.31267
		627.599	0.31167
		627.79	0.31068
		627.981	0.30968
		628.172	0.30867
		628.363	0.30766
		628.554	0.30664
		628.745	0.30562
		628.936	0.30459
		629.127	0.30356
		629.318	0.30253
		629.509	0.30148
		629.7	0.30044
		629.891	0.29939
		630.082	0.29833
		630.273	0.29727
		630.464	0.29621
		630.655	0.29513
		630.846	0.29406
		631.037	0.29298
		631.228	0.29189
		631.419	0.2908
		631.61	0.28971
		631.801	0.28861
		631.992	0.28751
		632.183	0.2864
		632.374	0.28528
		632.565	0.28417
		632.756	0.28304
		632.947	0.28192
		633.138	0.28079
		633.329	0.27965
		633.52	0.27851
		633.711	0.27736
		633.902	0.27621
		634.093	0.27506
		634.284	0.2739
		634.475	0.27274
		634.666	0.27157
		634.857	0.2704
		635.048	0.26922
		635.239	0.26804
		635.43	0.26686
		635.621	0.26567
		635.812	0.26448
		636.003	0.26328
		636.194	0.26208
		636.385	0.26088
		636.576	0.25967
		636.767	0.25846
		636.958	0.25724
		637.149	0.25602
		637.34	0.2548
		637.531	0.25357
		637.722	0.25234
		637.913	0.25111
		638.104	0.24987
		638.295	0.24863
		638.486	0.24738
		638.677	0.24614
		638.868	0.24488
		639.059	0.24363
		639.25	0.24237
		639.441	0.24111
		639.632	0.23985
		639.823	0.23858
		640.014	0.23731
		640.205	0.23604
		640.396	0.23476
		640.587	0.23348
		640.778	0.2322
		640.969	0.23091
		641.16	0.22963
		641.351	0.22834
		641.542	0.22704
		641.733	0.22575
		641.924	0.22445
		642.115	0.22315
		642.306	0.22185
		642.497	0.22054
		642.688	0.21923
		642.879	0.21792
		643.07	0.21661
		643.261	0.21529
		643.452	0.21398
		643.643	0.21266
		643.834	0.21134
		644.025	0.21001
		644.216	0.20869
		644.407	0.20736
		644.598	0.20603
		644.789	0.2047
		644.98	0.20336
		645.171	0.20203
		645.362	0.20069
		645.553	0.19935
		645.744	0.19801
		645.935	0.19667
		646.126	0.19532
		646.317	0.19397
		646.508	0.19263
		646.698	0.19128
		646.889	0.18992
		647.08	0.18857
		647.271	0.18722
		647.462	0.18586
		647.653	0.1845
		647.844	0.18314
		648.035	0.18178
		648.226	0.18041
		648.417	0.17905
		648.608	0.17768
		648.799	0.17631
		648.99	0.17494
		649.181	0.17357
		649.372	0.1722
		649.563	0.17082
		649.754	0.16945
		649.945	0.16807
		650.136	0.16669
		650.327	0.16531
		650.518	0.16392
		650.709	0.16254
		650.9	0.16115
		651.091	0.15976
		651.282	0.15837
		651.473	0.15698
		651.664	0.15559
		651.855	0.1542
		652.046	0.1528
		652.237	0.1514
		652.428	0.15
		652.619	0.1486
		652.81	0.14719
		653.001	0.14579
		653.192	0.14438
		653.383	0.14297
		653.574	0.14156
		653.765	0.14014
		653.956	0.13873
		654.147	0.13731
		654.338	0.13589
		654.529	0.13447
		654.72	0.13305
		654.911	0.13162
		655.102	0.13019
		655.293	0.12876
		655.484	0.12733
		655.675	0.1259
		655.866	0.12446
		656.057	0.12302
		656.248	0.12158
		656.439	0.12014
		656.63	0.1187
		656.821	0.11725
		657.012	0.1158
		657.203	0.11435
		657.394	0.1129
		657.585	0.11144
		657.776	0.10999
		657.967	0.10853
		658.158	0.10707
		658.349	0.10561
		658.54	0.10414
		658.731	0.10268
		658.922	0.10121
		659.113	0.09974
		659.304	0.09827
		659.495	0.0968
		659.686	0.09533
		659.877	0.09386
		660.068	0.09239
		660.259	0.09092
		660.45	0.08944
		660.641	0.08797
		660.832	0.0865
		661.023	0.08502
		661.214	0.08355
		661.405	0.08208
		661.596	0.08061
		661.787	0.07914
		661.978	0.07767
		662.169	0.07621
		662.36	0.07475
		662.551	0.07329
		662.742	0.07183
		662.933	0.07038
		663.124	0.06893
		663.315	0.06749
		663.506	0.06605
		663.697	0.06461
		663.888	0.06318
		664.079	0.06176
		664.27	0.06035
		664.461	0.05894
		664.652	0.05754
		664.843	0.05614
		665.034	0.05476
		665.225	0.05339
		665.416	0.05202
		665.607	0.05067
		665.798	0.04933
		665.989	0.04799
		666.18	0.04668
		666.371	0.04537
		666.562	0.04408
		666.753	0.0428
		666.944	0.04153
		667.135	0.04028
		667.326	0.03905
		667.517	0.03783
		667.708	0.03663
		667.899	0.03544
		668.09	0.03428
		668.281	0.03313
		668.472	0.032
		668.663	0.03089
		668.854	0.02979
		669.045	0.02872
		669.236	0.02767
		669.427	0.02664
		669.618	0.02563
		669.809	0.02464
		670	0.02368
		670.191	0.02273
		670.382	0.02181
		670.573	0.02091
		670.764	0.02003
		670.955	0.01918
		671.146	0.01834
		671.337	0.01754
		671.528	0.01675
		671.719	0.01599
		671.91	0.01525
		672.101	0.01453
		672.292	0.01383
		672.483	0.01316
		672.674	0.01251
		672.865	0.01188
		673.056	0.01128
		673.247	0.01069
		673.438	0.01013
		673.629	0.00959
		673.82	0.00907
		674.011	0.00857
		674.202	0.0081
		674.393	0.00764
		674.584	0.0072
		674.775	0.00678
		674.966	0.00638
		675.157	0.006
		675.348	0.00563
		675.539	0.00528
		675.73	0.00495
		675.921	0.00464
		676.112	0.00434
		676.303	0.00406
		676.494	0.00379
		676.685	0.00354
		676.876	0.0033
		677.067	0.00307
		677.258	0.00286
		677.449	0.00265
		677.64	0.00246
		677.831	0.00229
		678.022	0.00212
		678.213	0.00196
		678.404	0.00181
		678.595	0.00168
		678.786	0.00155
		678.977	0.00143
		679.168	0.00131
		679.359	0.00121
		679.55	0.00111
		679.741	0.00102
		679.932	0.000935615
		680.123	0.000857361
		680.314	0.000784832
		680.505	0.000717688
		680.696	0.000655598
		680.887	0.000598249
		681.078	0.00054534
		681.269	0.000496582
		681.46	0.000451702
		681.651	0.00041044
		681.842	0.000372547
		682.033	0.00033779
		682.224	0.000305945
		682.415	0.000276803
		682.606	0.000250165
		682.797	0.000225846
		682.988	0.000203668
		683.179	0.000183468
		683.37	0.00016509
		683.561	0.00014839
		683.752	0.000133233
		683.943	0.000119492
		684.134	0.00010705
		684.325	9.57966e-05
		684.516	8.56314e-05
		684.707	7.64598e-05
		684.898	6.81944e-05
		685.089	6.07546e-05
		685.28	5.40658e-05
		685.471	4.80596e-05
		685.662	4.26726e-05
		685.853	3.78467e-05
		686.044	3.35289e-05
		686.235	2.96701e-05
		686.426	2.62257e-05
		686.617	2.31549e-05
		686.808	2.04205e-05
		686.999	1.79885e-05
		687.19	1.58281e-05
		687.381	1.39114e-05
		687.572	1.22127e-05
		687.763	1.07093e-05
		687.954	9.38017e-06
		688.145	8.20659e-06
		688.336	7.1716e-06
		688.527	6.25995e-06
		688.718	5.4579e-06
		688.909	4.75313e-06
		689.1	4.13459e-06
		689.291	3.5924e-06
		689.482	3.1177e-06
		689.673	2.7026e-06
		689.864	2.34006e-06
		690.055	2.0238e-06
		690.246	1.74825e-06
		690.437	1.50846e-06
		690.628	1.30006e-06
		690.819	1.11914e-06
		691.01	9.62274e-07
		691.201	8.26433e-07
		691.392	7.0894e-07
		691.583	6.07442e-07
		691.774	5.19866e-07
		691.965	4.44397e-07
		692.156	3.79439e-07
		692.347	3.23596e-07
		692.538	2.75649e-07
		692.729	2.34531e-07
		692.92	1.99312e-07
		693.111	1.69183e-07
		693.302	1.4344e-07
		693.492	1.21471e-07
		693.683	1.02745e-07
		693.874	8.68042e-08
		694.065	7.32501e-08
		694.256	6.17396e-08
		694.447	5.19764e-08
		694.638	4.37056e-08
		694.829	3.67075e-08
		695.02	3.07935e-08
		695.211	2.58018e-08
		695.402	2.15937e-08
		695.593	1.80505e-08
		695.784	1.50709e-08
		695.975	1.25682e-08
		696.166	1.04687e-08
		696.357	8.70963e-09
		696.548	7.23752e-09
		696.739	6.0071e-09
		696.93	4.97995e-09
		697.121	4.12353e-09
		697.312	3.41034e-09
		697.503	2.81715e-09
		697.694	2.32437e-09
		697.885	1.91551e-09
		698.076	1.5767e-09
		698.267	1.29627e-09
		698.458	1.06445e-09
		698.649	8.73045e-10
		698.84	7.15208e-10
		699.031	5.85208e-10
		699.222	4.78267e-10
		699.413	3.90403e-10
		699.604	3.18301e-10
		699.795	2.59206e-10
		699.986	2.10831e-10
		700.177	1.7128e-10
		700.368	1.38982e-10
		700.559	1.1264e-10
		700.75	9.11818e-11
		700.941	7.37233e-11
		701.132	5.95365e-11
		701.323	4.80222e-11
		701.514	3.86886e-11
		701.705	3.11318e-11
		701.896	2.50211e-11
		702.087	2.00858e-11
		702.278	1.61047e-11
		702.469	1.28972e-11
		702.66	1.03162e-11
		702.851	8.24185e-12
		703.042	6.57672e-12
		703.233	5.24173e-12
		703.424	4.17272e-12
		703.615	3.31775e-12
		703.806	2.63481e-12
		703.997	2.08994e-12
		704.188	1.65576e-12
		704.379	1.31021e-12
		704.57	1.03554e-12
		704.761	8.17466e-13
		704.952	6.44544e-13
		705.143	5.07592e-13
		705.334	3.9926e-13
		705.525	3.13673e-13
		705.716	2.46137e-13
		705.907	1.92911e-13
		706.098	1.51013e-13
		706.289	1.18073e-13
		706.48	9.22079e-14
		706.671	7.19223e-14
		706.862	5.60322e-14
		707.053	4.36004e-14
		707.244	3.38862e-14
		707.435	2.63047e-14
		707.626	2.03949e-14
		707.817	1.57939e-14
		708.008	1.22162e-14
		708.199	9.4376e-15
		708.39	7.28224e-15
		708.581	5.61238e-15
		708.772	4.32024e-15
		708.963	3.32159e-15
		709.154	2.55073e-15
		709.345	1.95641e-15
		709.536	1.49876e-15
		709.727	1.14679e-15
		709.918	8.76427e-16
		710.109	6.68997e-16
		710.3	5.10048e-16
		710.491	3.88397e-16
		710.682	2.95406e-16
		710.873	2.24409e-16
		711.064	1.7027e-16
		711.255	1.29037e-16
		711.446	9.76722e-17
		711.637	7.38421e-17
		711.828	5.5759e-17
		712.019	4.20536e-17
		712.21	3.16789e-17
		712.401	2.3835e-17
		712.592	1.79117e-17
		712.783	1.34443e-17
		712.974	1.0079e-17
		713.165	7.54694e-18
		713.356	5.64423e-18
		713.547	4.21615e-18
		713.738	3.14561e-18
		713.929	2.34407e-18
		714.12	1.74468e-18
		714.311	1.29699e-18
		714.502	9.63024e-19
		714.693	7.14191e-19
		714.884	5.29016e-19
		715.075	3.91382e-19
		715.266	2.89208e-19
		715.457	2.13451e-19
		715.648	1.57349e-19
		715.839	1.15853e-19
		716.03	8.51973e-20
		716.221	6.25782e-20
		716.412	4.5909e-20
		716.603	3.36396e-20
		716.794	2.46196e-20
		716.985	1.79965e-20
		717.176	1.31393e-20
		717.367	9.58152e-21
		717.558	6.97869e-21
		717.749	5.07681e-21
		717.94	3.6888e-21
		718.131	2.67705e-21
		718.322	1.94046e-21
		718.513	1.40486e-21
		718.704	1.01586e-21
		718.895	7.33696e-22
		719.086	5.29267e-22
		719.277	3.81338e-22
		719.468	2.74424e-22
		719.659	1.97248e-22
		719.85	1.41606e-22
		720.041	1.01537e-22
		720.232	7.27188e-23
		720.423	5.20171e-23
		720.614	3.7164e-23
		720.805	2.65202e-23
		720.996	1.8902e-23
		721.187	1.3456e-23
		721.378	9.56755e-24
		721.569	6.79459e-24
		721.76	4.81951e-24
		721.951	3.41444e-24
		722.142	2.41609e-24
		722.333	1.7076e-24
		722.524	1.20541e-24
		722.715	8.49884e-25
		722.906	5.98497e-25
		723.097	4.20961e-25
		723.288	2.95733e-25
		723.479	2.07507e-25
		723.67	1.45427e-25
		723.861	1.01797e-25
		724.052	7.11704e-26
		724.243	4.96984e-26
		724.434	3.46627e-26
		724.625	2.41468e-26
		724.816	1.68009e-26
		725.007	1.16758e-26
		725.198	8.10426e-27
		725.389	5.61848e-27
		725.58	3.89046e-27
		725.771	2.69067e-27
		725.962	1.85865e-27
		726.153	1.28237e-27
		726.344	8.83696e-28
		726.535	6.08234e-28
		726.726	4.18135e-28
		726.917	2.87103e-28
		727.108	1.96896e-28
		727.299	1.3487e-28
		727.49	9.22715e-29
		727.681	6.30519e-29
		727.872	4.30334e-29
		728.063	2.93353e-29
		728.254	1.99734e-29
		728.445	1.35828e-29
		728.636	9.22585e-30
		728.827	6.25892e-30
		729.018	4.24101e-30
		729.209	2.87023e-30
		729.4	1.94017e-30
		729.591	1.30991e-30
		729.782	8.83322e-31
		729.973	5.94941e-31
		730.164	4.00227e-31
		730.355	2.68915e-31
		730.546	1.80469e-31
		730.737	1.20966e-31
		730.928	8.09851e-32
		731.119	5.4153e-32
		731.31	3.61673e-32
		731.501	2.41261e-32
		731.692	1.60745e-32
		731.883	1.0697e-32
		732.074	7.10991e-33
		732.265	4.72001e-33
		732.456	3.12968e-33
		732.647	2.07268e-33
		732.838	1.37102e-33
		733.029	9.05797e-34
		733.22	5.97717e-34
		733.411	3.93946e-34
		733.602	2.59331e-34
		733.793	1.7051e-34
		733.984	1.11975e-34
		734.175	7.34467e-35
		734.366	4.8117e-35
		734.557	3.14849e-35
		734.748	2.0577e-35
		734.939	1.3432e-35
		735.13	8.75739e-36
		735.321	5.70277e-36
		735.512	3.70915e-36
		735.703	2.40957e-36
		735.894	1.56344e-36
		736.085	1.01321e-36
		736.276	6.5584e-37
		736.467	4.24005e-37
		736.658	2.73792e-37
		736.849	1.76583e-37
		737.04	1.1375e-37
		737.231	7.31871e-38
		737.422	4.70319e-38
		737.613	3.01876e-38
		737.804	1.93526e-38
		737.995	1.23917e-38
		738.186	7.92493e-39
		738.377	5.06219e-39
		738.568	3.22968e-39
		738.759	2.05805e-39
		738.95	1.30988e-39
		739.141	8.32686e-40
		739.332	5.287e-40
		739.523	3.35285e-40
		739.714	2.12372e-40
		739.904	1.34356e-40
		740.096	8.48968e-41
		740.286	5.35802e-41
		740.477	3.37749e-41
		740.668	2.12648e-41
		740.859	1.33723e-41
		741.05	8.39897e-42
		741.241	5.26895e-42
		741.432	3.3014e-42
		741.623	2.0661e-42
		741.814	1.29145e-42
		742.005	8.06278e-43
		742.196	5.02768e-43
		742.387	3.13132e-43
		742.578	1.94789e-43
		742.769	1.21026e-43
		742.96	7.51049e-44
		743.151	4.65517e-44
		743.342	2.88191e-44
		743.533	1.78197e-44
		743.724	1.10053e-44
		743.915	6.78853e-45
		744.106	4.18242e-45
		744.297	2.5737e-45
		744.488	1.58184e-45
		744.679	9.71062e-46
		744.87	5.95398e-46
		745.061	3.64623e-46
		745.252	2.23027e-46
		745.443	1.36254e-46
		745.634	8.31415e-47
		745.825	5.06714e-47
		746.016	3.0845e-47
		746.207	1.87536e-47
		746.398	1.13883e-47
		746.589	6.90737e-48
		746.78	4.18449e-48
		746.971	2.53192e-48
		747.162	1.53015e-48
		747.353	9.23622e-49
		747.544	5.56842e-49
		747.735	3.3531e-49
		747.926	2.01669e-49
		748.117	1.21145e-49
		748.308	7.26863e-50
		748.499	4.35587e-50
		748.69	2.6072e-50
		748.881	1.55866e-50
		749.072	9.30689e-51
		749.263	5.55054e-51
		749.454	3.3063e-51
		749.645	1.9671e-51
		749.836	1.16893e-51
		750.027	6.93787e-52
		750.218	4.11284e-52
		750.409	2.43519e-52
		750.6	1.44013e-52
		750.791	8.50646e-53
		750.982	5.01848e-53
		751.173	2.95714e-53
		751.364	1.7404e-53
		751.555	1.02306e-53
		751.746	6.00667e-54
		751.937	3.52242e-54
		752.128	2.06313e-54
		752.319	1.20695e-54
		752.51	7.05224e-55
		752.701	4.11569e-55
		752.892	2.39903e-55
		753.083	1.39671e-55
		753.274	8.12179e-56
		753.465	4.7171e-56
		753.656	2.73637e-56
		753.847	1.58545e-56
		754.038	9.17503e-57
		754.229	5.30321e-57
		754.42	3.06159e-57
		754.611	1.76536e-57
		754.802	1.0167e-57
		754.993	5.84836e-58
		755.184	3.36008e-58
		755.375	1.92816e-58
		755.566	1.10513e-58
		755.757	6.32646e-59
		755.948	3.6173e-59
		756.139	2.06579e-59
		756.33	1.17832e-59
		756.521	6.71302e-60
		756.712	3.81988e-60
		756.903	2.171e-60
		757.094	1.23238e-60
		757.285	6.98727e-61
		757.476	3.95683e-61
		757.667	2.23802e-61
		757.858	1.26432e-61
		758.049	7.13391e-62
		758.24	4.02046e-62
		758.431	2.26308e-62
		758.622	1.27233e-62
		758.813	7.14463e-63
		759.004	4.00714e-63
		759.195	2.24475e-63
		759.386	1.25596e-63
		759.577	7.0188e-64
		759.768	3.91765e-64
		759.959	2.18407e-64
		760.15	1.21614e-64
		760.341	6.76359e-65
		760.532	3.75706e-65
		760.723	2.08447e-65
		760.914	1.1551e-65
		761.105	6.39327e-66
		761.296	3.53429e-66
		761.487	1.95145e-66
		761.678	1.07619e-66
		761.869	5.92789e-67
		762.06	3.26127e-67
		762.251	1.79205e-67
		762.442	9.83537e-68
		762.633	5.39148e-68
		762.824	2.95191e-68
		763.015	1.61426e-68
		763.206	8.81704e-69
		763.397	4.81003e-69
		763.588	2.6209e-69
		763.779	1.42636e-69
		763.97	7.75329e-70
		764.161	4.20939e-70
		764.352	2.2826e-70
		764.543	1.23628e-70
		764.734	6.68776e-71
		764.925	3.61344e-71
		765.116	1.95002e-71
		765.307	1.05108e-71
		765.498	5.65856e-72
		765.689	3.04267e-72
		765.88	1.63411e-72
		766.071	8.76564e-73
		766.262	4.69638e-73
		766.453	2.51316e-73
		766.644	1.34324e-73
		766.835	7.17074e-74
		767.026	3.82342e-74
		767.217	2.03618e-74
		767.408	1.08307e-74
		767.599	5.75408e-75
		767.79	3.05331e-75
		767.981	1.61824e-75
		768.172	8.5663e-76
		768.363	4.52918e-76
		768.554	2.39179e-76
		768.745	1.26155e-76
		768.936	6.64599e-77
		769.127	3.49699e-77
		769.318	1.83783e-77
		769.509	9.64702e-78
		769.7	5.05776e-78
		769.891	2.6485e-78
		770.082	1.38522e-78
		770.273	7.23626e-79
		770.464	3.77561e-79
		770.655	1.9676e-79
		770.846	1.02415e-79
		771.037	5.32436e-80
		771.228	2.7647e-80
		771.419	1.43386e-80
		771.61	7.42745e-81
		771.801	3.84283e-81
		771.992	1.98582e-81
		772.183	1.02496e-81
		772.374	5.28381e-82
		772.565	2.72061e-82
		772.756	1.39915e-82
		772.947	7.18681e-83
		773.138	3.68711e-83
		773.329	1.88935e-83
		773.52	9.6698e-84
		773.711	4.94309e-84
		773.902	2.52381e-84
		774.093	1.28704e-84
		774.284	6.55546e-85
		774.475	3.33497e-85
		774.666	1.69456e-85
		774.857	8.60005e-86
		775.048	4.35934e-86
		775.239	2.20708e-86
		775.43	1.11607e-86
		775.621	5.63692e-87
		775.812	2.8436e-87
		776.003	1.43276e-87
		776.194	7.21033e-88
		776.385	3.62421e-88
		776.576	1.81949e-88
		776.767	9.12349e-89
		776.958	4.56931e-89
		777.149	2.28569e-89
		777.34	1.14198e-89
		777.531	5.69876e-90
		777.722	2.84039e-90
		777.913	1.41401e-90
		778.104	7.03076e-91
		778.295	3.49165e-91
		778.486	1.73195e-91
		778.677	8.58059e-92
		778.868	4.24596e-92
		779.059	2.09851e-92
		779.25	1.03592e-92
		779.441	5.10757e-93
		779.632	2.51525e-93
		779.823	1.23716e-93
		780.014	6.07778e-94
		780.205	2.98224e-94
		780.396	1.46156e-94
		780.587	7.15433e-95
		780.778	3.49782e-95
		780.969	1.70806e-95
		781.16	8.33077e-96
		781.351	4.0583e-96
		781.542	1.97461e-96
		781.733	9.59608e-97
		781.924	4.65783e-97
[truncated: 95 more rows]
