# Supplementary material for: Differential perovskite hemispherical photodetector for intelligent imaging and location tracking
Source: Nat Commun. 2024 Jan 17;15:577. doi: 10.1038/s41467-024-44857-4 (PMC10794423; doi:10.1038/s41467-024-44857-4)
Supplement: Supplementary file 8 — Source Data [file 41467_2024_44857_MOESM8_ESM.zip › Fig. 4b.xlsx]

## Sheet: Sheet1
-10	0.70696	0.69838	0.68981	0.68125	0.67272	-10	0.27769	0.26774	0.25803	0.24867	0.23954
-9.9	0.71125	0.70267	0.69409	0.68553	0.67698	-9.9	0.28268	0.27261	0.26276	0.25321	0.24374
-9.8	0.71554	0.70696	0.69838	0.68981	0.68125	-9.8	0.28772	0.27752	0.26753	0.2578	0.24797
-9.7	0.71983	0.71125	0.70267	0.69409	0.68553	-9.7	0.2928	0.28248	0.27234	0.26243	0.25224
-9.6	0.72413	0.71554	0.70696	0.69838	0.68981	-9.6	0.29793	0.28749	0.27719	0.2671	0.25654
-9.5	0.72842	0.71983	0.71125	0.70267	0.69409	-9.5	0.30309	0.29253	0.28209	0.2718	0.26088
-9.4	0.73271	0.72413	0.71554	0.70696	0.69838	-9.4	0.3083	0.29762	0.28703	0.27655	0.26525
-9.3	0.73699	0.72842	0.71983	0.71125	0.70267	-9.3	0.31355	0.30274	0.292	0.28134	0.26966
-9.2	0.74128	0.73271	0.72413	0.71554	0.70696	-9.2	0.31884	0.30791	0.29702	0.28617	0.27411
-9.1	0.74555	0.73699	0.72842	0.71983	0.71125	-9.1	0.32417	0.31312	0.30208	0.29103	0.27859
-9	0.74983	0.74128	0.73271	0.72413	0.71554	-9	0.32955	0.31838	0.30718	0.29594	0.2831
-8.9	0.75409	0.74555	0.73699	0.72842	0.71983	-8.9	0.33496	0.32367	0.31232	0.30088	0.28765
-8.8	0.75835	0.74983	0.74128	0.73271	0.72413	-8.8	0.34041	0.329	0.3175	0.30586	0.29223
-8.7	0.76261	0.75409	0.74555	0.73699	0.72842	-8.7	0.3459	0.33437	0.32272	0.31088	0.29684
-8.6	0.76685	0.75835	0.74983	0.74128	0.73271	-8.6	0.35144	0.33978	0.32798	0.31594	0.30149
-8.5	0.77109	0.76261	0.75409	0.74555	0.73699	-8.5	0.35701	0.34523	0.33327	0.32104	0.30617
-8.4	0.77531	0.76685	0.75835	0.74983	0.74128	-8.4	0.36261	0.35072	0.33861	0.32617	0.31088
-8.3	0.77953	0.77109	0.76261	0.75409	0.74555	-8.3	0.36826	0.35625	0.34398	0.33134	0.31562
-8.2	0.78373	0.77531	0.76685	0.75835	0.74983	-8.2	0.37394	0.36181	0.34939	0.33654	0.3204
-8.1	0.78792	0.77953	0.77109	0.76261	0.75409	-8.1	0.37966	0.36741	0.35483	0.34178	0.3252
-8	0.7921	0.78373	0.77531	0.76685	0.75835	-8	0.38542	0.37305	0.36031	0.34706	0.33004
-7.9	0.79626	0.78792	0.77953	0.77109	0.76261	-7.9	0.39121	0.37872	0.36583	0.35237	0.33491
-7.8	0.80041	0.7921	0.78373	0.77531	0.76685	-7.8	0.39703	0.38442	0.37138	0.35771	0.33981
-7.7	0.80454	0.79626	0.78792	0.77953	0.77109	-7.7	0.40289	0.39017	0.37697	0.36309	0.34473
-7.6	0.80866	0.80041	0.7921	0.78373	0.77531	-7.6	0.40878	0.39594	0.38259	0.3685	0.34969
-7.5	0.81275	0.80454	0.79626	0.78792	0.77953	-7.5	0.4147	0.40175	0.38825	0.37395	0.35468
-7.4	0.81683	0.80866	0.80041	0.7921	0.78373	-7.4	0.42065	0.40759	0.39393	0.37942	0.35969
-7.3	0.82089	0.81275	0.80454	0.79626	0.78792	-7.3	0.42664	0.41346	0.39965	0.38493	0.36473
-7.2	0.82493	0.81683	0.80866	0.80041	0.7921	-7.2	0.43265	0.41936	0.4054	0.39047	0.3698
-7.1	0.82895	0.82089	0.81275	0.80454	0.79626	-7.1	0.4387	0.4253	0.41118	0.39604	0.37489
-7	0.83294	0.82493	0.81683	0.80866	0.80041	-7	0.44477	0.43126	0.41699	0.40163	0.38001
-6.9	0.83691	0.82895	0.82089	0.81275	0.80454	-6.9	0.45087	0.43725	0.42283	0.40726	0.38516
-6.8	0.84085	0.83294	0.82493	0.81683	0.80866	-6.8	0.45699	0.44327	0.4287	0.41291	0.39033
-6.7	0.84477	0.83691	0.82895	0.82089	0.81275	-6.7	0.46314	0.44931	0.43459	0.4186	0.39552
-6.6	0.84867	0.84085	0.83294	0.82493	0.81683	-6.6	0.46932	0.45538	0.44051	0.4243	0.40074
-6.5	0.85253	0.84477	0.83691	0.82895	0.82089	-6.5	0.47552	0.46148	0.44646	0.43004	0.40597
-6.4	0.85637	0.84867	0.84085	0.83294	0.82493	-6.4	0.48174	0.4676	0.45243	0.4358	0.41123
-6.3	0.86018	0.85253	0.84477	0.83691	0.82895	-6.3	0.48798	0.47374	0.45842	0.44158	0.41652
-6.2	0.86396	0.85637	0.84867	0.84085	0.83294	-6.2	0.49424	0.4799	0.46444	0.44738	0.42182
-6.1	0.8677	0.86018	0.85253	0.84477	0.83691	-6.1	0.50053	0.48609	0.47048	0.45321	0.42714
-6	0.87141	0.86396	0.85637	0.84867	0.84085	-6	0.50683	0.49229	0.47654	0.45906	0.43248
-5.9	0.87509	0.8677	0.86018	0.85253	0.84477	-5.9	0.51314	0.49852	0.48262	0.46493	0.43784
-5.8	0.87874	0.87141	0.86396	0.85637	0.84867	-5.8	0.51948	0.50476	0.48872	0.47082	0.44321
-5.7	0.88235	0.87509	0.8677	0.86018	0.85253	-5.7	0.52582	0.51102	0.49484	0.47673	0.44861
-5.6	0.88592	0.87874	0.87141	0.86396	0.85637	-5.6	0.53218	0.51729	0.50098	0.48265	0.45401
-5.5	0.88946	0.88235	0.87509	0.8677	0.86018	-5.5	0.53856	0.52358	0.50713	0.48859	0.45944
-5.4	0.89296	0.88592	0.87874	0.87141	0.86396	-5.4	0.54494	0.52988	0.51329	0.49455	0.46487
-5.3	0.89641	0.88946	0.88235	0.87509	0.8677	-5.3	0.55134	0.53619	0.51947	0.50052	0.47032
-5.2	0.89983	0.89296	0.88592	0.87874	0.87141	-5.2	0.55774	0.54251	0.52566	0.5065	0.47578
-5.1	0.90321	0.89641	0.88946	0.88235	0.87509	-5.1	0.56415	0.54885	0.53186	0.5125	0.48125
-5	0.90654	0.89983	0.89296	0.88592	0.87874	-5	0.57056	0.55519	0.53807	0.51851	0.48673
-4.9	0.90983	0.90321	0.89641	0.88946	0.88235	-4.9	0.57698	0.56153	0.54429	0.52453	0.49222
-4.8	0.91308	0.90654	0.89983	0.89296	0.88592	-4.8	0.58341	0.56789	0.55052	0.53055	0.49772
-4.7	0.91628	0.90983	0.90321	0.89641	0.88946	-4.7	0.58983	0.57424	0.55676	0.53659	0.50323
-4.6	0.91943	0.91308	0.90654	0.89983	0.89296	-4.6	0.59626	0.5806	0.563	0.54263	0.50874
-4.5	0.92253	0.91628	0.90983	0.90321	0.89641	-4.5	0.60268	0.58696	0.56924	0.54867	0.51426
-4.4	0.92559	0.91943	0.91308	0.90654	0.89983	-4.4	0.6091	0.59332	0.57548	0.55472	0.51978
-4.3	0.9286	0.92253	0.91628	0.90983	0.90321	-4.3	0.61552	0.59968	0.58173	0.56078	0.5253
-4.2	0.93156	0.92559	0.91943	0.91308	0.90654	-4.2	0.62193	0.60604	0.58797	0.56683	0.53083
-4.1	0.93446	0.9286	0.92253	0.91628	0.90983	-4.1	0.62833	0.61239	0.59422	0.57289	0.53635
-4	0.93732	0.93156	0.92559	0.91943	0.91308	-4	0.63473	0.61874	0.60046	0.57894	0.54188
-3.9	0.94012	0.93446	0.9286	0.92253	0.91628	-3.9	0.64111	0.62508	0.60669	0.58499	0.5474
-3.8	0.94287	0.93732	0.93156	0.92559	0.91943	-3.8	0.64749	0.63141	0.61292	0.59104	0.55292
-3.7	0.94556	0.94012	0.93446	0.9286	0.92253	-3.7	0.65385	0.63773	0.61915	0.59708	0.55844
-3.6	0.94819	0.94287	0.93732	0.93156	0.92559	-3.6	0.66019	0.64404	0.62536	0.60312	0.56395
-3.5	0.95077	0.94556	0.94012	0.93446	0.9286	-3.5	0.66652	0.65033	0.63156	0.60915	0.56946
-3.4	0.9533	0.94819	0.94287	0.93732	0.93156	-3.4	0.67283	0.65662	0.63776	0.61517	0.57496
-3.3	0.95576	0.95077	0.94556	0.94012	0.93446	-3.3	0.67913	0.66288	0.64393	0.62117	0.58045
-3.2	0.95816	0.9533	0.94819	0.94287	0.93732	-3.2	0.6854	0.66913	0.6501	0.62717	0.58593
-3.1	0.96051	0.95576	0.95077	0.94556	0.94012	-3.1	0.69165	0.67535	0.65625	0.63316	0.5914
-3	0.96279	0.95816	0.9533	0.94819	0.94287	-3	0.69787	0.68156	0.66238	0.63912	0.59686
-2.9	0.96502	0.96051	0.95576	0.95077	0.94556	-2.9	0.70407	0.68775	0.66849	0.64508	0.60231
-2.8	0.96717	0.96279	0.95816	0.9533	0.94819	-2.8	0.71024	0.69391	0.67458	0.65101	0.60774
-2.7	0.96927	0.96502	0.96051	0.95576	0.95077	-2.7	0.71639	0.70004	0.68065	0.65693	0.61315
-2.6	0.9713	0.96717	0.96279	0.95816	0.9533	-2.6	0.7225	0.70615	0.68669	0.66283	0.61855
-2.5	0.97327	0.96927	0.96502	0.96051	0.95576	-2.5	0.72858	0.71223	0.69271	0.6687	0.62393
-2.4	0.97518	0.9713	0.96717	0.96279	0.95816	-2.4	0.73462	0.71828	0.6987	0.67455	0.62929
-2.3	0.97701	0.97327	0.96927	0.96502	0.96051	-2.3	0.74064	0.72429	0.70466	0.68038	0.63463
-2.2	0.97878	0.97518	0.9713	0.96717	0.96279	-2.2	0.74661	0.73028	0.7106	0.68618	0.63995
-2.1	0.98049	0.97701	0.97327	0.96927	0.96502	-2.1	0.75254	0.73622	0.7165	0.69195	0.64524
-2	0.98212	0.97878	0.97518	0.9713	0.96717	-2	0.75844	0.74214	0.72237	0.69769	0.65051
-1.9	0.98369	0.98049	0.97701	0.97327	0.96927	-1.9	0.76429	0.74801	0.7282	0.70341	0.65576
-1.8	0.98519	0.98212	0.97878	0.97518	0.9713	-1.8	0.7701	0.75384	0.734	0.70909	0.66098
-1.7	0.98661	0.98369	0.98049	0.97701	0.97327	-1.7	0.77587	0.75964	0.73977	0.71473	0.66617
-1.6	0.98797	0.98519	0.98212	0.97878	0.97518	-1.6	0.78159	0.76539	0.74549	0.72035	0.67133
-1.5	0.98926	0.98661	0.98369	0.98049	0.97701	-1.5	0.78726	0.77109	0.75117	0.72592	0.67646
-1.4	0.99048	0.98797	0.98519	0.98212	0.97878	-1.4	0.79288	0.77675	0.75681	0.73146	0.68156
-1.3	0.99162	0.98926	0.98661	0.98369	0.98049	-1.3	0.79845	0.78236	0.76241	0.73696	0.68662
-1.2	0.99269	0.99048	0.98797	0.98519	0.98212	-1.2	0.80397	0.78792	0.76796	0.74242	0.69165
-1.1	0.9937	0.99162	0.98926	0.98661	0.98369	-1.1	0.80943	0.79344	0.77346	0.74784	0.69665
-1	0.99462	0.99269	0.99048	0.98797	0.98519	-1	0.81484	0.7989	0.77892	0.75321	0.70161
-0.9	0.99548	0.9937	0.99162	0.98926	0.98661	-0.9	0.82019	0.8043	0.78433	0.75854	0.70653
-0.8	0.99626	0.99462	0.99269	0.99048	0.98797	-0.8	0.82548	0.80966	0.78969	0.76382	0.71141
-0.7	0.99697	0.99548	0.9937	0.99162	0.98926	-0.7	0.83072	0.81495	0.79499	0.76906	0.71625
-0.6	0.9976	0.99626	0.99462	0.99269	0.99048	-0.6	0.83589	0.82019	0.80024	0.77424	0.72105
-0.5	0.99817	0.99697	0.99548	0.9937	0.99162	-0.5	0.841	0.82537	0.80544	0.77938	0.72581
-0.4	0.99865	0.9976	0.99626	0.99462	0.99269	-0.4	0.84605	0.83049	0.81058	0.78446	0.73052
-0.3	0.99906	0.99817	0.99697	0.99548	0.9937	-0.3	0.85103	0.83555	0.81566	0.78949	0.73519
-0.2	0.9994	0.99865	0.9976	0.99626	0.99462	-0.2	0.85594	0.84054	0.82069	0.79447	0.73981
-0.1	0.99966	0.99906	0.99817	0.99697	0.99548	-0.1	0.86079	0.84547	0.82565	0.79939	0.74438
0	0.99985	0.9994	0.99865	0.9976	0.99626	0	0.86556	0.85034	0.83055	0.80425	0.74891
0.1	0.99996	0.99966	0.99906	0.99817	0.99697	0.1	0.87027	0.85514	0.83539	0.80906	0.75339
0.2	1	0.99985	0.9994	0.99865	0.9976	0.2	0.87491	0.85987	0.84016	0.81381	0.75781
0.3	0.99996	0.99996	0.99966	0.99906	0.99817	0.3	0.87947	0.86453	0.84487	0.8185	0.76219
0.4	0.99985	1	0.99985	0.9994	0.99865	0.4	0.88396	0.86912	0.84952	0.82312	0.76651
0.5	0.99966	0.99996	0.99996	0.99966	0.99906	0.5	0.88838	0.87363	0.85409	0.82769	0.77078
0.6	0.9994	0.99985	1	0.99985	0.9994	0.6	0.89272	0.87808	0.8586	0.83218	0.77499
0.7	0.99906	0.99966	0.99996	0.99996	0.99966	0.7	0.89698	0.88245	0.86304	0.83662	0.77915
0.8	0.99865	0.9994	0.99985	1	0.99985	0.8	0.90116	0.88675	0.8674	0.84099	0.78325
0.9	0.99817	0.99906	0.99966	0.99996	0.99996	0.9	0.90527	0.89097	0.8717	0.84529	0.7873
1	0.9976	0.99865	0.9994	0.99985	1	1	0.90929	0.89511	0.87592	0.84952	0.79128
1.1	0.99697	0.99817	0.99906	0.99966	0.99996	1.1	0.91324	0.89918	0.88006	0.85369	0.79521
1.2	0.99626	0.9976	0.99865	0.9994	0.99985	1.2	0.9171	0.90317	0.88413	0.85778	0.79908
1.3	0.99548	0.99697	0.99817	0.99906	0.99966	1.3	0.92088	0.90708	0.88813	0.8618	0.80288
1.4	0.99462	0.99626	0.9976	0.99865	0.9994	1.4	0.92458	0.9109	0.89205	0.86575	0.80663
1.5	0.9937	0.99548	0.99697	0.99817	0.99906	1.5	0.92819	0.91465	0.89589	0.86963	0.81031
1.6	0.99269	0.99462	0.99626	0.9976	0.99865	1.6	0.93172	0.91831	0.89965	0.87344	0.81392
1.7	0.99162	0.9937	0.99548	0.99697	0.99817	1.7	0.93517	0.9219	0.90334	0.87717	0.81748
1.8	0.99048	0.99269	0.99462	0.99626	0.9976	1.8	0.93853	0.92539	0.90694	0.88082	0.82096
1.9	0.98926	0.99162	0.9937	0.99548	0.99697	1.9	0.9418	0.92881	0.91046	0.8844	0.82439
2	0.98797	0.99048	0.99269	0.99462	0.99626	2	0.94498	0.93214	0.91391	0.88791	0.82774
2.1	0.98661	0.98926	0.99162	0.9937	0.99548	2.1	0.94808	0.93538	0.91727	0.89133	0.83103
2.2	0.98519	0.98797	0.99048	0.99269	0.99462	2.2	0.95109	0.93854	0.92054	0.89468	0.83425
2.3	0.98369	0.98661	0.98926	0.99162	0.9937	2.3	0.95401	0.94161	0.92374	0.89795	0.83741
2.4	0.98212	0.98519	0.98797	0.99048	0.99269	2.4	0.95684	0.9446	0.92685	0.90114	0.84049
2.5	0.98049	0.98369	0.98661	0.98926	0.99162	2.5	0.95958	0.94749	0.92987	0.90425	0.8435
2.6	0.97878	0.98212	0.98519	0.98797	0.99048	2.6	0.96223	0.9503	0.93281	0.90728	0.84645
2.7	0.97701	0.98049	0.98369	0.98661	0.98926	2.7	0.9648	0.95302	0.93567	0.91022	0.84932
2.8	0.97518	0.97878	0.98212	0.98519	0.98797	2.8	0.96727	0.95566	0.93844	0.91309	0.85213
2.9	0.97327	0.97701	0.98049	0.98369	0.98661	2.9	0.96965	0.9582	0.94112	0.91588	0.85486
3	0.9713	0.97518	0.97878	0.98212	0.98519	3	0.97194	0.96065	0.94372	0.91858	0.85752
3.1	0.96927	0.97327	0.97701	0.98049	0.98369	3.1	0.97414	0.96302	0.94623	0.9212	0.86011
3.2	0.96717	0.9713	0.97518	0.97878	0.98212	3.2	0.97625	0.9653	0.94865	0.92374	0.86262
3.3	0.96502	0.96927	0.97327	0.97701	0.98049	3.3	0.97827	0.96748	0.95099	0.92619	0.86507
3.4	0.96279	0.96717	0.9713	0.97518	0.97878	3.4	0.98019	0.96958	0.95324	0.92857	0.86743
3.5	0.96051	0.96502	0.96927	0.97327	0.97701	3.5	0.98203	0.97159	0.9554	0.93086	0.86973
3.6	0.95816	0.96279	0.96717	0.9713	0.97518	3.6	0.98378	0.97351	0.95748	0.93306	0.87195
3.7	0.95576	0.96051	0.96502	0.96927	0.97327	3.7	0.98543	0.97533	0.95947	0.93518	0.8741
3.8	0.9533	0.95816	0.96279	0.96717	0.9713	3.8	0.98699	0.97707	0.96136	0.93722	0.87618
3.9	0.95077	0.95576	0.96051	0.96502	0.96927	3.9	0.98847	0.97872	0.96318	0.93917	0.87818
4	0.94819	0.9533	0.95816	0.96279	0.96717	4	0.98985	0.98028	0.9649	0.94104	0.88011
4.1	0.94556	0.95077	0.95576	0.96051	0.96502	4.1	0.99114	0.98175	0.96654	0.94283	0.88196
4.2	0.94287	0.94819	0.9533	0.95816	0.96279	4.2	0.99235	0.98313	0.96809	0.94453	0.88374
4.3	0.94012	0.94556	0.95077	0.95576	0.96051	4.3	0.99346	0.98442	0.96955	0.94614	0.88544
4.4	0.93732	0.94287	0.94819	0.9533	0.95816	4.4	0.99449	0.98562	0.97093	0.94768	0.88707
4.5	0.93446	0.94012	0.94556	0.95077	0.95576	4.5	0.99542	0.98674	0.97222	0.94913	0.88863
4.6	0.93156	0.93732	0.94287	0.94819	0.9533	4.6	0.99627	0.98777	0.97342	0.95049	0.89011
4.7	0.9286	0.93446	0.94012	0.94556	0.95077	4.7	0.99703	0.9887	0.97453	0.95178	0.89151
4.8	0.92559	0.93156	0.93732	0.94287	0.94819	4.8	0.9977	0.98956	0.97556	0.95297	0.89285
4.9	0.92253	0.9286	0.93446	0.94012	0.94556	4.9	0.99829	0.99032	0.97651	0.95409	0.89411
5	0.91943	0.92559	0.93156	0.93732	0.94287	5	0.99878	0.991	0.97737	0.95513	0.89529
5.1	0.91628	0.92253	0.9286	0.93446	0.94012	5.1	0.9992	0.99159	0.97814	0.95608	0.8964
5.2	0.91308	0.91943	0.92559	0.93156	0.93732	5.2	0.99952	0.9921	0.97883	0.95695	0.89744
5.3	0.90983	0.91628	0.92253	0.9286	0.93446	5.3	0.99977	0.99252	0.97943	0.95773	0.8984
5.4	0.90654	0.91308	0.91943	0.92559	0.93156	5.4	0.99993	0.99286	0.97996	0.95844	0.89929
5.5	0.90321	0.90983	0.91628	0.92253	0.9286	5.5	1	0.99311	0.9804	0.95907	0.90011
5.6	0.89983	0.90654	0.91308	0.91943	0.92559	5.6	0.99999	0.99328	0.98075	0.95961	0.90086
5.7	0.89641	0.90321	0.90983	0.91628	0.92253	5.7	0.9999	0.99337	0.98103	0.96008	0.90153
5.8	0.89296	0.89983	0.90654	0.91308	0.91943	5.8	0.99973	0.99338	0.98122	0.96046	0.90214
5.9	0.88946	0.89641	0.90321	0.90983	0.91628	5.9	0.99948	0.9933	0.98133	0.96077	0.90267
6	0.88592	0.89296	0.89983	0.90654	0.91308	6	0.99915	0.99315	0.98137	0.961	0.90313
6.1	0.88235	0.88946	0.89641	0.90321	0.90983	6.1	0.99874	0.99291	0.98132	0.96115	0.90352
6.2	0.87874	0.88592	0.89296	0.89983	0.90654	6.2	0.99825	0.9926	0.98119	0.96123	0.90384
6.3	0.87509	0.88235	0.88946	0.89641	0.90321	6.3	0.99768	0.99221	0.98099	0.96122	0.90409
6.4	0.87141	0.87874	0.88592	0.89296	0.89983	6.4	0.99704	0.99174	0.98071	0.96115	0.90427
6.5	0.8677	0.87509	0.88235	0.88946	0.89641	6.5	0.99632	0.9912	0.98035	0.96099	0.90438
6.6	0.86396	0.87141	0.87874	0.88592	0.89296	6.6	0.99553	0.99058	0.97992	0.96077	0.90443
6.7	0.86018	0.8677	0.87509	0.88235	0.88946	6.7	0.99466	0.98988	0.97941	0.96046	0.9044
6.8	0.85637	0.86396	0.87141	0.87874	0.88592	6.8	0.99372	0.98911	0.97883	0.96009	0.90431
6.9	0.85253	0.86018	0.8677	0.87509	0.88235	6.9	0.99271	0.98827	0.97817	0.95964	0.90416
7	0.84867	0.85637	0.86396	0.87141	0.87874	7	0.99163	0.98735	0.97745	0.95912	0.90393
7.1	0.84477	0.85253	0.86018	0.8677	0.87509	7.1	0.99048	0.98637	0.97665	0.95853	0.90365
7.2	0.84085	0.84867	0.85637	0.86396	0.87141	7.2	0.98926	0.98531	0.97578	0.95787	0.90329
7.3	0.83691	0.84477	0.85253	0.86018	0.8677	7.3	0.98797	0.98419	0.97484	0.95715	0.90288
7.4	0.83294	0.84085	0.84867	0.85637	0.86396	7.4	0.98661	0.98299	0.97383	0.95635	0.9024
7.5	0.82895	0.83691	0.84477	0.85253	0.86018	7.5	0.98519	0.98173	0.97275	0.95548	0.90186
7.6	0.82493	0.83294	0.84085	0.84867	0.85637	7.6	0.9837	0.9804	0.97161	0.95455	0.90125
7.7	0.82089	0.82895	0.83691	0.84477	0.85253	7.7	0.98215	0.97901	0.9704	0.95356	0.90059
7.8	0.81683	0.82493	0.83294	0.84085	0.84867	7.8	0.98053	0.97755	0.96912	0.95249	0.89986
7.9	0.81275	0.82089	0.82895	0.83691	0.84477	7.9	0.97886	0.97603	0.96778	0.95137	0.89907
8	0.80866	0.81683	0.82493	0.83294	0.84085	8	0.97712	0.97445	0.96638	0.95018	0.89823
8.1	0.80454	0.81275	0.82089	0.82895	0.83691	8.1	0.97532	0.97281	0.96492	0.94892	0.89733
8.2	0.80041	0.80866	0.81683	0.82493	0.83294	8.2	0.97347	0.9711	0.96339	0.94761	0.89636
8.3	0.79626	0.80454	0.81275	0.82089	0.82895	8.3	0.97155	0.96934	0.9618	0.94624	0.89535
8.4	0.7921	0.80041	0.80866	0.81683	0.82493	8.4	0.96958	0.96752	0.96016	0.9448	0.89427
8.5	0.78792	0.79626	0.80454	0.81275	0.82089	8.5	0.96756	0.96564	0.95845	0.94331	0.89314
8.6	0.78373	0.7921	0.80041	0.80866	0.81683	8.6	0.96548	0.9637	0.95669	0.94176	0.89196
8.7	0.77953	0.78792	0.79626	0.80454	0.81275	8.7	0.96335	0.96171	0.95487	0.94016	0.89072
8.8	0.77531	0.78373	0.7921	0.80041	0.80866	8.8	0.96116	0.95967	0.953	0.93849	0.88943
8.9	0.77109	0.77953	0.78792	0.79626	0.80454	8.9	0.95892	0.95757	0.95107	0.93678	0.88809
9	0.76685	0.77531	0.78373	0.7921	0.80041	9	0.95664	0.95542	0.94909	0.93501	0.88669
9.1	0.76261	0.77109	0.77953	0.78792	0.79626	9.1	0.9543	0.95322	0.94706	0.93318	0.88525
9.2	0.75835	0.76685	0.77531	0.78373	0.7921	9.2	0.95192	0.95097	0.94498	0.93131	0.88375
9.3	0.75409	0.76261	0.77109	0.77953	0.78792	9.3	0.94949	0.94867	0.94284	0.92938	0.88221
9.4	0.74983	0.75835	0.76685	0.77531	0.78373	9.4	0.94701	0.94633	0.94066	0.9274	0.88062
9.5	0.74555	0.75409	0.76261	0.77109	0.77953	9.5	0.94449	0.94393	0.93843	0.92538	0.87898
9.6	0.74128	0.74983	0.75835	0.76685	0.77531	9.6	0.94192	0.9415	0.93615	0.9233	0.8773
9.7	0.73699	0.74555	0.75409	0.76261	0.77109	9.7	0.93932	0.93901	0.93382	0.92118	0.87557
9.8	0.73271	0.74128	0.74983	0.75835	0.76685	9.8	0.93667	0.93649	0.93145	0.91902	0.87379
9.9	0.72842	0.73699	0.74555	0.75409	0.76261	9.9	0.93398	0.93392	0.92904	0.91681	0.87197
10	0.72413	0.73271	0.74128	0.74983	0.75835	10	0.93125	0.93131	0.92658	0.91455	0.87011
