# Supplementary material for: Differential perovskite hemispherical photodetector for intelligent imaging and location tracking
Source: Nat Commun. 2024 Jan 17;15:577. doi: 10.1038/s41467-024-44857-4 (PMC10794423; doi:10.1038/s41467-024-44857-4)
Supplement: Supplementary file 8 — Source Data [file 41467_2024_44857_MOESM8_ESM.zip › Supplementary Fig. 11a.xlsx]

## Sheet: Sheet1
301	5.55532e-05	0.000107166	0.000142405	5.5286e-05
304	5.68324e-05	9.94732e-05	0.000136029	8.2929e-05
307	5.79288e-05	9.70859e-05	0.000129889	5.62074e-05
310	4.5137e-05	9.5229e-05	0.000127763	7.18718e-05
313	6.4873e-05	7.00291e-05	0.00011194	4.97574e-05
316	5.4274e-05	7.26818e-05	0.000116191	5.25217e-05
319	5.22638e-05	5.83576e-05	0.000112176	6.08146e-05
322	6.43247e-05	6.36629e-05	0.000112885	0.000109651
325	8.11369e-05	7.63954e-05	0.000109579	0.000130843
328	8.71673e-05	7.82523e-05	0.000103675	0.000132686
331	0.000115675	7.48039e-05	0.000123512	0.000147429
334	0.000133583	9.15154e-05	0.000117136	0.000164937
337	0.000180731	0.000107962	0.000136737	0.000167701
340	0.000235187	0.000121755	0.000154213	0.000144665
343	0.000267532	0.000139528	0.000157755	0.000190737
346	0.000321624	0.000148281	0.000171453	0.000182444
349	0.00027539	0.00014722	0.000151851	0.000171387
352	0.00023135	0.000126265	0.000144767	0.000154801
355	0.000175797	0.000112736	0.000127763	0.000151115
358	0.000170497	0.000122816	0.000138863	0.000105965
361	0.00016666	0.000103717	0.000131778	0.000110572
364	0.000153868	0.000111941	0.000131778	9.30647e-05
367	0.00014802	0.000116715	0.000132959	9.39862e-05
370	0.000146375	0.00011645	0.000137209	0.000125315
373	0.000163005	0.000145629	0.000140043	0.000113336
376	0.000160995	0.000158892	0.000170744	0.000103201
379	0.000176893	0.000184888	0.000182316	9.30647e-05
382	0.000184568	0.000186479	0.000198611	9.67505e-05
385	0.000186396	0.000207965	0.000215379	0.000118865
388	0.000219654	0.000226268	0.000247024	0.000126236
391	0.000252913	0.000282239	0.000302286	0.000131765
394	0.000277583	0.000342718	0.000365341	0.000159408
397	0.000352324	0.000412748	0.000419658	0.000182444
400	0.000725663	0.000660237	0.000734224	0.000483752
403	0.0013	0.00104	0.00116	0.000903926
406	0.00256	0.00176	0.00203	0.00176
409	0.00519	0.00313	0.0036	0.00353
412	0.01096	0.00579	0.00666	0.00691
415	0.02242	0.01111	0.01238	0.01342
418	0.04409	0.02042	0.02269	0.02511
421	0.08298	0.03672	0.04037	0.04504
424	0.14769	0.0634	0.0691	0.07808
427	0.24567	0.10268	0.11232	0.12738
430	0.38054	0.15611	0.17243	0.19511
433	0.54045	0.22042	0.24455	0.27658
436	0.70046	0.29099	0.32062	0.36734
439	0.83431	0.362	0.39262	0.45044
442	0.94152	0.43459	0.46479	0.53616
445	1	0.48562	0.5121	0.58619
448	0.99935	0.47668	0.50011	0.55561
451	0.93017	0.4047	0.42924	0.44845
454	0.79674	0.31009	0.33455	0.32199
457	0.6535	0.23793	0.26176	0.23053
460	0.5427	0.19411	0.21803	0.17554
463	0.45176	0.16456	0.18736	0.13713
466	0.36301	0.14231	0.16099	0.10424
469	0.28174	0.12913	0.14356	0.07629
472	0.22015	0.13075	0.14109	0.05733
475	0.17928	0.14495	0.15259	0.04562
478	0.15222	0.16669	0.17327	0.03765
481	0.13193	0.19086	0.1971	0.03271
484	0.11623	0.21268	0.21888	0.02845
487	0.10879	0.23759	0.24409	0.02678
490	0.10788	0.27079	0.27523	0.0267
493	0.11368	0.32007	0.32139	0.02821
496	0.12277	0.3845	0.38127	0.03126
499	0.13482	0.46933	0.45855	0.0344
502	0.14722	0.5695	0.54985	0.03824
505	0.1596	0.67671	0.64765	0.04196
508	0.17163	0.78368	0.74651	0.04561
511	0.18172	0.8719	0.83028	0.04938
514	0.19029	0.93888	0.89872	0.05246
517	0.19646	0.97977	0.94622	0.05566
520	0.19886	0.9962	0.97285	0.05758
523	0.20015	1	0.99013	0.06019
526	0.19773	0.99189	0.99633	0.06203
529	0.19392	0.97838	0.9989	0.06298
532	0.18974	0.96157	1	0.06432
535	0.18416	0.93927	0.99534	0.06438
538	0.17927	0.91366	0.9897	0.06474
541	0.17484	0.88583	0.9816	0.06575
544	0.16975	0.85124	0.96793	0.06681
547	0.16552	0.81679	0.95369	0.06888
550	0.16215	0.78026	0.93772	0.07226
553	0.15726	0.73687	0.91666	0.0781
556	0.15348	0.69578	0.89398	0.08681
559	0.14903	0.6541	0.87178	0.09835
562	0.14344	0.61044	0.84605	0.11437
565	0.13749	0.56854	0.82043	0.13425
568	0.13227	0.52912	0.79807	0.16086
571	0.12586	0.48759	0.77179	0.19181
574	0.11966	0.44782	0.7457	0.22995
577	0.1147	0.41104	0.72266	0.27812
580	0.10894	0.37444	0.69713	0.33578
583	0.10316	0.3381	0.67005	0.40277
586	0.0983	0.30395	0.64476	0.48135
589	0.09437	0.27261	0.62038	0.56908
592	0.08927	0.24071	0.59085	0.65689
595	0.08473	0.2127	0.56224	0.74307
598	0.08073	0.18843	0.536	0.82246
601	0.07692	0.16703	0.5085	0.89003
604	0.07248	0.14811	0.47881	0.93812
607	0.06801	0.13269	0.45151	0.97251
610	0.06386	0.12007	0.42653	0.99367
613	0.05946	0.10891	0.40029	1
616	0.0549	0.09848	0.37306	0.98482
619	0.05071	0.09014	0.34866	0.96636
622	0.04689	0.08281	0.32603	0.94024
625	0.04296	0.07567	0.30319	0.90635
628	0.03918	0.06913	0.27964	0.86015
631	0.03591	0.06296	0.25799	0.81285
634	0.03323	0.05787	0.23963	0.77085
637	0.03063	0.05284	0.22138	0.72293
640	0.02825	0.04783	0.20299	0.67134
643	0.02595	0.0432	0.18577	0.62193
646	0.02449	0.03941	0.17005	0.57607
649	0.02292	0.03601	0.15646	0.53255
652	0.02145	0.03276	0.14247	0.48939
655	0.0203	0.03004	0.12921	0.44806
658	0.0195	0.02765	0.11758	0.40991
661	0.01904	0.02579	0.10697	0.37606
664	0.01853	0.02398	0.09706	0.3421
667	0.01817	0.02215	0.08738	0.31182
670	0.01813	0.02051	0.07869	0.28385
673	0.01829	0.01912	0.07143	0.25944
676	0.01861	0.01803	0.06477	0.23693
679	0.01873	0.0166	0.05852	0.21598
682	0.01905	0.01532	0.05245	0.19529
685	0.01917	0.0142	0.04752	0.1776
688	0.01946	0.01322	0.04275	0.16183
691	0.01936	0.01215	0.0386	0.14672
694	0.01924	0.01132	0.0348	0.13282
697	0.0188	0.01024	0.03125	0.1195
700	0.0182	0.00928	0.02778	0.10837
703	0.0175	0.00837	0.02508	0.09744
706	0.01674	0.0076	0.02253	0.08783
709	0.01583	0.00692	0.02017	0.0795
712	0.01476	0.00614	0.01807	0.07138
715	0.01375	0.00538	0.01614	0.06366
718	0.01266	0.00477	0.01442	0.05724
721	0.0118	0.00429	0.01298	0.05156
724	0.0108	0.00379	0.01164	0.04676
727	0.00987	0.00339	0.01051	0.0417
730	0.00903	0.00302	0.00928	0.0372
733	0.00812	0.00282	0.00825	0.03352
736	0.0074	0.0026	0.00749	0.03007
739	0.0067	0.00234	0.0066	0.02715
742	0.00606	0.00213	0.00592	0.02409
745	0.00546	0.00197	0.00531	0.02156
748	0.00497	0.00185	0.00479	0.01941
751	0.0045	0.0017	0.00422	0.01742
754	0.00407	0.00154	0.00381	0.01558
757	0.00371	0.00145	0.00348	0.01384
760	0.00331	0.00138	0.00306	0.0127
763	0.00301	0.00119	0.00272	0.01123
766	0.0028	0.00108	0.00249	0.01022
769	0.00252	0.001	0.00224	0.00921
772	0.00234	0.000924438	0.00198	0.00824
775	0.00214	0.000836106	0.00179	0.0075
778	0.00199	0.000756262	0.00159	0.00669
781	0.0018	0.000724696	0.00144	0.00596
784	0.00169	0.000647504	0.00128	0.00545
787	0.00152	0.000614612	0.00117	0.00492
790	0.00142	0.000558907	0.00107	0.00446
793	0.00132	0.00052681	0.000956924	0.00403
796	0.00125	0.000517526	0.000877574	0.00379
799	0.00112	0.000485164	0.000860807	0.00344
802	0.0011	0.0004658	0.0008157	0.00299
