# Supplementary material for: Differential perovskite hemispherical photodetector for intelligent imaging and location tracking
Source: Nat Commun. 2024 Jan 17;15:577. doi: 10.1038/s41467-024-44857-4 (PMC10794423; doi:10.1038/s41467-024-44857-4)
Supplement: Supplementary file 8 — Source Data [file 41467_2024_44857_MOESM8_ESM.zip › Supplementary Fig. 11b.xlsx]

## Sheet: Sheet1
300	1.21175e-46	8.49669e-24	5.16489e-13	1.97585e-49
310	1.32006e-40	7.50566e-22	4.91988e-12	2.04584e-46
320	5.40283e-35	5.44246e-20	4.26805e-11	1.69691e-43
330	8.30797e-30	3.23943e-18	3.372e-10	1.1275e-40
340	4.79971e-25	1.58273e-16	2.4262e-09	6.00127e-38
350	1.04179e-20	6.34768e-15	1.58982e-08	2.55883e-35
360	8.49561e-17	2.08973e-13	9.48749e-08	8.73996e-33
370	2.60288e-13	5.64716e-12	5.15628e-07	2.39138e-30
380	2.99612e-10	1.25268e-10	2.55214e-06	5.24153e-28
390	1.29572e-07	2.28094e-09	1.15041e-05	9.20317e-26
400	2.10528e-05	3.40923e-08	4.72264e-05	1.29446e-23
410	0.00129	4.18278e-07	0.000176563	1.4585e-21
420	0.02947	4.21251e-06	0.000601166	1.31643e-19
430	0.25397	3.48244e-05	0.00186	9.51831e-18
440	0.82218	0.000236317	0.00526	5.51305e-16
450	1	0.00132	0.01354	2.55796e-14
460	0.45696	0.00602	0.03171	9.50749e-13
470	0.07845	0.02259	0.06764	2.8308e-11
480	0.00506	0.0696	0.1314	6.75184e-10
490	0.000122627	0.17601	0.23247	1.29005e-08
500	1.11648e-06	0.36539	0.37455	1.97451e-07
510	3.81908e-09	0.62265	0.5496	2.42094e-06
520	4.90811e-12	0.87094	0.73445	2.37782e-05
530	2.36983e-15	1	0.89384	0.000187087
540	4.29898e-19	0.9425	0.99069	0.00118
550	2.92995e-23	0.72917	1	0.00595
560	7.50242e-28	0.46306	0.91927	0.02408
570	7.21754e-33	0.24139	0.76961	0.07802
580	2.60869e-38	0.10329	0.58678	0.2025
590	3.54245e-44	0.03628	0.40744	0.42103
600	1.8073e-50	0.01046	0.25766	0.70125
610	3.46421e-57	0.00248	0.14839	0.93562
620	2.49473e-64	0.000480987	0.07783	1
630	6.74978e-72	7.67036e-05	0.03717	0.85619
640	6.86124e-80	1.00407e-05	0.01617	0.58723
650	2.62036e-88	1.07891e-06	0.00641	0.32264
660	3.75982e-97	9.51628e-08	0.00231	0.142
670	2.02684e-106	6.88999e-09	0.00075952	0.05007
680	4.10504e-116	4.09484e-10	0.000227283	0.01414
690	3.12365e-126	1.99766e-11	6.19409e-05	0.0032
700	8.93003e-137	7.9997e-13	1.53734e-05	0.000579863
710	9.59159e-148	2.62962e-14	3.47491e-06	8.41895e-05
720	3.87056e-159	7.09543e-16	7.15319e-07	9.79176e-06
730	5.8682e-171	1.57156e-17	1.34103e-07	9.12293e-07
740	3.34258e-183	2.85728e-19	2.28959e-08	6.80891e-08
750	7.15327e-196	4.26422e-21	3.56009e-09	4.07091e-09
760	5.75141e-209	5.22388e-23	5.04132e-10	1.94974e-10
770	1.73736e-222	5.25309e-25	6.50146e-11	7.48051e-12
780	1.97175e-236	4.33613e-27	7.63588e-12	2.29909e-13
790	8.4074e-251	2.93804e-29	8.16751e-13	5.66047e-15
800	1.34684e-265	1.6341e-31	7.95613e-14	1.1164e-16
