# Supplementary material for: Differential perovskite hemispherical photodetector for intelligent imaging and location tracking
Source: Nat Commun. 2024 Jan 17;15:577. doi: 10.1038/s41467-024-44857-4 (PMC10794423; doi:10.1038/s41467-024-44857-4)
Supplement: Supplementary file 8 — Source Data [file 41467_2024_44857_MOESM8_ESM.zip › Supplementary Fig. 11c.xlsx]

## Sheet: Sheet1
300	0.02273
310	0.03216
320	0.03973
330	0.04548
340	0.04914
350	0.05053
360	0.05104
370	0.05103
380	0.05313
390	0.0588
400	0.06799
410	0.07842
420	0.08974
430	0.10103
440	0.11232
450	0.12218
460	0.13126
470	0.13849
480	0.14676
490	0.16599
500	0.1736
510	0.18326
520	0.19313
530	0.20237
540	0.20945
550	0.22166
560	0.2427
570	0.25306
580	0.2633
590	0.27504
600	0.28626
610	0.2974
620	0.30848
630	0.31924
640	0.33086
650	0.343
660	0.35356
670	0.36612
680	0.37685
690	0.39023
700	0.4014
710	0.41331
720	0.4255
730	0.43693
740	0.44798
750	0.45932
760	0.47056
770	0.48118
780	0.49351
790	0.50372
800	0.51378
810	0.52186
820	0.53286
830	0.54346
840	0.5539
850	0.56146
860	0.57434
870	0.57835
880	0.59042
890	0.60056
900	0.61119
