# Supplementary material for: Differential perovskite hemispherical photodetector for intelligent imaging and location tracking
Source: Nat Commun. 2024 Jan 17;15:577. doi: 10.1038/s41467-024-44857-4 (PMC10794423; doi:10.1038/s41467-024-44857-4)
Supplement: Supplementary file 8 — Source Data [file 41467_2024_44857_MOESM8_ESM.zip › Supplementary Fig. 3d.xlsx]

## Sheet: Sheet1
5	2	5	4	5	22
5.02	1	5.02	4	5.02	15
5.04	0	5.04	6	5.04	13
5.06	2	5.06	7	5.06	21
5.08	11	5.08	7	5.08	12
5.1	9	5.1	12	5.1	13
5.12	0	5.12	6	5.12	13
5.14	2	5.14	14	5.14	22
5.16	3	5.16	2	5.16	24
5.18	0	5.18	9	5.18	12
5.2	3	5.2	1	5.2	21
5.22	0	5.22	7	5.22	8
5.24	6	5.24	3	5.24	23
5.26	0	5.26	0	5.26	18
5.28	1	5.28	2	5.28	8
5.3	0	5.3	4	5.3	18
5.32	8	5.32	2	5.32	23
5.34	2	5.34	5	5.34	13
5.36	1	5.36	6	5.36	14
5.38	0	5.38	8	5.38	18
5.4	10	5.4	0	5.4	9
5.42	5	5.42	5	5.42	16
5.44	7	5.44	15	5.44	12
5.46	6	5.46	0	5.46	23
5.48	0	5.48	5	5.48	16
5.5	8	5.5	14	5.5	24
5.52	9	5.52	6	5.52	0
5.54	6	5.54	5	5.54	14
5.56	4	5.56	6	5.56	14
5.58	3	5.58	6	5.58	10
5.6	0	5.6	3	5.6	21
5.62	3	5.62	4	5.62	20
5.64	3	5.64	7	5.64	20
5.66	4	5.66	10	5.66	15
5.68	2	5.68	8	5.68	14
5.7	17	5.7	0	5.7	23
5.72	5	5.72	13	5.72	15
5.74	11	5.74	4	5.74	22
5.76	2	5.76	12	5.76	9
5.78	11	5.78	9	5.78	16
5.8	14	5.8	0	5.8	24
5.82	0	5.82	2	5.82	24
5.84	7	5.84	5	5.84	12
5.86	0	5.86	12	5.86	8
5.88	0	5.88	0	5.88	10
5.9	7	5.9	5	5.9	9
5.92	7	5.92	2	5.92	16
5.94	4	5.94	3	5.94	9
5.96	1	5.96	0	5.96	7
5.98	6	5.98	0	5.98	28
6	0	6	8	6	20
6.02	6	6.02	0	6.02	25
6.04	6	6.04	2	6.04	10
6.06	0	6.06	5	6.06	13
6.08	0	6.08	3	6.08	17
6.1	0	6.1	0	6.1	15
6.12	5	6.12	4	6.12	20
6.14	0	6.14	0	6.14	2
6.16	8	6.16	0	6.16	23
6.18	0	6.18	4	6.18	7
6.2	11	6.2	0	6.2	14
6.22	0	6.22	0	6.22	20
6.24	0	6.24	0	6.24	10
6.26	8	6.26	9	6.26	31
6.28	4	6.28	0	6.28	27
6.3	0	6.3	0	6.3	17
6.32	8	6.32	11	6.32	6
6.34	0	6.34	10	6.34	13
6.36	0	6.36	0	6.36	18
6.38	2	6.38	8	6.38	5
6.4	4	6.4	5	6.4	16
6.42	0	6.42	1	6.42	16
6.44	1	6.44	2	6.44	5
6.46	0	6.46	11	6.46	26
6.48	8	6.48	6	6.48	8
6.5	1	6.5	1	6.5	20
6.52	0	6.52	4	6.52	17
6.54	9	6.54	0	6.54	23
6.56	0	6.56	0	6.56	7
6.58	5	6.58	3	6.58	12
6.6	13	6.6	13	6.6	26
6.62	0	6.62	0	6.62	8
6.64	3	6.64	0	6.64	8
6.66	5	6.66	8	6.66	10
6.68	1	6.68	1	6.68	20
6.7	7	6.7	6	6.7	5
6.72	10	6.72	4	6.72	16
6.74	0	6.74	0	6.74	17
6.76	15	6.76	0	6.76	3
6.78	8	6.78	1	6.78	19
6.8	15	6.8	0	6.8	10
6.82	0	6.82	0	6.82	22
6.84	0	6.84	2	6.84	8
6.86	0	6.86	3	6.86	21
6.88	5	6.88	3	6.88	4
6.9	7	6.9	8	6.9	24
6.92	0	6.92	0	6.92	7
6.94	2	6.94	0	6.94	13
6.96	5	6.96	11	6.96	4
6.98	9	6.98	0	6.98	26
7	0	7	6	7	7
7.02	0	7.02	0	7.02	20
7.04	19	7.04	6	7.04	15
7.06	4	7.06	1	7.06	12
7.08	11	7.08	0	7.08	19
7.1	0	7.1	11	7.1	10
7.12	6	7.12	6	7.12	7
7.14	16	7.14	1	7.14	2
7.16	12	7.16	2	7.16	13
7.18	0	7.18	0	7.18	22
7.2	9	7.2	3	7.2	22
7.22	0	7.22	0	7.22	0
7.24	0	7.24	5	7.24	19
7.26	6	7.26	1	7.26	19
7.28	3	7.28	6	7.28	22
7.3	0	7.3	1	7.3	6
7.32	10	7.32	13	7.32	18
7.34	7	7.34	0	7.34	13
7.36	22	7.36	5	7.36	23
7.38	2	7.38	7	7.38	20
7.4	2	7.4	0	7.4	19
7.42	18	7.42	8	7.42	18
7.44	3	7.44	15	7.44	19
7.46	15	7.46	0	7.46	29
7.48	0	7.48	7	7.48	12
7.5	5	7.5	4	7.5	13
7.52	1	7.52	4	7.52	26
7.54	14	7.54	14	7.54	6
7.56	4	7.56	0	7.56	13
7.58	9	7.58	6	7.58	23
7.6	8	7.6	22	7.6	8
7.62	7	7.62	13	7.62	10
7.64	11	7.64	5	7.64	36
7.66	8	7.66	19	7.66	16
7.68	0	7.68	0	7.68	35
7.7	9	7.7	0	7.7	3
7.72	17	7.72	1	7.72	15
7.74	2	7.74	17	7.74	21
7.76	24	7.76	3	7.76	1
7.78	0	7.78	6	7.78	31
7.8	22	7.8	3	7.8	16
7.82	0	7.82	8	7.82	26
7.84	11	7.84	0	7.84	3
7.86	2	7.86	11	7.86	44
7.88	18	7.88	4	7.88	9
7.9	17	7.9	17	7.9	21
7.92	11	7.92	11	7.92	22
7.94	15	7.94	7	7.94	18
7.96	4	7.96	0	7.96	22
7.98	2	7.98	4	7.98	18
8	9	8	15	8	15
8.02	5	8.02	11	8.02	22
8.04	7	8.04	10	8.04	14
8.06	13	8.06	14	8.06	28
8.08	11	8.08	0	8.08	15
8.1	8	8.1	15	8.1	29
8.12	9	8.12	3	8.12	27
8.14	17	8.14	12	8.14	2
8.16	4	8.16	0	8.16	27
8.18	17	8.18	5	8.18	21
8.2	3	8.2	8	8.2	13
8.22	23	8.22	0	8.22	20
8.24	9	8.24	11	8.24	21
8.26	12	8.26	0	8.26	22
8.28	9	8.28	7	8.28	28
8.3	9	8.3	1	8.3	14
8.32	8	8.32	24	8.32	7
8.34	8	8.34	1	8.34	17
8.36	8	8.36	0	8.36	21
8.38	4	8.38	17	8.38	25
8.4	5	8.4	0	8.4	18
8.42	0	8.42	7	8.42	23
8.44	12	8.44	16	8.44	21
8.46	7	8.46	12	8.46	18
8.48	17	8.48	11	8.48	28
8.5	9	8.5	0	8.5	22
8.52	13	8.52	8	8.52	26
8.54	14	8.54	23	8.54	23
8.56	12	8.56	3	8.56	32
8.58	6	8.58	6	8.58	18
8.6	12	8.6	25	8.6	25
8.62	17	8.62	4	8.62	14
8.64	13	8.64	0	8.64	43
8.66	21	8.66	5	8.66	3
8.68	6	8.68	13	8.68	26
8.7	30	8.7	2	8.7	15
8.72	22	8.72	16	8.72	28
8.74	7	8.74	3	8.74	30
8.76	16	8.76	12	8.76	26
8.78	11	8.78	8	8.78	4
8.8	3	8.8	0	8.8	29
8.82	21	8.82	16	8.82	39
8.84	10	8.84	14	8.84	27
8.86	29	8.86	19	8.86	26
8.88	14	8.88	14	8.88	35
8.9	12	8.9	9	8.9	23
8.92	15	8.92	1	8.92	22
8.94	20	8.94	22	8.94	32
8.96	5	8.96	7	8.96	22
8.98	18	8.98	28	8.98	32
9	7	9	19	9	21
9.02	24	9.02	12	9.02	26
9.04	16	9.04	13	9.04	31
9.06	11	9.06	6	9.06	29
9.08	22	9.08	29	9.08	31
9.1	3	9.1	11	9.1	12
9.12	28	9.12	41	9.12	37
9.14	21	9.14	13	9.14	43
9.16	14	9.16	15	9.16	17
9.18	26	9.18	4	9.18	43
9.2	11	9.2	19	9.2	28
9.22	27	9.22	16	9.22	40
9.24	16	9.24	21	9.24	30
9.26	15	9.26	8	9.26	27
9.28	28	9.28	32	9.28	40
9.3	7	9.3	10	9.3	39
9.32	22	9.32	20	9.32	60
9.34	25	9.34	27	9.34	28
9.36	16	9.36	5	9.36	45
9.38	30	9.38	7	9.38	47
9.4	20	9.4	24	9.4	19
9.42	37	9.42	24	9.42	32
9.44	14	9.44	15	9.44	38
9.46	2	9.46	15	9.46	33
9.48	48	9.48	21	9.48	37
9.5	16	9.5	36	9.5	55
9.52	20	9.52	4	9.52	40
9.54	40	9.54	12	9.54	32
9.56	33	9.56	25	9.56	18
9.58	22	9.58	23	9.58	40
9.6	20	9.6	50	9.6	40
9.62	9	9.62	6	9.62	55
9.64	50	9.64	25	9.64	29
9.66	15	9.66	33	9.66	22
9.68	30	9.68	22	9.68	41
9.7	13	9.7	25	9.7	31
9.72	32	9.72	19	9.72	41
9.74	23	9.74	11	9.74	33
9.76	28	9.76	15	9.76	37
9.78	16	9.78	42	9.78	14
9.8	24	9.8	12	9.8	49
9.82	28	9.82	32	9.82	51
9.84	43	9.84	23	9.84	12
9.86	18	9.86	22	9.86	46
9.88	29	9.88	12	9.88	45
9.9	17	9.9	21	9.9	35
9.92	9	9.92	26	9.92	57
9.94	23	9.94	25	9.94	24
9.96	23	9.96	34	9.96	51
9.98	16	9.98	24	9.98	27
10	29	10	35	10	47
10.02	18	10.02	31	10.02	57
10.04	16	10.04	4	10.04	15
10.06	25	10.06	14	10.06	34
10.08	24	10.08	22	10.08	45
10.1	10	10.1	24	10.1	26
10.12	33	10.12	32	10.12	53
10.14	13	10.14	22	10.14	27
10.16	31	10.16	19	10.16	29
10.18	20	10.18	27	10.18	49
10.2	25	10.2	18	10.2	36
10.22	21	10.22	18	10.22	33
10.24	24	10.24	37	10.24	26
10.26	8	10.26	12	10.26	24
10.28	20	10.28	13	10.28	53
10.3	32	10.3	19	10.3	17
10.32	27	10.32	26	10.32	21
10.34	6	10.34	11	10.34	35
10.36	3	10.36	2	10.36	25
10.38	21	10.38	14	10.38	23
10.4	14	10.4	10	10.4	25
10.42	9	10.42	6	10.42	21
10.44	2	10.44	2	10.44	31
10.46	10	10.46	14	10.46	26
10.48	9	10.48	17	10.48	31
10.5	6	10.5	14	10.5	15
10.52	15	10.52	0	10.52	15
10.54	0	10.54	11	10.54	30
10.56	13	10.56	0	10.56	30
10.58	8	10.58	13	10.58	25
10.6	11	10.6	0	10.6	17
10.62	0	10.62	12	10.62	21
10.64	0	10.64	17	10.64	16
10.66	6	10.66	6	10.66	31
10.68	6	10.68	0	10.68	6
10.7	7	10.7	13	10.7	34
10.72	0	10.72	0	10.72	11
10.74	18	10.74	0	10.74	32
10.76	11	10.76	4	10.76	34
10.78	0	10.78	11	10.78	36
10.8	17	10.8	1	10.8	29
10.82	3	10.82	0	10.82	32
10.84	6	10.84	2	10.84	23
10.86	2	10.86	11	10.86	26
10.88	4	10.88	8	10.88	24
10.9	0	10.9	0	10.9	26
10.92	15	10.92	5	10.92	33
10.94	1	10.94	8	10.94	24
10.96	0	10.96	5	10.96	39
10.98	0	10.98	1	10.98	38
11	20	11	18	11	28
11.02	2	11.02	0	11.02	36
11.04	0	11.04	0	11.04	44
11.06	10	11.06	6	11.06	21
11.08	0	11.08	13	11.08	47
11.1	7	11.1	9	11.1	62
11.12	1	11.12	0	11.12	39
11.14	0	11.14	7	11.14	49
11.16	0	11.16	7	11.16	52
11.18	9	11.18	0	11.18	46
11.2	4	11.2	0	11.2	50
11.22	5	11.22	7	11.22	33
11.24	9	11.24	0	11.24	50
11.26	2	11.26	5	11.26	71
11.28	11	11.28	7	11.28	47
11.3	1	11.3	0	11.3	35
11.32	5	11.32	2	11.32	24
11.34	13	11.34	2	11.34	44
11.36	11	11.36	10	11.36	59
11.38	2	11.38	6	11.38	54
11.4	0	11.4	1	11.4	46
11.42	0	11.42	14	11.42	35
11.44	1	11.44	3	11.44	51
11.46	8	11.46	4	11.46	50
11.48	0	11.48	6	11.48	47
11.5	1	11.5	14	11.5	33
11.52	1	11.52	0	11.52	45
11.54	7	11.54	0	11.54	47
11.56	1	11.56	15	11.56	72
11.58	0	11.58	4	11.58	54
11.6	9	11.6	1	11.6	60
11.62	13	11.62	9	11.62	81
11.64	0	11.64	0	11.64	54
11.66	3	11.66	11	11.66	70
11.68	8	11.68	1	11.68	67
11.7	0	11.7	15	11.7	82
11.72	9	11.72	0	11.72	70
11.74	11	11.74	16	11.74	88
11.76	0	11.76	0	11.76	111
11.78	0	11.78	5	11.78	79
11.8	2	11.8	0	11.8	91
11.82	4	11.82	12	11.82	111
11.84	0	11.84	3	11.84	60
11.86	1	11.86	0	11.86	123
11.88	3	11.88	0	11.88	147
11.9	5	11.9	12	11.9	125
11.92	0	11.92	5	11.92	142
11.94	3	11.94	0	11.94	140
11.96	0	11.96	0	11.96	190
11.98	4	11.98	0	11.98	195
12	9	12	14	12	227
12.02	0	12.02	2	12.02	255
12.04	0	12.04	8	12.04	256
12.06	4	12.06	6	12.06	319
12.08	4	12.08	3	12.08	321
12.1	0	12.1	14	12.1	389
12.12	0	12.12	11	12.12	411
12.14	0	12.14	0	12.14	508
12.16	0	12.16	4	12.16	623
12.18	0	12.18	9	12.18	577
12.2	11	12.2	0	12.2	684
12.22	0	12.22	0	12.22	882
12.24	0	12.24	2	12.24	1067
12.26	10	12.26	4	12.26	1188
12.28	0	12.28	8	12.28	1678
12.3	3	12.3	0	12.3	2123
12.32	13	12.32	3	12.32	2621
12.34	2	12.34	5	12.34	3364
12.36	10	12.36	0	12.36	4170
12.38	0	12.38	6	12.38	4765
12.4	9	12.4	7	12.4	4840
12.42	0	12.42	3	12.42	4523
12.44	0	12.44	6	12.44	3928
12.46	12	12.46	4	12.46	2897
12.48	0	12.48	0	12.48	2278
12.5	0	12.5	2	12.5	1782
12.52	0	12.52	9	12.52	1420
12.54	0	12.54	3	12.54	1114
12.56	6	12.56	2	12.56	914
12.58	0	12.58	2	12.58	792
12.6	0	12.6	1	12.6	610
12.62	0	12.62	0	12.62	530
12.64	6	12.64	9	12.64	492
12.66	10	12.66	8	12.66	427
12.68	5	12.68	4	12.68	372
12.7	2	12.7	9	12.7	376
12.72	0	12.72	0	12.72	339
12.74	5	12.74	0	12.74	243
12.76	0	12.76	6	12.76	256
12.78	0	12.78	12	12.78	261
12.8	13	12.8	0	12.8	230
12.82	0	12.82	0	12.82	174
12.84	0	12.84	7	12.84	203
12.86	8	12.86	13	12.86	188
12.88	4	12.88	4	12.88	166
12.9	1	12.9	2	12.9	152
12.92	0	12.92	0	12.92	153
12.94	6	12.94	0	12.94	136
12.96	16	12.96	7	12.96	126
12.98	11	12.98	0	12.98	143
13	6	13	1	13	99
13.02	3	13.02	16	13.02	115
13.04	0	13.04	18	13.04	90
13.06	5	13.06	4	13.06	73
13.08	6	13.08	2	13.08	130
13.1	4	13.1	11	13.1	83
13.12	0	13.12	18	13.12	69
13.14	6	13.14	17	13.14	96
13.16	4	13.16	27	13.16	99
13.18	0	13.18	7	13.18	66
13.2	5	13.2	17	13.2	50
13.22	7	13.22	29	13.22	98
13.24	4	13.24	45	13.24	60
13.26	0	13.26	36	13.26	71
13.28	0	13.28	51	13.28	74
13.3	7	13.3	60	13.3	61
13.32	0	13.32	67	13.32	43
13.34	15	13.34	69	13.34	52
13.36	0	13.36	116	13.36	78
13.38	4	13.38	136	13.38	66
13.4	0	13.4	147	13.4	34
13.42	0	13.42	159	13.42	58
13.44	3	13.44	145	13.44	49
13.46	0	13.46	159	13.46	40
13.48	9	13.48	62	13.48	56
13.5	2	13.5	62	13.5	51
13.52	0	13.52	57	13.52	58
13.54	10	13.54	54	13.54	18
13.56	2	13.56	22	13.56	54
13.58	4	13.58	25	13.58	45
13.6	0	13.6	40	13.6	49
13.62	0	13.62	29	13.62	41
13.64	13	13.64	23	13.64	55
13.66	0	13.66	20	13.66	48
13.68	0	13.68	20	13.68	33
13.7	9	13.7	16	13.7	33
13.72	4	13.72	7	13.72	43
13.74	0	13.74	18	13.74	32
13.76	10	13.76	5	13.76	38
13.78	1	13.78	21	13.78	32
13.8	1	13.8	21	13.8	40
13.82	0	13.82	3	13.82	53
13.84	7	13.84	8	13.84	28
13.86	4	13.86	10	13.86	7
13.88	10	13.88	5	13.88	49
13.9	11	13.9	4	13.9	53
13.92	0	13.92	9	13.92	11
13.94	0	13.94	26	13.94	8
13.96	18	13.96	2	13.96	42
13.98	10	13.98	5	13.98	20
14	0	14	3	14	32
14.02	0	14.02	11	14.02	31
14.04	8	14.04	9	14.04	55
14.06	12	14.06	3	14.06	20
14.08	0	14.08	3	14.08	12
14.1	0	14.1	8	14.1	45
14.12	1	14.12	5	14.12	37
14.14	0	14.14	0	14.14	28
14.16	8	14.16	0	14.16	26
14.18	4	14.18	0	14.18	18
14.2	10	14.2	6	14.2	21
14.22	2	14.22	4	14.22	28
14.24	0	14.24	2	14.24	32
14.26	3	14.26	2	14.26	40
14.28	4	14.28	8	14.28	20
14.3	2	14.3	0	14.3	32
14.32	0	14.32	9	14.32	14
14.34	3	14.34	4	14.34	5
14.36	0	14.36	10	14.36	32
14.38	1	14.38	1	14.38	36
14.4	13	14.4	3	14.4	21
14.42	2	14.42	0	14.42	6
14.44	1	14.44	9	14.44	28
14.46	10	14.46	3	14.46	20
14.48	10	14.48	1	14.48	23
14.5	5	14.5	0	14.5	14
14.52	0	14.52	12	14.52	24
14.54	1	14.54	4	14.54	32
14.56	0	14.56	2	14.56	35
14.58	3	14.58	0	14.58	33
14.6	14	14.6	5	14.6	10
14.62	0	14.62	2	14.62	23
14.64	4	14.64	0	14.64	20
14.66	6	14.66	5	14.66	27
14.68	0	14.68	8	14.68	22
14.7	10	14.7	7	14.7	16
14.72	13	14.72	0	14.72	25
14.74	3	14.74	0	14.74	36
14.76	9	14.76	1	14.76	11
14.78	7	14.78	4	14.78	21
14.8	4	14.8	0	14.8	39
14.82	0	14.82	11	14.82	13
14.84	12	14.84	4	14.84	13
14.86	11	14.86	1	14.86	6
14.88	5	14.88	7	14.88	11
14.9	0	14.9	2	14.9	34
14.92	0	14.92	0	14.92	16
14.94	0	14.94	7	14.94	0
14.96	7	14.96	8	14.96	11
14.98	0	14.98	0	14.98	26
15	0	15	8	15	27
15.02	12	15.02	0	15.02	18
15.04	0	15.04	0	15.04	14
15.06	2	15.06	3	15.06	6
15.08	0	15.08	7	15.08	18
15.1	1	15.1	4	15.1	17
15.12	0	15.12	0	15.12	5
15.14	0	15.14	8	15.14	17
15.16	0	15.16	0	15.16	23
15.18	12	15.18	0	15.18	28
15.2	6	15.2	3	15.2	17
15.22	15	15.22	5	15.22	18
15.24	5	15.24	0	15.24	33
15.26	2	15.26	0	15.26	10
15.28	6	15.28	0	15.28	16
15.3	3	15.3	0	15.3	11
15.32	4	15.32	8	15.32	0
15.34	0	15.34	1	15.34	12
15.36	8	15.36	0	15.36	35
15.38	6	15.38	8	15.38	8
15.4	8	15.4	0	15.4	23
15.42	6	15.42	0	15.42	3
15.44	11	15.44	4	15.44	0
15.46	10	15.46	8	15.46	8
15.48	5	15.48	10	15.48	26
15.5	2	15.5	0	15.5	12
15.52	3	15.52	0	15.52	4
15.54	13	15.54	4	15.54	24
15.56	3	15.56	4	15.56	19
15.58	9	15.58	0	15.58	6
15.6	4	15.6	4	15.6	11
15.62	2	15.62	0	15.62	14
15.64	15	15.64	1	15.64	13
15.66	11	15.66	12	15.66	4
15.68	10	15.68	9	15.68	9
15.7	14	15.7	0	15.7	12
15.72	0	15.72	2	15.72	17
15.74	11	15.74	1	15.74	16
15.76	16	15.76	5	15.76	11
15.78	18	15.78	9	15.78	14
15.8	18	15.8	0	15.8	21
15.82	10	15.82	0	15.82	11
15.84	33	15.84	8	15.84	7
15.86	40	15.86	10	15.86	15
15.88	52	15.88	3	15.88	22
15.9	59	15.9	2	15.9	20
15.92	80	15.92	0	15.92	3
15.94	102	15.94	1	15.94	13
15.96	92	15.96	8	15.96	24
15.98	87	15.98	1	15.98	10
16	107	16	7	16	5
16.02	87	16.02	4	16.02	0
16.04	42	16.04	4	16.04	18
16.06	19	16.06	10	16.06	25
16.08	21	16.08	0	16.08	20
16.1	39	16.1	0	16.1	7
16.12	30	16.12	3	16.12	7
16.14	0	16.14	5	16.14	9
16.16	5	16.16	0	16.16	15
16.18	19	16.18	2	16.18	9
16.2	20	16.2	0	16.2	2
16.22	1	16.22	5	16.22	26
16.24	0	16.24	0	16.24	11
16.26	15	16.26	0	16.26	6
16.28	8	16.28	12	16.28	10
16.3	7	16.3	0	16.3	7
16.32	0	16.32	0	16.32	5
16.34	14	16.34	2	16.34	8
16.36	11	16.36	3	16.36	25
16.38	1	16.38	3	16.38	14
16.4	0	16.4	0	16.4	11
16.42	1	16.42	1	16.42	4
16.44	15	16.44	6	16.44	16
16.46	7	16.46	0	16.46	18
16.48	7	16.48	4	16.48	11
16.5	0	16.5	0	16.5	2
16.52	0	16.52	0	16.52	8
16.54	5	16.54	3	16.54	4
16.56	22	16.56	12	16.56	15
16.58	1	16.58	2	16.58	26
16.6	0	16.6	6	16.6	0
16.62	0	16.62	2	16.62	6
16.64	2	16.64	5	16.64	24
16.66	5	16.66	2	16.66	0
16.68	6	16.68	2	16.68	8
16.7	1	16.7	13	16.7	10
16.72	1	16.72	8	16.72	7
16.74	0	16.74	0	16.74	12
16.76	7	16.76	1	16.76	13
16.78	3	16.78	9	16.78	9
16.8	3	16.8	13	16.8	10
16.82	13	16.82	5	16.82	9
16.84	8	16.84	0	16.84	7
16.86	0	16.86	9	16.86	21
16.88	0	16.88	0	16.88	5
16.9	10	16.9	2	16.9	11
16.92	6	16.92	3	16.92	18
16.94	0	16.94	4	16.94	18
16.96	5	16.96	8	16.96	5
16.98	1	16.98	4	16.98	5
17	5	17	1	17	17
17.02	6	17.02	2	17.02	18
17.04	0	17.04	0	17.04	7
17.06	12	17.06	0	17.06	4
17.08	6	17.08	8	17.08	8
17.1	3	17.1	2	17.1	15
17.12	2	17.12	0	17.12	18
17.14	6	17.14	2	17.14	9
17.16	0	17.16	1	17.16	16
17.18	8	17.18	3	17.18	11
17.2	0	17.2	0	17.2	9
17.22	11	17.22	0	17.22	5
17.24	1	17.24	0	17.24	17
17.26	0	17.26	0	17.26	17
17.28	7	17.28	1	17.28	12
17.3	12	17.3	10	17.3	13
17.32	7	17.32	7	17.32	11
17.34	14	17.34	4	17.34	9
17.36	8	17.36	0	17.36	13
17.38	0	17.38	7	17.38	16
17.4	13	17.4	3	17.4	15
17.42	7	17.42	7	17.42	11
17.44	5	17.44	2	17.44	14
17.46	9	17.46	2	17.46	9
17.48	4	17.48	8	17.48	5
17.5	2	17.5	12	17.5	13
17.52	0	17.52	1	17.52	20
17.54	0	17.54	1	17.54	12
17.56	6	17.56	3	17.56	10
17.58	12	17.58	6	17.58	9
17.6	0	17.6	0	17.6	27
17.62	0	17.62	0	17.62	20
17.64	0	17.64	2	17.64	15
17.66	7	17.66	13	17.66	2
17.68	6	17.68	4	17.68	7
17.7	9	17.7	4	17.7	9
17.72	9	17.72	8	17.72	18
17.74	7	17.74	0	17.74	21
17.76	0	17.76	11	17.76	13
17.78	0	17.78	0	17.78	14
17.8	0	17.8	9	17.8	18
17.82	3	17.82	13	17.82	14
17.84	10	17.84	2	17.84	6
17.86	3	17.86	1	17.86	15
17.88	0	17.88	4	17.88	19
17.9	0	17.9	8	17.9	17
17.92	0	17.92	6	17.92	1
17.94	0	17.94	0	17.94	3
17.96	6	17.96	0	17.96	14
17.98	0	17.98	8	17.98	29
18	4	18	4	18	16
18.02	8	18.02	2	18.02	5
18.04	0	18.04	7	18.04	11
18.06	0	18.06	6	18.06	17
18.08	7	18.08	1	18.08	22
18.1	13	18.1	1	18.1	21
18.12	0	18.12	9	18.12	16
18.14	0	18.14	1	18.14	12
18.16	9	18.16	15	18.16	18
18.18	7	18.18	5	18.18	6
18.2	0	18.2	5	18.2	20
18.22	0	18.22	13	18.22	16
18.24	6	18.24	8	18.24	13
18.26	0	18.26	16	18.26	14
18.28	3	18.28	6	18.28	19
18.3	7	18.3	0	18.3	9
18.32	6	18.32	15	18.32	26
18.34	4	18.34	9	18.34	25
18.36	7	18.36	2	18.36	15
18.38	0	18.38	4	18.38	12
18.4	0	18.4	12	18.4	8
18.42	0	18.42	12	18.42	19
18.44	0	18.44	0	18.44	19
18.46	0	18.46	0	18.46	11
18.48	5	18.48	4	18.48	14
18.5	0	18.5	11	18.5	11
18.52	10	18.52	8	18.52	20
18.54	8	18.54	6	18.54	9
18.56	0	18.56	0	18.56	17
18.58	0	18.58	6	18.58	19
18.6	0	18.6	6	18.6	15
18.62	5	18.62	11	18.62	8
18.64	5	18.64	4	18.64	19
18.66	5	18.66	7	18.66	29
18.68	0	18.68	1	18.68	11
18.7	7	18.7	4	18.7	15
18.72	9	18.72	3	18.72	6
18.74	3	18.74	8	18.74	10
18.76	3	18.76	3	18.76	14
18.78	2	18.78	10	18.78	22
18.8	5	18.8	9	18.8	9
18.82	0	18.82	3	18.82	15
18.84	10	18.84	7	18.84	23
18.86	4	18.86	10	18.86	20
18.88	7	18.88	4	18.88	0
18.9	0	18.9	3	18.9	5
18.92	7	18.92	4	18.92	14
18.94	10	18.94	13	18.94	15
18.96	0	18.96	0	18.96	18
18.98	12	18.98	0	18.98	20
19	4	19	5	19	18
19.02	2	19.02	7	19.02	13
19.04	2	19.04	12	19.04	10
19.06	4	19.06	7	19.06	17
19.08	3	19.08	3	19.08	17
19.1	0	19.1	4	19.1	16
19.12	0	19.12	3	19.12	23
19.14	6	19.14	0	19.14	17
19.16	16	19.16	3	19.16	7
19.18	1	19.18	3	19.18	17
19.2	3	19.2	9	19.2	18
19.22	2	19.22	1	19.22	22
19.24	0	19.24	0	19.24	22
19.26	4	19.26	14	19.26	17
19.28	1	19.28	10	19.28	14
19.3	7	19.3	0	19.3	12
19.32	2	19.32	4	19.32	15
19.34	4	19.34	3	19.34	9
19.36	0	19.36	5	19.36	16
19.38	10	19.38	7	19.38	13
19.4	1	19.4	13	19.4	12
19.42	0	19.42	1	19.42	13
19.44	20	19.44	0	19.44	13
19.46	10	19.46	0	19.46	12
19.48	0	19.48	5	19.48	12
19.5	0	19.5	11	19.5	10
19.52	8	19.52	12	19.52	18
19.54	2	19.54	2	19.54	21
19.56	14	19.56	1	19.56	12
19.58	26	19.58	0	19.58	11
19.6	17	19.6	7	19.6	16
19.62	18	19.62	7	19.62	16
19.64	11	19.64	3	19.64	12
19.66	6	19.66	1	19.66	16
19.68	19	19.68	0	19.68	28
19.7	28	19.7	8	19.7	13
19.72	22	19.72	0	19.72	12
19.74	8	19.74	7	19.74	16
19.76	14	19.76	2	19.76	12
19.78	34	19.78	7	19.78	23
19.8	10	19.8	1	19.8	17
19.82	1	19.82	11	19.82	25
19.84	21	19.84	5	19.84	32
19.86	13	19.86	4	19.86	21
19.88	14	19.88	0	19.88	7
19.9	12	19.9	6	19.9	17
19.92	6	19.92	3	19.92	25
19.94	3	19.94	7	19.94	11
19.96	1	19.96	0	19.96	4
19.98	1	19.98	6	19.98	20
20	7	20	5	20	19
20.02	9	20.02	14	20.02	25
20.04	6	20.04	5	20.04	8
20.06	4	20.06	6	20.06	3
20.08	2	20.08	2	20.08	15
20.1	15	20.1	7	20.1	26
20.12	0	20.12	6	20.12	22
20.14	17	20.14	7	20.14	16
20.16	3	20.16	8	20.16	10
20.18	1	20.18	0	20.18	20
20.2	0	20.2	28	20.2	20
20.22	0	20.22	30	20.22	17
20.24	9	20.24	20	20.24	12
20.26	12	20.26	31	20.26	11
20.28	3	20.28	45	20.28	9
20.3	8	20.3	50	20.3	25
20.32	6	20.32	55	20.32	38
20.34	8	20.34	43	20.34	24
20.36	4	20.36	30	20.36	0
20.38	10	20.38	39	20.38	13
20.4	0	20.4	33	20.4	25
20.42	0	20.42	28	20.42	16
20.44	7	20.44	29	20.44	4
20.46	14	20.46	19	20.46	7
20.48	0	20.48	16	20.48	21
20.5	3	20.5	24	20.5	21
20.52	0	20.52	13	20.52	12
20.54	18	20.54	0	20.54	25
20.56	2	20.56	11	20.56	15
20.58	0	20.58	19	20.58	7
20.6	6	20.6	9	20.6	7
20.62	12	20.62	1	20.62	4
20.64	9	20.64	1	20.64	15
20.66	3	20.66	7	20.66	31
20.68	0	20.68	21	20.68	25
20.7	11	20.7	0	20.7	19
20.72	0	20.72	11	20.72	7
20.74	19	20.74	1	20.74	10
20.76	25	20.76	5	20.76	11
20.78	27	20.78	2	20.78	15
20.8	22	20.8	0	20.8	14
20.82	45	20.82	1	20.82	13
20.84	67	20.84	4	20.84	26
20.86	89	20.86	10	20.86	16
20.88	96	20.88	9	20.88	8
20.9	80	20.9	5	20.9	10
20.92	40	20.92	2	20.92	22
20.94	25	20.94	2	20.94	33
20.96	19	20.96	4	20.96	12
20.98	13	20.98	0	20.98	8
21	3	21	8	21	7
21.02	16	21.02	0	21.02	8
21.04	10	21.04	4	21.04	10
21.06	3	21.06	2	21.06	16
21.08	0	21.08	0	21.08	17
21.1	6	21.1	0	21.1	10
21.12	7	21.12	7	21.12	22
21.14	13	21.14	2	21.14	27
21.16	3	21.16	1	21.16	11
21.18	4	21.18	0	21.18	22
21.2	0	21.2	8	21.2	14
21.22	15	21.22	12	21.22	13
21.24	3	21.24	3	21.24	6
21.26	13	21.26	2	21.26	17
21.28	0	21.28	5	21.28	22
21.3	1	21.3	0	21.3	21
21.32	0	21.32	0	21.32	13
21.34	0	21.34	11	21.34	1
21.36	0	21.36	8	21.36	9
21.38	6	21.38	3	21.38	21
21.4	0	21.4	3	21.4	15
21.42	10	21.42	0	21.42	8
21.44	1	21.44	0	21.44	17
21.46	0	21.46	3	21.46	0
21.48	4	21.48	0	21.48	22
21.5	7	21.5	0	21.5	10
21.52	10	21.52	0	21.52	28
21.54	1	21.54	1	21.54	16
21.56	0	21.56	0	21.56	8
21.58	0	21.58	0	21.58	4
21.6	7	21.6	9	21.6	12
21.62	7	21.62	12	21.62	22
21.64	5	21.64	0	21.64	15
21.66	4	21.66	0	21.66	10
21.68	0	21.68	0	21.68	9
21.7	0	21.7	11	21.7	11
21.72	18	21.72	5	21.72	18
21.74	6	21.74	1	21.74	30
21.76	2	21.76	0	21.76	10
21.78	0	21.78	0	21.78	25
21.8	2	21.8	0	21.8	10
21.82	5	21.82	8	21.82	16
21.84	3	21.84	2	21.84	1
21.86	5	21.86	5	21.86	29
21.88	0	21.88	1	21.88	15
21.9	0	21.9	2	21.9	18
21.92	0	21.92	0	21.92	7
21.94	8	21.94	8	21.94	2
21.96	0	21.96	4	21.96	4
21.98	0	21.98	5	21.98	14
22	0	22	8	22	14
22.02	6	22.02	5	22.02	20
22.04	11	22.04	10	22.04	8
22.06	15	22.06	2	22.06	8
22.08	0	22.08	4	22.08	11
22.1	0	22.1	11	22.1	7
22.12	11	22.12	7	22.12	25
22.14	10	22.14	0	22.14	6
22.16	5	22.16	15	22.16	21
22.18	0	22.18	10	22.18	9
22.2	0	22.2	14	22.2	10
22.22	1	22.22	1	22.22	2
22.24	13	22.24	4	22.24	28
22.26	0	22.26	8	22.26	16
22.28	4	22.28	17	22.28	15
22.3	0	22.3	9	22.3	3
22.32	0	22.32	26	22.32	8
22.34	0	22.34	7	22.34	16
22.36	2	22.36	8	22.36	21
22.38	0	22.38	2	22.38	24
22.4	6	22.4	20	22.4	6
22.42	7	22.42	28	22.42	6
22.44	1	22.44	21	22.44	8
22.46	0	22.46	11	22.46	8
22.48	0	22.48	6	22.48	21
22.5	6	22.5	5	22.5	10
22.52	0	22.52	18	22.52	8
22.54	0	22.54	9	22.54	14
22.56	19	22.56	10	22.56	24
22.58	5	22.58	0	22.58	11
22.6	0	22.6	7	22.6	14
22.62	0	22.62	9	22.62	8
22.64	0	22.64	4	22.64	23
22.66	6	22.66	28	22.66	8
22.68	2	22.68	11	22.68	8
22.7	3	22.7	16	22.7	0
22.72	0	22.72	3	22.72	27
22.74	0	22.74	20	22.74	20
22.76	4	22.76	13	22.76	26
22.78	12	22.78	13	22.78	1
22.8	12	22.8	9	22.8	0
22.82	11	22.82	6	22.82	12
22.84	2	22.84	11	22.84	12
22.86	0	22.86	14	22.86	24
22.88	4	22.88	5	22.88	18
22.9	0	22.9	9	22.9	6
22.92	10	22.92	6	22.92	11
22.94	6	22.94	0	22.94	6
22.96	3	22.96	6	22.96	24
22.98	1	22.98	0	22.98	11
23	0	23	1	23	16
23.02	1	23.02	0	23.02	2
23.04	3	23.04	13	23.04	15
23.06	0	23.06	15	23.06	19
23.08	2	23.08	10	23.08	15
23.1	0	23.1	8	23.1	12
23.12	11	23.12	3	23.12	3
23.14	0	23.14	6	23.14	10
23.16	0	23.16	6	23.16	9
23.18	0	23.18	7	23.18	17
23.2	0	23.2	1	23.2	11
23.22	8	23.22	3	23.22	18
23.24	0	23.24	0	23.24	2
23.26	2	23.26	4	23.26	16
23.28	3	23.28	3	23.28	24
23.3	0	23.3	13	23.3	12
23.32	9	23.32	4	23.32	8
23.34	0	23.34	13	23.34	6
23.36	19	23.36	8	23.36	10
23.38	11	23.38	5	23.38	11
23.4	16	23.4	4	23.4	29
23.42	0	23.42	3	23.42	24
23.44	0	23.44	2	23.44	8
23.46	0	23.46	0	23.46	7
23.48	11	23.48	7	23.48	10
23.5	13	23.5	3	23.5	13
23.52	9	23.52	7	23.52	1
23.54	2	23.54	4	23.54	7
23.56	4	23.56	6	23.56	11
23.58	0	23.58	6	23.58	22
23.6	8	23.6	0	23.6	14
23.62	8	23.62	2	23.62	14
23.64	0	23.64	6	23.64	1
23.66	0	23.66	6	23.66	17
23.68	3	23.68	7	23.68	12
23.7	0	23.7	2	23.7	6
23.72	8	23.72	3	23.72	4
23.74	0	23.74	12	23.74	9
23.76	4	23.76	0	23.76	12
23.78	6	23.78	11	23.78	16
23.8	0	23.8	5	23.8	17
23.82	0	23.82	8	23.82	9
23.84	5	23.84	8	23.84	14
23.86	19	23.86	18	23.86	9
23.88	15	23.88	16	23.88	29
23.9	4	23.9	7	23.9	7
23.92	4	23.92	6	23.92	8
23.94	15	23.94	4	23.94	1
23.96	6	23.96	5	23.96	20
23.98	11	23.98	5	23.98	14
24	5	24	9	24	0
24.02	11	24.02	11	24.02	14
24.04	17	24.04	9	24.04	15
24.06	19	24.06	14	24.06	14
24.08	22	24.08	21	24.08	21
24.1	23	24.1	13	24.1	8
24.12	47	24.12	24	24.12	23
24.14	66	24.14	16	24.14	10
24.16	98	24.16	8	24.16	5
24.18	79	24.18	2	24.18	7
24.2	98	24.2	7	24.2	17
24.22	79	24.22	16	24.22	18
24.24	62	24.24	29	24.24	9
24.26	53	24.26	13	24.26	11
24.28	50	24.28	8	24.28	4
24.3	32	24.3	15	24.3	8
24.32	25	24.32	15	24.32	7
24.34	22	24.34	7	24.34	20
24.36	22	24.36	26	24.36	13
24.38	13	24.38	15	24.38	29
24.4	18	24.4	23	24.4	16
24.42	14	24.42	21	24.42	16
24.44	30	24.44	26	24.44	13
24.46	25	24.46	30	24.46	0
24.48	22	24.48	29	24.48	20
24.5	8	24.5	24	24.5	12
24.52	27	24.52	22	24.52	30
24.54	29	24.54	4	24.54	13
24.56	41	24.56	18	24.56	21
24.58	27	24.58	15	24.58	21
24.6	34	24.6	22	24.6	20
24.62	18	24.62	26	24.62	10
24.64	15	24.64	24	24.64	16
24.66	11	24.66	18	24.66	10
24.68	17	24.68	13	24.68	32
24.7	10	24.7	19	24.7	17
24.72	8	24.72	21	24.72	22
24.74	2	24.74	16	24.74	22
24.76	8	24.76	18	24.76	28
24.78	10	24.78	14	24.78	27
24.8	11	24.8	20	24.8	25
24.82	11	24.82	27	24.82	33
24.84	5	24.84	22	24.84	17
24.86	6	24.86	22	24.86	32
24.88	7	24.88	16	24.88	18
24.9	13	24.9	10	24.9	41
24.92	5	24.92	23	24.92	50
24.94	9	24.94	7	24.94	46
24.96	2	24.96	20	24.96	44
24.98	11	24.98	2	24.98	38
25	16	25	22	25	52
25.02	0	25.02	12	25.02	68
25.04	12	25.04	4	25.04	91
25.06	5	25.06	12	25.06	98
25.08	0	25.08	16	25.08	120
25.1	10	25.1	18	25.1	125
25.12	9	25.12	14	25.12	148
25.14	17	25.14	14	25.14	194
25.16	5	25.16	10	25.16	213
25.18	2	25.18	0	25.18	243
25.2	3	25.2	14	25.2	272
25.22	2	25.22	19	25.22	239
25.24	24	25.24	21	25.24	256
25.26	1	25.26	15	25.26	209
25.28	2	25.28	14	25.28	174
25.3	1	25.3	14	25.3	148
25.32	0	25.32	22	25.32	136
25.34	12	25.34	1	25.34	121
25.36	0	25.36	19	25.36	87
25.38	12	25.38	7	25.38	65
25.4	8	25.4	20	25.4	47
25.42	19	25.42	1	25.42	39
25.44	13	25.44	3	25.44	60
25.46	8	25.46	26	25.46	43
25.48	0	25.48	12	25.48	24
25.5	0	25.5	8	25.5	14
25.52	0	25.52	8	25.52	13
25.54	12	25.54	8	25.54	27
25.56	1	25.56	11	25.56	36
25.58	12	25.58	0	25.58	34
25.6	3	25.6	8	25.6	31
25.62	12	25.62	12	25.62	27
25.64	11	25.64	14	25.64	14
25.66	6	25.66	4	25.66	18
25.68	3	25.68	10	25.68	16
25.7	4	25.7	0	25.7	31
25.72	18	25.72	8	25.72	23
25.74	0	25.74	2	25.74	13
25.76	0	25.76	21	25.76	18
25.78	11	25.78	4	25.78	3
25.8	0	25.8	13	25.8	20
25.82	8	25.82	8	25.82	10
25.84	14	25.84	4	25.84	17
25.86	15	25.86	4	25.86	2
25.88	4	25.88	0	25.88	17
25.9	14	25.9	5	25.9	0
25.92	4	25.92	9	25.92	11
25.94	7	25.94	8	25.94	16
25.96	6	25.96	0	25.96	12
25.98	5	25.98	6	25.98	21
26	1	26	4	26	19
26.02	16	26.02	13	26.02	14
26.04	6	26.04	10	26.04	13
26.06	10	26.06	6	26.06	9
26.08	4	26.08	4	26.08	12
26.1	3	26.1	0	26.1	7
26.12	2	26.12	0	26.12	24
26.14	1	26.14	3	26.14	0
26.16	14	26.16	4	26.16	21
26.18	3	26.18	1	26.18	7
26.2	14	26.2	0	26.2	14
26.22	0	26.22	8	26.22	15
26.24	18	26.24	0	26.24	14
26.26	0	26.26	0	26.26	9
26.28	2	26.28	0	26.28	5
26.3	0	26.3	0	26.3	9
26.32	2	26.32	4	26.32	10
26.34	4	26.34	16	26.34	9
26.36	2	26.36	0	26.36	1
26.38	5	26.38	0	26.38	12
26.4	2	26.4	0	26.4	2
26.42	8	26.42	6	26.42	6
26.44	6	26.44	0	26.44	12
26.46	4	26.46	0	26.46	3
26.48	3	26.48	0	26.48	7
26.5	25	26.5	5	26.5	5
26.52	0	26.52	6	26.52	17
26.54	17	26.54	0	26.54	12
26.56	0	26.56	4	26.56	12
26.58	0	26.58	0	26.58	0
26.6	0	26.6	16	26.6	17
26.62	0	26.62	10	26.62	15
26.64	5	26.64	0	26.64	9
26.66	9	26.66	0	26.66	3
26.68	9	26.68	0	26.68	6
26.7	9	26.7	0	26.7	20
26.72	4	26.72	9	26.72	0
26.74	2	26.74	8	26.74	20
26.76	0	26.76	3	26.76	11
26.78	9	26.78	2	26.78	17
26.8	3	26.8	0	26.8	18
26.82	13	26.82	1	26.82	12
26.84	11	26.84	0	26.84	0
26.86	2	26.86	1	26.86	0
26.88	0	26.88	0	26.88	7
26.9	0	26.9	0	26.9	10
26.92	1	26.92	0	26.92	8
26.94	6	26.94	4	26.94	0
26.96	17	26.96	0	26.96	2
26.98	5	26.98	5	26.98	6
27	0	27	5	27	2
27.02	0	27.02	0	27.02	16
27.04	2	27.04	9	27.04	0
27.06	6	27.06	1	27.06	3
27.08	13	27.08	0	27.08	14
27.1	0	27.1	0	27.1	16
27.12	5	27.12	3	27.12	7
27.14	2	27.14	9	27.14	15
27.16	11	27.16	11	27.16	4
27.18	5	27.18	0	27.18	0
27.2	9	27.2	12	27.2	14
27.22	2	27.22	0	27.22	0
27.24	13	27.24	14	27.24	11
27.26	6	27.26	4	27.26	7
27.28	15	27.28	11	27.28	8
27.3	1	27.3	11	27.3	0
27.32	13	27.32	5	27.32	4
27.34	8	27.34	25	27.34	0
27.36	0	27.36	1	27.36	13
27.38	0	27.38	6	27.38	7
27.4	0	27.4	32	27.4	9
27.42	10	27.42	10	27.42	32
27.44	2	27.44	13	27.44	5
27.46	4	27.46	9	27.46	19
27.48	10	27.48	0	27.48	5
27.5	2	27.5	0	27.5	2
27.52	10	27.52	1	27.52	1
27.54	0	27.54	12	27.54	4
27.56	0	27.56	0	27.56	9
27.58	1	27.58	0	27.58	7
27.6	2	27.6	0	27.6	0
27.62	3	27.62	0	27.62	22
27.64	3	27.64	6	27.64	4
27.66	11	27.66	0	27.66	20
27.68	0	27.68	0	27.68	19
27.7	0	27.7	3	27.7	1
27.72	5	27.72	0	27.72	2
27.74	0	27.74	7	27.74	8
27.76	10	27.76	1	27.76	10
27.78	15	27.78	0	27.78	15
27.8	10	27.8	0	27.8	13
27.82	0	27.82	2	27.82	26
27.84	5	27.84	3	27.84	0
27.86	3	27.86	0	27.86	11
27.88	0	27.88	2	27.88	1
27.9	15	27.9	4	27.9	7
27.92	1	27.92	7	27.92	20
27.94	8	27.94	2	27.94	29
27.96	11	27.96	8	27.96	20
27.98	9	27.98	4	27.98	8
28	9	28	2	28	8
28.02	0	28.02	5	28.02	17
28.04	6	28.04	4	28.04	6
28.06	2	28.06	0	28.06	15
28.08	0	28.08	9	28.08	19
28.1	8	28.1	10	28.1	16
28.12	10	28.12	7	28.12	3
28.14	0	28.14	5	28.14	14
28.16	0	28.16	9	28.16	4
28.18	0	28.18	5	28.18	7
28.2	4	28.2	21	28.2	5
28.22	2	28.22	11	28.22	6
28.24	7	28.24	2	28.24	15
28.26	0	28.26	0	28.26	11
28.28	15	28.28	6	28.28	7
28.3	7	28.3	2	28.3	2
28.32	5	28.32	0	28.32	9
28.34	9	28.34	3	28.34	10
28.36	3	28.36	5	28.36	11
28.38	0	28.38	2	28.38	15
28.4	2	28.4	0	28.4	18
28.42	1	28.42	13	28.42	10
28.44	10	28.44	8	28.44	5
28.46	9	28.46	10	28.46	4
28.48	1	28.48	3	28.48	4
28.5	11	28.5	0	28.5	11
28.52	0	28.52	3	28.52	20
28.54	0	28.54	15	28.54	8
28.56	0	28.56	1	28.56	7
28.58	0	28.58	11	28.58	12
28.6	11	28.6	16	28.6	14
28.62	0	28.62	0	28.62	23
28.64	17	28.64	0	28.64	13
28.66	11	28.66	7	28.66	2
28.68	0	28.68	0	28.68	5
28.7	6	28.7	11	28.7	5
28.72	0	28.72	0	28.72	16
28.74	3	28.74	3	28.74	3
28.76	9	28.76	10	28.76	12
28.78	0	28.78	0	28.78	16
28.8	4	28.8	13	28.8	13
28.82	0	28.82	0	28.82	15
28.84	7	28.84	0	28.84	5
28.86	8	28.86	7	28.86	1
28.88	12	28.88	0	28.88	7
28.9	7	28.9	9	28.9	11
28.92	0	28.92	0	28.92	2
28.94	3	28.94	0	28.94	15
28.96	2	28.96	0	28.96	4
28.98	9	28.98	4	28.98	16
29	13	29	4	29	14
29.02	6	29.02	0	29.02	0
29.04	1	29.04	5	29.04	10
29.06	9	29.06	0	29.06	26
29.08	7	29.08	3	29.08	8
29.1	0	29.1	6	29.1	10
29.12	0	29.12	0	29.12	13
29.14	6	29.14	0	29.14	8
29.16	4	29.16	8	29.16	4
29.18	3	29.18	11	29.18	3
29.2	7	29.2	5	29.2	8
29.22	9	29.22	3	29.22	11
29.24	11	29.24	7	29.24	15
29.26	9	29.26	0	29.26	7
29.28	7	29.28	0	29.28	12
29.3	0	29.3	0	29.3	11
29.32	4	29.32	2	29.32	8
29.34	1	29.34	8	29.34	11
29.36	0	29.36	0	29.36	15
29.38	4	29.38	12	29.38	3
29.4	5	29.4	4	29.4	2
29.42	11	29.42	1	29.42	13
29.44	3	29.44	7	29.44	6
29.46	0	29.46	0	29.46	17
29.48	0	29.48	5	29.48	6
29.5	6	29.5	0	29.5	11
29.52	8	29.52	5	29.52	10
29.54	10	29.54	14	29.54	9
29.56	11	29.56	0	29.56	1
29.58	9	29.58	9	29.58	7
29.6	3	29.6	0	29.6	11
29.62	15	29.62	0	29.62	16
29.64	0	29.64	0	29.64	24
29.66	1	29.66	5	29.66	23
29.68	9	29.68	11	29.68	18
29.7	11	29.7	4	29.7	10
29.72	8	29.72	9	29.72	3
29.74	8	29.74	6	29.74	6
29.76	3	29.76	0	29.76	6
29.78	6	29.78	0	29.78	17
29.8	13	29.8	1	29.8	19
29.82	19	29.82	7	29.82	6
29.84	0	29.84	8	29.84	19
29.86	0	29.86	0	29.86	0
29.88	0	29.88	11	29.88	4
29.9	13	29.9	1	29.9	9
29.92	9	29.92	11	29.92	4
29.94	10	29.94	0	29.94	18
29.96	0	29.96	9	29.96	15
29.98	3	29.98	5	29.98	18
30	0	30	0	30	24
30.02	5	30.02	0	30.02	14
30.04	3	30.04	3	30.04	10
30.06	0	30.06	0	30.06	10
30.08	0	30.08	10	30.08	2
30.1	4	30.1	16	30.1	22
30.12	7	30.12	6	30.12	1
30.14	9	30.14	3	30.14	17
30.16	10	30.16	0	30.16	9
30.18	0	30.18	9	30.18	3
30.2	3	30.2	7	30.2	19
30.22	0	30.22	0	30.22	10
30.24	3	30.24	11	30.24	4
30.26	1	30.26	9	30.26	16
30.28	11	30.28	0	30.28	2
30.3	11	30.3	8	30.3	7
30.32	7	30.32	4	30.32	19
30.34	3	30.34	3	30.34	4
30.36	0	30.36	2	30.36	24
30.38	2	30.38	1	30.38	9
30.4	6	30.4	2	30.4	7
30.42	0	30.42	0	30.42	16
30.44	8	30.44	11	30.44	5
30.46	10	30.46	0	30.46	8
30.48	1	30.48	0	30.48	15
30.5	12	30.5	0	30.5	2
30.52	0	30.52	8	30.52	21
30.54	2	30.54	10	30.54	4
30.56	12	30.56	10	30.56	5
30.58	6	30.58	10	30.58	20
30.6	14	30.6	0	30.6	11
30.62	8	30.62	7	30.62	11
30.64	4	30.64	2	30.64	3
30.66	1	30.66	10	30.66	5
30.68	3	30.68	0	30.68	1
30.7	6	30.7	0	30.7	16
30.72	18	30.72	6	30.72	14
30.74	10	30.74	0	30.74	10
30.76	9	30.76	4	30.76	18
30.78	12	30.78	7	30.78	7
30.8	0	30.8	5	30.8	18
30.82	0	30.82	11	30.82	8
30.84	11	30.84	0	30.84	11
30.86	9	30.86	2	30.86	18
30.88	10	30.88	0	30.88	14
30.9	1	30.9	12	30.9	31
30.92	6	30.92	5	30.92	14
30.94	6	30.94	2	30.94	15
30.96	5	30.96	3	30.96	11
30.98	0	30.98	7	30.98	8
31	3	31	0	31	2
31.02	6	31.02	1	31.02	10
31.04	2	31.04	10	31.04	30
31.06	0	31.06	9	31.06	9
31.08	0	31.08	15	31.08	11
31.1	0	31.1	5	31.1	13
31.12	14	31.12	13	31.12	4
31.14	4	31.14	15	31.14	16
31.16	5	31.16	1	31.16	14
31.18	7	31.18	4	31.18	11
31.2	5	31.2	1	31.2	4
31.22	13	31.22	0	31.22	9
31.24	7	31.24	15	31.24	14
31.26	0	31.26	8	31.26	11
31.28	6	31.28	17	31.28	18
31.3	10	31.3	8	31.3	15
31.32	6	31.32	6	31.32	10
31.34	4	31.34	2	31.34	10
31.36	0	31.36	7	31.36	9
31.38	4	31.38	0	31.38	14
31.4	3	31.4	15	31.4	13
31.42	5	31.42	7	31.42	21
31.44	8	31.44	0	31.44	16
31.46	0	31.46	18	31.46	1
31.48	15	31.48	1	31.48	14
31.5	0	31.5	0	31.5	7
31.52	17	31.52	0	31.52	13
31.54	1	31.54	0	31.54	13
31.56	0	31.56	9	31.56	21
31.58	0	31.58	12	31.58	11
31.6	0	31.6	9	31.6	18
31.62	3	31.62	10	31.62	20
31.64	3	31.64	0	31.64	20
31.66	13	31.66	0	31.66	17
31.68	13	31.68	13	31.68	7
31.7	0	31.7	5	31.7	16
31.72	3	31.72	3	31.72	11
31.74	0	31.74	10	31.74	4
31.76	7	31.76	1	31.76	15
31.78	16	31.78	5	31.78	27
31.8	3	31.8	5	31.8	17
31.82	17	31.82	4	31.82	24
31.84	4	31.84	6	31.84	3
31.86	0	31.86	8	31.86	17
31.88	5	31.88	0	31.88	12
31.9	1	31.9	11	31.9	17
31.92	1	31.92	4	31.92	21
31.94	9	31.94	7	31.94	3
31.96	3	31.96	5	31.96	18
31.98	3	31.98	8	31.98	12
32	5	32	1	32	4
32.02	7	32.02	3	32.02	22
32.04	1	32.04	20	32.04	10
32.06	5	32.06	8	32.06	11
32.08	8	32.08	12	32.08	23
32.1	0	32.1	10	32.1	3
32.12	2	32.12	2	32.12	7
32.14	2	32.14	8	32.14	24
32.16	5	32.16	5	32.16	1
32.18	0	32.18	10	32.18	19
32.2	3	32.2	15	32.2	17
32.22	3	32.22	3	32.22	13
32.24	2	32.24	9	32.24	11
32.26	0	32.26	0	32.26	15
32.28	0	32.28	19	32.28	5
32.3	8	32.3	8	32.3	10
32.32	11	32.32	3	32.32	3
32.34	7	32.34	12	32.34	9
32.36	15	32.36	5	32.36	16
32.38	7	32.38	0	32.38	11
32.4	3	32.4	7	32.4	14
32.42	1	32.42	4	32.42	4
32.44	0	32.44	10	32.44	19
32.46	16	32.46	9	32.46	11
32.48	14	32.48	15	32.48	11
32.5	0	32.5	18	32.5	13
32.52	8	32.52	1	32.52	12
32.54	7	32.54	13	32.54	18
32.56	0	32.56	0	32.56	14
32.58	8	32.58	3	32.58	10
32.6	7	32.6	15	32.6	13
32.62	0	32.62	6	32.62	9
32.64	5	32.64	12	32.64	6
32.66	7	32.66	7	32.66	7
32.68	5	32.68	0	32.68	20
32.7	6	32.7	0	32.7	18
32.72	13	32.72	0	32.72	23
32.74	9	32.74	5	32.74	13
32.76	4	32.76	9	32.76	8
32.78	10	32.78	22	32.78	14
32.8	4	32.8	17	32.8	16
32.82	6	32.82	19	32.82	7
32.84	3	32.84	0	32.84	15
32.86	10	32.86	0	32.86	25
32.88	6	32.88	0	32.88	23
32.9	5	32.9	0	32.9	0
32.92	0	32.92	2	32.92	12
32.94	13	32.94	8	32.94	4
32.96	3	32.96	14	32.96	18
32.98	8	32.98	10	32.98	27
33	8	33	0	33	20
33.02	0	33.02	3	33.02	23
33.04	4	33.04	1	33.04	10
33.06	8	33.06	0	33.06	16
33.08	8	33.08	2	33.08	17
33.1	0	33.1	11	33.1	3
33.12	4	33.12	6	33.12	12
33.14	1	33.14	7	33.14	13
33.16	0	33.16	9	33.16	17
33.18	0	33.18	0	33.18	13
33.2	1	33.2	4	33.2	12
33.22	0	33.22	4	33.22	12
33.24	0	33.24	6	33.24	18
33.26	15	33.26	12	33.26	14
33.28	5	33.28	10	33.28	15
33.3	2	33.3	4	33.3	19
33.32	4	33.32	4	33.32	16
33.34	0	33.34	5	33.34	8
33.36	2	33.36	0	33.36	12
33.38	1	33.38	0	33.38	8
33.4	0	33.4	2	33.4	13
33.42	5	33.42	0	33.42	14
33.44	0	33.44	2	33.44	14
33.46	3	33.46	8	33.46	19
33.48	3	33.48	1	33.48	16
33.5	2	33.5	5	33.5	14
33.52	2	33.52	7	33.52	22
33.54	1	33.54	4	33.54	13
33.56	5	33.56	5	33.56	2
33.58	0	33.58	5	33.58	22
33.6	3	33.6	2	33.6	19
33.62	1	33.62	5	33.62	17
33.64	0	33.64	10	33.64	14
33.66	0	33.66	6	33.66	9
33.68	6	33.68	7	33.68	8
33.7	13	33.7	0	33.7	11
33.72	4	33.72	1	33.72	28
33.74	0	33.74	5	33.74	10
33.76	4	33.76	1	33.76	23
33.78	2	33.78	2	33.78	16
33.8	0	33.8	0	33.8	16
33.82	1	33.82	1	33.82	11
33.84	0	33.84	6	33.84	24
33.86	0	33.86	14	33.86	20
33.88	1	33.88	10	33.88	28
33.9	0	33.9	7	33.9	23
33.92	0	33.92	5	33.92	28
33.94	12	33.94	14	33.94	3
33.96	0	33.96	8	33.96	15
33.98	0	33.98	1	33.98	9
34	7	34	10	34	19
34.02	5	34.02	9	34.02	12
34.04	0	34.04	0	34.04	16
34.06	10	34.06	0	34.06	25
34.08	6	34.08	0	34.08	30
34.1	0	34.1	0	34.1	21
34.12	12	34.12	24	34.12	26
34.14	0	34.14	5	34.14	16
34.16	0	34.16	0	34.16	14
34.18	8	34.18	5	34.18	10
34.2	7	34.2	4	34.2	16
34.22	0	34.22	5	34.22	23
34.24	5	34.24	11	34.24	16
34.26	5	34.26	7	34.26	26
34.28	3	34.28	11	34.28	12
34.3	6	34.3	11	34.3	12
34.32	0	34.32	12	34.32	13
34.34	7	34.34	19	34.34	27
34.36	7	34.36	0	34.36	20
34.38	6	34.38	25	34.38	19
34.4	5	34.4	18	34.4	22
34.42	0	34.42	14	34.42	18
34.44	3	34.44	21	34.44	21
34.46	4	34.46	10	34.46	15
34.48	8	34.48	18	34.48	31
34.5	6	34.5	24	34.5	29
34.52	14	34.52	15	34.52	12
34.54	1	34.54	16	34.54	13
34.56	11	34.56	16	34.56	25
34.58	9	34.58	21	34.58	13
34.6	1	34.6	15	34.6	18
34.62	24	34.62	7	34.62	14
34.64	5	34.64	15	34.64	17
34.66	14	34.66	5	34.66	8
34.68	15	34.68	10	34.68	16
34.7	12	34.7	13	34.7	6
34.72	7	34.72	14	34.72	17
34.74	5	34.74	15	34.74	17
34.76	7	34.76	12	34.76	15
34.78	6	34.78	8	34.78	14
34.8	0	34.8	3	34.8	16
34.82	0	34.82	0	34.82	12
34.84	1	34.84	1	34.84	16
34.86	0	34.86	0	34.86	14
34.88	1	34.88	7	34.88	15
34.9	7	34.9	8	34.9	16
34.92	5	34.92	13	34.92	18
34.94	16	34.94	9	34.94	13
34.96	11	34.96	11	34.96	20
34.98	10	34.98	5	34.98	6
35	3	35	3	35	16
35.02	0	35.02	12	35.02	6
35.04	0	35.04	6	35.04	14
35.06	5	35.06	0	35.06	16
35.08	7	35.08	10	35.08	19
35.1	10	35.1	7	35.1	10
35.12	9	35.12	0	35.12	16
35.14	9	35.14	0	35.14	2
35.16	4	35.16	4	35.16	2
35.18	0	35.18	1	35.18	19
35.2	4	35.2	14	35.2	15
35.22	1	35.22	1	35.22	14
35.24	0	35.24	18	35.24	28
35.26	0	35.26	10	35.26	13
35.28	0	35.28	6	35.28	1
35.3	2	35.3	11	35.3	16
35.32	6	35.32	0	35.32	11
35.34	9	35.34	1	35.34	10
35.36	1	35.36	3	35.36	9
35.38	3	35.38	0	35.38	11
35.4	0	35.4	12	35.4	13
35.42	0	35.42	0	35.42	5
35.44	0	35.44	6	35.44	11
35.46	14	35.46	7	35.46	29
35.48	10	35.48	4	35.48	6
35.5	12	35.5	5	35.5	19
35.52	5	35.52	0	35.52	8
35.54	3	35.54	0	35.54	8
35.56	0	35.56	2	35.56	0
35.58	0	35.58	5	35.58	16
35.6	0	35.6	2	35.6	19
35.62	0	35.62	1	35.62	26
35.64	2	35.64	15	35.64	13
35.66	12	35.66	7	35.66	17
35.68	0	35.68	10	35.68	14
35.7	3	35.7	12	35.7	10
35.72	2	35.72	2	35.72	20
35.74	7	35.74	7	35.74	13
35.76	1	35.76	0	35.76	10
35.78	0	35.78	0	35.78	7
35.8	2	35.8	0	35.8	9
35.82	1	35.82	10	35.82	7
35.84	7	35.84	4	35.84	11
35.86	3	35.86	7	35.86	16
35.88	12	35.88	8	35.88	28
35.9	0	35.9	0	35.9	10
35.92	7	35.92	0	35.92	8
35.94	8	35.94	3	35.94	18
35.96	0	35.96	0	35.96	5
35.98	0	35.98	0	35.98	3
36	2	36	2	36	15
36.02	7	36.02	0	36.02	24
36.04	7	36.04	0	36.04	7
36.06	2	36.06	0	36.06	20
36.08	16	36.08	0	36.08	7
36.1	5	36.1	4	36.1	8
36.12	0	36.12	0	36.12	2
36.14	9	36.14	10	36.14	8
36.16	5	36.16	0	36.16	8
36.18	3	36.18	0	36.18	14
36.2	1	36.2	5	36.2	15
36.22	5	36.22	1	36.22	17
36.24	2	36.24	1	36.24	17
36.26	0	36.26	0	36.26	17
36.28	0	36.28	13	36.28	12
36.3	0	36.3	4	36.3	9
36.32	8	36.32	0	36.32	6
36.34	1	36.34	12	36.34	12
36.36	4	36.36	0	36.36	18
36.38	5	36.38	4	36.38	15
36.4	0	36.4	7	36.4	18
36.42	2	36.42	7	36.42	17
36.44	17	36.44	6	36.44	10
36.46	10	36.46	17	36.46	6
36.48	0	36.48	0	36.48	11
36.5	5	36.5	0	36.5	14
36.52	1	36.52	13	36.52	14
36.54	0	36.54	2	36.54	19
36.56	0	36.56	0	36.56	17
36.58	11	36.58	0	36.58	8
36.6	4	36.6	7	36.6	5
36.62	12	36.62	7	36.62	10
36.64	0	36.64	6	36.64	2
36.66	4	36.66	2	36.66	7
36.68	2	36.68	6	36.68	19
36.7	1	36.7	0	36.7	22
36.72	4	36.72	8	36.72	15
36.74	5	36.74	9	36.74	16
36.76	5	36.76	0	36.76	4
36.78	11	36.78	3	36.78	12
36.8	8	36.8	14	36.8	5
36.82	5	36.82	1	36.82	11
36.84	11	36.84	5	36.84	14
36.86	3	36.86	2	36.86	16
36.88	0	36.88	2	36.88	16
36.9	5	36.9	5	36.9	10
36.92	8	36.92	13	36.92	6
36.94	14	36.94	7	36.94	8
36.96	5	36.96	1	36.96	4
36.98	7	36.98	2	36.98	1
37	0	37	0	37	12
37.02	0	37.02	0	37.02	7
37.04	5	37.04	3	37.04	16
37.06	0	37.06	0	37.06	16
37.08	11	37.08	4	37.08	33
37.1	2	37.1	9	37.1	19
37.12	3	37.12	8	37.12	27
37.14	8	37.14	3	37.14	6
37.16	0	37.16	0	37.16	23
37.18	0	37.18	7	37.18	8
37.2	0	37.2	1	37.2	9
37.22	1	37.22	4	37.22	6
37.24	6	37.24	0	37.24	16
37.26	3	37.26	2	37.26	13
37.28	15	37.28	3	37.28	27
37.3	6	37.3	0	37.3	23
37.32	15	37.32	3	37.32	12
37.34	3	37.34	18	37.34	16
37.36	9	37.36	0	37.36	35
37.38	7	37.38	11	37.38	16
37.4	2	37.4	2	37.4	11
37.42	5	37.42	0	37.42	34
37.44	0	37.44	0	37.44	23
37.46	7	37.46	15	37.46	15
37.48	1	37.48	1	37.48	37
37.5	0	37.5	5	37.5	18
37.52	16	37.52	13	37.52	8
37.54	1	37.54	8	37.54	18
37.56	6	37.56	3	37.56	18
37.58	2	37.58	6	37.58	18
37.6	3	37.6	9	37.6	43
37.62	5	37.62	5	37.62	35
37.64	5	37.64	3	37.64	27
37.66	7	37.66	0	37.66	25
37.68	7	37.68	5	37.68	27
37.7	11	37.7	7	37.7	9
37.72	4	37.72	6	37.72	22
37.74	11	37.74	3	37.74	25
37.76	1	37.76	14	37.76	46
37.78	10	37.78	14	37.78	39
37.8	6	37.8	7	37.8	38
37.82	8	37.82	8	37.82	44
37.84	0	37.84	0	37.84	44
37.86	16	37.86	1	37.86	40
37.88	1	37.88	0	37.88	35
37.9	7	37.9	0	37.9	57
37.92	1	37.92	6	37.92	32
37.94	8	37.94	0	37.94	61
37.96	0	37.96	14	37.96	63
37.98	3	37.98	4	37.98	87
38	0	38	8	38	98
38.02	9	38.02	10	38.02	108
38.04	0	38.04	3	38.04	94
38.06	6	38.06	1	38.06	106
38.08	6	38.08	7	38.08	132
38.1	3	38.1	3	38.1	157
38.12	0	38.12	0	38.12	186
38.14	1	38.14	0	38.14	212
38.16	6	38.16	8	38.16	246
38.18	6	38.18	7	38.18	268
38.2	3	38.2	8	38.2	316
38.22	2	38.22	0	38.22	393
38.24	0	38.24	0	38.24	445
38.26	8	38.26	7	38.26	541
38.28	3	38.28	6	38.28	588
38.3	0	38.3	20	38.3	643
38.32	12	38.32	0	38.32	689
38.34	6	38.34	4	38.34	814
38.36	0	38.36	8	38.36	783
38.38	6	38.38	14	38.38	833
38.4	6	38.4	11	38.4	784
38.42	0	38.42	3	38.42	870
38.44	4	38.44	12	38.44	705
38.46	0	38.46	0	38.46	671
38.48	3	38.48	3	38.48	580
38.5	9	38.5	0	38.5	491
38.52	9	38.52	3	38.52	359
38.54	2	38.54	2	38.54	327
38.56	10	38.56	17	38.56	294
38.58	14	38.58	13	38.58	221
38.6	4	38.6	1	38.6	208
38.62	0	38.62	0	38.62	226
38.64	5	38.64	15	38.64	160
38.66	0	38.66	8	38.66	149
38.68	0	38.68	14	38.68	177
38.7	5	38.7	17	38.7	143
38.72	6	38.72	14	38.72	78
38.74	6	38.74	0	38.74	105
38.76	4	38.76	8	38.76	112
38.78	4	38.78	15	38.78	75
38.8	0	38.8	8	38.8	34
38.82	5	38.82	11	38.82	72
38.84	2	38.84	23	38.84	52
38.86	0	38.86	17	38.86	51
38.88	0	38.88	24	38.88	45
38.9	10	38.9	8	38.9	73
38.92	4	38.92	14	38.92	43
38.94	4	38.94	10	38.94	35
38.96	3	38.96	20	38.96	51
38.98	4	38.98	16	38.98	38
39	0	39	37	39	12
39.02	1	39.02	25	39.02	36
39.04	4	39.04	33	39.04	24
39.06	0	39.06	26	39.06	27
39.08	0	39.08	43	39.08	22
39.1	3	39.1	25	39.1	35
39.12	0	39.12	10	39.12	25
39.14	0	39.14	8	39.14	20
39.16	3	39.16	6	39.16	28
39.18	7	39.18	3	39.18	29
39.2	6	39.2	17	39.2	36
39.22	0	39.22	17	39.22	45
39.24	4	39.24	5	39.24	19
39.26	3	39.26	11	39.26	26
39.28	0	39.28	18	39.28	11
39.3	0	39.3	18	39.3	18
39.32	2	39.32	1	39.32	6
39.34	0	39.34	8	39.34	24
39.36	10	39.36	3	39.36	15
39.38	3	39.38	0	39.38	14
39.4	0	39.4	5	39.4	7
39.42	5	39.42	13	39.42	24
39.44	8	39.44	17	39.44	10
39.46	0	39.46	20	39.46	15
39.48	0	39.48	20	39.48	12
39.5	5	39.5	21	39.5	16
39.52	9	39.52	17	39.52	14
39.54	9	39.54	17	39.54	18
39.56	0	39.56	13	39.56	11
39.58	6	39.58	21	39.58	16
39.6	9	39.6	10	39.6	21
39.62	0	39.62	26	39.62	8
39.64	1	39.64	20	39.64	5
39.66	9	39.66	26	39.66	9
39.68	0	39.68	7	39.68	25
39.7	2	39.7	21	39.7	0
39.72	0	39.72	6	39.72	8
39.74	2	39.74	4	39.74	11
39.76	5	39.76	21	39.76	5
39.78	12	39.78	18	39.78	2
39.8	3	39.8	18	39.8	18
39.82	9	39.82	25	39.82	13
39.84	4	39.84	26	39.84	7
39.86	0	39.86	11	39.86	9
39.88	3	39.88	4	39.88	16
39.9	1	39.9	0	39.9	5
39.92	0	39.92	0	39.92	6
39.94	3	39.94	0	39.94	5
39.96	5	39.96	5	39.96	19
39.98	2	39.98	0	39.98	5
40	7	40	2	40	7
