# Supplementary material for: Differential perovskite hemispherical photodetector for intelligent imaging and location tracking
Source: Nat Commun. 2024 Jan 17;15:577. doi: 10.1038/s41467-024-44857-4 (PMC10794423; doi:10.1038/s41467-024-44857-4)
Supplement: Supplementary file 8 — Source Data [file 41467_2024_44857_MOESM8_ESM.zip › Supplementary Fig. 3f.xlsx]

## Sheet: Sheet1
300	0.69272	0.31479	0.70231
301	0.65685	0.32804	0.59444
302	0.66607	0.37012	0.6627
303	0.74107	0.31957	0.82227
304	0.72732	0.37675	0.86857
305	0.76275	0.37677	0.6913
306	0.77806	0.38618	0.78231
307	0.77586	0.36003	0.80999
308	0.85577	0.43299	0.91305
309	0.77548	0.49997	0.7136
310	0.82416	0.41385	0.91361
311	0.84094	0.43884	0.93754
312	0.86529	0.45784	0.86095
313	0.91391	0.46606	0.87846
314	0.94781	0.48128	0.89841
315	1	0.56773	0.8138
316	0.85948	0.5304	0.9167
317	0.80924	0.51336	0.79229
318	0.80338	0.6207	0.90454
319	0.76208	0.52428	1
320	0.75535	0.59111	0.89065
321	0.77792	0.58242	0.88464
322	0.70643	0.6205	0.80901
323	0.6569	0.60776	0.79057
324	0.62509	0.5427	0.73086
325	0.57637	0.48629	0.7539
326	0.56566	0.48009	0.70428
327	0.52291	0.58112	0.73248
328	0.50532	0.65084	0.72062
329	0.47502	0.65808	0.72089
330	0.44018	0.66474	0.75039
331	0.42868	0.69081	0.65429
332	0.39378	0.68342	0.70538
333	0.37106	0.7264	0.66801
334	0.3431	0.76247	0.67194
335	0.3127	0.75685	0.67705
336	0.29287	0.79659	0.66201
337	0.2605	0.79104	0.66347
338	0.231	0.74989	0.63829
339	0.21032	0.7475	0.62875
340	0.18997	0.81322	0.63093
341	0.168	0.81452	0.61334
342	0.15555	0.79539	0.60198
343	0.13941	0.77372	0.60128
344	0.13034	0.82429	0.58849
345	0.11877	0.82808	0.57608
346	0.1089	0.80634	0.57698
347	0.10366	0.8067	0.57357
348	0.09374	0.80597	0.56469
349	0.09172	0.83552	0.56342
350	0.08503	0.81498	0.54393
351	0.08179	0.85827	0.5507
352	0.0761	0.90157	0.54399
353	0.07311	0.83929	0.53634
354	0.07156	0.86081	0.5384
355	0.06732	0.82275	0.52947
356	0.06806	0.84358	0.52947
357	0.06597	0.82734	0.52119
358	0.06267	0.84806	0.52152
359	0.06298	0.83449	0.51347
360	0.0626	0.88389	0.5126
361	0.06127	0.81923	0.51055
362	0.06291	0.81182	0.51067
363	0.06174	0.82406	0.50727
364	0.06154	0.83971	0.50595
365	0.06017	0.78574	0.50129
366	0.05758	0.81513	0.49538
367	0.05894	0.81703	0.49922
368	0.05737	0.83115	0.49617
369	0.05601	0.77052	0.4934
370	0.05482	0.77434	0.48883
371	0.05274	0.76526	0.48817
372	0.05173	0.79238	0.48972
373	0.04984	0.74592	0.48312
374	0.05009	0.75405	0.48586
375	0.04864	0.75176	0.48485
376	0.04975	0.75804	0.48404
377	0.05028	0.76089	0.4829
378	0.04838	0.7326	0.47981
379	0.04849	0.74956	0.47663
380	0.04956	0.7563	0.47626
381	0.04873	0.75161	0.47068
382	0.04926	0.76398	0.4702
383	0.04592	0.78456	0.46817
384	0.04582	0.78048	0.46413
385	0.0447	0.80882	0.46107
386	0.04345	0.80886	0.45476
387	0.04152	0.81519	0.45621
388	0.03964	0.82969	0.45266
389	0.03753	0.84389	0.44844
390	0.03481	0.86775	0.4447
391	0.03326	0.87069	0.44301
392	0.03221	0.90269	0.43889
393	0.02938	0.88275	0.43607
394	0.02847	0.935	0.43504
395	0.02646	0.90375	0.43109
396	0.02563	0.92683	0.43004
397	0.02424	0.97975	0.42773
398	0.02411	0.94584	0.42474
399	0.02291	0.92186	0.42323
400	0.02334	0.96823	0.42266
401	0.02273	0.94285	0.42308
402	0.02289	0.95937	0.42207
403	0.02182	0.9812	0.42001
404	0.02156	0.96336	0.4194
405	0.0226	1	0.41971
406	0.02134	0.96357	0.41783
407	0.02042	0.94101	0.41686
408	0.02046	0.95152	0.41641
409	0.01983	0.93859	0.41504
410	0.01862	0.90204	0.41531
411	0.01793	0.91759	0.41356
412	0.01747	0.89511	0.41205
413	0.01729	0.87774	0.41142
414	0.01648	0.82718	0.41194
415	0.01534	0.79887	0.40882
416	0.01458	0.75563	0.40776
417	0.01341	0.70494	0.40787
418	0.01458	0.64912	0.40534
419	0.01329	0.60183	0.40395
420	0.0136	0.55182	0.40218
421	0.01193	0.50806	0.40051
422	0.01288	0.46162	0.3996
423	0.01266	0.41739	0.39749
424	0.0116	0.37587	0.39487
425	0.01203	0.3406	0.39288
426	0.01178	0.30733	0.39052
427	0.01089	0.27616	0.38725
428	0.01191	0.24838	0.386
429	0.01159	0.22193	0.38158
430	0.01205	0.19866	0.37968
431	0.01179	0.17955	0.37656
432	0.01167	0.16038	0.37427
433	0.01219	0.14441	0.37143
434	0.01096	0.12891	0.36696
435	0.01131	0.11583	0.36404
436	0.01106	0.10376	0.36074
437	0.01084	0.09434	0.35811
438	0.01074	0.08502	0.35368
439	0.01166	0.07757	0.35076
440	0.01067	0.06997	0.34471
441	0.01008	0.06391	0.34302
442	0.00916	0.05861	0.33785
443	0.00922	0.05404	0.3339
444	0.00939	0.04971	0.33099
445	0.00723	0.0456	0.32463
446	0.00693	0.04207	0.32099
447	0.00834	0.03937	0.31694
448	0.0078	0.03643	0.31202
449	0.00717	0.0343	0.30865
450	0.00714	0.03232	0.30459
451	0.00612	0.0304	0.3013
452	0.00722	0.02898	0.29796
453	0.00556	0.0274	0.2943
454	0.00473	0.02589	0.28884
455	0.00493	0.02507	0.28564
456	0.00681	0.02414	0.28303
457	0.00406	0.02254	0.27792
458	0.00452	0.02157	0.27298
459	0.0047	0.02083	0.26852
460	0.00405	0.01931	0.26354
461	0.00416	0.01883	0.25991
462	0.00349	0.01801	0.25528
463	0.00394	0.01684	0.24882
464	0.00521	0.01746	0.24755
465	0.00338	0.01568	0.2412
466	0.0035	0.01555	0.23743
467	0.00436	0.01529	0.23436
468	0.00338	0.01425	0.23039
469	0.005	0.01438	0.22733
470	0.00337	0.01394	0.22335
471	0.00231	0.01319	0.22035
472	0.00311	0.01283	0.21682
473	0.00303	0.01254	0.21298
474	0.00275	0.01283	0.21062
475	0.0033	0.01206	0.20797
476	0.00292	0.01187	0.20348
477	0.00284	0.01134	0.20134
478	0.00294	0.01122	0.1972
479	0.00324	0.01152	0.19484
480	0.00268	0.01092	0.19212
481	0.00202	0.00961	0.18703
482	0.00236	0.00992	0.18564
483	0.00273	0.00994	0.18303
484	0.00223	0.00991	0.18103
485	0.00208	0.0093	0.17748
486	0.00204	0.00916	0.17615
487	0.00223	0.00917	0.1744
488	0.00199	0.00875	0.16991
489	0.00168	0.00863	0.16716
490	0.00224	0.0088	0.16381
491	0.00104	0.00773	0.15924
492	0.00135	0.00781	0.15622
493	0.000769724	0.00807	0.15071
494	0.000902158	0.0074	0.14675
495	0.0011	0.00754	0.14242
496	0.000589067	0.00711	0.13609
497	0.000741774	0.00711	0.13087
498	0.0012	0.00724	0.12432
499	0.00055323	0.00666	0.11666
500	0.00114	0.0069	0.10972
501	0.000804632	0.0065	0.10234
502	0.00111	0.00624	0.09385
503	0.000985048	0.00566	0.08743
504	0.000585807	0.00571	0.07981
505	0.0014	0.00593	0.07321
506	0.000819012	0.00542	0.06626
507	0.00166	0.00537	0.06032
508	0.00071614	0.00526	0.05432
509	0.000703158	0.00465	0.0484
510	0.0014	0.0049	0.04393
511	0.00124	0.00456	0.03999
512	0.00144	0.00453	0.03635
513	0.0011	0.0048	0.03379
514	0.00128	0.00453	0.03037
515	0.00163	0.00432	0.02788
516	0.00209	0.00436	0.02597
517	0.000670651	0.00406	0.02396
518	0.00174	0.00463	0.02328
519	0.00339	0.00479	0.02125
520	0.00175	0.00419	0.0197
521	0.0018	0.00429	0.01877
522	0.000165865	0.00379	0.01707
523	0.00144	0.00364	0.01656
524	0.0016	0.00368	0.01589
525	0.00202	0.00372	0.01584
526	0.000679474	0.00356	0.01492
527	0.00167	0.00395	0.01396
528	0.00145	0.00374	0.01391
529	0.000847738	0.00338	0.01143
530	0.000341134	0.00302	0.01195
531	0.00124	0.00361	0.01183
532	0.00031169	0.00295	0.01048
533	0.00148	0.00313	0.01065
534	0.00121	0.00299	0.0099
535	0.000992194	0.00282	0.00951
536	0.000980687	0.00341	0.01002
537	0.00142	0.00281	0.0085
538	0.000675468	0.00249	0.00882
539	0	0.00319	0.0084
540	0.00096656	0.00257	0.00812
541	0.000662124	0.0025	0.00749
542	0.000562288	0.00264	0.0077
543	0.00102	0.00288	0.00912
544	0.00141	0.00312	0.00892
545	0.000953205	0.00274	0.0073
546	0.0016	0.00267	0.00722
547	0.00143	0.00244	0.00635
548	0.000781344	0.00239	0.00631
549	0.00116	0.00242	0.00641
550	0.000982242	0.00226	0.0055
551	0.000860642	0.0024	0.00618
552	0.00137	0.00189	0.00545
553	0.000996627	0.00203	0.00415
554	0.00119	0.00183	0.00461
555	0.00147	0.00201	0.00513
556	0.00184	0.00159	0.00465
557	0.00219	0.00199	0.00523
558	0.00184	0.00207	0.00519
559	0.00289	0.00237	0.005
560	0.00177	0.00184	0.00468
561	0.00216	0.00154	0.00435
562	0.00233	0.00192	0.00378
563	0.00217	0.00131	0.00312
564	0.00226	0.00215	0.00386
565	0.00202	0.00132	0.00385
566	0.00236	0.00139	0.00323
567	0.00331	0.00151	0.00405
568	0.00207	0.0013	0.00309
569	0.00304	0.00165	0.00409
570	0.00254	0.00164	0.00344
571	0.00196	0.00127	0.00257
572	0.00378	0.00163	0.0037
573	0.00145	0.000901303	0.0029
574	0.00257	0.00114	0.00313
575	0.00248	0.000947634	0.00336
576	0.00277	0.000710204	0.00235
577	0.00272	0.000994772	0.00223
578	0.00307	0.00151	0.00343
579	0.0023	0.000583633	0.00226
580	0.00364	0.00149	0.00381
581	0.00312	0.000649306	0.0023
582	0.00111	0.000581235	0.00226
583	0.00178	0.000962018	0.00261
584	0.00218	0.000438756	0.00224
585	0.00243	0.0012	0.00196
586	0.00262	0.00105	0.00201
587	0.00219	0.000570648	0.00252
588	0.00172	0	0.0021
589	0.00124	0.000735412	0.00214
590	0.00138	0.000599313	0.000893397
591	0.00173	0.000864855	0.0021
592	0.00158	0.000495229	0.0021
593	0.0021	0.00101	0.00264
594	0.00186	0.000626032	0.00229
595	0.00162	0.000470223	0.00173
596	0.00148	0.000467404	0.00189
597	0.000835936	0.000566463	0.00174
598	0.0016	0.000496905	0.00192
599	0.0011	0.00051023	0.00138
600	0.00129	0.000490704	0.00064176
