# Supplementary material for: Differential perovskite hemispherical photodetector for intelligent imaging and location tracking
Source: Nat Commun. 2024 Jan 17;15:577. doi: 10.1038/s41467-024-44857-4 (PMC10794423; doi:10.1038/s41467-024-44857-4)
Supplement: Supplementary file 8 — Source Data [file 41467_2024_44857_MOESM8_ESM.zip › Supplementary Fig. 4a.xlsx]

## Sheet: Sheet1
320	320	1	1	1	1
320.5	320.5	0.99403	0.99436	0.99693	0.99063
321	321	0.98921	0.98945	0.98754	0.98124
321.5	321.5	0.9831	0.98429	0.98425	0.97174
322	322	0.97837	0.9795	0.97568	0.96225
322.5	322.5	0.97315	0.97487	0.97116	0.95425
323	323	0.96912	0.97012	0.96269	0.94512
323.5	323.5	0.96425	0.96601	0.95962	0.93706
324	324	0.96063	0.96138	0.95276	0.92857
324.5	324.5	0.95629	0.95755	0.95045	0.92162
325	325	0.95275	0.95361	0.94372	0.91301
325.5	325.5	0.94864	0.95039	0.94096	0.90628
326	326	0.94523	0.9466	0.93407	0.89894
326.5	326.5	0.94125	0.94358	0.93075	0.89281
327	327	0.93833	0.94004	0.92373	0.8853
327.5	327.5	0.93506	0.93718	0.92082	0.87972
328	328	0.93236	0.9342	0.91538	0.87316
328.5	328.5	0.92961	0.93154	0.91336	0.86765
329	329	0.927	0.92868	0.90811	0.86103
329.5	329.5	0.92408	0.92659	0.90669	0.8559
330	330	0.92112	0.92405	0.90169	0.84961
330.5	330.5	0.91842	0.92143	0.89932	0.84416
331	331	0.9163	0.91902	0.8948	0.83799
331.5	331.5	0.91422	0.91716	0.89277	0.8329
332	332	0.91236	0.91471	0.88892	0.82676
332.5	332.5	0.91103	0.91289	0.88661	0.8222
333	333	0.90922	0.91132	0.8825	0.81694
333.5	333.5	0.90736	0.91	0.88054	0.81257
334	334	0.90555	0.90814	0.87655	0.80725
334.5	334.5	0.90426	0.90673	0.87428	0.80317
335	335	0.90223	0.90464	0.8713	0.79815
335.5	335.5	0.90126	0.90319	0.87064	0.7942
336	336	0.89988	0.90106	0.8671	0.78947
336.5	336.5	0.89896	0.89985	0.86577	0.78614
337	337	0.89745	0.89812	0.8628	0.78199
337.5	337.5	0.89688	0.89747	0.86169	0.7786
338	338	0.89551	0.89594	0.85894	0.77469
338.5	338.5	0.89471	0.8953	0.85843	0.77178
339	339	0.89369	0.89365	0.85644	0.76806
339.5	339.5	0.8929	0.89284	0.85613	0.76503
340	340	0.89161	0.89151	0.85398	0.7618
340.5	340.5	0.89104	0.89087	0.85312	0.75892
341	341	0.88993	0.88966	0.85078	0.75576
341.5	341.5	0.88953	0.88905	0.85018	0.75338
342	342	0.88843	0.88809	0.84794	0.75054
342.5	342.5	0.88794	0.88744	0.84784	0.74819
343	343	0.88683	0.88611	0.84594	0.74555
343.5	343.5	0.88657	0.88579	0.84604	0.74352
344	344	0.8856	0.88499	0.8444	0.74104
344.5	344.5	0.88551	0.88471	0.84452	0.73918
345	345	0.88498	0.88358	0.84221	0.73716
345.5	345.5	0.88506	0.8837	0.8425	0.73582
346	346	0.8844	0.88241	0.84066	0.73393
346.5	346.5	0.88431	0.88197	0.8407	0.73285
347	347	0.8836	0.88096	0.83918	0.73132
347.5	347.5	0.88383	0.88124	0.84066	0.73018
348	348	0.88338	0.8804	0.83975	0.72877
348.5	348.5	0.88347	0.88064	0.84054	0.72802
349	349	0.88312	0.88024	0.83994	0.72665
349.5	349.5	0.88329	0.88064	0.84082	0.72626
350	350	0.88241	0.87983	0.83953	0.72541
350.5	350.5	0.8825	0.87995	0.83991	0.72509
351	351	0.88184	0.87931	0.83946	0.7245
351.5	351.5	0.88201	0.87911	0.83997	0.72453
352	352	0.88157	0.87802	0.83934	0.72414
352.5	352.5	0.88197	0.87826	0.83987	0.7245
353	353	0.88157	0.8777	0.83949	0.7246
353.5	353.5	0.88179	0.87802	0.84013	0.72515
354	354	0.88144	0.87754	0.83975	0.72567
354.5	354.5	0.88179	0.87798	0.84108	0.72662
355	355	0.88144	0.87766	0.84092	0.72734
355.5	355.5	0.88188	0.87802	0.84183	0.72841
356	356	0.88179	0.87734	0.84187	0.72956
356.5	356.5	0.8821	0.87782	0.8431	0.73106
357	357	0.88175	0.87746	0.84266	0.73236
357.5	357.5	0.88223	0.87754	0.84411	0.73416
358	358	0.88192	0.87721	0.84408	0.73582
358.5	358.5	0.88223	0.87762	0.84528	0.73794
359	359	0.88201	0.87721	0.84531	0.73987
359.5	359.5	0.88259	0.87766	0.84708	0.74235
360	360	0.88237	0.87734	0.8468	0.74483
360.5	360.5	0.88285	0.87778	0.84841	0.74776
361	361	0.88263	0.87746	0.84828	0.75041
361.5	361.5	0.88321	0.87798	0.84983	0.75351
362	362	0.88312	0.87774	0.8498	0.75644
362.5	362.5	0.88374	0.87814	0.85179	0.75948
363	363	0.88352	0.87778	0.85167	0.76251
363.5	363.5	0.88422	0.87826	0.85334	0.76584
364	364	0.88396	0.87814	0.85315	0.76897
364.5	364.5	0.88418	0.87838	0.8547	0.77253
365	365	0.88405	0.87834	0.85426	0.77602
365.5	365.5	0.88462	0.87879	0.85619	0.77951
366	366	0.88453	0.87875	0.85654	0.78297
366.5	366.5	0.88506	0.87895	0.85856	0.78663
367	367	0.88493	0.87903	0.859	0.78992
367.5	367.5	0.88524	0.87963	0.86068	0.79355
368	368	0.88542	0.87963	0.86103	0.7971
368.5	368.5	0.88595	0.88019	0.86283	0.80063
369	369	0.88582	0.88024	0.8633	0.80389
369.5	369.5	0.88626	0.88108	0.86492	0.80741
370	370	0.8863	0.88064	0.86618	0.81068
370.5	370.5	0.88652	0.8814	0.86738	0.81394
371	371	0.88635	0.88124	0.8676	0.81697
371.5	371.5	0.88794	0.88213	0.86827	0.82092
372	372	0.88922	0.88277	0.86824	0.82451
372.5	372.5	0.89064	0.88362	0.8689	0.82797
373	373	0.8917	0.8843	0.869	0.83097
373.5	373.5	0.89294	0.88487	0.87017	0.83433
374	374	0.89303	0.88547	0.87149	0.83639
374.5	374.5	0.89343	0.88519	0.87292	0.83831
375	375	0.89356	0.88603	0.87298	0.84001
375.5	375.5	0.894	0.88587	0.87418	0.84223
376	376	0.89444	0.88664	0.87425	0.84341
376.5	376.5	0.89502	0.88656	0.87497	0.84527
377	377	0.8952	0.88728	0.87497	0.84628
377.5	377.5	0.89599	0.8872	0.87662	0.84781
378	378	0.89612	0.88785	0.87662	0.8483
378.5	378.5	0.89661	0.88797	0.87798	0.84951
379	379	0.89635	0.88857	0.8769	0.84961
379.5	379.5	0.89688	0.88833	0.87766	0.85075
380	380	0.89661	0.88909	0.8769	0.85032
380.5	380.5	0.89705	0.88885	0.8781	0.85094
381	381	0.89701	0.8895	0.87668	0.85023
381.5	381.5	0.89789	0.88942	0.87858	0.85032
382	382	0.89772	0.89018	0.87788	0.84908
382.5	382.5	0.89816	0.88982	0.8794	0.84892
383	383	0.8982	0.89046	0.87889	0.84771
383.5	383.5	0.89869	0.8903	0.88095	0.84735
384	384	0.89856	0.89091	0.87987	0.8453
384.5	384.5	0.89935	0.89046	0.8812	0.84494
385	385	0.89922	0.89091	0.8793	0.84305
385.5	385.5	0.89984	0.89075	0.87994	0.84197
386	386	0.89962	0.89099	0.87836	0.83978
386.5	386.5	0.89988	0.89091	0.87921	0.83884
387	387	0.89927	0.89167	0.87719	0.83639
387.5	387.5	0.90015	0.89171	0.87839	0.83518
388	388	0.89953	0.89224	0.87677	0.83254
388.5	388.5	0.89984	0.89212	0.87719	0.83088
389	389	0.8998	0.89248	0.87595	0.82813
389.5	389.5	0.90059	0.89187	0.87693	0.82595
390	390	0.90028	0.89216	0.8751	0.82278
390.5	390.5	0.90121	0.89199	0.87583	0.8203
391	391	0.90126	0.89232	0.87406	0.81727
391.5	391.5	0.90196	0.89191	0.87443	0.81508
392	392	0.90139	0.89288	0.8727	0.81185
392.5	392.5	0.90196	0.89264	0.87349	0.8095
393	393	0.90152	0.8928	0.8714	0.80624
393.5	393.5	0.9021	0.89256	0.87235	0.80373
394	394	0.9017	0.89324	0.8701	0.8003
394.5	394.5	0.90254	0.89288	0.87029	0.79798
395	395	0.90223	0.89348	0.86827	0.79466
395.5	395.5	0.9028	0.89361	0.86858	0.7924
396	396	0.90285	0.89445	0.86609	0.78904
396.5	396.5	0.90387	0.89413	0.86713	0.78656
397	397	0.90378	0.89453	0.8653	0.78294
397.5	397.5	0.90449	0.89429	0.86539	0.78033
398	398	0.90435	0.89465	0.86378	0.77681
398.5	398.5	0.90502	0.89405	0.86428	0.77403
399	399	0.90435	0.89453	0.86201	0.77057
399.5	399.5	0.90493	0.89437	0.86245	0.76809
400	400	0.90457	0.89497	0.86052	0.76499
400.5	400.5	0.90515	0.89469	0.86046	0.76261
401	401	0.9048	0.89554	0.85894	0.75971
401.5	401.5	0.9055	0.89522	0.85888	0.75742
402	402	0.90528	0.89582	0.85704	0.75452
402.5	402.5	0.90599	0.8955	0.85768	0.75214
403	403	0.90572	0.8959	0.85635	0.7492
403.5	403.5	0.90648	0.89554	0.85594	0.74698
404	404	0.90617	0.8959	0.85489	0.74414
404.5	404.5	0.90701	0.8955	0.85492	0.74202
405	405	0.90665	0.89594	0.85255	0.73948
405.5	405.5	0.90745	0.89574	0.85243	0.73749
406	406	0.90705	0.89582	0.85167	0.73481
406.5	406.5	0.90807	0.89574	0.85119	0.73292
407	407	0.90732	0.89594	0.84958	0.7305
407.5	407.5	0.90842	0.8957	0.84971	0.72877
408	408	0.90798	0.89586	0.84832	0.72652
408.5	408.5	0.90869	0.89602	0.84759	0.72518
409	409	0.90829	0.89618	0.84661	0.7231
409.5	409.5	0.90918	0.89598	0.84626	0.72153
410	410	0.90864	0.89622	0.84522	0.71938
410.5	410.5	0.90931	0.89606	0.84585	0.71781
411	411	0.90904	0.8961	0.84528	0.71566
411.5	411.5	0.90984	0.89582	0.84515	0.71422
412	412	0.90953	0.89634	0.84477	0.7122
412.5	412.5	0.91037	0.89602	0.84474	0.71076
413	413	0.91024	0.89622	0.84275	0.7089
413.5	413.5	0.91059	0.89622	0.84266	0.70756
414	414	0.91015	0.89675	0.84174	0.7057
414.5	414.5	0.91086	0.89626	0.84126	0.70456
415	415	0.91072	0.89659	0.84066	0.70286
415.5	415.5	0.9109	0.89602	0.84057	0.70159
416	416	0.9109	0.89562	0.83953	0.6999
416.5	416.5	0.91112	0.89489	0.83918	0.69875
417	417	0.91081	0.89481	0.83889	0.69722
417.5	417.5	0.9109	0.89413	0.83861	0.69614
418	418	0.91099	0.89425	0.83858	0.69471
418.5	418.5	0.91148	0.89417	0.8381	0.69383
419	419	0.91179	0.89413	0.83794	0.69242
419.5	419.5	0.91201	0.89413	0.83772	0.69148
420	420	0.91227	0.89421	0.83728	0.69024
420.5	420.5	0.91258	0.89433	0.837	0.68945
421	421	0.91245	0.89429	0.83715	0.68828
421.5	421.5	0.91276	0.89421	0.8363	0.68756
422	422	0.91307	0.89417	0.83624	0.68642
422.5	422.5	0.91307	0.89389	0.83589	0.6857
423	423	0.91333	0.89336	0.83573	0.68459
423.5	423.5	0.91351	0.89324	0.83481	0.68391
424	424	0.91347	0.89332	0.83538	0.68276
424.5	424.5	0.91351	0.8932	0.83418	0.68205
425	425	0.91373	0.89328	0.83462	0.68097
425.5	425.5	0.91382	0.89385	0.83396	0.68038
426	426	0.91395	0.89385	0.83431	0.67934
426.5	426.5	0.91409	0.89361	0.83336	0.67885
427	427	0.91462	0.89381	0.83415	0.67797
427.5	427.5	0.91493	0.89385	0.83301	0.67761
428	428	0.91515	0.89389	0.8332	0.67679
428.5	428.5	0.91528	0.89409	0.83276	0.67634
429	429	0.91559	0.89453	0.8333	0.67549
429.5	429.5	0.91559	0.89449	0.83222	0.6751
430	430	0.91577	0.89445	0.83304	0.67418
430.5	430.5	0.91581	0.89409	0.83162	0.67373
431	431	0.9163	0.89421	0.83194	0.67311
431.5	431.5	0.91625	0.89441	0.83045	0.67278
432	432	0.91665	0.89449	0.83108	0.67203
432.5	432.5	0.91674	0.89473	0.82979	0.6718
433	433	0.91727	0.89522	0.83086	0.67118
433.5	433.5	0.91723	0.89522	0.82998	0.67079
434	434	0.91816	0.89514	0.8313	0.6702
434.5	434.5	0.91789	0.89518	0.83048	0.66991
435	435	0.91847	0.89546	0.83137	0.66926
435.5	435.5	0.91842	0.89538	0.83083	0.66886
436	436	0.919	0.89542	0.83168	0.66828
436.5	436.5	0.9186	0.89538	0.83026	0.66788
437	437	0.9197	0.8955	0.83089	0.66733
437.5	437.5	0.91939	0.8955	0.82969	0.66704
438	438	0.91993	0.89562	0.83023	0.66651
438.5	438.5	0.91948	0.89574	0.82928	0.66619
439	439	0.92028	0.8959	0.8301	0.66557
439.5	439.5	0.91975	0.89582	0.82925	0.66531
440	440	0.92041	0.89582	0.83013	0.66469
440.5	440.5	0.92019	0.89598	0.82909	0.66439
441	441	0.92108	0.89598	0.82953	0.66397
441.5	441.5	0.92063	0.8963	0.82868	0.66381
442	442	0.92125	0.89638	0.82922	0.66325
442.5	442.5	0.92125	0.89646	0.82792	0.66312
443	443	0.92196	0.89634	0.82836	0.6627
443.5	443.5	0.92165	0.89675	0.82783	0.66247
444	444	0.9224	0.89683	0.82846	0.66198
444.5	444.5	0.92227	0.89707	0.8277	0.66175
445	445	0.92285	0.89719	0.82877	0.66129
445.5	445.5	0.92262	0.89739	0.82833	0.66103
446	446	0.9236	0.89715	0.82868	0.66051
446.5	446.5	0.92329	0.89711	0.82783	0.66031
447	447	0.9236	0.89727	0.82833	0.65986
447.5	447.5	0.92307	0.89743	0.82719	0.65956
448	448	0.92395	0.89751	0.82748	0.65921
448.5	448.5	0.92316	0.89803	0.82656	0.65911
449	449	0.92377	0.89803	0.82685	0.65862
449.5	449.5	0.92369	0.89799	0.82587	0.65845
450	450	0.92475	0.89787	0.82669	0.65813
450.5	450.5	0.92417	0.89828	0.82574	0.65787
451	451	0.9251	0.89803	0.82593	0.65738
451.5	451.5	0.92497	0.8984	0.82564	0.65725
452	452	0.92572	0.89852	0.82615	0.65689
452.5	452.5	0.92492	0.89872	0.82517	0.65676
453	453	0.92594	0.89848	0.82561	0.6564
453.5	453.5	0.92546	0.89876	0.82523	0.65624
454	454	0.92603	0.89884	0.82523	0.65591
454.5	454.5	0.92568	0.89912	0.82501	0.65581
455	455	0.92661	0.89908	0.82526	0.65555
455.5	455.5	0.92608	0.89924	0.82511	0.65558
456	456	0.92692	0.8992	0.82552	0.65539
456.5	456.5	0.92652	0.89932	0.82549	0.65535
457	457	0.92723	0.89928	0.82555	0.65513
457.5	457.5	0.92669	0.89957	0.82498	0.65513
458	458	0.92727	0.8994	0.8253	0.65483
458.5	458.5	0.92714	0.89965	0.82501	0.65493
459	459	0.92802	0.89936	0.82514	0.65477
459.5	459.5	0.92784	0.89977	0.82482	0.65483
460	460	0.92873	0.89965	0.82542	0.6547
460.5	460.5	0.92842	0.89993	0.82492	0.65487
461	461	0.92926	0.89985	0.82523	0.6547
461.5	461.5	0.92899	0.90013	0.8247	0.6548
462	462	0.92948	0.89989	0.82514	0.65467
462.5	462.5	0.92948	0.90053	0.82508	0.65464
463	463	0.93041	0.90073	0.82523	0.65447
463.5	463.5	0.93023	0.90089	0.82508	0.65464
464	464	0.93103	0.90089	0.82533	0.65457
464.5	464.5	0.93099	0.9013	0.82536	0.65467
465	465	0.93165	0.90085	0.82504	0.6547
465.5	465.5	0.93125	0.90106	0.82533	0.65493
466	466	0.93147	0.90101	0.82558	0.65493
466.5	466.5	0.93107	0.90146	0.82542	0.65522
467	467	0.93156	0.9013	0.82514	0.65526
467.5	467.5	0.93116	0.90178	0.82533	0.65555
468	468	0.93183	0.90174	0.82526	0.65565
468.5	468.5	0.93161	0.9023	0.82539	0.65594
469	469	0.93209	0.90222	0.8258	0.65611
469.5	469.5	0.93205	0.90234	0.82587	0.6565
470	470	0.93262	0.90206	0.82612	0.65663
470.5	470.5	0.93258	0.90242	0.82631	0.65699
471	471	0.93306	0.90226	0.82615	0.65712
471.5	471.5	0.93293	0.90246	0.82662	0.65741
472	472	0.93342	0.90255	0.827	0.65757
472.5	472.5	0.93337	0.90311	0.82742	0.658
473	473	0.93386	0.90287	0.82751	0.65816
473.5	473.5	0.93399	0.90315	0.82811	0.65865
474	474	0.93452	0.90315	0.82814	0.65898
474.5	474.5	0.93439	0.90343	0.82852	0.65937
475	475	0.93488	0.90315	0.8289	0.6596
475.5	475.5	0.93488	0.90347	0.82963	0.66009
476	476	0.93523	0.90343	0.82969	0.66031
476.5	476.5	0.9351	0.90383	0.83004	0.66074
477	477	0.93568	0.90375	0.8302	0.66107
477.5	477.5	0.93568	0.90428	0.83042	0.66152
478	478	0.93612	0.90416	0.83045	0.66195
478.5	478.5	0.93629	0.90436	0.83137	0.66244
479	479	0.93683	0.9042	0.83149	0.66276
479.5	479.5	0.93678	0.90444	0.83241	0.66332
480	480	0.93709	0.9044	0.83279	0.66361
480.5	480.5	0.93696	0.90472	0.83349	0.66407
481	481	0.93727	0.90468	0.8333	0.66446
481.5	481.5	0.93731	0.90512	0.83418	0.66518
482	482	0.93758	0.9052	0.83428	0.6656
482.5	482.5	0.93744	0.90557	0.83519	0.66629
483	483	0.93775	0.90536	0.83554	0.66678
483.5	483.5	0.93771	0.90573	0.83621	0.66736
484	484	0.93802	0.90557	0.8363	0.66775
484.5	484.5	0.93802	0.90581	0.83706	0.66831
485	485	0.93837	0.90553	0.83684	0.66873
485.5	485.5	0.93846	0.90581	0.83766	0.66929
486	486	0.93868	0.90573	0.83845	0.66974
486.5	486.5	0.93886	0.90601	0.8394	0.6704
487	487	0.93904	0.90585	0.83975	0.67095
487.5	487.5	0.93921	0.90641	0.84114	0.67167
488	488	0.9393	0.90653	0.8412	0.67222
488.5	488.5	0.93952	0.90689	0.84171	0.67291
489	489	0.93957	0.90677	0.84193	0.67333
489.5	489.5	0.93992	0.90726	0.84297	0.67399
490	490	0.93992	0.90718	0.84288	0.67448
490.5	490.5	0.94023	0.90754	0.84405	0.6751
491	491	0.94045	0.90734	0.84436	0.67565
491.5	491.5	0.94067	0.90782	0.84538	0.6763
492	492	0.94076	0.90762	0.84569	0.67686
492.5	492.5	0.94116	0.90798	0.84692	0.67754
493	493	0.94107	0.90774	0.84677	0.6781
493.5	493.5	0.94121	0.9083	0.84768	0.67869
494	494	0.94129	0.90818	0.84787	0.67927
494.5	494.5	0.94169	0.90871	0.84879	0.67993
495	495	0.94178	0.90855	0.84854	0.68038
495.5	495.5	0.94213	0.90887	0.84983	0.681
496	496	0.94205	0.90838	0.85021	0.68156
496.5	496.5	0.94222	0.90887	0.85123	0.68224
497	497	0.94209	0.90871	0.85113	0.68276
497.5	497.5	0.94244	0.90915	0.85262	0.68342
498	498	0.9424	0.90915	0.8529	0.68397
498.5	498.5	0.94284	0.90979	0.85417	0.68462
499	499	0.94284	0.90951	0.85455	0.68505
499.5	499.5	0.9432	0.91008	0.85575	0.6856
500	500	0.94306	0.90987	0.85556	0.68606
500.5	500.5	0.94364	0.9104	0.85692	0.68665
501	501	0.94346	0.91012	0.85673	0.68717
501.5	501.5	0.94382	0.91056	0.85787	0.68782
502	502	0.94359	0.91016	0.85799	0.68841
502.5	502.5	0.94408	0.91064	0.859	0.689
503	503	0.94373	0.91036	0.85853	0.68952
503.5	503.5	0.94435	0.91088	0.86005	0.69004
504	504	0.94421	0.91064	0.85983	0.69056
504.5	504.5	0.9447	0.91132	0.86119	0.69102
505	505	0.94448	0.911	0.86131	0.69161
505.5	505.5	0.94519	0.91149	0.86283	0.69219
506	506	0.94492	0.91116	0.86258	0.69281
506.5	506.5	0.94558	0.91173	0.86406	0.69337
507	507	0.94554	0.9112	0.86422	0.69399
507.5	507.5	0.94616	0.91185	0.86561	0.69445
508	508	0.94563	0.91149	0.86552	0.6951
508.5	508.5	0.94616	0.91209	0.86738	0.69556
509	509	0.94594	0.91185	0.86754	0.69611
509.5	509.5	0.94651	0.91249	0.86865	0.6967
510	510	0.9462	0.91213	0.86868	0.69729
510.5	510.5	0.947	0.91269	0.8702	0.69771
511	511	0.94691	0.91249	0.86957	0.6983
511.5	511.5	0.94753	0.91293	0.87111	0.69869
512	512	0.94709	0.91265	0.87099	0.69921
512.5	512.5	0.94775	0.91342	0.87273	0.69967
513	513	0.94749	0.91306	0.87238	0.70025
513.5	513.5	0.94797	0.91342	0.87425	0.70068
514	514	0.94762	0.91302	0.87418	0.70123
514.5	514.5	0.94846	0.91342	0.87579	0.70166
515	515	0.94806	0.91289	0.87538	0.70218
515.5	515.5	0.94864	0.91366	0.87728	0.70251
516	516	0.94828	0.91334	0.87681	0.70303
516.5	516.5	0.94904	0.91386	0.87829	0.70342
517	517	0.94846	0.91378	0.87801	0.70381
517.5	517.5	0.94948	0.91426	0.87959	0.7042
518	518	0.94895	0.91382	0.87924	0.70476
518.5	518.5	0.94952	0.91459	0.88085	0.70502
519	519	0.94904	0.91438	0.88063	0.70554
519.5	519.5	0.94983	0.91463	0.88215	0.70583
520	520	0.94943	0.91426	0.8819	0.70623
520.5	520.5	0.95027	0.91483	0.88402	0.70639
521	521	0.95023	0.91442	0.88354	0.70685
521.5	521.5	0.95098	0.91471	0.88455	0.70707
522	522	0.95063	0.91438	0.88443	0.70756
522.5	522.5	0.95107	0.91503	0.88617	0.70773
523	523	0.95067	0.91467	0.88512	0.70825
523.5	523.5	0.95156	0.91499	0.88708	0.70844
524	524	0.95125	0.91479	0.88721	0.70884
524.5	524.5	0.95204	0.91515	0.88857	0.7089
525	525	0.9516	0.91479	0.88794	0.70933
525.5	525.5	0.95218	0.91535	0.8899	0.70933
526	526	0.95151	0.91511	0.88914	0.70962
526.5	526.5	0.95231	0.91575	0.89062	0.70959
527	527	0.95196	0.91567	0.89006	0.70998
527.5	527.5	0.9528	0.91624	0.89126	0.70995
528	528	0.95262	0.91575	0.89021	0.7103
528.5	528.5	0.95346	0.91591	0.89195	0.71044
529	529	0.95297	0.91519	0.89135	0.71083
529.5	529.5	0.95355	0.91551	0.89312	0.71083
530	530	0.95311	0.91487	0.89303	0.71128
530.5	530.5	0.95386	0.91551	0.89464	0.71115
531	531	0.95328	0.91515	0.89347	0.71132
531.5	531.5	0.95403	0.91591	0.89436	0.71115
532	532	0.95377	0.91551	0.89357	0.71135
532.5	532.5	0.95448	0.91608	0.89442	0.71109
533	533	0.95403	0.91563	0.89353	0.71128
533.5	533.5	0.95474	0.91624	0.89553	0.71106
534	534	0.95426	0.91559	0.89458	0.71115
534.5	534.5	0.95465	0.91604	0.89632	0.71086
535	535	0.9543	0.91551	0.89584	0.71092
535.5	535.5	0.95465	0.91555	0.89679	0.71004
536	536	0.95342	0.91479	0.89445	0.70962
536.5	536.5	0.95302	0.91491	0.89524	0.70874
537	537	0.95165	0.91394	0.89281	0.70828
537.5	537.5	0.95156	0.91394	0.89281	0.7073
538	538	0.95072	0.91346	0.89186	0.7073
538.5	538.5	0.95151	0.9137	0.89401	0.70672
539	539	0.95147	0.91306	0.89284	0.70672
539.5	539.5	0.95262	0.9135	0.89338	0.70616
540	540	0.95231	0.91289	0.89255	0.70603
540.5	540.5	0.95302	0.91298	0.8935	0.70541
541	541	0.95266	0.91249	0.89164	0.70518
541.5	541.5	0.95319	0.91285	0.89246	0.7045
542	542	0.95275	0.91201	0.89164	0.7043
542.5	542.5	0.95319	0.91245	0.89214	0.70355
543	543	0.95293	0.91165	0.8899	0.70326
543.5	543.5	0.95359	0.91225	0.89037	0.70257
544	544	0.9535	0.91161	0.88908	0.70218
544.5	544.5	0.95399	0.91229	0.8898	0.70127
545	545	0.95377	0.91169	0.88854	0.70097
545.5	545.5	0.95381	0.91213	0.8898	0.70006
546	546	0.95359	0.91084	0.88844	0.6996
546.5	546.5	0.95377	0.91124	0.88838	0.69879
547	547	0.95386	0.91032	0.88667	0.69833
547.5	547.5	0.95399	0.91044	0.88686	0.69732
548	548	0.95426	0.90967	0.88471	0.69689
548.5	548.5	0.95457	0.90979	0.88414	0.69588
549	549	0.9547	0.90899	0.88326	0.6951
549.5	549.5	0.95492	0.90919	0.88345	0.69399
550	550	0.95492	0.90838	0.88183	0.6934
550.5	550.5	0.95523	0.90863	0.88199	0.69216
551	551	0.95496	0.90822	0.88145	0.69151
551.5	551.5	0.95523	0.90826	0.88114	0.69037
552	552	0.95501	0.90786	0.87972	0.68955
552.5	552.5	0.95532	0.9081	0.88	0.68821
553	553	0.95523	0.90746	0.87858	0.68737
553.5	553.5	0.95545	0.9079	0.87775	0.68603
554	554	0.95523	0.90714	0.87655	0.68521
554.5	554.5	0.95576	0.90706	0.87542	0.68387
555	555	0.95603	0.90601	0.87326	0.68293
555.5	555.5	0.95629	0.90613	0.87263	0.68156
556	556	0.95642	0.90496	0.87089	0.68055
556.5	556.5	0.95651	0.90464	0.86915	0.67911
557	557	0.9566	0.90343	0.86779	0.67807
557.5	557.5	0.95664	0.90351	0.86726	0.6766
558	558	0.95651	0.90214	0.8652	0.67552
558.5	558.5	0.95625	0.90182	0.86381	0.67402
559	559	0.9566	0.90097	0.86217	0.67291
559.5	559.5	0.95656	0.90122	0.86103	0.67131
560	560	0.95656	0.90009	0.8585	0.67023
560.5	560.5	0.95691	0.90017	0.85698	0.66864
561	561	0.9574	0.89904	0.85562	0.66743
561.5	561.5	0.95744	0.89884	0.85442	0.66573
562	562	0.95744	0.89727	0.85214	0.66449
562.5	562.5	0.95757	0.89719	0.85031	0.66283
563	563	0.95731	0.89582	0.84844	0.66149
563.5	563.5	0.95713	0.89582	0.84629	0.65986
564	564	0.95762	0.89465	0.84411	0.65842
564.5	564.5	0.95753	0.89473	0.84262	0.65666
565	565	0.95775	0.89324	0.84076	0.65526
565.5	565.5	0.95766	0.89304	0.83861	0.65353
566	566	0.95788	0.89163	0.83662	0.65199
566.5	566.5	0.95753	0.89123	0.83434	0.65036
567	567	0.95797	0.88994	0.83187	0.64896
567.5	567.5	0.95744	0.88982	0.82979	0.64726
568	568	0.95797	0.88829	0.82786	0.64583
568.5	568.5	0.95766	0.88793	0.82517	0.6442
569	569	0.9578	0.88692	0.82315	0.6426
569.5	569.5	0.95735	0.88632	0.82119	0.6408
570	570	0.95793	0.88479	0.81938	0.6392
570.5	570.5	0.9574	0.88438	0.81673	0.63747
571	571	0.95784	0.88309	0.8153	0.63581
571.5	571.5	0.95744	0.88233	0.81322	0.63408
572	572	0.95753	0.88096	0.81081	0.63248
572.5	572.5	0.95695	0.8806	0.80822	0.63078
573	573	0.95753	0.87931	0.80642	0.62912
573.5	573.5	0.95687	0.87875	0.80389	0.62739
574	574	0.95726	0.87738	0.80193	0.62573
574.5	574.5	0.95682	0.87661	0.79987	0.62393
575	575	0.95718	0.87508	0.79772	0.62223
575.5	575.5	0.95634	0.87444	0.79516	0.62037
576	576	0.95673	0.87262	0.79282	0.61858
576.5	576.5	0.95616	0.8719	0.78975	0.61665
577	577	0.9566	0.87037	0.78716	0.61479
577.5	577.5	0.95603	0.86924	0.78435	0.61284
578	578	0.95664	0.86739	0.78198	0.61104
578.5	578.5	0.95607	0.8665	0.77904	0.60915
579	579	0.95625	0.86489	0.7767	0.60729
579.5	579.5	0.95545	0.86405	0.77426	0.60536
580	580	0.95563	0.86248	0.77195	0.60347
580.5	580.5	0.95457	0.86155	0.76911	0.60145
581	581	0.95479	0.85998	0.76683	0.59956
581.5	581.5	0.95408	0.85877	0.76411	0.5976
582	582	0.9543	0.85684	0.76145	0.59571
582.5	582.5	0.95359	0.85571	0.75861	0.59381
583	583	0.95399	0.85394	0.75621	0.59192
583.5	583.5	0.95306	0.85269	0.75371	0.59003
584	584	0.95324	0.85096	0.75124	0.5881
584.5	584.5	0.95257	0.84991	0.74852	0.58618
585	585	0.95297	0.84818	0.74628	0.58429
585.5	585.5	0.95244	0.84697	0.74356	0.58236
586	586	0.95293	0.84528	0.7409	0.58043
586.5	586.5	0.95249	0.84415	0.73837	0.57857
587	587	0.9528	0.84238	0.736	0.57671
587.5	587.5	0.95173	0.84109	0.73312	0.57482
588	588	0.95173	0.83916	0.73078	0.57293
588.5	588.5	0.95081	0.83791	0.72809	0.57107
589	589	0.95067	0.83594	0.72547	0.56914
589.5	589.5	0.94992	0.83469	0.72281	0.56725
590	590	0.95014	0.83284	0.7206	0.56536
590.5	590.5	0.94935	0.83155	0.71798	0.56353
591	591	0.94948	0.82953	0.71573	0.56161
591.5	591.5	0.94859	0.82825	0.71308	0.55971
592	592	0.94846	0.82627	0.71077	0.55785
592.5	592.5	0.94749	0.82498	0.70808	0.55603
593	593	0.94753	0.82305	0.70574	0.5541
593.5	593.5	0.94651	0.8218	0.70302	0.55221
594	594	0.94651	0.81971	0.70081	0.55035
594.5	594.5	0.94545	0.8183	0.69815	0.54842
595	595	0.94576	0.81629	0.69587	0.54647
595.5	595.5	0.94474	0.81492	0.69312	0.54454
596	596	0.94474	0.81294	0.69088	0.54262
596.5	596.5	0.94359	0.81145	0.68816	0.54069
597	597	0.94368	0.8094	0.68569	0.53877
597.5	597.5	0.94267	0.80775	0.683	0.53687
598	598	0.94253	0.80557	0.6807	0.53495
598.5	598.5	0.94125	0.804	0.67794	0.53305
599	599	0.94138	0.80191	0.67551	0.5311
599.5	599.5	0.94014	0.80034	0.67289	0.5292
600	600	0.93975	0.79824	0.67032	0.52728
600.5	600.5	0.93855	0.79671	0.6676	0.52539
601	601	0.93851	0.7947	0.6653	0.52346
601.5	601.5	0.93709	0.79309	0.66267	0.52163
602	602	0.93687	0.79108	0.6603	0.51977
602.5	602.5	0.93568	0.78947	0.65787	0.51795
603	603	0.93545	0.78733	0.65565	0.51609
603.5	603.5	0.93435	0.78556	0.65303	0.51426
604	604	0.93426	0.78351	0.65085	0.5124
604.5	604.5	0.93315	0.78173	0.64825	0.51054
605	605	0.9328	0.77968	0.64591	0.50868
605.5	605.5	0.93174	0.77799	0.64335	0.50689
606	606	0.93165	0.77585	0.6412	0.50506
606.5	606.5	0.93059	0.77424	0.6387	0.5033
607	607	0.93028	0.77215	0.63658	0.50153
607.5	607.5	0.92895	0.77046	0.63421	0.4998
608	608	0.92851	0.76824	0.63206	0.49801
608.5	608.5	0.92709	0.76655	0.62957	0.49628
609	609	0.92643	0.76442	0.62738	0.49449
609.5	609.5	0.92492	0.76277	0.62492	0.49276
610	610	0.92488	0.76071	0.62267	0.49099
610.5	610.5	0.9236	0.75902	0.62027	0.4893
611	611	0.92298	0.75693	0.61812	0.48754
611.5	611.5	0.92205	0.75515	0.61568	0.48587
612	612	0.92187	0.75298	0.61357	0.48411
612.5	612.5	0.92028	0.75117	0.61126	0.48244
613	613	0.9197	0.74919	0.60911	0.48072
613.5	613.5	0.91842	0.74746	0.60677	0.47908
614	614	0.91789	0.74529	0.60474	0.47735
614.5	614.5	0.91643	0.74364	0.6024	0.47572
615	615	0.91603	0.74146	0.60028	0.47403
615.5	615.5	0.91475	0.73965	0.59794	0.47236
616	616	0.91413	0.73756	0.59586	0.47063
616.5	616.5	0.91258	0.73587	0.59349	0.46913
617	617	0.91201	0.73365	0.5914	0.46757
617.5	617.5	0.9105	0.73192	0.58915	0.46603
618	618	0.90975	0.72978	0.5871	0.46443
618.5	618.5	0.90847	0.72801	0.58489	0.46293
619	619	0.90798	0.72592	0.58289	0.4613
619.5	619.5	0.90639	0.72407	0.58065	0.4597
620	620	0.90577	0.72209	0.57869	0.45804
620.5	620.5	0.90466	0.72036	0.57657	0.45641
621	621	0.90369	0.71831	0.57464	0.45471
621.5	621.5	0.90227	0.71658	0.57252	0.45308
622	622	0.90161	0.71468	0.57062	0.45138
622.5	622.5	0.90019	0.71279	0.56847	0.44975
623	623	0.89913	0.71074	0.56648	0.44812
623.5	623.5	0.89776	0.70888	0.56427	0.44649
624	624	0.89679	0.70679	0.56221	0.44485
624.5	624.5	0.89533	0.70494	0.56006	0.44326
625	625	0.89431	0.70288	0.55804	0.44162
625.5	625.5	0.89276	0.70099	0.55592	0.44006
626	626	0.89179	0.6989	0.55396	0.43846
626.5	626.5	0.89028	0.69696	0.55184	0.43689
627	627	0.88918	0.69487	0.54991	0.43533
627.5	627.5	0.88767	0.69302	0.54786	0.43382
628	628	0.88675	0.691	0.54596	0.43226
628.5	628.5	0.88537	0.68919	0.54391	0.43079
629	629	0.88422	0.68718	0.5421	0.42929
629.5	629.5	0.88272	0.68541	0.54011	0.42782
630	630	0.88161	0.68335	0.53828	0.42625
630.5	630.5	0.88007	0.68162	0.53628	0.42482
631	631	0.87878	0.67969	0.53448	0.42332
631.5	631.5	0.87741	0.67796	0.53246	0.42185
632	632	0.87631	0.67606	0.53066	0.42035
632.5	632.5	0.87462	0.67425	0.52873	0.41895
633	633	0.87352	0.67224	0.52692	0.41744
633.5	633.5	0.8721	0.67051	0.525	0.41604
634	634	0.87091	0.66853	0.52329	0.41464
634.5	634.5	0.86949	0.66676	0.52142	0.41327
635	635	0.86834	0.66487	0.51975	0.41186
635.5	635.5	0.86679	0.66314	0.51791	0.41049
636	636	0.86564	0.6612	0.51617	0.40906
636.5	636.5	0.86401	0.65943	0.51431	0.40769
637	637	0.86281	0.6575	0.51254	0.40628
637.5	637.5	0.86148	0.65581	0.51067	0.40488
638	638	0.86025	0.65387	0.50903	0.40348
638.5	638.5	0.85865	0.65214	0.50716	0.40211
639	639	0.85741	0.65025	0.50542	0.4007
639.5	639.5	0.85582	0.64848	0.50362	0.39933
640	640	0.85445	0.6465	0.50194	0.39793
640.5	640.5	0.85295	0.64473	0.50008	0.39656
641	641	0.85166	0.6428	0.4984	0.39516
641.5	641.5	0.85007	0.64103	0.49663	0.39382
642	642	0.84857	0.63905	0.49496	0.39245
642.5	642.5	0.84711	0.63732	0.49315	0.39111
643	643	0.84565	0.63539	0.49148	0.38974
643.5	643.5	0.84405	0.63366	0.48968	0.3884
644	644	0.84264	0.63177	0.488	0.38707
644.5	644.5	0.84131	0.63003	0.48626	0.38573
645	645	0.83976	0.62814	0.48465	0.38439
645.5	645.5	0.8383	0.62649	0.48291	0.38308
646	646	0.8368	0.62464	0.4813	0.38181
646.5	646.5	0.83529	0.62299	0.47962	0.38047
647	647	0.83375	0.62117	0.47804	0.37923
647.5	647.5	0.83229	0.61952	0.4764	0.37796
648	648	0.83074	0.61767	0.47481	0.37669
648.5	648.5	0.82919	0.61598	0.4732	0.37545
649	649	0.82755	0.61413	0.47165	0.37421
649.5	649.5	0.826	0.61244	0.47001	0.37294
650	650	0.8245	0.61066	0.46852	0.37173
650.5	650.5	0.82295	0.60909	0.46697	0.37052
651	651	0.82149	0.6074	0.46549	0.36931
651.5	651.5	0.81999	0.60583	0.46394	0.36811
652	652	0.81853	0.60418	0.46245	0.36693
652.5	652.5	0.81685	0.60261	0.46087	0.36572
653	653	0.81539	0.60088	0.45938	0.36458
653.5	653.5	0.81393	0.59927	0.45783	0.36347
654	654	0.81242	0.59754	0.45635	0.36236
654.5	654.5	0.81074	0.59592	0.45477	0.36125
655	655	0.80928	0.59419	0.45331	0.36018
655.5	655.5	0.80791	0.5927	0.45189	0.35904
656	656	0.80649	0.59121	0.45056	0.35786
656.5	656.5	0.80508	0.5898	0.44923	0.35672
657	657	0.8038	0.58827	0.44791	0.35561
657.5	657.5	0.80234	0.58686	0.44655	0.35447
658	658	0.80083	0.58525	0.44515	0.35333
658.5	658.5	0.79928	0.58368	0.44367	0.35222
659	659	0.79782	0.58203	0.44225	0.35111
659.5	659.5	0.79627	0.5805	0.44082	0.34996
660	660	0.79486	0.57889	0.43943	0.34882
660.5	660.5	0.79327	0.57732	0.43798	0.34768
661	661	0.79176	0.57563	0.43658	0.34657
661.5	661.5	0.79021	0.5741	0.43519	0.34546
662	662	0.78867	0.57245	0.4338	0.34435
662.5	662.5	0.78698	0.57092	0.43238	0.34327
663	663	0.78535	0.56931	0.43102	0.34217
663.5	663.5	0.7838	0.56778	0.42963	0.34109
664	664	0.78212	0.56616	0.42824	0.33998
664.5	664.5	0.78053	0.56463	0.42678	0.33887
665	665	0.77907	0.56298	0.42539	0.33776
665.5	665.5	0.77761	0.56149	0.424	0.33668
666	666	0.77601	0.55988	0.42264	0.33561
666.5	666.5	0.77464	0.55839	0.42128	0.33453
667	667	0.77309	0.55674	0.41995	0.33345
667.5	667.5	0.77154	0.55529	0.41859	0.33238
668	668	0.77004	0.55368	0.41726	0.3313
668.5	668.5	0.76858	0.55219	0.41594	0.33026
669	669	0.76699	0.55066	0.41464	0.32921
669.5	669.5	0.7654	0.54921	0.41331	0.32813
670	670	0.7638	0.54764	0.41205	0.32712
670.5	670.5	0.76225	0.54619	0.41075	0.32608
671	671	0.76066	0.5447	0.40949	0.3251
671.5	671.5	0.7592	0.54329	0.40819	0.32406
672	672	0.75774	0.5418	0.40696	0.32311
672.5	672.5	0.75637	0.54043	0.40569	0.32213
673	673	0.75473	0.53894	0.40446	0.32115
673.5	673.5	0.75336	0.53757	0.40323	0.32017
674	674	0.75177	0.53612	0.40202	0.31923
674.5	674.5	0.7504	0.53471	0.40082	0.31825
675	675	0.74881	0.53334	0.39965	0.3173
675.5	675.5	0.74748	0.53202	0.39845	0.31635
676	676	0.74597	0.53061	0.39731	0.31544
676.5	676.5	0.74465	0.52924	0.39611	0.31449
677	677	0.74305	0.52787	0.39494	0.31361
677.5	677.5	0.74173	0.52654	0.39374	0.3127
678	678	0.74018	0.52517	0.3926	0.31179
678.5	678.5	0.73876	0.52388	0.39143	0.31094
679	679	0.73713	0.52255	0.39029	0.31009
679.5	679.5	0.73584	0.52122	0.38915	0.30924
680	680	0.73438	0.51985	0.38805	0.30839
680.5	680.5	0.73314	0.51856	0.38694	0.30754
681	681	0.7316	0.51716	0.38583	0.30663
681.5	681.5	0.73031	0.51591	0.38473	0.30575
682	682	0.7289	0.51466	0.38368	0.30487
682.5	682.5	0.72761	0.51349	0.38261	0.30399
683	683	0.72602	0.5122	0.38157	0.30314
683.5	683.5	0.72478	0.51103	0.38049	0.30223
684	684	0.72332	0.50979	0.37945	0.30138
684.5	684.5	0.722	0.50846	0.37831	0.3005
685	685	0.72045	0.50713	0.3772	0.29961
685.5	685.5	0.71912	0.50588	0.37609	0.29873
686	686	0.71762	0.50451	0.37499	0.29785
686.5	686.5	0.71629	0.50326	0.37388	0.297
687	687	0.71474	0.50193	0.37281	0.29612
687.5	687.5	0.71346	0.50068	0.3717	0.29524
688	688	0.71191	0.49936	0.37066	0.29443
688.5	688.5	0.71058	0.49811	0.36961	0.29358
689	689	0.70908	0.49686	0.36857	0.29276
689.5	689.5	0.7078	0.49565	0.36753	0.29195
690	690	0.70625	0.4944	0.36651	0.2911
690.5	690.5	0.70501	0.49327	0.3655	0.29025
691	691	0.70346	0.49207	0.36446	0.28943
691.5	691.5	0.70218	0.49086	0.36342	0.28859
692	692	0.70067	0.48961	0.3624	0.28777
692.5	692.5	0.69935	0.4884	0.36136	0.28699
693	693	0.69784	0.48715	0.36035	0.2862
693.5	693.5	0.69665	0.48599	0.35937	0.28539
694	694	0.69523	0.48482	0.35839	0.28464
694.5	694.5	0.69408	0.48369	0.35738	0.28385
695	695	0.69267	0.48252	0.35643	0.28307
695.5	695.5	0.69151	0.48135	0.35548	0.28229
696	696	0.69005	0.48023	0.3545	0.28154
696.5	696.5	0.68886	0.47906	0.35355	0.28075
697	697	0.68736	0.47785	0.3526	0.27997
697.5	697.5	0.68616	0.47676	0.35165	0.27922
698	698	0.6847	0.4756	0.3507	0.27847
698.5	698.5	0.6836	0.47451	0.34982	0.27772
699	699	0.68218	0.47338	0.34887	0.277
699.5	699.5	0.68107	0.47233	0.34795	0.27625
700	700	0.6797	0.47121	0.347	0.27553
700.5	700.5	0.67851	0.47016	0.34612	0.27482
701	701	0.67718	0.46907	0.34517	0.2741
701.5	701.5	0.67599	0.46803	0.34428	0.27338
702	702	0.67462	0.4669	0.34337	0.27269
702.5	702.5	0.67346	0.46581	0.34248	0.27201
703	703	0.67214	0.46472	0.3416	0.27132
703.5	703.5	0.67094	0.4636	0.34074	0.27064
704	704	0.66953	0.46251	0.33983	0.26995
704.5	704.5	0.66842	0.46146	0.33897	0.26927
705	705	0.66705	0.46041	0.33812	0.26858
705.5	705.5	0.66599	0.45941	0.33723	0.26787
706	706	0.66466	0.4584	0.33638	0.26715
706.5	706.5	0.66364	0.45739	0.33556	0.26646
707	707	0.66232	0.45635	0.3347	0.26571
707.5	707.5	0.66117	0.4553	0.33379	0.26499
708	708	0.65979	0.45425	0.33293	0.26431
708.5	708.5	0.65869	0.45321	0.33205	0.26362
709	709	0.65727	0.45216	0.33116	0.26291
709.5	709.5	0.65617	0.45111	0.33031	0.26222
710	710	0.65488	0.45006	0.32945	0.26157
710.5	710.5	0.65373	0.44902	0.32863	0.26088
711	711	0.65241	0.44797	0.32775	0.2602
711.5	711.5	0.65134	0.44696	0.32696	0.25954
712	712	0.65006	0.44596	0.32617	0.25889
712.5	712.5	0.649	0.44495	0.32534	0.25827
713	713	0.64776	0.44398	0.32455	0.25762
713.5	713.5	0.64683	0.44306	0.32376	0.257
714	714	0.64555	0.44209	0.32294	0.25635
714.5	714.5	0.64449	0.44112	0.32215	0.25573
715	715	0.6432	0.44016	0.32136	0.25511
715.5	715.5	0.64214	0.43919	0.32054	0.25445
716	716	0.6409	0.43827	0.31978	0.25383
716.5	716.5	0.63998	0.4373	0.31902	0.25325
717	717	0.63878	0.43637	0.31823	0.25263
717.5	717.5	0.63781	0.43549	0.3175	0.25204
718	718	0.63666	0.43456	0.31677	0.25145
718.5	718.5	0.63573	0.43367	0.31605	0.25086
719	719	0.63449	0.43283	0.31532	0.25024
719.5	719.5	0.63356	0.43194	0.31462	0.24966
720	720	0.63241	0.4311	0.31393	0.2491
720.5	720.5	0.63148	0.43025	0.31323	0.24855
721	721	0.63038	0.42941	0.31251	0.24796
721.5	721.5	0.62945	0.42856	0.31181	0.24741
722	722	0.62834	0.42767	0.31108	0.24688
722.5	722.5	0.62737	0.42683	0.31039	0.24633
723	723	0.62626	0.42594	0.30966	0.24577
723.5	723.5	0.62533	0.42514	0.30893	0.24525
724	724	0.62423	0.42429	0.30824	0.24473
724.5	724.5	0.62339	0.42349	0.3076	0.24421
725	725	0.62237	0.42264	0.30691	0.24365
725.5	725.5	0.62144	0.42183	0.30628	0.2431
726	726	0.62038	0.42099	0.30561	0.24254
726.5	726.5	0.61954	0.42014	0.30495	0.24199
727	727	0.61843	0.41938	0.30425	0.2414
727.5	727.5	0.61755	0.41857	0.30359	0.24088
728	728	0.61653	0.41777	0.30289	0.24033
728.5	728.5	0.61564	0.41696	0.30223	0.2398
729	729	0.61467	0.41612	0.30157	0.23928
729.5	729.5	0.61374	0.41531	0.3009	0.23876
730	730	0.61268	0.41451	0.30027	0.23824
730.5	730.5	0.61179	0.41374	0.29964	0.23771
731	731	0.61082	0.41298	0.299	0.23719
731.5	731.5	0.60989	0.41225	0.29837	0.23667
732	732	0.60892	0.41149	0.29777	0.23618
732.5	732.5	0.60808	0.41072	0.29714	0.23566
733	733	0.6071	0.40995	0.29651	0.23517
733.5	733.5	0.60622	0.40919	0.29591	0.23468
734	734	0.60525	0.40846	0.2953	0.23419
734.5	734.5	0.60445	0.40778	0.29467	0.2337
735	735	0.60348	0.40706	0.29407	0.23324
735.5	735.5	0.60268	0.40637	0.2935	0.23275
736	736	0.60184	0.40569	0.2929	0.2323
736.5	736.5	0.60113	0.40496	0.29233	0.23184
737	737	0.60029	0.4042	0.29176	0.23135
737.5	737.5	0.59958	0.40351	0.29123	0.23093
738	738	0.59874	0.40283	0.29066	0.23047
738.5	738.5	0.59804	0.40214	0.29009	0.23005
739	739	0.5972	0.4015	0.28949	0.22959
739.5	739.5	0.59649	0.40085	0.28895	0.22913
740	740	0.59565	0.40021	0.28841	0.22871
740.5	740.5	0.59503	0.39961	0.28791	0.22828
741	741	0.59419	0.39896	0.2874	0.22786
741.5	741.5	0.59352	0.39832	0.28692	0.22747
742	742	0.59277	0.39775	0.28639	0.22704
742.5	742.5	0.59211	0.39715	0.28588	0.22662
743	743	0.59131	0.3965	0.28534	0.2262
743.5	743.5	0.5906	0.3959	0.28484	0.2258
744	744	0.58981	0.3953	0.28433	0.22538
744.5	744.5	0.5891	0.39469	0.28383	0.22499
745	745	0.58839	0.39413	0.28335	0.2246
745.5	745.5	0.58777	0.39352	0.28288	0.22417
746	746	0.58706	0.39296	0.28237	0.22378
746.5	746.5	0.58653	0.3924	0.2819	0.22339
747	747	0.58587	0.39187	0.28142	0.223
747.5	747.5	0.58529	0.39135	0.28095	0.22264
748	748	0.58463	0.39083	0.28047	0.22225
748.5	748.5	0.58406	0.3903	0.28003	0.22189
749	749	0.58335	0.38974	0.27956	0.2215
749.5	749.5	0.58277	0.38922	0.27908	0.22111
750	750	0.58211	0.38865	0.27867	0.22075
750.5	750.5	0.58149	0.38809	0.27823	0.22039
751	751	0.58091	0.38752	0.27775	0.22003
751.5	751.5	0.58038	0.387	0.27734	0.21967
752	752	0.57972	0.38652	0.2769	0.21931
752.5	752.5	0.5791	0.38603	0.27649	0.21895
753	753	0.57844	0.38559	0.27605	0.21859
753.5	753.5	0.57786	0.38511	0.2757	0.21827
754	754	0.5772	0.38462	0.27529	0.21794
754.5	754.5	0.57662	0.38414	0.27491	0.21765
755	755	0.576	0.38374	0.2745	0.21732
755.5	755.5	0.57552	0.3833	0.27415	0.21706
756	756	0.57485	0.38289	0.27371	0.21673
756.5	756.5	0.57437	0.38241	0.27336	0.21644
757	757	0.5737	0.38201	0.27298	0.21611
757.5	757.5	0.57317	0.38156	0.27263	0.21582
758	758	0.5726	0.38112	0.27225	0.21553
758.5	758.5	0.57207	0.38072	0.27194	0.2153
759	759	0.5714	0.38032	0.27159	0.215
759.5	759.5	0.57092	0.37987	0.27121	0.21471
760	760	0.57034	0.37943	0.27083	0.21442
760.5	760.5	0.56968	0.37895	0.27048	0.21412
761	761	0.56901	0.37854	0.2701	0.2138
761.5	761.5	0.56839	0.3781	0.26975	0.2135
762	762	0.56764	0.37774	0.26944	0.21327
762.5	762.5	0.56694	0.37734	0.26915	0.21301
763	763	0.56623	0.37697	0.26881	0.21275
763.5	763.5	0.56548	0.37653	0.26852	0.21249
764	764	0.56468	0.37613	0.26821	0.21223
764.5	764.5	0.56375	0.37568	0.26789	0.21194
765	765	0.56286	0.37524	0.26754	0.21168
765.5	765.5	0.56189	0.37476	0.26726	0.21141
766	766	0.56087	0.37432	0.26691	0.21119
766.5	766.5	0.55981	0.37387	0.26659	0.21092
767	767	0.55875	0.37343	0.26628	0.2107
767.5	767.5	0.55751	0.37295	0.26596	0.21044
768	768	0.55618	0.3725	0.26564	0.21017
768.5	768.5	0.55486	0.37202	0.26533	0.20991
769	769	0.5534	0.3715	0.26501	0.20968
769.5	769.5	0.5518	0.37097	0.2647	0.20942
770	770	0.55021	0.37045	0.26438	0.2092
770.5	770.5	0.54831	0.36989	0.26406	0.20893
771	771	0.54641	0.36924	0.26368	0.20867
771.5	771.5	0.54437	0.36864	0.26337	0.20841
772	772	0.54225	0.36799	0.26299	0.20815
772.5	772.5	0.5399	0.36727	0.26264	0.20782
773	773	0.53756	0.36654	0.26226	0.20756
773.5	773.5	0.53495	0.36582	0.26188	0.20727
774	774	0.53225	0.36505	0.26147	0.20698
774.5	774.5	0.52933	0.36425	0.26106	0.20668
775	775	0.52628	0.3634	0.26062	0.20639
775.5	775.5	0.523	0.36248	0.26017	0.20606
776	776	0.5196	0.36147	0.2597	0.2057
776.5	776.5	0.51593	0.36042	0.25923	0.20534
777	777	0.51217	0.35929	0.25872	0.20495
777.5	777.5	0.50814	0.35813	0.25818	0.20456
778	778	0.50403	0.35688	0.25761	0.20414
778.5	778.5	0.4996	0.35555	0.25704	0.20368
779	779	0.49505	0.35414	0.25638	0.20322
779.5	779.5	0.49022	0.35261	0.25568	0.20273
780	780	0.48527	0.35096	0.25496	0.20221
780.5	780.5	0.47992	0.34927	0.2542	0.20166
781	781	0.47439	0.34737	0.25334	0.20107
781.5	781.5	0.46863	0.3454	0.25246	0.20042
782	782	0.46275	0.34339	0.25151	0.19977
782.5	782.5	0.45656	0.34117	0.25053	0.19901
783	783	0.45023	0.33888	0.24945	0.19826
783.5	783.5	0.44368	0.33646	0.24835	0.19745
784	784	0.437	0.33392	0.24715	0.1966
784.5	784.5	0.43006	0.33127	0.24591	0.19565
785	785	0.42302	0.32845	0.24455	0.19471
785.5	785.5	0.41572	0.32547	0.2431	0.19373
786	786	0.40829	0.32229	0.24155	0.19262
786.5	786.5	0.40059	0.31898	0.23991	0.19148
787	787	0.39276	0.31552	0.23817	0.1903
787.5	787.5	0.38484	0.31186	0.2364	0.18903
788	788	0.37692	0.30811	0.23453	0.18769
788.5	788.5	0.36887	0.30428	0.23257	0.18632
789	789	0.36078	0.30034	0.23055	0.18485
789.5	789.5	0.35259	0.29619	0.22843	0.18329
790	790	0.34432	0.292	0.22618	0.18169
790.5	790.5	0.336	0.28761	0.22384	0.17999
791	791	0.32764	0.28318	0.22144	0.1782
791.5	791.5	0.31932	0.27855	0.21888	0.17634
792	792	0.3111	0.27384	0.21619	0.17441
792.5	792.5	0.30296	0.26905	0.21347	0.17242
793	793	0.29495	0.26413	0.21062	0.17036
793.5	793.5	0.28712	0.25918	0.20772	0.16821
794	794	0.27946	0.25423	0.20474	0.16599
794.5	794.5	0.27181	0.24919	0.20171	0.16374
795	795	0.26433	0.24416	0.19858	0.16142
795.5	795.5	0.25699	0.23913	0.19545	0.15901
796	796	0.24982	0.23409	0.19225	0.15659
796.5	796.5	0.24279	0.22906	0.189	0.15411
797	797	0.23593	0.22403	0.18568	0.1516
797.5	797.5	0.22921	0.21899	0.18236	0.14906
798	798	0.2227	0.214	0.17894	0.14648
798.5	798.5	0.21633	0.20909	0.17556	0.14387
799	799	0.21027	0.20421	0.17214	0.14129
799.5	799.5	0.20434	0.19934	0.16873	0.13865
800	800	0.19864	0.19459	0.16531	0.136
800.5	800.5	0.19306	0.18984	0.16187	0.13336
801	801	0.18771	0.18516	0.15839	0.13069
801.5	801.5	0.18253	0.18061	0.15497	0.12801
802	802	0.17758	0.17618	0.15159	0.12533
802.5	802.5	0.17276	0.17183	0.1483	0.12272
803	803	0.1682	0.16761	0.14501	0.12015
803.5	803.5	0.16378	0.1635	0.14182	0.11754
804	804	0.15949	0.15947	0.13866	0.11499
804.5	804.5	0.15533	0.15548	0.13549	0.11245
805	805	0.15121	0.15158	0.13236	0.1099
805.5	805.5	0.14727	0.14775	0.12926	0.10735
806	806	0.14338	0.14397	0.12617	0.10488
806.5	806.5	0.13962	0.14026	0.1231	0.1024
807	807	0.13604	0.13672	0.12006	0.09998
807.5	807.5	0.13263	0.13326	0.11709	0.0976
808	808	0.12931	0.12987	0.11418	0.09525
808.5	808.5	0.12617	0.12657	0.11134	0.09293
809	809	0.12308	0.12339	0.10852	0.09065
809.5	809.5	0.12002	0.12025	0.10577	0.0884
810	810	0.11715	0.11719	0.10308	0.08618
810.5	810.5	0.11432	0.11421	0.10046	0.08399
811	811	0.11162	0.11135	0.0979	0.08187
811.5	811.5	0.10901	0.10857	0.0954	0.07981
812	812	0.10649	0.10583	0.093	0.07782
812.5	812.5	0.1041	0.10325	0.09062	0.07587
813	813	0.10175	0.10076	0.08838	0.07397
813.5	813.5	0.09954	0.09834	0.08617	0.07215
814	814	0.09742	0.09605	0.08405	0.07038
814.5	814.5	0.09543	0.09383	0.08202	0.06869
815	815	0.09343	0.0917	0.08006	0.06702
815.5	815.5	0.09158	0.08964	0.07813	0.06546
816	816	0.08972	0.08767	0.0763	0.06389
816.5	816.5	0.08795	0.08578	0.0745	0.06239
817	817	0.08622	0.08392	0.07273	0.06089
817.5	817.5	0.08459	0.08211	0.07108	0.05945
818	818	0.08299	0.08038	0.06944	0.05805
818.5	818.5	0.08149	0.07869	0.06789	0.05674
819	819	0.08003	0.07708	0.06637	0.05544
819.5	819.5	0.07861	0.07555	0.06492	0.05423
820	820	0.07724	0.07406	0.06349	0.05299
820.5	820.5	0.07592	0.07261	0.06213	0.05185
821	821	0.07459	0.0712	0.06081	0.05068
821.5	821.5	0.07331	0.06983	0.05951	0.04957
822	822	0.07207	0.06846	0.05825	0.04852
822.5	822.5	0.07083	0.06717	0.05701	0.04751
823	823	0.06968	0.06592	0.05584	0.0465
823.5	823.5	0.06857	0.06467	0.05467	0.04555
824	824	0.06747	0.06355	0.0536	0.04461
824.5	824.5	0.0664	0.06238	0.05252	0.04369
825	825	0.06534	0.06129	0.05145	0.04278
825.5	825.5	0.06432	0.06016	0.05043	0.04193
826	826	0.06331	0.05908	0.04942	0.04108
826.5	826.5	0.06233	0.05803	0.04844	0.0403
827	827	0.06136	0.05702	0.04749	0.03948
827.5	827.5	0.06043	0.05602	0.04658	0.0387
828	828	0.05946	0.05501	0.04566	0.03792
828.5	828.5	0.05853	0.05404	0.04477	0.0372
829	829	0.05764	0.05312	0.04392	0.03645
829.5	829.5	0.05676	0.05219	0.04307	0.03573
830	830	0.05588	0.0513	0.04228	0.03505
830.5	830.5	0.05503	0.05042	0.04149	0.03436
831	831	0.05419	0.04957	0.0407	0.03367
831.5	831.5	0.05335	0.04869	0.03991	0.03299
832	832	0.05247	0.04788	0.03918	0.03237
832.5	832.5	0.05172	0.04704	0.03842	0.03175
833	833	0.05088	0.04623	0.03769	0.03116
833.5	833.5	0.05012	0.04543	0.037	0.03057
834	834	0.04933	0.04466	0.03633	0.03002
834.5	834.5	0.04858	0.04385	0.03564	0.02943
835	835	0.04787	0.04313	0.035	0.02888
835.5	835.5	0.04712	0.0424	0.03434	0.02836
836	836	0.04636	0.04168	0.03371	0.0278
836.5	836.5	0.04566	0.04096	0.03308	0.02728
837	837	0.04495	0.04027	0.03247	0.02679
837.5	837.5	0.04424	0.03955	0.03187	0.0263
838	838	0.04358	0.0389	0.03127	0.02581
838.5	838.5	0.04287	0.03826	0.0307	0.02532
839	839	0.0422	0.03761	0.03017	0.02486
839.5	839.5	0.04159	0.03697	0.02963	0.02438
840	840	0.04092	0.0364	0.02909	0.02395
840.5	840.5	0.04026	0.0358	0.02858	0.02353
841	841	0.03964	0.0352	0.02805	0.0231
841.5	841.5	0.03902	0.03463	0.02754	0.02268
842	842	0.0384	0.03403	0.02704	0.02229
842.5	842.5	0.03783	0.03342	0.02653	0.02186
843	843	0.03721	0.03286	0.02606	0.02147
843.5	843.5	0.03663	0.0323	0.02561	0.02105
844	844	0.03606	0.03177	0.02514	0.02069
844.5	844.5	0.03548	0.03125	0.0247	0.02033
845	845	0.03486	0.03069	0.02425	0.0199
845.5	845.5	0.03433	0.03016	0.02378	0.01955
846	846	0.03376	0.02964	0.02334	0.01919
846.5	846.5	0.03322	0.02912	0.02289	0.01883
847	847	0.03269	0.02859	0.02248	0.01847
847.5	847.5	0.03212	0.02811	0.02204	0.01811
848	848	0.03154	0.02759	0.02163	0.01775
848.5	848.5	0.03097	0.02706	0.02122	0.01742
849	849	0.03044	0.02654	0.02077	0.01703
849.5	849.5	0.02991	0.02601	0.02036	0.01667
850	850	0.02933	0.02549	0.01995	0.01635
850.5	850.5	0.0288	0.02501	0.01954	0.01602
851	851	0.02827	0.02452	0.01913	0.0157
851.5	851.5	0.02774	0.024	0.01872	0.01537
852	852	0.02716	0.02356	0.01831	0.01504
852.5	852.5	0.02663	0.02308	0.01793	0.01472
853	853	0.0261	0.02263	0.01755	0.01439
853.5	853.5	0.02557	0.02211	0.01717	0.01406
854	854	0.02504	0.02171	0.01682	0.01374
854.5	854.5	0.02455	0.02126	0.01644	0.01344
855	855	0.02411	0.02082	0.01609	0.01312
855.5	855.5	0.02362	0.02034	0.01572	0.01282
856	856	0.02314	0.01993	0.01534	0.01253
856.5	856.5	0.02265	0.01945	0.01496	0.01227
857	857	0.02216	0.01901	0.01461	0.01194
857.5	857.5	0.02163	0.01852	0.01426	0.01168
858	858	0.02115	0.01808	0.01391	0.01139
858.5	858.5	0.02062	0.01764	0.0136	0.01113
859	859	0.02017	0.01724	0.01328	0.01083
859.5	859.5	0.01973	0.01683	0.01293	0.0106
860	860	0.01933	0.01643	0.01262	0.01034
860.5	860.5	0.01885	0.01599	0.01227	0.01008
861	861	0.01845	0.01563	0.01198	0.00982
861.5	861.5	0.01796	0.01518	0.01167	0.00953
862	862	0.01752	0.01482	0.01135	0.00927
862.5	862.5	0.01708	0.01442	0.01104	0.00901
863	863	0.01668	0.01405	0.01072	0.00878
863.5	863.5	0.01628	0.01369	0.01037	0.00852
864	864	0.01588	0.01329	0.01002	0.00832
864.5	864.5	0.01548	0.01293	0.00974	0.00806
865	865	0.01504	0.01256	0.00949	0.00783
865.5	865.5	0.0146	0.01216	0.00923	0.0076
866	866	0.0142	0.0118	0.00898	0.00737
866.5	866.5	0.01376	0.01144	0.00873	0.00715
867	867	0.01336	0.01103	0.00841	0.00692
867.5	867.5	0.01301	0.01063	0.00809	0.00666
868	868	0.01256	0.01023	0.00778	0.00646
868.5	868.5	0.01225	0.00983	0.00749	0.00623
869	869	0.01186	0.0095	0.00721	0.00604
869.5	869.5	0.01141	0.00918	0.00699	0.00581
870	870	0.01102	0.0089	0.0067	0.00561
870.5	870.5	0.01057	0.00854	0.00645	0.00535
871	871	0.01009	0.00826	0.0062	0.00512
871.5	871.5	0.00969	0.00793	0.00598	0.00486
872	872	0.00933	0.00757	0.00572	0.00463
872.5	872.5	0.00889	0.00725	0.00547	0.00447
873	873	0.00858	0.00689	0.00522	0.00427
873.5	873.5	0.00814	0.00648	0.00493	0.00411
874	874	0.00783	0.00616	0.00468	0.00382
874.5	874.5	0.00743	0.00584	0.00446	0.00369
875	875	0.00712	0.00556	0.00421	0.00349
875.5	875.5	0.00681	0.00528	0.00395	0.0033
876	876	0.0065	0.00503	0.00376	0.0031
876.5	876.5	0.00619	0.00475	0.00354	0.003
877	877	0.00593	0.00443	0.00335	0.00281
877.5	877.5	0.00553	0.00411	0.00316	0.00261
878	878	0.00526	0.00399	0.00304	0.00245
878.5	878.5	0.00509	0.00366	0.00278	0.00225
879	879	0.00473	0.00346	0.00262	0.00212
879.5	879.5	0.00438	0.0033	0.00243	0.00196
880	880	0.00425	0.0031	0.00225	0.00186
880.5	880.5	0.00389	0.0029	0.00209	0.00173
881	881	0.00345	0.00274	0.00196	0.0017
881.5	881.5	0.00341	0.00258	0.00183	0.0016
882	882	0.00319	0.00238	0.00164	0.00147
882.5	882.5	0.00296	0.00221	0.00155	0.00137
883	883	0.00279	0.00209	0.00136	0.00124
883.5	883.5	0.0027	0.00189	0.00123	0.00111
884	884	0.0023	0.00161	0.000980237	0.000913659
884.5	884.5	0.00217	0.00141	0.000948617	0.000881029
885	885	0.00195	0.00121	0.000853755	0.000685244
885.5	885.5	0.00168	0.00101	0.000790514	0.000685244
886	886	0.00164	0.000926224	0.000758893	0.000587352
886.5	886.5	0.0015	0.000885954	0.000822134	0.000522091
887	887	0.00142	0.000845683	0.000790514	0.000424199
887.5	887.5	0.00124	0.000684601	0.000632411	0.00045683
888	888	0.00124	0.000442977	0.000600791	0.000391568
888.5	888.5	0.00102	0.000281894	0.000474308	0.000293676
889	889	0.000929039	0.000241624	0.000347826	0.000293676
889.5	889.5	0.000884799	0.000322165	0.000284585	0.000228415
890	890	0.000840559	0.000402706	0.000379447	0.000195784
890.5	890.5	0.000663599	0.000483247	0.000221344	0.000163153
891	891	0.000530879	0.000523518	0.000221344	0.000195784
891.5	891.5	0.000619359	0.000442977	0.000221344	0.000293676
892	892	0.0004424	0.000161082	0.000158103	0.000195784
892.5	892.5	0.00039816	0.000201353	9.48617e-05	0.000195784
893	893	0.00048664	0.000120812	0.000158103	0.000195784
893.5	893.5	0.0004424	0.000120812	0.000126482	0.000130523
894	894	0.00026544	0.000120812	0.000158103	0
894.5	894.5	0.0002212	0.000201353	9.48617e-05	0.000130523
895	895	0.00017696	0	0	0.000163153
895.5	895.5	0.00026544	0.000201353	6.32411e-05	0.000195784
896	896	0.0004424	0.000281894	0.000126482	0.000261045
896.5	896.5	0.0004424	0.000442977	0.000126482	0.000293676
897	897	0.000619359	0.000402706	0.000347826	0.000195784
897.5	897.5	0.000575119	0.000563789	0.000474308	0.000228415
898	898	0.000530879	0.000402706	0.000411067	0.000261045
898.5	898.5	0.000619359	0.000483247	0.000284585	0.000261045
899	899	0.00048664	0.000322165	0.000347826	0.00045683
899.5	899.5	0.00017696	0.000362436	0.000252964	0.000685244
900	900	0	0.000281894	0.000284585	0.000815767
