# Supplementary material for: Differential perovskite hemispherical photodetector for intelligent imaging and location tracking
Source: Nat Commun. 2024 Jan 17;15:577. doi: 10.1038/s41467-024-44857-4 (PMC10794423; doi:10.1038/s41467-024-44857-4)
Supplement: Supplementary file 8 — Source Data [file 41467_2024_44857_MOESM8_ESM.zip › Supplementary Fig. 4d.xlsx]

## Sheet: Sheet1
449.821	0.000660352	449.821	-9.16954e-05	449.821	-0.000371342	449.821	-0.000209441
450.402	0.000580052	450.402	-0.000700275	450.402	0.000436298	450.402	-0.000197739
450.982	0.000385554	450.982	-0.000733536	450.982	-0.000141912	450.982	-0.000370285
451.562	0.000327482	451.562	-0.000270747	451.562	-0.00028668	451.562	8.17171e-05
452.142	3.83403e-05	452.142	-0.000348495	452.142	-0.000316268	452.142	-4.0942e-05
452.723	0.000683938	452.723	-0.000363852	452.723	4.04133e-05	452.723	-4.11887e-05
453.303	-6.53267e-05	453.303	-0.000544944	453.303	-0.000302103	453.303	-0.000599728
453.884	0.000272627	453.884	-8.39342e-05	453.884	0.000209607	453.884	-0.00019365
454.464	-0.000251368	454.464	-0.000257659	454.464	0.000248408	454.464	-6.26223e-05
455.045	-0.000230836	455.045	-0.0006594	455.045	-0.000268157	455.045	-0.000203367
455.626	0.000163732	455.626	-0.000644246	455.626	-0.00059824	455.626	-0.000312644
456.206	0.000252897	456.206	-0.000645462	456.206	-0.000185844	456.206	6.19855e-05
456.787	9.46405e-05	456.787	-0.00028341	456.787	-3.51083e-06	456.787	-0.000226851
457.368	-6.64528e-05	457.368	-0.000491442	457.368	-0.000178202	457.368	8.39148e-05
457.948	6.65872e-06	457.948	-0.000388234	457.948	-0.000283239	457.948	-5.12155e-05
458.529	-0.000171149	458.529	-0.000344104	458.529	-0.000115932	458.529	-0.000139948
459.11	-0.000501258	459.11	-0.000438554	459.11	-0.000247287	459.11	9.92128e-05
459.691	-0.000370608	459.691	-0.000784077	459.691	-0.000264091	459.691	-0.000379683
460.272	-0.000307863	460.272	-0.000679057	460.272	-0.000161602	460.272	-0.000440402
460.853	-2.28377e-05	460.853	-0.000360937	460.853	-0.000263708	460.853	-0.000355676
461.434	-0.000220939	461.434	-0.000359771	461.434	-0.000251788	461.434	-8.93999e-05
462.015	4.55855e-05	462.015	-3.91748e-05	462.015	9.51732e-05	462.015	0.000274861
462.596	-0.000290186	462.596	-0.00016006	462.596	-0.000126832	462.596	-5.57857e-05
463.177	-0.000522269	463.177	-0.000336356	463.177	-0.00027628	463.177	-0.000298415
463.758	-0.000562394	463.758	-0.000668309	463.758	-0.000411567	463.758	-0.000103391
464.339	-0.000299023	464.339	-0.000430419	464.339	-0.000143314	464.339	-8.58223e-05
464.921	-0.00023837	464.921	-0.000498376	464.921	-0.000224737	464.921	2.38037e-05
465.502	-7.99862e-05	465.502	-0.00046587	465.502	-0.000111088	465.502	-4.98738e-05
466.083	1.96686e-07	466.083	-0.000585809	466.083	-0.000210753	466.083	3.10917e-06
466.664	9.40927e-06	466.664	-0.000724578	466.664	-0.000386187	466.664	1.1202e-05
467.246	-0.000124538	467.246	-0.000516276	467.246	-0.000305037	467.246	-0.000143276
467.827	-8.23791e-06	467.827	-0.000479214	467.827	-0.000424307	467.827	-0.000554099
468.409	0.00039183	468.409	-0.000401793	468.409	-0.000381352	468.409	-0.000621286
468.99	-0.000168837	468.99	-0.000421472	468.99	-0.00025275	468.99	-0.000284797
469.572	-0.000156295	469.572	-0.000502804	469.572	-0.000283131	469.572	-0.000336906
470.153	4.10063e-05	470.153	-0.000403824	470.153	-0.000287396	470.153	-0.000364253
470.735	-3.30566e-05	470.735	-0.000423006	470.735	-0.000202242	470.735	-0.000167304
471.317	-8.17208e-05	471.317	-0.000539906	471.317	-0.000277021	471.317	-0.000255255
471.898	9.18545e-05	471.898	-0.000569688	471.898	-0.000391829	471.898	-0.000242934
472.48	0.000108632	472.48	-0.00055226	472.48	-0.000443858	472.48	-0.000427178
473.062	5.25652e-06	473.062	-0.000451863	473.062	-0.000309391	473.062	-0.000408656
473.644	2.05523e-05	473.644	-0.000396269	473.644	-0.000379757	473.644	-0.000311644
474.225	8.82419e-05	474.225	-0.000473656	474.225	-0.000284165	474.225	-0.000167094
474.807	-7.70254e-06	474.807	-0.00063597	474.807	-0.000471043	474.807	-0.000327958
475.389	3.62517e-06	475.389	-0.000502761	475.389	-0.000503494	475.389	-0.000227285
475.971	9.08171e-05	475.971	-0.000499923	475.971	-0.00053682	475.971	-0.000257556
476.553	-4.95183e-05	476.553	-0.000652926	476.553	-0.000524447	476.553	-0.000417908
477.135	3.92846e-06	477.135	-0.000554834	477.135	-0.00035954	477.135	-0.000319217
477.717	0.000259475	477.717	-0.00042841	477.717	-0.000323104	477.717	-0.000213912
478.299	9.35802e-05	478.299	-0.000533752	478.299	-0.000432618	478.299	-0.000298875
478.882	-8.65461e-05	478.882	-0.000499371	478.882	-0.00053861	478.882	-0.000267726
479.464	-7.53425e-05	479.464	-0.000629452	479.464	-0.000537297	479.464	-0.000342095
480.046	4.96961e-05	480.046	-0.000723201	480.046	-0.000492104	480.046	-0.000336515
480.628	4.78036e-05	480.628	-0.000781893	480.628	-0.000676063	480.628	-0.000493315
481.211	7.95081e-05	481.211	-0.000665937	481.211	-0.000538455	481.211	-0.000320972
481.793	0.000107514	481.793	-0.000566817	481.793	-0.000492573	481.793	-0.000292892
482.375	3.35417e-05	482.375	-0.000547804	482.375	-0.000504315	482.375	-0.000231737
482.958	-0.000133761	482.958	-0.000640677	482.958	-0.000530914	482.958	-0.000279489
483.54	-8.13357e-05	483.54	-0.000626087	483.54	-0.000615805	483.54	-0.000313662
484.123	-1.92144e-05	484.123	-0.000670156	484.123	-0.000557011	484.123	-0.000342518
484.705	-7.89977e-05	484.705	-0.000649794	484.705	-0.000514344	484.705	-0.000310776
485.288	-8.67207e-05	485.288	-0.000647052	485.288	-0.000576991	485.288	-0.000299
485.87	-0.000140421	485.87	-0.000623882	485.87	-0.000585036	485.87	-0.000444544
486.453	-9.72397e-05	486.453	-0.000594366	486.453	-0.000551626	486.453	-0.00018362
487.036	-0.000104861	487.036	-0.000711597	487.036	-0.000637437	487.036	-0.000308591
487.618	-0.000222099	487.618	-0.000752006	487.618	-0.000617085	487.618	-0.000371226
488.201	-7.93664e-05	488.201	-0.000755657	488.201	-0.000539997	488.201	-0.000323087
488.784	-5.6608e-05	488.784	-0.000705357	488.784	-0.000604643	488.784	-0.000285037
489.367	-0.000199703	489.367	-0.00069379	489.367	-0.00060223	489.367	-0.000352005
489.95	-8.12383e-05	489.95	-0.000729075	489.95	-0.000641376	489.95	-0.00045191
490.533	-4.28689e-05	490.533	-0.00067618	490.533	-0.000567748	490.533	-0.000341581
491.116	-0.000102268	491.116	-0.000746016	491.116	-0.000541017	491.116	-0.000355699
491.699	-0.000126012	491.699	-0.000790463	491.699	-0.000673345	491.699	-0.000421766
492.282	-0.000168336	492.282	-0.000803664	492.282	-0.000613305	492.282	-0.000415139
492.865	-0.000194786	492.865	-0.000754407	492.865	-0.00057266	492.865	-0.000416025
493.448	-0.000149828	493.448	-0.000694746	493.448	-0.000650431	493.448	-0.000397057
494.031	-0.00022266	494.031	-0.000712675	494.031	-0.000667698	494.031	-0.00044928
494.614	-0.000196272	494.614	-0.000741712	494.614	-0.000644717	494.614	-0.000450859
495.197	-0.000235401	495.197	-0.000792879	495.197	-0.000665865	495.197	-0.000465212
495.781	-0.000198605	495.781	-0.00068598	495.781	-0.000626602	495.781	-0.000404211
496.364	-0.000206708	496.364	-0.000686105	496.364	-0.000634531	496.364	-0.000345463
496.947	-0.000198706	496.947	-0.000727827	496.947	-0.000646859	496.947	-0.000322677
497.531	-0.000197841	497.531	-0.000803495	497.531	-0.000617225	497.531	-0.000383176
498.114	-0.000123825	498.114	-0.00074018	498.114	-0.000615791	498.114	-0.00036486
498.698	-0.000106643	498.698	-0.000737198	498.698	-0.000602924	498.698	-0.000389847
499.281	-0.000171949	499.281	-0.000706451	499.281	-0.000563862	499.281	-0.000388123
499.865	-0.00016827	499.865	-0.000729441	499.865	-0.000606066	499.865	-0.000456702
500.448	-0.000153965	500.448	-0.000773554	500.448	-0.000667461	500.448	-0.000512257
501.032	-0.000217574	501.032	-0.000743811	501.032	-0.000673274	501.032	-0.000502208
501.616	-0.000180623	501.616	-0.0006995	501.616	-0.000674373	501.616	-0.000384553
502.199	-0.000161789	502.199	-0.000684417	502.199	-0.000689124	502.199	-0.000409678
502.783	-0.000152918	502.783	-0.000713197	502.783	-0.000649655	502.783	-0.00031651
503.367	-8.59267e-05	503.367	-0.000705979	503.367	-0.000576041	503.367	-0.000316912
503.951	-0.000117824	503.951	-0.000735281	503.951	-0.000541216	503.951	-0.000306316
504.535	-0.000167818	504.535	-0.000655146	504.535	-0.000581623	504.535	-0.000370113
505.118	-0.000217711	505.118	-0.000697077	505.118	-0.000662799	505.118	-0.000290004
505.702	-0.000204331	505.702	-0.000604132	505.702	-0.000631702	505.702	-0.000294801
506.286	-0.000189777	506.286	-0.000583022	506.286	-0.00058803	506.286	-0.000333044
506.87	-0.000193115	506.87	-0.000654375	506.87	-0.00061568	506.87	-0.000315715
507.454	-0.000161571	507.454	-0.000675057	507.454	-0.000580928	507.454	-0.000355339
508.039	-0.000154253	508.039	-0.000662621	508.039	-0.000540968	508.039	-0.000342318
508.623	-0.000192864	508.623	-0.000669082	508.623	-0.000578374	508.623	-0.00037464
509.207	-0.000178165	509.207	-0.000626978	509.207	-0.000623955	509.207	-0.000411157
509.791	-0.000192164	509.791	-0.000621714	509.791	-0.000553215	509.791	-0.000385466
510.375	-0.000170894	510.375	-0.00068384	510.375	-0.000561538	510.375	-0.000334869
510.96	-0.000169674	510.96	-0.000682282	510.96	-0.000582264	510.96	-0.00040889
511.544	-0.000173979	511.544	-0.000626664	511.544	-0.000601594	511.544	-0.000347498
512.128	-0.000135092	512.128	-0.00057695	512.128	-0.000548228	512.128	-0.000301688
512.713	-0.000147818	512.713	-0.000564047	512.713	-0.000531043	512.713	-0.000288918
513.297	-0.000214755	513.297	-0.000567029	513.297	-0.000568949	513.297	-0.000314619
513.882	-0.000251281	513.882	-0.000563103	513.882	-0.000562409	513.882	-0.000347889
514.466	-0.000154101	514.466	-0.000539535	514.466	-0.00058653	514.466	-0.000317631
515.051	-0.00011001	515.051	-0.000542534	515.051	-0.00051353	515.051	-0.000295047
515.635	-0.000200433	515.635	-0.000512434	515.635	-0.000512311	515.635	-0.000348213
516.22	-0.00026111	516.22	-0.000518972	516.22	-0.000543559	516.22	-0.000294681
516.805	-0.000153909	516.805	-0.000523104	516.805	-0.000499323	516.805	-0.000307192
517.389	-0.000203286	517.389	-0.000555932	517.389	-0.000471047	517.389	-0.000296426
517.974	-0.000218141	517.974	-0.000561802	517.974	-0.000536004	517.974	-0.000246593
518.559	-0.00024467	518.559	-0.000519657	518.559	-0.000449943	518.559	-0.000263647
519.144	-0.0001814	519.144	-0.000460268	519.144	-0.000387685	519.144	-0.000266014
519.729	-0.000132981	519.729	-0.000441521	519.729	-0.000401148	519.729	-0.000255596
520.313	-0.000101751	520.313	-0.000371996	520.313	-0.000407616	520.313	-0.000262022
520.899	-0.000156033	520.899	-0.000421292	520.899	-0.000395977	520.899	-0.000321153
521.484	-0.000202434	521.484	-0.000524669	521.484	-0.000432351	521.484	-0.000278123
522.068	-0.000141966	522.068	-0.000500722	522.068	-0.00037818	522.068	-0.000286362
522.654	-0.000169397	522.654	-0.000412906	522.654	-0.000371228	522.654	-0.000241203
523.239	-0.00016688	523.239	-0.000394534	523.239	-0.000406329	523.239	-0.000276647
523.824	-0.000171647	523.824	-0.000399758	523.824	-0.000388759	523.824	-0.000353105
524.409	-0.000153927	524.409	-0.000422535	524.409	-0.000325867	524.409	-0.000279464
524.994	-0.00019655	524.994	-0.000462388	524.994	-0.00047884	524.994	-0.000302238
525.58	-0.000163533	525.58	-0.000504688	525.58	-0.000463206	525.58	-0.00030878
526.165	-0.00010706	526.165	-0.000469785	526.165	-0.000434588	526.165	-0.000327348
526.75	-0.000104055	526.75	-0.00041772	526.75	-0.000446988	526.75	-0.000316647
527.335	-0.000174086	527.335	-0.000387936	527.335	-0.000400472	527.335	-0.000250268
527.921	-0.000208326	527.921	-0.00038722	527.921	-0.000341174	527.921	-0.000290316
528.506	-0.000230445	528.506	-0.00047631	528.506	-0.000358592	528.506	-0.000221257
529.092	-0.000157194	529.092	-0.00041543	529.092	-0.000399657	529.092	-0.000221543
529.677	-0.0001516	529.677	-0.000374079	529.677	-0.00035729	529.677	-0.000206217
530.263	-0.000158191	530.263	-0.000393575	530.263	-0.000353212	530.263	-0.000231675
530.848	-0.000192007	530.848	-0.000443163	530.848	-0.000356826	530.848	-0.000247277
531.434	-0.000197106	531.434	-0.000430571	531.434	-0.000354242	531.434	-0.000222348
532.02	-0.000171217	532.02	-0.000383788	532.02	-0.00031943	532.02	-0.000227821
532.606	-0.000187064	532.606	-0.000307689	532.606	-0.000301206	532.606	-0.000218529
533.191	-0.000172087	533.191	-0.000346566	533.191	-0.000289522	533.191	-0.000229065
533.777	-0.000236813	533.777	-0.000385599	533.777	-0.000364762	533.777	-0.000195629
534.363	-0.000195679	534.363	-0.000390431	534.363	-0.000378794	534.363	-0.000220854
534.949	-0.00015076	534.949	-0.000380598	534.949	-0.000330035	534.949	-0.00024312
535.535	-0.000217864	535.535	-0.00035807	535.535	-0.000310693	535.535	-0.000253389
536.121	-0.000269531	536.121	-0.00038577	536.121	-0.000311509	536.121	-0.000238104
536.707	-0.00026652	536.707	-0.000330064	536.707	-0.000308591	536.707	-0.00020477
537.293	-0.000192815	537.293	-0.000382113	537.293	-0.000348037	537.293	-0.000224109
537.879	-0.0001952	537.879	-0.000342771	537.879	-0.000309413	537.879	-0.000157343
538.465	-0.000218869	538.465	-0.000347246	538.465	-0.000319589	538.465	-0.000118837
539.051	-0.000175794	539.051	-0.000330433	539.051	-0.000283588	539.051	-0.00012138
539.637	-0.000211843	539.637	-0.000336992	539.637	-0.000307359	539.637	-0.000133787
540.223	-0.000273288	540.223	-0.0003648	540.223	-0.00030272	540.223	-0.000235359
540.81	-0.000204147	540.81	-0.000395409	540.81	-0.000267064	540.81	-0.000226403
541.396	-0.000175955	541.396	-0.000337986	541.396	-0.000251398	541.396	-0.000188385
541.982	-0.000151643	541.982	-0.000287744	541.982	-0.00025633	541.982	-0.000193912
542.569	-0.000153083	542.569	-0.000244205	542.569	-0.000288293	542.569	-0.000260983
543.155	-0.000166931	543.155	-0.000310627	543.155	-0.000288864	543.155	-0.000167017
543.742	-0.000183626	543.742	-0.000344882	543.742	-0.000308371	543.742	-0.0001937
544.328	-9.18346e-05	544.328	-0.000266064	544.328	-0.000253052	544.328	-0.000216271
544.915	-0.000103025	544.915	-0.000281983	544.915	-0.00023136	544.915	-0.000101211
545.501	-9.33808e-05	545.501	-0.000288472	545.501	-0.000260241	545.501	-0.000189567
546.088	-4.6606e-05	546.088	-0.000258256	546.088	-0.000223149	546.088	-0.000243665
546.675	4.8724e-06	546.675	-0.000214355	546.675	-0.00019177	546.675	-0.000185326
547.261	-2.21361e-06	547.261	-0.000221889	547.261	-0.000165618	547.261	-0.000177553
547.848	3.94377e-05	547.848	-0.000158155	547.848	-0.000115518	547.848	-0.00011993
548.435	4.80886e-05	548.435	-0.000179785	548.435	-0.000153613	548.435	-0.000115504
549.021	3.57065e-05	549.021	-0.000147599	549.021	-0.000137067	549.021	-0.00012206
549.608	5.10725e-05	549.608	-9.79105e-05	549.608	-0.00016853	549.608	-0.000162734
550.195	0.000131379	550.195	-3.24557e-05	550.195	-0.000122757	550.195	-0.000135659
550.782	7.11584e-05	550.782	-6.78437e-05	550.782	-0.000135921	550.782	-0.000101785
551.369	0.000133148	551.369	-0.000105774	551.369	-8.82667e-05	551.369	-8.69683e-05
551.956	0.000125365	551.956	-6.96621e-05	551.956	-0.000124435	551.956	-9.40438e-05
552.543	0.000140889	552.543	-1.94075e-06	552.543	-7.97053e-05	552.543	-0.000124679
553.13	0.000150859	553.13	2.44541e-05	553.13	-6.81699e-05	553.13	-0.000134806
553.717	0.000173641	553.717	2.56802e-05	553.717	9.90927e-06	553.717	-0.000128016
554.305	0.000206417	554.305	5.26913e-05	554.305	-1.48512e-05	554.305	-0.000139293
554.892	0.000212506	554.892	2.96399e-05	554.892	-6.05594e-05	554.892	-9.31511e-05
555.479	0.000172655	555.479	2.685e-05	555.479	-2.87085e-06	555.479	-4.00414e-05
556.066	0.000237391	556.066	7.63689e-06	556.066	-3.37532e-05	556.066	-4.51886e-05
556.654	0.000233422	556.654	2.40883e-05	556.654	-4.00271e-06	556.654	-7.94867e-06
557.241	0.000248952	557.241	4.12144e-05	557.241	5.86912e-06	557.241	1.39217e-05
557.828	0.000245997	557.828	9.2169e-05	557.828	-1.05746e-05	557.828	-1.23727e-05
558.416	0.000271534	558.416	9.10547e-05	558.416	2.7645e-05	558.416	-5.5236e-05
559.003	0.000260567	559.003	6.66006e-05	559.003	2.67007e-05	559.003	8.81718e-06
559.591	0.000213359	559.591	8.84955e-05	559.591	2.7348e-05	559.591	-3.8202e-05
560.178	0.000307444	560.178	0.000128547	560.178	5.34205e-05	560.178	-5.27278e-05
560.766	0.000318241	560.766	8.32326e-05	560.766	8.46139e-06	560.766	-9.29892e-05
561.354	0.000272479	561.354	9.7734e-05	561.354	4.90009e-05	561.354	-3.99255e-05
561.941	0.000270511	561.941	0.000134994	561.941	0.000108731	561.941	-4.77289e-07
562.529	0.000284111	562.529	0.000142691	562.529	9.38495e-05	562.529	9.69446e-06
563.117	0.000244508	563.117	0.000127527	563.117	3.0851e-05	563.117	-3.04547e-05
563.704	0.000275984	563.704	0.000112495	563.704	4.14869e-05	563.704	-7.00047e-05
564.292	0.000235589	564.292	9.15671e-05	564.292	3.59296e-05	564.292	-7.92538e-05
564.88	0.000224609	564.88	8.34292e-05	564.88	3.62911e-05	564.88	-7.43739e-05
565.468	0.000186464	565.468	0.000146657	565.468	0.000128058	565.468	3.04506e-06
566.056	0.000228734	566.056	0.000189337	566.056	0.000132391	566.056	5.21013e-05
566.644	0.000258962	566.644	0.000232488	566.644	0.000105693	566.644	4.48013e-07
567.232	0.000245319	567.232	0.000217214	567.232	0.000107433	567.232	-1.90175e-05
567.82	0.000192289	567.82	0.000158823	567.82	7.94288e-05	567.82	-2.75826e-05
568.408	0.000238442	568.408	0.000184178	568.408	0.000146278	568.408	7.26469e-06
568.996	0.000262377	568.996	0.000195365	568.996	0.000110378	568.996	-3.16023e-06
569.584	0.000215883	569.584	0.00019537	569.584	0.000156766	569.584	-1.30859e-05
570.173	0.000238856	570.173	0.00018905	570.173	0.000117493	570.173	5.32838e-05
570.761	0.000246196	570.761	0.000161183	570.761	0.000122155	570.761	9.23561e-05
571.349	0.000226655	571.349	0.000215368	571.349	0.000128407	571.349	-2.26517e-05
571.937	0.000190583	571.937	0.000218316	571.937	0.000156263	571.937	-3.16869e-05
572.526	0.000191873	572.526	0.000185709	572.526	9.19559e-05	572.526	-4.83863e-05
573.114	0.00021107	573.114	0.000230671	573.114	0.000117659	573.114	-3.04895e-06
573.702	0.000223249	573.702	0.000245685	573.702	0.000135467	573.702	1.86505e-05
574.291	0.000227945	574.291	0.000218535	574.291	0.000115138	574.291	3.82224e-05
574.88	0.000247659	574.88	0.000239798	574.88	0.000130441	574.88	2.56697e-06
575.468	0.000248205	575.468	0.000284303	575.468	0.000177482	575.468	-2.53277e-05
576.057	0.000201647	576.057	0.000252195	576.057	0.000120798	576.057	7.01258e-05
576.645	0.000190751	576.645	0.000273795	576.645	0.000131822	576.645	9.66954e-05
577.234	0.000164186	577.234	0.000220051	577.234	0.000184037	577.234	-6.94088e-06
577.823	0.000172728	577.823	0.000258421	577.823	0.000228724	577.823	2.66938e-05
578.411	0.00015564	578.411	0.000251591	578.411	0.000199644	578.411	-1.81291e-05
579	0.000107781	579	0.000198077	579	0.000174274	579	-5.2304e-06
579.589	8.28935e-05	579.589	0.000181196	579.589	0.000204507	579.589	4.07359e-05
580.178	0.000128042	580.178	0.000220037	580.178	0.000164173	580.178	-3.31369e-06
580.767	0.000169883	580.767	0.000272085	580.767	0.000135743	580.767	-6.41755e-05
581.356	0.0001868	581.356	0.000241343	581.356	0.000157393	581.356	-1.4858e-05
581.945	0.000157716	581.945	0.000289945	581.945	0.00022105	581.945	2.54738e-05
582.534	0.000187131	582.534	0.000288592	582.534	0.000221904	582.534	8.97531e-05
583.123	0.000166428	583.123	0.000293831	583.123	0.000246439	583.123	0.000118263
583.712	0.000195273	583.712	0.000339111	583.712	0.000250869	583.712	9.92496e-05
584.301	0.00018942	584.301	0.000293708	584.301	0.000235135	584.301	2.32657e-05
584.89	0.000176844	584.89	0.000306452	584.89	0.000251888	584.89	3.15861e-05
585.479	0.000198565	585.479	0.000335272	585.479	0.000255871	585.479	0.000100874
586.069	0.000163305	586.069	0.000339042	586.069	0.000238869	586.069	4.56229e-05
586.658	0.000148836	586.658	0.000330293	586.658	0.000261781	586.658	2.13251e-05
587.247	0.000179952	587.247	0.000298504	587.247	0.000264513	587.247	-1.20253e-05
587.837	0.000294779	587.837	0.000339035	587.837	0.000273744	587.837	4.29969e-05
588.426	0.000232785	588.426	0.000365787	588.426	0.000274338	588.426	5.72567e-05
589.015	0.000194656	589.015	0.000348072	589.015	0.000232812	589.015	-2.45692e-05
589.605	0.000173324	589.605	0.000370056	589.605	0.000250507	589.605	4.73389e-05
590.194	0.000185748	590.194	0.000400244	590.194	0.000270307	590.194	0.000107417
590.784	0.000243589	590.784	0.000384246	590.784	0.000315475	590.784	7.98625e-05
591.374	0.000241409	591.374	0.000383364	591.374	0.000314579	591.374	1.71581e-05
591.963	0.00015485	591.963	0.000366613	591.963	0.00029424	591.963	2.35883e-05
592.553	0.000235258	592.553	0.000388569	592.553	0.000337634	592.553	9.12788e-05
593.143	0.000304897	593.143	0.00044832	593.143	0.000346628	593.143	0.000114073
593.732	0.000196338	593.732	0.00043902	593.732	0.000314425	593.732	8.10522e-05
594.322	0.000214743	594.322	0.000444949	594.322	0.000304305	594.322	0.000111132
594.912	0.000300887	594.912	0.000458685	594.912	0.000381528	594.912	0.000103599
595.502	0.00027855	595.502	0.000488884	595.502	0.000386673	595.502	9.14933e-05
596.092	0.000292118	596.092	0.000487514	596.092	0.000395957	596.092	0.00013215
596.682	0.000299298	596.682	0.00045056	596.682	0.000319803	596.682	3.13385e-05
597.272	0.000256989	597.272	0.000540256	597.272	0.000330445	597.272	4.40548e-05
597.862	0.000305147	597.862	0.000509654	597.862	0.000352989	597.862	0.000113451
598.452	0.000286952	598.452	0.000516857	598.452	0.000354119	598.452	0.000154734
599.042	0.000242934	599.042	0.000469439	599.042	0.000361618	599.042	3.42609e-05
599.632	0.000264462	599.632	0.00057304	599.632	0.000486676	599.632	4.629e-05
600.222	0.000253822	600.222	0.000589289	600.222	0.000404648	600.222	7.10185e-05
600.813	0.000250649	600.813	0.000487581	600.813	0.000434335	600.813	8.36413e-05
601.403	0.000261953	601.403	0.00050308	601.403	0.000397324	601.403	0.000114386
601.993	0.00026935	601.993	0.000594168	601.993	0.000379669	601.993	0.000141346
602.583	0.000254721	602.583	0.000591182	602.583	0.000412609	602.583	0.000130295
603.174	0.000309912	603.174	0.000538895	603.174	0.000472958	603.174	0.000125785
603.764	0.000314042	603.764	0.000608272	603.764	0.000503358	603.764	9.15559e-05
604.355	0.000333708	604.355	0.000678537	604.355	0.000476779	604.355	0.000143635
604.945	0.000327348	604.945	0.000623667	604.945	0.00054133	604.945	0.000221372
605.536	0.00028086	605.536	0.000555539	605.536	0.000499712	605.536	0.000180798
606.126	0.000265538	606.126	0.000539252	606.126	0.000430529	606.126	0.00016168
606.717	0.000291045	606.717	0.000591226	606.717	0.000428337	606.717	0.000184322
607.308	0.000316497	607.308	0.000645653	607.308	0.000501556	607.308	0.000107841
607.898	0.000269987	607.898	0.000663117	607.898	0.000550023	607.898	0.000137807
608.489	0.000219353	608.489	0.000612436	608.489	0.000473524	608.489	0.000169749
609.08	0.000295932	609.08	0.000650171	609.08	0.000526811	609.08	0.000213315
609.67	0.000262944	609.67	0.000726955	609.67	0.000516831	609.67	0.000216796
610.261	0.00024874	610.261	0.000641639	610.261	0.000485569	610.261	0.000144726
610.852	0.000255377	610.852	0.000638214	610.852	0.000496309	610.852	0.000118689
611.443	0.000233196	611.443	0.000679657	611.443	0.000501295	611.443	0.000135009
612.034	0.000270587	612.034	0.000611698	612.034	0.000517869	612.034	0.000202654
612.625	0.000271269	612.625	0.000650331	612.625	0.000482647	612.625	0.000251918
613.216	0.00022727	613.216	0.000680784	613.216	0.000448292	613.216	0.000161784
613.807	0.000271134	613.807	0.000702308	613.807	0.000514962	613.807	0.000158209
614.398	0.000248083	614.398	0.000691093	614.398	0.000536263	614.398	0.000209875
614.99	0.000248294	614.99	0.000703151	614.99	0.000536298	614.99	0.000183614
615.581	0.000251688	615.581	0.000712099	615.581	0.000520798	615.581	0.000179805
616.172	0.000235134	616.172	0.000660201	616.172	0.000517802	616.172	0.000230798
616.763	0.000211984	616.763	0.000599666	616.763	0.000531189	616.763	0.000243846
617.355	0.000178586	617.355	0.00066117	617.355	0.000507982	617.355	0.000198024
617.946	0.000190288	617.946	0.000699068	617.946	0.000580653	617.946	0.000139617
618.537	0.000209922	618.537	0.000708138	618.537	0.000616493	618.537	0.000199517
619.129	0.000168325	619.129	0.000645784	619.129	0.000572615	619.129	0.000157028
619.72	0.000188484	619.72	0.00073492	619.72	0.000526771	619.72	0.000181617
620.312	0.000215654	620.312	0.000671639	620.312	0.000559997	620.312	0.000227907
620.903	0.000213962	620.903	0.000662836	620.903	0.000544081	620.903	0.000184468
621.495	0.000192215	621.495	0.000675902	621.495	0.000562135	621.495	0.000177443
622.086	0.000186109	622.086	0.000661588	622.086	0.000585835	622.086	0.000169497
622.678	0.0001774	622.678	0.000706876	622.678	0.000628584	622.678	0.000210089
623.27	0.000236064	623.27	0.00066793	623.27	0.000597985	623.27	0.000188332
623.861	0.000266781	623.861	0.000689005	623.861	0.000585087	623.861	0.000173848
624.453	0.000215537	624.453	0.000705896	624.453	0.000590819	624.453	0.000218076
625.045	0.000204357	625.045	0.000723099	625.045	0.000637258	625.045	0.000182064
625.637	0.000233693	625.637	0.0007304	625.637	0.000670317	625.637	0.000231957
626.229	0.000239295	626.229	0.000719358	626.229	0.000630127	626.229	0.000116012
626.821	0.000241852	626.821	0.000781981	626.821	0.000573374	626.821	0.000154968
627.413	0.000206539	627.413	0.000796435	627.413	0.000572348	627.413	0.000166255
628.005	0.000234332	628.005	0.000837678	628.005	0.000610369	628.005	0.000179336
628.597	0.000162531	628.597	0.000750196	628.597	0.000580914	628.597	0.000235681
629.189	0.000169713	629.189	0.000756172	629.189	0.000639653	629.189	0.000234239
629.781	0.000124588	629.781	0.000743093	629.781	0.000608456	629.781	0.000236371
630.373	0.0001576	630.373	0.000805007	630.373	0.000556008	630.373	0.000199479
630.965	0.000181074	630.965	0.000873272	630.965	0.000618101	630.965	0.000273076
631.558	0.000186007	631.558	0.000883207	631.558	0.000626263	631.558	0.000217864
632.15	0.000203382	632.15	0.000844381	632.15	0.000618967	632.15	0.000257721
632.742	0.000231867	632.742	0.000806096	632.742	0.000623437	632.742	0.000245981
633.335	0.000198872	633.335	0.000835165	633.335	0.000595131	633.335	0.000257702
633.927	0.000204765	633.927	0.000794444	633.927	0.000618763	633.927	0.000226167
634.519	0.000242928	634.519	0.000841223	634.519	0.000670983	634.519	0.00025644
635.112	0.000202559	635.112	0.000867408	635.112	0.000674911	635.112	0.000302685
635.704	0.000154748	635.704	0.000833609	635.704	0.000689019	635.704	0.00030235
636.297	0.000111231	636.297	0.000853456	636.297	0.000675189	636.297	0.000267898
636.889	0.000123611	636.889	0.00083722	636.889	0.000667081	636.889	0.00018968
637.482	0.000164243	637.482	0.000872642	637.482	0.000688211	637.482	0.00020176
638.075	0.000154526	638.075	0.000850496	638.075	0.000683078	638.075	0.000178466
638.667	0.000150594	638.667	0.00082887	638.667	0.000686706	638.667	0.000237016
639.26	0.000143246	639.26	0.000881736	639.26	0.00065529	639.26	0.000225539
639.853	0.00021437	639.853	0.000885219	639.853	0.000697522	639.853	0.000255188
640.446	0.000148249	640.446	0.00089572	640.446	0.000741695	640.446	0.000270904
641.039	6.6697e-05	641.039	0.000896393	641.039	0.000693823	641.039	0.000230317
641.631	0.00012377	641.631	0.000874619	641.631	0.000658316	641.631	0.000282677
642.225	0.000145265	642.225	0.000901273	642.225	0.000661131	642.225	0.000296317
642.817	0.000121447	642.817	0.000877168	642.817	0.000697709	642.817	0.000266397
643.41	9.56992e-05	643.41	0.000832879	643.41	0.000683105	643.41	0.000265123
644.004	0.000115018	644.004	0.000915711	644.004	0.000659663	644.004	0.000297111
644.597	0.000116898	644.597	0.000902676	644.597	0.000772738	644.597	0.000338894
645.19	7.22439e-05	645.19	0.000844862	645.19	0.000746234	645.19	0.000288846
645.783	4.07542e-05	645.783	0.000847951	645.783	0.000684577	645.783	0.000182406
646.376	9.88043e-05	646.376	0.000875064	646.376	0.00068255	646.376	0.000238765
646.969	0.000104766	646.969	0.000898554	646.969	0.000720746	646.969	0.00021943
647.563	5.11875e-05	647.563	0.000867535	647.563	0.000680889	647.563	0.000245947
648.156	9.4149e-05	648.156	0.000921552	648.156	0.000767273	648.156	0.000309382
648.749	9.3753e-05	648.749	0.00093828	648.749	0.000771589	648.749	0.000291794
649.343	3.53405e-05	649.343	0.000867084	649.343	0.000658307	649.343	0.000127519
649.936	4.31e-05	649.936	0.00088324	649.936	0.000778338	649.936	0.000170222
650.53	4.36311e-05	650.53	0.000908498	650.53	0.000767945	650.53	0.000347494
651.123	1.0255e-05	651.123	0.000848077	651.123	0.000750192	651.123	0.000400844
651.717	1.19606e-05	651.717	0.000805986	651.717	0.000692805	651.717	0.000245582
652.31	3.61444e-05	652.31	0.000907204	652.31	0.000690624	652.31	0.00025215
652.904	5.19645e-05	652.904	0.000892511	652.904	0.000724894	652.904	0.000281683
653.498	2.79049e-05	653.498	0.000881048	653.498	0.000784668	653.498	0.000244735
654.091	6.30545e-05	654.091	0.000864353	654.091	0.000717713	654.091	0.000324148
654.685	-6.58155e-06	654.685	0.000794552	654.685	0.000686635	654.685	0.000280558
655.279	-5.78057e-05	655.279	0.000878831	655.279	0.000696311	655.279	0.000317421
655.873	-8.78216e-06	655.873	0.000883566	655.873	0.000662789	655.873	0.000360402
656.467	-2.33254e-05	656.467	0.000886273	656.467	0.000636471	656.467	0.000324962
657.061	-3.27875e-05	657.061	0.000965233	657.061	0.000755757	657.061	0.00031558
657.654	-4.01544e-05	657.654	0.000940995	657.654	0.000752977	657.654	0.000324335
658.248	-2.68316e-06	658.248	0.000895847	658.248	0.000710139	658.248	0.000312221
658.842	-2.09978e-05	658.842	0.000922232	658.842	0.000746234	658.842	0.000290525
659.437	-7.57857e-05	659.437	0.000917619	659.437	0.000717052	659.437	0.000287814
660.031	-0.000106078	660.031	0.000906102	660.031	0.000661304	660.031	0.000263879
660.625	-4.2389e-05	660.625	0.000898664	660.625	0.000703486	660.625	0.000298977
661.219	-7.19736e-05	661.219	0.000853165	661.219	0.000646016	661.219	0.000306954
661.813	-7.9807e-05	661.813	0.000957262	661.813	0.000688451	661.813	0.000333133
662.407	-3.83687e-05	662.407	0.000995939	662.407	0.000805474	662.407	0.000357368
663.002	-4.54222e-06	663.002	0.000959745	663.002	0.000735362	663.002	0.000302641
663.596	-4.23049e-05	663.596	0.000977072	663.596	0.000793621	663.596	0.00032435
664.19	-5.14646e-05	664.19	0.000924468	664.19	0.000823727	664.19	0.000326631
664.785	-4.04002e-05	664.785	0.000940544	664.785	0.000864831	664.785	0.000314208
665.379	-2.97948e-05	665.379	0.000911907	665.379	0.000820898	665.379	0.000301977
665.974	-0.000101327	665.974	0.00091721	665.974	0.000760307	665.974	0.000275018
666.568	-0.000152147	666.568	0.000954179	666.568	0.000816128	666.568	0.000316283
667.163	-7.45893e-05	667.163	0.00104	667.163	0.000838927	667.163	0.00032706
667.757	-8.31109e-05	667.757	0.000991661	667.757	0.000810853	667.757	0.000252931
668.352	-9.89875e-05	668.352	0.000915265	668.352	0.000699455	668.352	0.00030058
668.947	-5.62692e-05	668.947	0.00101	668.947	0.00078189	668.947	0.000350779
669.542	-5.08182e-05	669.542	0.00102	669.542	0.000784619	669.542	0.00036547
670.136	-6.70539e-05	670.136	0.00103	670.136	0.000841696	670.136	0.000395225
670.731	-7.93195e-05	670.731	0.00101	670.731	0.000873477	670.731	0.000318974
671.326	-3.53014e-05	671.326	0.00103	671.326	0.000893635	671.326	0.000326039
671.921	-0.000149791	671.921	0.00101	671.921	0.000912371	671.921	0.000307173
672.516	-0.000149169	672.516	0.00102	672.516	0.000943994	672.516	0.000336434
673.111	-6.70792e-05	673.111	0.00107	673.111	0.000915838	673.111	0.000406453
673.706	-8.95586e-05	673.706	0.00102	673.706	0.000827096	673.706	0.000389622
674.301	-0.000162484	674.301	0.00098726	674.301	0.000874381	674.301	0.000337679
674.896	-0.000155035	674.896	0.00106	674.896	0.000910378	674.896	0.000343988
675.491	-0.000106084	675.491	0.00107	675.491	0.000950323	675.491	0.000352959
676.086	-0.000161564	676.086	0.00109	676.086	0.000917173	676.086	0.000386278
676.681	-0.000190666	676.681	0.00108	676.681	0.000960855	676.681	0.000371603
677.276	-0.000131604	677.276	0.00117	677.276	0.00101	677.276	0.000423574
677.872	-0.000141533	677.872	0.00111	677.872	0.000876307	677.872	0.000406271
678.467	-0.000179051	678.467	0.00115	678.467	0.000874806	678.467	0.00038304
679.062	-0.000166178	679.062	0.00118	679.062	0.000884271	679.062	0.000502136
679.658	-0.000216454	679.658	0.00118	679.658	0.000886059	679.658	0.000492323
680.253	-0.000266273	680.253	0.00113	680.253	0.00089498	680.253	0.000431818
680.849	-0.000253324	680.849	0.00112	680.849	0.000874981	680.849	0.000406235
681.444	-0.00026191	681.444	0.00122	681.444	0.000972166	681.444	0.000459335
682.04	-0.000240218	682.04	0.00118	682.04	0.000967605	682.04	0.000474123
682.635	-0.0002995	682.635	0.00118	682.635	0.000960479	682.635	0.000475066
683.231	-0.000273946	683.231	0.00123	683.231	0.000988989	683.231	0.000469609
683.826	-0.000253209	683.826	0.0013	683.826	0.00106	683.826	0.000535029
684.422	-0.000310233	684.422	0.00124	684.422	0.00102	684.422	0.000475816
685.018	-0.000329446	685.018	0.00125	685.018	0.000966837	685.018	0.000359892
685.614	-0.000342374	685.614	0.00125	685.614	0.00103	685.614	0.00042029
686.209	-0.000322762	686.209	0.00127	686.209	0.00108	686.209	0.000511072
686.805	-0.000359012	686.805	0.0013	686.805	0.00108	686.805	0.000542949
687.401	-0.000405403	687.401	0.00128	687.401	0.0011	687.401	0.000576938
687.997	-0.000426733	687.997	0.0013	687.997	0.00108	687.997	0.000543218
688.593	-0.000432472	688.593	0.00128	688.593	0.00102	688.593	0.000498196
689.189	-0.000409985	689.189	0.00131	689.189	0.00111	689.189	0.000546204
689.785	-0.000414721	689.785	0.00137	689.785	0.00117	689.785	0.000590413
690.381	-0.00046192	690.381	0.00135	690.381	0.00119	690.381	0.000602884
690.977	-0.000479945	690.977	0.00137	690.977	0.00129	690.977	0.000672799
691.573	-0.000531993	691.573	0.0014	691.573	0.00126	691.573	0.000644407
692.17	-0.000571153	692.17	0.00134	692.17	0.00122	692.17	0.000643529
692.766	-0.000595785	692.766	0.00136	692.766	0.00124	692.766	0.000623405
693.362	-0.00063187	693.362	0.00133	693.362	0.0012	693.362	0.000607755
693.958	-0.000647191	693.958	0.00133	693.958	0.00122	693.958	0.000562042
694.555	-0.000671259	694.555	0.00135	694.555	0.00125	694.555	0.000620078
695.151	-0.000696602	695.151	0.00132	695.151	0.00125	695.151	0.000574087
695.748	-0.000727611	695.748	0.00132	695.748	0.00126	695.748	0.000629844
696.344	-0.000788682	696.344	0.00126	696.344	0.00121	696.344	0.000539142
696.941	-0.00081778	696.941	0.00129	696.941	0.00124	696.941	0.000619344
697.537	-0.000800496	697.537	0.00132	697.537	0.00127	697.537	0.000707772
698.134	-0.000833664	698.134	0.00128	698.134	0.00127	698.134	0.000687026
698.73	-0.000868304	698.73	0.0013	698.73	0.00128	698.73	0.000685692
699.327	-0.000890622	699.327	0.00131	699.327	0.00129	699.327	0.000688405
699.924	-0.00089346	699.924	0.00135	699.924	0.00131	699.924	0.000763246
700.52	-0.00094261	700.52	0.00136	700.52	0.00129	700.52	0.000800057
701.117	-0.000971018	701.117	0.00131	701.117	0.00128	701.117	0.000697978
701.714	-0.000950237	701.714	0.00138	701.714	0.0013	701.714	0.000644168
702.311	-0.000967798	702.311	0.00141	702.311	0.00139	702.311	0.000729812
702.908	-0.000991385	702.908	0.00135	702.908	0.00128	702.908	0.000684963
703.505	-0.00106	703.505	0.00137	703.505	0.00126	703.505	0.000655429
704.102	-0.00104	704.102	0.00141	704.102	0.00135	704.102	0.000716089
704.699	-0.00108	704.699	0.0014	704.699	0.00136	704.699	0.000708368
705.296	-0.00113	705.296	0.00143	705.296	0.00142	705.296	0.000808952
705.893	-0.00114	705.893	0.00142	705.893	0.00142	705.893	0.000751345
706.49	-0.00112	706.49	0.00148	706.49	0.00145	706.49	0.00070945
707.087	-0.00112	707.087	0.00149	707.087	0.00144	707.087	0.000724327
707.684	-0.00119	707.684	0.00145	707.684	0.00139	707.684	0.000727832
708.282	-0.00119	708.282	0.00145	708.282	0.00142	708.282	0.000749335
708.879	-0.00119	708.879	0.00143	708.879	0.00143	708.879	0.000697258
709.476	-0.00121	709.476	0.00145	709.476	0.00146	709.476	0.000663703
710.073	-0.00125	710.073	0.00143	710.073	0.00147	710.073	0.000673828
710.671	-0.00123	710.671	0.00148	710.671	0.00152	710.671	0.000716701
711.268	-0.00128	711.268	0.00152	711.268	0.00151	711.268	0.000739711
711.866	-0.00126	711.866	0.00151	711.866	0.00148	711.866	0.0007814
712.463	-0.00132	712.463	0.00146	712.463	0.00151	712.463	0.000732955
713.061	-0.00136	713.061	0.00149	713.061	0.00154	713.061	0.000776204
713.659	-0.00133	713.659	0.00152	713.659	0.00156	713.659	0.000743187
714.256	-0.00138	714.256	0.00156	714.256	0.00153	714.256	0.000765115
714.854	-0.00137	714.854	0.00154	714.854	0.00156	714.854	0.000791619
715.452	-0.00137	715.452	0.00162	715.452	0.00164	715.452	0.000785249
716.049	-0.00136	716.049	0.00163	716.049	0.00165	716.049	0.000770963
716.647	-0.00138	716.647	0.00161	716.647	0.0016	716.647	0.000740591
717.245	-0.0014	717.245	0.00154	717.245	0.0016	717.245	0.000761918
717.843	-0.00144	717.843	0.00155	717.843	0.0016	717.843	0.000799044
718.441	-0.00147	718.441	0.00154	718.441	0.00165	718.441	0.000739643
719.039	-0.00153	719.039	0.00157	719.039	0.0016	719.039	0.000748916
719.636	-0.00148	719.636	0.00164	719.636	0.00169	719.636	0.000864296
720.235	-0.00148	720.235	0.00159	720.235	0.00166	720.235	0.000834836
720.833	-0.00152	720.833	0.00157	720.833	0.00165	720.833	0.00086029
721.431	-0.00154	721.431	0.00154	721.431	0.0017	721.431	0.000832898
722.029	-0.00155	722.029	0.00163	722.029	0.00179	722.029	0.000934872
722.627	-0.00161	722.627	0.00153	722.627	0.00171	722.627	0.000912907
723.225	-0.00157	723.225	0.00156	723.225	0.00166	723.225	0.000898832
723.823	-0.00156	723.823	0.00159	723.823	0.00159	723.823	0.000884552
724.422	-0.00162	724.422	0.00157	724.422	0.0016	724.422	0.000904307
725.02	-0.00164	725.02	0.00154	725.02	0.00164	725.02	0.000914027
725.619	-0.00163	725.619	0.00156	725.619	0.00161	725.619	0.000883706
726.217	-0.00165	726.217	0.0015	726.217	0.00164	726.217	0.000874969
726.815	-0.00173	726.815	0.00148	726.815	0.00167	726.815	0.000884007
727.414	-0.00173	727.414	0.0015	727.414	0.00162	727.414	0.000898497
728.012	-0.00171	728.012	0.00145	728.012	0.00155	728.012	0.000902409
728.611	-0.00174	728.611	0.00139	728.611	0.00155	728.611	0.000858338
729.21	-0.00179	729.21	0.00133	729.21	0.00145	729.21	0.000864528
729.808	-0.00183	729.808	0.00126	729.808	0.00141	729.808	0.000888988
730.407	-0.00187	730.407	0.00122	730.407	0.00135	730.407	0.000842665
731.006	-0.00183	731.006	0.00119	731.006	0.00138	731.006	0.000870276
731.604	-0.00185	731.604	0.00109	731.604	0.00137	731.604	0.000857426
732.203	-0.00188	732.203	0.000999413	732.203	0.00136	732.203	0.000850991
732.802	-0.00191	732.802	0.00101	732.802	0.00135	732.802	0.00093307
733.401	-0.00194	733.401	0.00098651	733.401	0.00128	733.401	0.000933869
734	-0.00191	734	0.000916346	734	0.00117	734	0.000805346
734.599	-0.00195	734.599	0.000867704	734.599	0.00115	734.599	0.000780669
735.198	-0.00194	735.198	0.000773279	735.198	0.00104	735.198	0.000767768
735.797	-0.00193	735.797	0.000700706	735.797	0.00103	735.797	0.000746958
736.396	-0.00206	736.396	0.000630408	736.396	0.000978526	736.396	0.000786198
736.995	-0.0021	736.995	0.000561409	736.995	0.000892358	736.995	0.000709477
737.594	-0.00199	737.594	0.000345157	737.594	0.000831055	737.594	0.000609898
738.193	-0.00205	738.193	0.000343806	738.193	0.00085055	738.193	0.000676734
738.792	-0.00212	738.792	0.000201942	738.792	0.000679605	738.792	0.000661815
739.392	-0.00211	739.392	9.39136e-05	739.392	0.000577931	739.392	0.000646188
739.991	-0.00217	739.991	2.0276e-05	739.991	0.000529361	739.991	0.000606291
740.59	-0.00217	740.59	-6.29807e-05	740.59	0.000374302	740.59	0.000548995
741.19	-0.00219	741.19	-0.000237732	741.19	0.000306391	741.19	0.000598612
741.789	-0.00217	741.789	-0.000311702	741.789	0.000236781	741.789	0.000346345
742.389	-0.0022	742.389	-0.000499972	742.389	8.92169e-05	742.389	0.000340812
742.988	-0.00227	742.988	-0.000542228	742.988	6.59252e-05	742.988	0.000351763
743.587	-0.00228	743.587	-0.000681126	743.587	3.32534e-05	743.587	0.000305424
744.187	-0.00225	744.187	-0.000815764	744.187	-7.74469e-05	744.187	0.000230412
744.787	-0.00245	744.787	-0.000974992	744.787	-0.000275189	744.787	0.00025972
745.386	-0.00244	745.386	-0.00101	745.386	-0.000439482	745.386	0.000225083
745.986	-0.00243	745.986	-0.00116	745.986	-0.000500458	745.986	0.000127032
746.586	-0.00249	746.586	-0.00132	746.586	-0.000428967	746.586	3.48556e-05
747.186	-0.00253	747.186	-0.00137	747.186	-0.000678504	747.186	8.6261e-05
747.785	-0.00252	747.785	-0.00161	747.785	-0.000705936	747.785	3.56128e-05
748.385	-0.00248	748.385	-0.00158	748.385	-0.000774755	748.385	-2.76573e-06
748.985	-0.00249	748.985	-0.00178	748.985	-0.000896465	748.985	-9.16311e-05
749.585	-0.00259	749.585	-0.00193	749.585	-0.000991738	749.585	-5.58325e-05
