# Supplementary material for: Differential perovskite hemispherical photodetector for intelligent imaging and location tracking
Source: Nat Commun. 2024 Jan 17;15:577. doi: 10.1038/s41467-024-44857-4 (PMC10794423; doi:10.1038/s41467-024-44857-4)
Supplement: Supplementary file 8 — Source Data [file 41467_2024_44857_MOESM8_ESM.zip › Supplementary Fig. 6a.xlsx]

## Sheet: Sheet1
BAI	5.57278	0.02773
PEAI	0.61915	0.00249
4FPEAI	0.25929	0.000971152
NGAI	0.03217	0.000102769
