# Supplementary material for: Differential perovskite hemispherical photodetector for intelligent imaging and location tracking
Source: Nat Commun. 2024 Jan 17;15:577. doi: 10.1038/s41467-024-44857-4 (PMC10794423; doi:10.1038/s41467-024-44857-4)
Supplement: Supplementary file 8 — Source Data [file 41467_2024_44857_MOESM8_ESM.zip › Supplementary Fig. 6b.xlsx]

## Sheet: Sheet1
400	0.02334	0.96823	0.42266
401	0.02273	0.94285	0.42308
402	0.02289	0.95937	0.42207
403	0.02182	0.9812	0.42001
404	0.02156	0.96336	0.4194
405	0.0226	1	0.41971
406	0.02134	0.96357	0.41783
407	0.02042	0.94101	0.41686
408	0.02046	0.95152	0.41641
409	0.01983	0.93859	0.41504
410	0.01862	0.90204	0.41531
411	0.01793	0.91759	0.41356
412	0.01747	0.89511	0.41205
413	0.01729	0.87774	0.41142
414	0.01648	0.82718	0.41194
415	0.01534	0.79887	0.40882
416	0.01458	0.75563	0.40776
417	0.01341	0.70494	0.40787
418	0.01458	0.64912	0.40534
419	0.01329	0.60183	0.40395
420	0.0136	0.55182	0.40218
421	0.01193	0.50806	0.40051
422	0.01288	0.46162	0.3996
423	0.01266	0.41739	0.39749
424	0.0116	0.37587	0.39487
425	0.01203	0.3406	0.39288
426	0.01178	0.30733	0.39052
427	0.01089	0.27616	0.38725
428	0.01191	0.24838	0.386
429	0.01159	0.22193	0.38158
430	0.01205	0.19866	0.37968
431	0.01179	0.17955	0.37656
432	0.01167	0.16038	0.37427
433	0.01219	0.14441	0.37143
434	0.01096	0.12891	0.36696
435	0.01131	0.11583	0.36404
436	0.01106	0.10376	0.36074
437	0.01084	0.09434	0.35811
438	0.01074	0.08502	0.35368
439	0.01166	0.07757	0.35076
440	0.01067	0.06997	0.34471
441	0.01008	0.06391	0.34302
442	0.00916	0.05861	0.33785
443	0.00922	0.05404	0.3339
444	0.00939	0.04971	0.33099
445	0.00723	0.0456	0.32463
446	0.00693	0.04207	0.32099
447	0.00834	0.03937	0.31694
448	0.0078	0.03643	0.31202
449	0.00717	0.0343	0.30865
450	0.00714	0.03232	0.30459
451	0.00612	0.0304	0.3013
452	0.00722	0.02898	0.29796
453	0.00556	0.0274	0.2943
454	0.00473	0.02589	0.28884
455	0.00493	0.02507	0.28564
456	0.00681	0.02414	0.28303
457	0.00406	0.02254	0.27792
458	0.00452	0.02157	0.27298
459	0.0047	0.02083	0.26852
460	0.00405	0.01931	0.26354
461	0.00416	0.01883	0.25991
462	0.00349	0.01801	0.25528
463	0.00394	0.01684	0.24882
464	0.00521	0.01746	0.24755
465	0.00338	0.01568	0.2412
466	0.0035	0.01555	0.23743
467	0.00436	0.01529	0.23436
468	0.00338	0.01425	0.23039
469	0.005	0.01438	0.22733
470	0.00337	0.01394	0.22335
471	0.00231	0.01319	0.22035
472	0.00311	0.01283	0.21682
473	0.00303	0.01254	0.21298
474	0.00275	0.01283	0.21062
475	0.0033	0.01206	0.20797
476	0.00292	0.01187	0.20348
477	0.00284	0.01134	0.20134
478	0.00294	0.01122	0.1972
479	0.00324	0.01152	0.19484
480	0.00268	0.01092	0.19212
481	0.00202	0.00961	0.18703
482	0.00236	0.00992	0.18564
483	0.00273	0.00994	0.18303
484	0.00223	0.00991	0.18103
485	0.00208	0.0093	0.17748
486	0.00204	0.00916	0.17615
487	0.00223	0.00917	0.1744
488	0.00199	0.00875	0.16991
489	0.00168	0.00863	0.16716
490	0.00224	0.0088	0.16381
491	0.00104	0.00773	0.15924
492	0.00135	0.00781	0.15622
493	0.000769724	0.00807	0.15071
494	0.000902158	0.0074	0.14675
495	0.0011	0.00754	0.14242
496	0.000589067	0.00711	0.13609
497	0.000741774	0.00711	0.13087
498	0.0012	0.00724	0.12432
499	0.00055323	0.00666	0.11666
500	0.00114	0.0069	0.10972
501	0.000804632	0.0065	0.10234
502	0.00111	0.00624	0.09385
503	0.000985048	0.00566	0.08743
504	0.000585807	0.00571	0.07981
505	0.0014	0.00593	0.07321
506	0.000819012	0.00542	0.06626
507	0.00166	0.00537	0.06032
508	0.00071614	0.00526	0.05432
509	0.000703158	0.00465	0.0484
510	0.0014	0.0049	0.04393
511	0.00124	0.00456	0.03999
512	0.00144	0.00453	0.03635
513	0.0011	0.0048	0.03379
514	0.00128	0.00453	0.03037
515	0.00163	0.00432	0.02788
516	0.00209	0.00436	0.02597
517	0.000670651	0.00406	0.02396
518	0.00174	0.00463	0.02328
519	0.00339	0.00479	0.02125
520	0.00175	0.00419	0.0197
521	0.0018	0.00429	0.01877
522	0.000165865	0.00379	0.01707
523	0.00144	0.00364	0.01656
524	0.0016	0.00368	0.01589
525	0.00202	0.00372	0.01584
526	0.000679474	0.00356	0.01492
527	0.00167	0.00395	0.01396
528	0.00145	0.00374	0.01391
529	0.000847738	0.00338	0.01143
530	0.000341134	0.00302	0.01195
531	0.00124	0.00361	0.01183
532	0.00031169	0.00295	0.01048
533	0.00148	0.00313	0.01065
534	0.00121	0.00299	0.0099
535	0.000992194	0.00282	0.00951
536	0.000980687	0.00341	0.01002
537	0.00142	0.00281	0.0085
538	0.000675468	0.00249	0.00882
539	0	0.00319	0.0084
540	0.00096656	0.00257	0.00812
541	0.000662124	0.0025	0.00749
542	0.000562288	0.00264	0.0077
543	0.00102	0.00288	0.00912
544	0.00141	0.00312	0.00892
545	0.000953205	0.00274	0.0073
546	0.0016	0.00267	0.00722
547	0.00143	0.00244	0.00635
548	0.000781344	0.00239	0.00631
549	0.00116	0.00242	0.00641
550	0.000982242	0.00226	0.0055
551	0.000860642	0.0024	0.00618
552	0.00137	0.00189	0.00545
553	0.000996627	0.00203	0.00415
554	0.00119	0.00183	0.00461
555	0.00147	0.00201	0.00513
556	0.00184	0.00159	0.00465
557	0.00219	0.00199	0.00523
558	0.00184	0.00207	0.00519
559	0.00289	0.00237	0.005
560	0.00177	0.00184	0.00468
561	0.00216	0.00154	0.00435
562	0.00233	0.00192	0.00378
563	0.00217	0.00131	0.00312
564	0.00226	0.00215	0.00386
565	0.00202	0.00132	0.00385
566	0.00236	0.00139	0.00323
567	0.00331	0.00151	0.00405
568	0.00207	0.0013	0.00309
569	0.00304	0.00165	0.00409
570	0.00254	0.00164	0.00344
571	0.00196	0.00127	0.00257
572	0.00378	0.00163	0.0037
573	0.00145	0.000901303	0.0029
574	0.00257	0.00114	0.00313
575	0.00248	0.000947634	0.00336
576	0.00277	0.000710204	0.00235
577	0.00272	0.000994772	0.00223
578	0.00307	0.00151	0.00343
579	0.0023	0.000583633	0.00226
580	0.00364	0.00149	0.00381
581	0.00312	0.000649306	0.0023
582	0.00111	0.000581235	0.00226
583	0.00178	0.000962018	0.00261
584	0.00218	0.000438756	0.00224
585	0.00243	0.0012	0.00196
586	0.00262	0.00105	0.00201
587	0.00219	0.000570648	0.00252
588	0.00172	0	0.0021
589	0.00124	0.000735412	0.00214
590	0.00138	0.000599313	0.000893397
591	0.00173	0.000864855	0.0021
592	0.00158	0.000495229	0.0021
593	0.0021	0.00101	0.00264
594	0.00186	0.000626032	0.00229
595	0.00162	0.000470223	0.00173
596	0.00148	0.000467404	0.00189
597	0.000835936	0.000566463	0.00174
598	0.0016	0.000496905	0.00192
599	0.0011	0.00051023	0.00138
600	0.00129	0.000490704	0.00064176
601	0.00166	0.000637756	0.000305301
602	0.00224	0.000602582	0.00148
603	0.00123	0.000195726	0.000387392
604	0.00153	0.000445783	9.69068e-05
605	0.00258	0.000740018	0.000934601
606	0.00244	0.000858471	0.000522347
607	0.00289	0.000373912	0.000947005
608	0.00279	0.000339618	0.000737303
609	0.00278	0.000510832	0.0016
610	0.00201	0.000382056	0.00107
611	0.00422	0.00115	0.00201
612	0.00309	0.000823134	0.0017
613	0.00346	0.000644374	0.000276341
614	0.00332	0.00079173	0.000913876
615	0.00333	0.000970287	0.000350304
616	0.0029	0.000577385	0.00061751
617	0.00369	0.000999595	0.00211
618	0.00284	0.000698056	0.00128
619	0.00263	0.000685811	0.00176
620	0.00327	0.0011	0.000768879
621	0.00309	0.000953572	0.00119
622	0.00347	0.000661986	0.00266
623	0.00339	0.000769794	0.000551191
624	0.00314	0.000522885	0
625	0.00467	0.0011	0.00131
626	0.00406	0.000955606	0.00135
627	0.00486	0.00143	0.00212
628	0.00457	0.000967789	0.00158
629	0.00411	0.000912527	0.00197
630	0.00373	0.000973716	0.00128
631	0.00436	0.000635547	0.00237
632	0.00513	0.00123	0.00251
633	0.00444	0.00050753	0.00168
634	0.00526	0.00112	0.00245
635	0.00559	0.00103	0.00175
636	0.00602	0.000988913	0.00215
637	0.00433	6.74375e-05	0.00121
638	0.00594	0.00106	0.00143
639	0.00469	0.00071495	0.0018
640	0.00506	0.000896774	0.00257
641	0.00501	0.00118	0.00209
642	0.00597	0.000987592	0.00146
643	0.00534	0.000640462	0.00245
644	0.00619	0.00101	0.00272
645	0.00591	0.000869478	0.00196
646	0.00536	0.000864419	0.00257
647	0.00588	0.000321672	0.00158
648	0.00612	0.000768639	0.00106
649	0.00591	0.00104	0.0016
650	0.00616	0.000461927	0.00314
651	0.00745	0.00101	0.00386
652	0.00598	0.000640975	0.00369
653	0.00559	0.000402614	0.00268
654	0.00634	0.000308425	0.00244
655	0.00556	0.000642369	0.00374
656	0.00562	0.000356412	0.00267
657	0.00632	0.000551207	0.0034
658	0.0055	0.000345578	0.00308
659	0.00559	0.00061942	0.00291
660	0.00744	0.000626548	0.0039
661	0.00641	0.000981712	0.00432
662	0.00617	0.000485288	0.00294
663	0.00523	0.000164296	0.00214
664	0.00669	0.000866507	0.00351
665	0.00627	0.000866937	0.0038
666	0.0061	0.000677674	0.00283
667	0.0073	0.00106	0.00368
668	0.00689	0.00105	0.00343
669	0.0066	0.000899718	0.00403
670	0.00672	0.00102	0.00397
671	0.00562	0.00108	0.00321
672	0.00669	0.00128	0.00429
673	0.0075	0.00102	0.00398
674	0.00583	0.00126	0.00406
675	0.00657	0.00157	0.00445
676	0.00711	0.000786159	0.00364
677	0.00756	0.00111	0.00474
678	0.0065	0.000446502	0.00297
679	0.00572	0.00146	0.00413
680	0.00621	0.00127	0.00308
681	0.00654	0.000953917	0.003
682	0.0072	0.00107	0.00335
683	0.00798	0.00121	0.00496
684	0.00633	0.00135	0.00427
685	0.00698	0.00139	0.00427
686	0.00612	0.0014	0.00377
687	0.00674	0.00155	0.00351
688	0.00815	0.00223	0.00611
689	0.00708	0.00179	0.00453
690	0.00688	0.00166	0.00529
691	0.00694	0.000931062	0.00443
692	0.00688	0.00195	0.00555
693	0.00648	0.00144	0.00457
694	0.00758	0.00241	0.00597
695	0.00729	0.00276	0.00708
696	0.00735	0.00305	0.0091
697	0.00837	0.00353	0.00923
698	0.00972	0.00334	0.00958
699	0.00985	0.00288	0.00745
700	0.00926	0.00227	0.00695
701	0.00917	0.00204	0.00757
702	0.00915	0.00215	0.00702
703	0.00773	0.00174	0.00571
704	0.00864	0.0019	0.00617
705	0.00873	0.00169	0.00697
706	0.00926	0.00225	0.0057
707	0.00947	0.00164	0.00604
708	0.00912	0.002	0.00753
709	0.00751	0.00151	0.00544
710	0.00848	0.00188	0.00556
711	0.00786	0.00202	0.00648
712	0.00856	0.00164	0.00592
713	0.00999	0.00183	0.0067
714	0.00971	0.00238	0.00697
715	0.01018	0.00247	0.00708
716	0.00946	0.00181	0.00608
717	0.00978	0.00194	0.00731
718	0.01193	0.00258	0.00807
719	0.01142	0.00216	0.00666
720	0.01151	0.00197	0.0075
721	0.0117	0.00214	0.00829
722	0.01228	0.00188	0.00746
723	0.01247	0.00257	0.00832
724	0.01222	0.00193	0.00724
725	0.01205	0.00198	0.00745
726	0.01156	0.00212	0.00617
727	0.01203	0.0015	0.00686
728	0.01206	0.0022	0.00825
729	0.0121	0.00237	0.00808
730	0.01214	0.00247	0.00794
731	0.01264	0.00248	0.00875
732	0.01393	0.00294	0.00945
733	0.01391	0.00329	0.00907
734	0.01374	0.00297	0.00881
735	0.01359	0.00228	0.00861
736	0.0136	0.00246	0.00864
737	0.01356	0.00267	0.00761
738	0.01394	0.00225	0.0087
739	0.0139	0.00272	0.00847
740	0.01445	0.00359	0.00966
741	0.01489	0.00319	0.00808
742	0.01258	0.0026	0.00833
743	0.01375	0.0029	0.00897
744	0.01441	0.00267	0.00886
745	0.01483	0.00252	0.01045
746	0.01478	0.00314	0.00893
747	0.01546	0.00304	0.0098
748	0.01541	0.00305	0.00785
749	0.01597	0.00349	0.0106
750	0.01494	0.00367	0.01053
751	0.01467	0.00273	0.01
752	0.01517	0.00319	0.01028
753	0.01568	0.0032	0.01102
754	0.0161	0.00318	0.01014
755	0.01545	0.00337	0.01046
756	0.01598	0.00348	0.01138
757	0.01585	0.00341	0.00987
758	0.01439	0.00328	0.01136
759	0.01655	0.00371	0.01183
760	0.01581	0.00313	0.01086
761	0.01646	0.00383	0.01167
762	0.01599	0.00407	0.01223
763	0.01543	0.00352	0.01035
764	0.01589	0.004	0.01312
765	0.01543	0.00359	0.01281
766	0.01669	0.00402	0.01314
767	0.01705	0.00422	0.01303
768	0.01519	0.00371	0.01195
769	0.01695	0.00438	0.01274
770	0.01543	0.00417	0.01216
771	0.01605	0.00396	0.0128
772	0.01531	0.00433	0.01298
773	0.01581	0.00462	0.01462
774	0.01522	0.00414	0.01416
775	0.01766	0.00463	0.01524
776	0.01666	0.00502	0.01378
777	0.01663	0.00448	0.01406
778	0.01585	0.00505	0.01509
779	0.0169	0.00446	0.01406
780	0.01698	0.00429	0.01357
781	0.01749	0.00535	0.01482
782	0.01504	0.00429	0.01455
783	0.01703	0.00548	0.01593
784	0.01668	0.00487	0.01477
785	0.01806	0.0053	0.01549
786	0.01713	0.00516	0.01498
787	0.01775	0.00504	0.01505
788	0.01715	0.00479	0.01478
789	0.01811	0.00503	0.01468
790	0.01731	0.00513	0.01558
791	0.01675	0.00475	0.01544
792	0.01586	0.00529	0.01514
793	0.0174	0.00504	0.01526
794	0.01651	0.00487	0.01493
795	0.01691	0.00479	0.01515
796	0.01743	0.00571	0.01415
797	0.01826	0.00599	0.01604
798	0.01524	0.00485	0.01399
799	0.01678	0.0054	0.01456
800	0.01646	0.00505	0.01373
801	0.01786	0.00522	0.01571
802	0.01697	0.00562	0.01555
803	0.01637	0.00473	0.01497
804	0.01782	0.00574	0.01526
805	0.01716	0.00519	0.0149
806	0.01798	0.00479	0.0149
807	0.01702	0.0057	0.01567
808	0.01867	0.00575	0.01629
809	0.01856	0.00556	0.01704
810	0.01796	0.00607	0.01504
811	0.01762	0.00607	0.01603
812	0.01774	0.00545	0.01608
813	0.01912	0.00526	0.0169
814	0.01684	0.00553	0.01427
815	0.01782	0.00547	0.01601
816	0.01914	0.00605	0.01669
817	0.01987	0.00657	0.01741
818	0.02067	0.0057	0.01481
819	0.01954	0.00586	0.01304
820	0.02029	0.00567	0.01435
821	0.01989	0.00529	0.01518
822	0.01912	0.00563	0.01559
823	0.01949	0.00562	0.01574
824	0.0188	0.0054	0.01463
825	0.01892	0.00559	0.01526
826	0.0194	0.0055	0.01575
827	0.01909	0.00579	0.01698
828	0.01948	0.00559	0.01699
829	0.02016	0.00561	0.01635
830	0.02	0.00526	0.01646
831	0.02013	0.00549	0.01645
832	0.02068	0.00592	0.01825
833	0.02001	0.0058	0.01728
834	0.02061	0.00599	0.01708
835	0.02071	0.0061	0.01757
836	0.02189	0.00606	0.01732
837	0.02113	0.00578	0.01743
838	0.02134	0.00653	0.01792
839	0.02316	0.00675	0.01922
840	0.02306	0.00623	0.01713
841	0.02253	0.00641	0.01811
842	0.02315	0.00625	0.01886
843	0.02332	0.00636	0.01899
844	0.0237	0.00661	0.01982
845	0.02508	0.00707	0.02155
846	0.02325	0.00637	0.01917
847	0.0261	0.0076	0.01946
848	0.02399	0.00712	0.01949
849	0.02448	0.00632	0.01848
850	0.02311	0.00674	0.02071
851	0.02565	0.00803	0.02091
852	0.02617	0.00773	0.02088
853	0.02503	0.00728	0.02015
854	0.02623	0.00767	0.02084
855	0.02577	0.00671	0.01838
856	0.0242	0.00712	0.01991
857	0.02692	0.00824	0.02157
858	0.02639	0.00697	0.01921
859	0.02652	0.00686	0.02041
860	0.02773	0.00751	0.01983
861	0.02591	0.00691	0.02019
862	0.02685	0.00738	0.01962
863	0.02725	0.00701	0.02015
864	0.02631	0.00784	0.02035
865	0.02625	0.0073	0.01838
866	0.0273	0.00713	0.01875
867	0.02689	0.0069	0.01843
868	0.02676	0.0076	0.01941
869	0.02729	0.00697	0.01937
870	0.02799	0.00781	0.01929
871	0.02851	0.00757	0.02083
872	0.02703	0.00725	0.02025
873	0.02773	0.00763	0.01958
874	0.02643	0.00655	0.01934
875	0.02615	0.00696	0.01924
876	0.02565	0.00688	0.01811
877	0.02727	0.00706	0.0175
878	0.02673	0.00673	0.01659
879	0.02547	0.00676	0.0178
880	0.0257	0.00696	0.01845
881	0.02636	0.00695	0.0186
882	0.02522	0.00663	0.0185
883	0.02483	0.00686	0.01862
884	0.0262	0.00668	0.01948
885	0.02649	0.0071	0.02001
886	0.02665	0.00661	0.01946
887	0.02568	0.0065	0.01955
888	0.02531	0.00653	0.01865
889	0.02517	0.00615	0.01989
890	0.02658	0.00706	0.0203
891	0.02525	0.00664	0.02014
892	0.02645	0.00708	0.01929
893	0.02635	0.00683	0.01984
894	0.02665	0.00715	0.01971
895	0.02514	0.00705	0.01909
896	0.02443	0.0067	0.01934
897	0.0262	0.00704	0.02042
898	0.02568	0.00718	0.01957
899	0.02607	0.00713	0.01915
900	0.02584	0.00678	0.01919
