# Supplementary material for: Differential perovskite hemispherical photodetector for intelligent imaging and location tracking
Source: Nat Commun. 2024 Jan 17;15:577. doi: 10.1038/s41467-024-44857-4 (PMC10794423; doi:10.1038/s41467-024-44857-4)
Supplement: Supplementary file 8 — Source Data [file 41467_2024_44857_MOESM8_ESM.zip › Supplementary Fig. 6c.xlsx]

## Sheet: Sheet1
0	1
48	0.98404
96	0.93788
144	0.97247
192	0.97411
240	0.97531
288	0.95523
336	0.95043
384	0.98316
432	0.97269
480	0.94497
528	0.95185
576	0.97498
624	0.9494
672	0.9351
720	0.9144
