# Supplementary material for: Differential perovskite hemispherical photodetector for intelligent imaging and location tracking
Source: Nat Commun. 2024 Jan 17;15:577. doi: 10.1038/s41467-024-44857-4 (PMC10794423; doi:10.1038/s41467-024-44857-4)
Supplement: Supplementary file 8 — Source Data [file 41467_2024_44857_MOESM8_ESM.zip › Supplementary Fig. 6d.xlsx]

## Sheet: Sheet1
1.66264e-08	4.96696e-08	2.45684e-08	8.9364e-09	9.44594e-09
-0.04996	1.08102e-07	1.84517e-07	1.90507e-08	1.70836e-08
-0.09998	1.66523e-07	2.65521e-07	3.07896e-08	3.1241e-08
-0.14996	2.45309e-07	3.71486e-07	3.18511e-08	3.49316e-08
-0.19998	3.64168e-07	5.21754e-07	3.28041e-08	3.92841e-08
-0.24998	5.61487e-07	7.66439e-07	3.34811e-08	4.25308e-08
-0.29999	9.08199e-07	1.17476e-06	3.42393e-08	4.40926e-08
-0.34999	1.48067e-06	1.82575e-06	3.50558e-08	4.69756e-08
-0.39999	2.38686e-06	2.73811e-06	3.58742e-08	4.70011e-08
-0.45	3.75926e-06	3.88411e-06	3.66042e-08	4.76123e-08
-0.5	5.67327e-06	5.19959e-06	3.73078e-08	4.6719e-08
-0.55	9.81069e-06	7.68944e-06	3.80761e-08	4.66167e-08
-0.60001	1.2223e-05	1.08679e-05	3.89596e-08	4.86934e-08
-0.65	1.46388e-05	1.39326e-05	3.9686e-08	5.02983e-08
-0.69999	1.69298e-05	1.58339e-05	4.03757e-08	4.80734e-08
-0.74999	1.90232e-05	1.75411e-05	4.09724e-08	4.87733e-08
-0.79998	2.08347e-05	1.90196e-05	4.17278e-08	5.06173e-08
-0.84997	2.23469e-05	2.01622e-05	4.26502e-08	5.19741e-08
-0.89997	2.35022e-05	2.09806e-05	4.37962e-08	5.22279e-08
-0.94995	2.43237e-05	2.14513e-05	4.50092e-08	5.17634e-08
-0.99996	2.47629e-05	2.16284e-05	4.66276e-08	5.52025e-08
