# Supplementary material for: Differential perovskite hemispherical photodetector for intelligent imaging and location tracking
Source: Nat Commun. 2024 Jan 17;15:577. doi: 10.1038/s41467-024-44857-4 (PMC10794423; doi:10.1038/s41467-024-44857-4)
Supplement: Supplementary file 8 — Source Data [file 41467_2024_44857_MOESM8_ESM.zip › Supplementary Fig. 7a.xlsx]

## Sheet: Sheet1
1.29989	4.78707e-06	-1.05021	2.60216e-08
1.25418	4.11546e-06	-1.00022	2.33592e-08
1.20843	3.4457e-06	-0.95019	2.1187e-08
1.16274	2.88883e-06	-0.90021	1.93038e-08
1.11703	2.43e-06	-0.85019	1.78186e-08
1.07131	2.05106e-06	-0.8002	1.63275e-08
1.02556	1.74458e-06	-0.75019	1.50468e-08
0.97985	1.49403e-06	-0.7002	1.44674e-08
0.93417	1.29292e-06	-0.65018	1.38564e-08
0.88842	1.1207e-06	-0.6002	1.32004e-08
0.84272	9.70448e-07	-0.55017	1.25322e-08
0.797	8.41545e-07	-0.50018	1.19414e-08
0.75133	7.33678e-07	-0.4502	1.11236e-08
0.70558	6.43574e-07	-0.40018	1.03635e-08
0.65987	5.63456e-07	-0.35019	9.4657e-09
0.61415	4.96552e-07	-0.30017	8.82612e-09
0.56841	4.38014e-07	-0.25018	8.17706e-09
0.5227	3.83867e-07	-0.20016	7.28516e-09
0.47702	3.34919e-07	-0.15017	6.52372e-09
0.43131	2.87895e-07	-0.10015	5.45649e-09
0.38556	2.44354e-07	-0.05016	4.59212e-09
0.33985	2.01422e-07	-0.000139933	2.30468e-09
0.29418	1.5999e-07	-0.000138534	3.34422e-09
0.24843	1.20718e-07	0.03986	4.60153e-09
0.20271	8.45583e-08	0.07988	5.52684e-09
0.157	4.83358e-08	0.11988	6.56552e-09
0.11132	1.33112e-08	0.15987	7.26717e-09
0.06554	2.03674e-08	0.19987	8.05027e-09
0.01983	5.44215e-08	0.23986	8.91704e-09
-0.02586	8.92777e-08	0.27989	1.00032e-08
-0.07161	1.25851e-07	0.31989	1.11264e-08
-0.11732	1.65269e-07	0.35987	1.25667e-08
-0.16304	2.08064e-07	0.39987	1.43971e-08
-0.20872	2.56573e-07	0.43986	1.69732e-08
-0.25447	3.11183e-07	0.47986	2.07796e-08
-0.30019	3.7418e-07	0.51988	2.66999e-08
-0.3459	4.45657e-07	0.55988	3.58167e-08
-0.39165	5.27378e-07	0.59987	4.93603e-08
-0.43733	6.20202e-07	0.63986	6.85741e-08
-0.48305	7.2645e-07	0.67986	9.46202e-08
-0.52876	8.53182e-07	0.71989	1.28828e-07
-0.57451	1.00436e-06	0.75988	1.72916e-07
-0.62023	1.19497e-06	0.79987	2.29615e-07
-0.66591	1.4461e-06	0.83986	3.02756e-07
-0.71165	1.84785e-06	0.87986	3.97842e-07
-0.75737	2.6405e-06	0.91988	5.22059e-07
-0.80309	1.28544e-05	0.95988	6.84147e-07
-0.84876	1.86481e-05	0.99988	8.94565e-07
-0.89451	2.57872e-05	1.03988	1.16598e-06
-0.94024	3.4915e-05	1.07987	1.5147e-06
-0.98595	4.6392e-05	1.1199	1.9575e-06
-1.03171	6.00981e-05	1.15991	2.42424e-06
		1.1999	3.04962e-06
