# Supplementary material for: Differential perovskite hemispherical photodetector for intelligent imaging and location tracking
Source: Nat Commun. 2024 Jan 17;15:577. doi: 10.1038/s41467-024-44857-4 (PMC10794423; doi:10.1038/s41467-024-44857-4)
Supplement: Supplementary file 8 — Source Data [file 41467_2024_44857_MOESM8_ESM.zip › Supplementary Fig. 7b.xlsx]

## Sheet: Sheet1
0.57367	894909000000000	9.23893e+16
0.56764	712975000000000	1.04821e+17
0.5616	459244000000000	9.83993e+16
0.55557	474206000000000	8.62314e+16
0.54953	452657000000000	7.7315e+16
0.5435	534428000000000	6.7455e+16
0.53746	314590000000000	5.77827e+16
0.53143	214315000000000	4.90211e+16
0.52539	165323000000000	4.1202e+16
0.51935	116515000000000	3.46207e+16
0.51332	83502300000000	2.88586e+16
0.50728	56557800000000	2.39501e+16
0.50125	37218600000000	1.98082e+16
0.49521	25981200000000	1.64319e+16
0.48918	17502600000000	1.35762e+16
0.48314	11878800000000	1.14451e+16
0.47711	7781130000000	9608770000000000
0.47107	5159580000000	8141540000000000
0.46503	3568980000000	6976430000000000
0.459	2485210000000	6007920000000000
0.45296	1728080000000	5226480000000000
0.44693	1223660000000	4540110000000000
0.44089	959364000000	3959450000000000
0.43486	792860000000	3469830000000000
0.42882	730461000000	3070320000000000
0.42279	706680000000	2735270000000000
0.41675	758124000000	2475040000000000
0.41072	827090000000	2285560000000000
0.40468	913845000000	2143750000000000
0.39864	1005030000000	2064980000000000
0.39261	1101520000000	2009010000000000
0.38657	1160510000000	2005190000000000
0.38054	1134700000000	2042500000000000
0.3745	1088080000000	2074940000000000
0.36847	984621000000	2125710000000000
0.36243	834212000000	2193050000000000
0.3564	684246000000	2227740000000000
0.35036	541753000000	2243960000000000
0.34432	412922000000	2218960000000000
0.33829	326739000000	2161660000000000
0.33225	266891000000	2082180000000000
0.32622	202052000000	1990740000000000
0.32018	170392000000	1891940000000000
0.31415	173251000000	1779200000000000
0.30811	257542000000	1631560000000000
0.30208	532889000000	1442080000000000
0.29604	1220210000000	1216810000000000
0.29001	2662790000000	973431000000000
0.28397	4241970000000	743514000000000
0.27793	5409090000000	695315000000000
