# Supplementary material for: Differential perovskite hemispherical photodetector for intelligent imaging and location tracking
Source: Nat Commun. 2024 Jan 17;15:577. doi: 10.1038/s41467-024-44857-4 (PMC10794423; doi:10.1038/s41467-024-44857-4)
Supplement: Supplementary file 8 — Source Data [file 41467_2024_44857_MOESM8_ESM.zip › Supplementary Fig. 7c.xlsx]

## Sheet: Sheet1
0.00994	3.52138e-09	0.00995	7.02989e-10
0.01067	3.84025e-09	0.01067	6.95755e-10
0.01144	4.08042e-09	0.01144	6.37088e-10
0.01227	4.305e-09	0.01228	6.47476e-10
0.01316	4.60662e-09	0.01316	6.58074e-10
0.01412	4.86093e-09	0.01412	6.33555e-10
0.01515	5.2245e-09	0.01515	6.49579e-10
0.01625	5.62432e-09	0.01625	6.6699e-10
0.01743	5.84873e-09	0.01743	6.78681e-10
0.01869	6.19964e-09	0.01869	7.13503e-10
0.02005	6.77698e-09	0.02005	7.03157e-10
0.0215	7.23038e-09	0.0215	6.81877e-10
0.02306	8.00029e-09	0.02306	7.35919e-10
0.02473	8.55537e-09	0.02473	7.03536e-10
0.02652	9.32558e-09	0.02652	7.02569e-10
0.02844	9.4493e-09	0.02845	7.44835e-10
0.03051	1.03901e-08	0.03051	7.88193e-10
0.03272	1.08914e-08	0.03272	8.15277e-10
0.03509	1.18874e-08	0.03509	8.41142e-10
0.03763	1.28259e-08	0.03763	8.40553e-10
0.04036	1.37935e-08	0.04036	9.35219e-10
0.04328	1.47425e-08	0.04328	9.31224e-10
0.04642	1.59973e-08	0.04642	9.73448e-10
0.04978	1.70443e-08	0.04978	1.00831e-09
0.05338	1.86722e-08	0.05338	1.0883e-09
0.05724	1.974e-08	0.05725	1.11299e-09
0.06138	2.15432e-08	0.06138	1.16413e-09
0.06583	2.32103e-08	0.06583	1.20244e-09
0.0706	2.48748e-08	0.0706	1.24559e-09
0.0757	2.69164e-08	0.07571	1.38786e-09
0.08119	2.9041e-08	0.08119	1.45515e-09
0.08706	3.09528e-08	0.08706	1.47311e-09
0.09336	3.35248e-08	0.09336	1.58207e-09
0.10012	3.60676e-08	0.10012	1.71716e-09
0.10736	3.88548e-08	0.10736	1.7905e-09
0.11513	4.18222e-08	0.11514	1.93614e-09
0.12346	4.60804e-08	0.12347	2.02021e-09
0.1324	4.93909e-08	0.1324	1.78705e-09
0.14198	5.31221e-08	0.14198	2.25202e-09
0.15225	5.90281e-08	0.15225	2.50561e-09
0.16326	6.32101e-08	0.16326	2.66164e-09
0.17507	6.9179e-08	0.17507	2.88773e-09
0.18774	7.60957e-08	0.18774	3.08151e-09
0.20132	8.54133e-08	0.20132	3.3132e-09
0.21584	9.3363e-08	0.21584	3.45724e-09
0.23145	1.00429e-07	0.23145	3.84188e-09
0.2482	1.11419e-07	0.2482	4.0993e-09
0.26614	1.2121e-07	0.26614	4.40484e-09
0.2854	1.34142e-07	0.2854	4.83001e-09
0.30607	1.49088e-07	0.30607	5.10199e-09
0.32822	1.63562e-07	0.32822	5.48166e-09
0.35195	1.76746e-07	0.35195	5.96054e-09
0.3774	2.00381e-07	0.3774	6.37808e-09
0.40469	2.19916e-07	0.40468	6.8265e-09
0.434	2.45043e-07	0.434	7.26372e-09
0.46542	2.70327e-07	0.46542	7.90574e-09
0.49904	2.98217e-07	0.49904	8.37289e-09
0.53514	3.31731e-07	0.53514	8.98652e-09
0.57387	3.67081e-07	0.57386	9.66302e-09
0.61537	4.04456e-07	0.61537	1.03646e-08
0.65991	4.54336e-07	0.65991	1.10963e-08
0.70762	5.13435e-07	0.70761	1.20699e-08
0.75882	5.6916e-07	0.75881	1.29176e-08
0.81372	6.39257e-07	0.81371	1.40792e-08
0.87256	7.26092e-07	0.87256	1.51764e-08
0.93567	8.33299e-07	0.93566	1.66787e-08
1.00333	9.55955e-07	1.00331	1.81887e-08
1.0759	1.10041e-06	1.0759	2.02698e-08
1.15373	1.33583e-06	1.15373	2.23853e-08
1.23716	1.70106e-06	1.23715	2.53374e-08
1.32669	2.23252e-06	1.32669	2.84684e-08
1.42262	2.99113e-06	1.42262	3.26806e-08
1.5255	4.06975e-06	1.5255	3.7428e-08
1.63578	5.53083e-06	1.63578	4.34522e-08
1.75413	7.49111e-06	1.75413	5.10836e-08
1.88096	1.00729e-05	1.88095	6.18525e-08
2.01701	1.39006e-05	2.01702	7.55098e-08
2.16201	1.82041e-05	2.16205	9.22672e-08
2.31843	2.44649e-05	2.31847	1.21128e-07
2.48586	3.51574e-05	2.4859	1.66642e-07
2.66604	5.7857e-05	2.66609	2.40666e-07
2.85899	0.000132482	2.85908	3.80243e-07
3.06604	0.000186128	3.06614	6.84737e-07
3.28755	0.000253372	3.28755	2.20516e-06
3.52554	0.000335756	3.52551	6.03194e-06
3.78046	0.000430295	3.78044	3.10255e-05
4.054	0.000537835	4.05393	6.82962e-05
4.34754	0.000654523	4.34747	0.000199305
4.66214	0.000782384	4.66203	0.000320053
4.999	0.000921165	4.99892	0.000495877
