# Supplementary material for: Differential perovskite hemispherical photodetector for intelligent imaging and location tracking
Source: Nat Commun. 2024 Jan 17;15:577. doi: 10.1038/s41467-024-44857-4 (PMC10794423; doi:10.1038/s41467-024-44857-4)
Supplement: Supplementary file 8 — Source Data [file 41467_2024_44857_MOESM8_ESM.zip › Supplementary Fig. 7e.xlsx]

## Sheet: Sheet1
60	1.33907e-13	1.95752e-13	1.57026e-13	2.10814e-13
60.25	1.41704e-13	2.34536e-13	1.81473e-13	2.45069e-13
60.5	1.25957e-13	2.2768e-13	1.5738e-13	2.56497e-13
60.75	1.01883e-13	1.92933e-13	1.21543e-13	2.32039e-13
61	9.28279e-14	1.53149e-13	7.88339e-14	1.88859e-13
61.25	9.96607e-14	1.21307e-13	6.66977e-14	1.55895e-13
61.5	1.31038e-13	1.41415e-13	8.70055e-14	1.66532e-13
61.75	1.64507e-13	1.78658e-13	1.07511e-13	1.89989e-13
62	1.58842e-13	1.74091e-13	1.10577e-13	1.94105e-13
62.25	1.62731e-13	1.58179e-13	1.03827e-13	1.8204e-13
62.5	1.56751e-13	1.57899e-13	9.0871e-14	1.72507e-13
62.75	1.47373e-13	1.57782e-13	8.97103e-14	1.60136e-13
63	1.26657e-13	1.34241e-13	9.58941e-14	1.37018e-13
63.25	9.60807e-14	1.26279e-13	1.04384e-13	1.30039e-13
63.5	7.83956e-14	1.05291e-13	7.89911e-14	1.30771e-13
63.75	7.64225e-14	1.1026e-13	7.19295e-14	1.47333e-13
64	9.65338e-14	1.41199e-13	9.60932e-14	1.63843e-13
64.25	1.15977e-13	1.34584e-13	1.06338e-13	1.64989e-13
64.5	1.15312e-13	1.16557e-13	1.06578e-13	1.52509e-13
64.75	1.20712e-13	1.24586e-13	1.11824e-13	1.52891e-13
65	1.11941e-13	1.17586e-13	1.04194e-13	1.63076e-13
65.25	1.35208e-13	1.32507e-13	9.80358e-14	1.80498e-13
65.5	1.31452e-13	1.38515e-13	9.12112e-14	1.59717e-13
65.75	1.28587e-13	1.28069e-13	9.34332e-14	1.36152e-13
66	1.12031e-13	1.0054e-13	8.08932e-14	1.12804e-13
66.25	1.13907e-13	8.84848e-14	7.30049e-14	1.08503e-13
66.5	1.13358e-13	8.66e-14	6.60395e-14	1.03635e-13
66.75	1.19835e-13	9.81425e-14	6.5143e-14	1.1724e-13
67	1.14942e-13	1.066e-13	6.03328e-14	1.23892e-13
67.25	1.113e-13	1.18531e-13	6.64267e-14	1.21095e-13
67.5	9.73493e-14	1.01006e-13	6.94266e-14	1.2159e-13
67.75	7.51473e-14	8.23988e-14	6.52479e-14	1.24448e-13
68	5.62811e-14	6.36472e-14	5.9325e-14	1.32251e-13
68.25	5.45013e-14	4.9784e-14	5.85805e-14	1.27771e-13
68.5	6.69438e-14	4.41011e-14	6.2889e-14	1.25096e-13
68.75	7.8981e-14	4.52228e-14	6.90421e-14	1.39938e-13
69	8.68419e-14	6.35836e-14	7.36919e-14	1.46276e-13
69.25	1.04478e-13	8.63362e-14	1.03524e-13	1.57347e-13
69.5	9.08851e-14	8.93861e-14	1.02669e-13	1.48276e-13
69.75	8.23661e-14	1.04085e-13	8.82216e-14	1.36425e-13
70	7.66951e-14	1.20006e-13	7.15125e-14	1.28652e-13
70.25	8.95501e-14	1.45467e-13	6.55491e-14	1.43664e-13
70.5	8.45644e-14	1.34266e-13	6.16738e-14	1.58488e-13
70.75	9.24176e-14	1.55397e-13	7.67423e-14	1.77698e-13
71	1.1489e-13	1.76215e-13	9.58338e-14	1.76285e-13
71.25	1.07518e-13	1.44496e-13	9.8172e-14	1.50787e-13
71.5	1.15201e-13	1.1227e-13	9.55802e-14	1.31937e-13
71.75	1.15572e-13	9.05103e-14	9.75338e-14	1.30825e-13
72	1.18575e-13	9.50851e-14	1.14352e-13	1.49045e-13
72.25	1.15948e-13	9.18616e-14	1.24366e-13	1.75441e-13
72.5	1.15257e-13	8.71013e-14	1.257e-13	1.85317e-13
72.75	8.62666e-14	9.35089e-14	1.07105e-13	1.74197e-13
73	5.43014e-14	9.09007e-14	7.69433e-14	1.46859e-13
73.25	6.33095e-14	1.01337e-13	8.22275e-14	1.3967e-13
73.5	1.00523e-13	1.11931e-13	1.0485e-13	1.4201e-13
73.75	1.26043e-13	1.08585e-13	1.24906e-13	1.58046e-13
74	1.25018e-13	1.17066e-13	1.31681e-13	1.61421e-13
74.25	1.35712e-13	1.70469e-13	1.5301e-13	1.71812e-13
74.5	1.42135e-13	1.81852e-13	1.37296e-13	1.76342e-13
74.75	1.30254e-13	1.3982e-13	1.01074e-13	1.60557e-13
75	1.11309e-13	9.10087e-14	8.03515e-14	1.29436e-13
75.25	1.07127e-13	9.0189e-14	7.66467e-14	1.0516e-13
75.5	1.30022e-13	1.20907e-13	9.47186e-14	1.10826e-13
75.75	1.35809e-13	1.64362e-13	1.09698e-13	1.32166e-13
76	1.69019e-13	2.02565e-13	1.29549e-13	1.43271e-13
76.25	1.91185e-13	2.10715e-13	1.43012e-13	1.36274e-13
76.5	1.55124e-13	1.65933e-13	1.18233e-13	1.24379e-13
76.75	1.0026e-13	1.20997e-13	9.50891e-14	1.15162e-13
77	8.56935e-14	1.03083e-13	9.7222e-14	1.16111e-13
77.25	7.60702e-14	1.06219e-13	1.06482e-13	1.30522e-13
77.5	5.2372e-14	8.62834e-14	8.82919e-14	1.07323e-13
77.75	5.71277e-14	9.01178e-14	8.90633e-14	1.12141e-13
78	8.32872e-14	1.19625e-13	1.15823e-13	1.53392e-13
78.25	1.0769e-13	1.23276e-13	1.16012e-13	1.78127e-13
78.5	9.1535e-14	9.07234e-14	8.0196e-14	1.68005e-13
78.75	6.95174e-14	6.32867e-14	4.8581e-14	1.32845e-13
79	5.97604e-14	5.62699e-14	4.31966e-14	1.2101e-13
79.25	7.63447e-14	7.54155e-14	6.87738e-14	1.32851e-13
79.5	9.49594e-14	1.01516e-13	8.93136e-14	1.44933e-13
79.75	8.54139e-14	1.05649e-13	8.05011e-14	1.33665e-13
80	6.33453e-14	8.21838e-14	6.3072e-14	9.64087e-14
80.25	5.48171e-14	8.52133e-14	6.65828e-14	9.30398e-14
80.5	5.91035e-14	9.54222e-14	8.08328e-14	1.0084e-13
80.75	6.6004e-14	1.03353e-13	9.38673e-14	1.02397e-13
81	8.5754e-14	1.09355e-13	9.8595e-14	1.19472e-13
81.25	1.09645e-13	1.28389e-13	1.02098e-13	1.47382e-13
81.5	1.08048e-13	1.49613e-13	1.1055e-13	1.52188e-13
81.75	8.95215e-14	1.83812e-13	1.40186e-13	1.56446e-13
82	9.05729e-14	1.99622e-13	1.64955e-13	1.53103e-13
82.25	1.00873e-13	2.03291e-13	1.96522e-13	1.64006e-13
82.5	9.71141e-14	1.80448e-13	1.69896e-13	1.69727e-13
82.75	8.41907e-14	1.49178e-13	1.26148e-13	1.52389e-13
83	6.92326e-14	1.25376e-13	1.04113e-13	1.3563e-13
83.25	9.76617e-14	1.48305e-13	1.1978e-13	1.62515e-13
83.5	1.27355e-13	1.45014e-13	1.37464e-13	1.81799e-13
83.75	1.3907e-13	1.41598e-13	1.30928e-13	1.78338e-13
84	1.37668e-13	1.12175e-13	9.96328e-14	1.50581e-13
84.25	9.96295e-14	7.92207e-14	8.07282e-14	1.1703e-13
84.5	8.69054e-14	9.35275e-14	8.24229e-14	1.09848e-13
84.75	7.93596e-14	9.86442e-14	9.39602e-14	1.35542e-13
85	4.98249e-14	6.98014e-14	6.80458e-14	1.43303e-13
85.25	3.7785e-14	6.68978e-14	5.42646e-14	1.60166e-13
85.5	3.90528e-14	7.11716e-14	5.91428e-14	1.71611e-13
85.75	4.22198e-14	6.82875e-14	6.23626e-14	1.6022e-13
86	4.93573e-14	6.61582e-14	6.13304e-14	1.42522e-13
86.25	6.77451e-14	8.32511e-14	7.50065e-14	1.36072e-13
86.5	7.65206e-14	1.04994e-13	1.02667e-13	1.43831e-13
86.75	6.49268e-14	1.06686e-13	1.22115e-13	1.37231e-13
87	6.81738e-14	1.21599e-13	1.50886e-13	1.26434e-13
87.25	1.20822e-13	1.57277e-13	1.80484e-13	1.45579e-13
87.5	1.88702e-13	2.1112e-13	2.19697e-13	1.62137e-13
87.75	1.84151e-13	1.75056e-13	1.62932e-13	1.54016e-13
88	1.35493e-13	1.28373e-13	1.0635e-13	1.27389e-13
88.25	1.06419e-13	1.27587e-13	9.04362e-14	1.24628e-13
88.5	8.66065e-14	1.22618e-13	7.99001e-14	1.25892e-13
88.75	7.03196e-14	1.1282e-13	6.8547e-14	1.33771e-13
89	5.41639e-14	9.32484e-14	6.50349e-14	1.34999e-13
89.25	6.55887e-14	9.1289e-14	7.28441e-14	1.39473e-13
89.5	8.46629e-14	1.02835e-13	7.6827e-14	1.45167e-13
89.75	1.08567e-13	1.2971e-13	7.73341e-14	1.57489e-13
90	1.25529e-13	1.7122e-13	1.07345e-13	1.72906e-13
