# Supplementary material for: Differential perovskite hemispherical photodetector for intelligent imaging and location tracking
Source: Nat Commun. 2024 Jan 17;15:577. doi: 10.1038/s41467-024-44857-4 (PMC10794423; doi:10.1038/s41467-024-44857-4)
Supplement: Supplementary file 8 — Source Data [file 41467_2024_44857_MOESM8_ESM.zip › Supplementary Fig. 7f.xlsx]

## Sheet: Sheet1
350	1419840000000
370	1909530000000
390	2267300000000
410	3154730000000
430	5138140000000
450	6137360000000
470	5827690000000
490	6292790000000
510	6896110000000
530	7712910000000
550	7993600000000
570	7693860000000
590	7991520000000
610	8245680000000
630	8606660000000
650	9119470000000
670	9592570000000
690	10008700000000
710	12125100000000
730	13368300000000
750	15393400000000
770	14917900000000
790	18311300000000
810	16792100000000
830	3896630000000
850	418894000000
870	189776000
890	2.55604e+06
