# Supplementary material for: Differential perovskite hemispherical photodetector for intelligent imaging and location tracking
Source: Nat Commun. 2024 Jan 17;15:577. doi: 10.1038/s41467-024-44857-4 (PMC10794423; doi:10.1038/s41467-024-44857-4)
Supplement: Supplementary file 8 — Source Data [file 41467_2024_44857_MOESM8_ESM.zip › Supplementary Fig. 8a.xlsx]

## Sheet: Sheet1
590	2.44785e-33	590	2.92941e-20
590.2	1.68136e-31	590.048	7.0822e-20
590.4	1.02163e-29	590.095	1.69618e-19
590.6	5.49143e-28	590.143	4.02434e-19
590.8	2.61116e-26	590.191	9.45878e-19
591	1.09835e-24	590.239	2.20238e-18
591.2	4.08697e-23	590.286	5.08004e-18
591.4	1.34531e-21	590.334	1.1608e-17
591.6	3.91741e-20	590.382	2.62766e-17
591.8	1.0091e-18	590.43	5.89243e-17
592	2.29945e-17	590.477	1.30899e-16
592.2	4.63525e-16	590.525	2.8807e-16
592.4	8.26569e-15	590.573	6.28021e-16
592.6	1.30389e-13	590.621	1.35633e-15
592.8	1.81954e-12	590.668	2.90186e-15
593	2.24615e-11	590.716	6.15038e-15
593.2	2.45287e-10	590.764	1.29135e-14
593.4	2.36955e-09	590.811	2.68598e-14
593.6	2.02495e-08	590.859	5.53447e-14
593.8	1.53081e-07	590.907	1.12971e-13
594	1.02373e-06	590.955	2.28439e-13
594.2	6.05627e-06	591.002	4.57606e-13
594.4	3.16945e-05	591.05	9.08088e-13
594.6	0.00014673	591.098	1.78517e-12
594.8	0.000600911	591.146	3.47653e-12
595	0.00218	591.193	6.70698e-12
595.2	0.00698	591.241	1.28181e-11
595.4	0.01978	591.289	2.4268e-11
595.6	0.04961	591.337	4.55154e-11
595.8	0.11006	591.384	8.45664e-11
596	0.21601	591.432	1.55651e-10
596.2	0.37502	591.48	2.83804e-10
596.4	0.57598	591.527	5.12626e-10
596.6	0.78255	591.575	9.17266e-10
596.8	0.94054	591.623	1.62594e-09
597	1	591.671	2.85513e-09
597.2	0.94054	591.718	4.96662e-09
597.4	0.78255	591.766	8.55873e-09
597.6	0.57598	591.814	1.46107e-08
597.8	0.37502	591.862	2.47084e-08
598	0.21601	591.909	4.13934e-08
598.2	0.11006	591.957	6.86957e-08
598.4	0.04961	592.005	1.12938e-07
598.6	0.01978	592.053	1.83935e-07
598.8	0.00698	592.1	2.96756e-07
599	0.00218	592.148	4.74292e-07
599.2	0.000605882	592.196	7.50938e-07
599.4	0.00017346	592.243	1.17781e-06
599.6	0.000158598	592.291	1.83002e-06
599.8	0.000537965	592.339	2.81675e-06
600	0.00197	592.387	4.29488e-06
600.2	0.00643	592.434	6.48732e-06
600.4	0.01854	592.482	9.70712e-06
600.6	0.04722	592.53	1.43888e-05
600.8	0.10614	592.578	2.11287e-05
601	0.21063	592.625	3.07346e-05
601.2	0.36902	592.673	4.42888e-05
601.4	0.57078	592.721	6.32223e-05
601.6	0.77941	592.769	8.94039e-05
601.8	0.9396	592.816	0.000125243
602	1	592.864	0.000173803
602.2	0.9396	592.912	0.000238931
602.4	0.77941	592.959	0.000325384
602.6	0.57078	593.007	0.000438964
602.8	0.36902	593.055	0.000586639
603	0.21063	593.103	0.000776644
603.2	0.10614	593.15	0.00102
603.4	0.04722	593.198	0.00132
603.6	0.01854	593.246	0.0017
603.8	0.00643	593.294	0.00217
604	0.00197	593.341	0.00274
604.2	0.000531908	593.389	0.00343
604.4	0.000126904	593.437	0.00425
604.6	2.67298e-05	593.484	0.00522
604.8	4.97046e-06	593.532	0.00635
605	8.15981e-07	593.58	0.00765
605.2	1.18262e-07	593.628	0.00913
605.4	1.51318e-08	593.675	0.0108
605.6	1.7093e-09	593.723	0.01265
605.8	1.70462e-10	593.771	0.01467
606	1.50079e-11	593.819	0.01686
606.2	1.16652e-12	593.866	0.0192
606.4	8.00474e-14	593.914	0.02166
606.6	4.84934e-15	593.962	0.0242
606.8	2.59359e-16	594.01	0.02679
607	1.22462e-17	594.057	0.02937
607.2	5.10482e-19	594.105	0.03191
607.4	1.87864e-20	594.153	0.03433
607.6	6.10361e-22	594.2	0.0366
607.8	1.7507e-23	594.248	0.03864
608	4.43322e-25	594.296	0.04042
608.2	9.91079e-27	594.344	0.04188
608.4	1.95604e-28	594.391	0.04299
608.6	3.40824e-30	594.439	0.04372
608.8	5.24281e-32	594.487	0.04404
609	7.11999e-34	594.535	0.04395
609.2	8.53643e-36	594.582	0.04344
609.4	9.03555e-38	594.63	0.04254
609.6	8.44334e-40	594.678	0.04127
609.8	6.96556e-42	594.726	0.03966
610	5.07317e-44	594.773	0.03775
--	--	594.821	0.0356
--	--	594.869	0.03326
--	--	594.916	0.03078
--	--	594.964	0.02822
--	--	595.012	0.02562
--	--	595.06	0.02305
--	--	595.107	0.02055
--	--	595.155	0.01815
--	--	595.203	0.01588
--	--	595.251	0.01377
--	--	595.298	0.01184
--	--	595.346	0.01009
--	--	595.394	0.00855
--	--	595.442	0.0072
--	--	595.489	0.00606
--	--	595.537	0.00512
--	--	595.585	0.00438
--	--	595.632	0.00385
--	--	595.68	0.00354
--	--	595.728	0.00348
--	--	595.776	0.00368
--	--	595.823	0.0042
--	--	595.871	0.00509
--	--	595.919	0.00643
--	--	595.967	0.00833
--	--	596.014	0.01092
--	--	596.062	0.01435
--	--	596.11	0.01881
--	--	596.158	0.02452
--	--	596.205	0.03173
--	--	596.253	0.04074
--	--	596.301	0.05185
--	--	596.348	0.06539
--	--	596.396	0.08172
--	--	596.444	0.10119
--	--	596.492	0.12413
--	--	596.539	0.15086
--	--	596.587	0.18165
--	--	596.635	0.21668
--	--	596.683	0.25607
--	--	596.73	0.2998
--	--	596.778	0.34775
--	--	596.826	0.39964
--	--	596.874	0.45501
--	--	596.921	0.51326
--	--	596.969	0.57362
--	--	597.017	0.63518
--	--	597.064	0.69687
--	--	597.112	0.75753
--	--	597.16	0.81593
--	--	597.208	0.87079
--	--	597.255	0.92087
--	--	597.303	0.96498
--	--	597.351	1.00203
--	--	597.399	1.0311
--	--	597.446	1.05147
--	--	597.494	1.06262
--	--	597.542	1.06431
--	--	597.59	1.05652
--	--	597.637	1.03952
--	--	597.685	1.01379
--	--	597.733	0.98005
--	--	597.78	0.93921
--	--	597.828	0.89229
--	--	597.876	0.84045
--	--	597.924	0.78489
--	--	597.971	0.72682
--	--	598.019	0.6674
--	--	598.067	0.60776
--	--	598.115	0.5489
--	--	598.162	0.4917
--	--	598.21	0.43691
--	--	598.258	0.38513
--	--	598.305	0.3368
--	--	598.353	0.29223
--	--	598.401	0.2516
--	--	598.449	0.21495
--	--	598.496	0.18225
--	--	598.544	0.15336
--	--	598.592	0.12809
--	--	598.64	0.10619
--	--	598.687	0.08739
--	--	598.735	0.07139
--	--	598.783	0.0579
--	--	598.831	0.04661
--	--	598.878	0.03726
--	--	598.926	0.02957
--	--	598.974	0.02329
--	--	599.021	0.01822
--	--	599.069	0.01414
--	--	599.117	0.0109
--	--	599.165	0.00834
--	--	599.212	0.00633
--	--	599.26	0.00478
--	--	599.308	0.00357
--	--	599.356	0.00265
--	--	599.403	0.00196
--	--	599.451	0.00143
--	--	599.499	0.00104
--	--	599.547	0.000753124
--	--	599.594	0.000543389
--	--	599.642	0.00039333
--	--	599.69	0.000288869
--	--	599.737	0.0002197
--	--	599.785	0.000178645
--	--	599.833	0.000161176
--	--	599.881	0.000165079
--	--	599.928	0.000190275
--	--	599.976	0.000238766
--	--	600.024	0.000314716
--	--	600.072	0.000424669
--	--	600.119	0.000577892
--	--	600.167	0.00078685
--	--	600.215	0.00107
--	--	600.263	0.00144
--	--	600.31	0.00193
--	--	600.358	0.00258
--	--	600.406	0.00342
--	--	600.453	0.0045
--	--	600.501	0.00587
--	--	600.549	0.00763
--	--	600.597	0.00983
--	--	600.644	0.01259
--	--	600.692	0.01601
--	--	600.74	0.02022
--	--	600.788	0.02536
--	--	600.835	0.03159
--	--	600.883	0.03908
--	--	600.931	0.048
--	--	600.979	0.05855
--	--	601.026	0.0709
--	--	601.074	0.08526
--	--	601.122	0.1018
--	--	601.169	0.12068
--	--	601.217	0.14206
--	--	601.265	0.16603
--	--	601.313	0.19267
--	--	601.36	0.22201
--	--	601.408	0.25401
--	--	601.456	0.2886
--	--	601.504	0.32561
--	--	601.551	0.36483
--	--	601.599	0.40596
--	--	601.647	0.44865
--	--	601.695	0.49247
--	--	601.742	0.53693
--	--	601.79	0.58149
--	--	601.838	0.62558
--	--	601.885	0.66857
--	--	601.933	0.70983
--	--	601.981	0.74871
--	--	602.029	0.78459
--	--	602.076	0.81684
--	--	602.124	0.84489
--	--	602.172	0.86823
--	--	602.22	0.88641
--	--	602.267	0.89908
--	--	602.315	0.90595
--	--	602.363	0.90687
--	--	602.41	0.90179
--	--	602.458	0.89078
--	--	602.506	0.87403
--	--	602.554	0.85182
--	--	602.601	0.82456
--	--	602.649	0.79275
--	--	602.697	0.75697
--	--	602.745	0.71784
--	--	602.792	0.67605
--	--	602.84	0.6323
--	--	602.888	0.5873
--	--	602.936	0.54172
--	--	602.983	0.49623
--	--	603.031	0.45142
--	--	603.079	0.40783
--	--	603.126	0.36591
--	--	603.174	0.32605
--	--	603.222	0.28855
--	--	603.27	0.25362
--	--	603.317	0.22141
--	--	603.365	0.19199
--	--	603.413	0.16536
--	--	603.461	0.14147
--	--	603.508	0.12022
--	--	603.556	0.10149
--	--	603.604	0.08511
--	--	603.652	0.07091
--	--	603.699	0.0587
--	--	603.747	0.04829
--	--	603.795	0.03949
--	--	603.842	0.03212
--	--	603.89	0.02601
--	--	603.938	0.02101
--	--	603.986	0.01697
--	--	604.033	0.01378
--	--	604.081	0.01132
--	--	604.129	0.0095
--	--	604.177	0.00825
--	--	604.224	0.00751
--	--	604.272	0.00724
--	--	604.32	0.00741
--	--	604.368	0.008
--	--	604.415	0.009
--	--	604.463	0.01042
--	--	604.511	0.01224
--	--	604.558	0.01448
--	--	604.606	0.01715
--	--	604.654	0.02023
--	--	604.702	0.02374
--	--	604.749	0.02764
--	--	604.797	0.03193
--	--	604.845	0.03656
--	--	604.893	0.04148
--	--	604.94	0.04663
--	--	604.988	0.05193
--	--	605.036	0.05728
--	--	605.084	0.06258
--	--	605.131	0.06772
--	--	605.179	0.07259
--	--	605.227	0.07706
--	--	605.274	0.08103
--	--	605.322	0.08438
--	--	605.37	0.08704
--	--	605.418	0.08892
--	--	605.465	0.08997
--	--	605.513	0.09016
--	--	605.561	0.08949
--	--	605.609	0.08798
--	--	605.656	0.08567
--	--	605.704	0.08262
--	--	605.752	0.07891
--	--	605.8	0.07465
--	--	605.847	0.06995
--	--	605.895	0.06491
--	--	605.943	0.05967
--	--	605.99	0.05432
--	--	606.038	0.04898
--	--	606.086	0.04374
--	--	606.134	0.03869
--	--	606.181	0.03389
--	--	606.229	0.02941
--	--	606.277	0.02527
--	--	606.325	0.02151
--	--	606.372	0.01813
--	--	606.42	0.01514
--	--	606.468	0.01252
--	--	606.516	0.01026
--	--	606.563	0.00832
--	--	606.611	0.00669
--	--	606.659	0.00532
--	--	606.706	0.00419
--	--	606.754	0.00327
--	--	606.802	0.00253
--	--	606.85	0.00194
--	--	606.897	0.00147
--	--	606.945	0.0011
--	--	606.993	0.000821789
--	--	607.041	0.000605607
--	--	607.088	0.000442028
--	--	607.136	0.000319549
--	--	607.184	0.000228798
--	--	607.231	0.000162254
--	--	607.279	0.000113963
--	--	607.327	7.92799e-05
--	--	607.375	5.46247e-05
--	--	607.422	3.72772e-05
--	--	607.47	2.51956e-05
--	--	607.518	1.68669e-05
--	--	607.566	1.11834e-05
--	--	607.613	7.3441e-06
--	--	607.661	4.77674e-06
--	--	607.709	3.07718e-06
--	--	607.757	1.96337e-06
--	--	607.804	1.24074e-06
--	--	607.852	7.76578e-07
--	--	607.9	4.81413e-07
--	--	607.947	2.95582e-07
--	--	607.995	1.79749e-07
--	--	608.043	1.08264e-07
--	--	608.091	6.45845e-08
--	--	608.138	3.81593e-08
--	--	608.186	2.23306e-08
--	--	608.234	1.29428e-08
--	--	608.282	7.42994e-09
--	--	608.329	4.22444e-09
--	--	608.377	2.37893e-09
--	--	608.425	1.32685e-09
--	--	608.473	7.32973e-10
--	--	608.52	4.01036e-10
--	--	608.568	2.17324e-10
--	--	608.616	1.16643e-10
--	--	608.663	6.20065e-11
--	--	608.711	3.26471e-11
--	--	608.759	1.70247e-11
--	--	608.807	8.7931e-12
--	--	608.854	4.49813e-12
--	--	608.902	2.27903e-12
--	--	608.95	1.14366e-12
--	--	608.998	5.68423e-13
--	--	609.045	2.79817e-13
--	--	609.093	1.36428e-13
--	--	609.141	6.58812e-14
--	--	609.189	3.15099e-14
--	--	609.236	1.49266e-14
--	--	609.284	7.0033e-15
--	--	609.332	3.25441e-15
--	--	609.379	1.49786e-15
--	--	609.427	6.82802e-16
--	--	609.475	3.08282e-16
--	--	609.523	1.37857e-16
--	--	609.57	6.10574e-17
--	--	609.618	2.6784e-17
--	--	609.666	1.1637e-17
--	--	609.714	5.00763e-18
--	--	609.761	2.13429e-18
--	--	609.809	9.0095e-19
--	--	609.857	3.76684e-19
--	--	609.905	1.55984e-19
--	--	609.952	6.39754e-20
--	--	610	2.5988e-20
